# Supplementary material for: QTL mapping and transcriptome analysis of seed germination under PEG-induced water stress in Lactuca spp
Source: Sci Rep. 2024 Nov 7;14:27157. doi: 10.1038/s41598-024-77972-9 (PMC11543936; doi:10.1038/s41598-024-77972-9)
Supplement: Supplementary file 1 — Supplementary Material 1 [file 41598_2024_77972_MOESM1_ESM.xlsx]

## Sheet: Supplementary Data 1
No.	Genotype ID	Taxa	Place of origin	Cultivar type	Alias / PI names
1	GBS001	L. sativa	Netherlands	Leaf	85-45 RZ
2	GBS002	L. sativa	USA	Iceberg	ACACIA
3	GBS003	L. sativa	USA	Iceberg	ACE
4	GBS004	L. sativa	Netherlands	Butterhead	ACTION
5	GBS005	L. sativa		Butterhead	ALIZE
6	GBS006	L. sativa	Czechia	Butterhead	AMANDA PLUS
7	GBS007	L. sativa	USA	Iceberg	AMARAL78-A
8	GBS008	L. sativa		Leaf	AMAZON
9	GBS009	L. sativa	Netherlands	Butterhead	AMBER
10	GBS010	L. sativa	USA	Iceberg	Annie
11	GBS011	L. sativa	USA	Iceberg	ANUENUE
12	GBS012	L. sativa		Iceberg	ANZAO
13	GBS013	L. sativa	Netherlands	Butterhead	Arabel
14	GBS014	L. sativa		Butterhead	Arctic
15	GBS015	L. sativa	USA	Butterhead	Argeles
16	GBS016	L. sativa	USA	Iceberg	Arizona 90
17	GBS017	L. sativa	USA	Iceberg	Arizona Sunbright
18	GBS018	L. sativa		Butterhead	Arthur
19	GBS019	L. sativa	Hungary	Butterhead	Attrakio
20	GBS020	L. sativa		Butterhead	Aurora
21	GBS021	L. sativa	USA	Leaf	Australian Yellow
22	GBS022	L. sativa	Germany	Leaf	Australischer Gelber
23	GBS023	L. sativa	France	Butterhead	Averya
24	GBS024	L. sativa	UK	Iceberg	Avoncrisp
25	GBS025	L. sativa	Netherlands	Leaf	AXON
26	GBS026	L. sativa	Egypt	Stem	Balady Aswan B.S
27	GBS027	L. sativa		Romaine	Balady Aswan Green
28	GBS028	L. sativa	Egypt	Stem	BALADY BANHA
29	GBS029	L. sativa	Egypt	Romaine	Balady Barrage
30	GBS030	L. sativa	Egypt	Romaine	Balady B.S.
31	GBS031	L. sativa	Egypt	Romaine	Balady Cairo
32	GBS032	L. sativa	Egypt	Leaf	Balady Mellig
33	GBS033	L. sativa	Egypt	Leaf	Balady Zakazik
34	GBS034	L. sativa	Netherlands	Butterhead	Baldina
35	GBS035	L. sativa	USA	Iceberg	Ballade
36	GBS036	L. sativa	Netherlands	Butterhead	Ballerina
37	GBS037	L. sativa	UK	Butterhead	Baronet
38	GBS038	L. sativa	Netherlands	Leaf	Barry
39	GBS039	L. sativa	France	Iceberg	Batavia Flavia
40	GBS040	L. sativa	France	Iceberg	Batavia Gloire du Dauphine
41	GBS041	L. sativa	USA	Iceberg	Batavian Cybele
42	GBS042	L. sativa	Japan	Iceberg	Belle Star
43	GBS043	L. sativa		Leaf	Bellisimo
44	GBS044	L. sativa	USA	Romaine	Beretta
45	GBS045	L. sativa		Leaf	Bergamo
46	GBS046	L. sativa	France	Romaine	Blonda Lenta A Montare
47	GBS047	L. sativa	UK	Iceberg	Black Velvet
48	GBS048	L. sativa	USA	Leaf	BlackJack MT
49	GBS049	L. sativa	USA	Iceberg	Blanco
50	GBS050	L. sativa	France	Butterhead	Bourguignonne
51	GBS051	L. sativa	USA	Butterhead	Brasil 221
52	GBS052	L. sativa	USA	Leaf	Bronze Arrowhead
53	GBS053	L. sativa	USA	Butterhead	Bronze Beauty
54	GBS054	L. sativa	USA	Butterhead	Buttercrunch
55	GBS055	L. sativa	USA	Romaine	Caesar
56	GBS056	L. sativa	France	Iceberg	Calona
57	GBS057	L. sativa	Netherlands	Leaf	Calviac
58	GBS058	L. sativa	Netherlands	Iceberg	Campionas
59	GBS059	L. sativa	USA	Iceberg	Cannery Row
60	GBS060	L. sativa	USA	Romaine	Carnival
61	GBS061	L. sativa	Netherlands	Romaine	Cartan
62	GBS062	L. sativa	Egypt	Primitive	PI 251246
63	GBS063	L. sativa	Sweden	Leaf	PI 324242
64	GBS064	L. sativa	USA	Iceberg	Chieftain
65	GBS065	L. sativa		Iceberg	Cibola
66	GBS066	L. sativa	USA	Leaf	Cocarde Red Oakle
67	GBS067	L. sativa	USA	Leaf	Condor
68	GBS068	L. sativa	USA	Romaine	Cordon Bleu
69	GBS069	L. sativa	USA	Romaine	Cornell
70	GBS070	L. sativa	USA	Iceberg	Cowboy M.T.
71	GBS071	L. sativa	USA	Iceberg	Coyote
72	GBS072	L. sativa	USA	Romaine	Craquante D'Avignon
73	GBS073	L. sativa	Netherlands	Iceberg	Crispa
74	GBS074	L. sativa	USA	Iceberg	Crispy
75	GBS075	L. sativa	France	Butterhead	Aurelia
76	GBS076	L. sativa		Leaf	DARCHIU
77	GBS077	L. sativa		Romaine	DARKLAND
78	GBS078	L. sativa		Romaine	DE MORGES BRAUN
79	GBS079	L. sativa	USA	Romaine	Defender
80	GBS080	L. sativa		Butterhead	Bertane
81	GBS081	L. sativa	USA	Iceberg	DIAMOND M.T.
82	GBS082	L. sativa	Netherlands	Butterhead	DIEGO
83	GBS083	L. sativa		Iceberg	DORADO
84	GBS084	L. sativa	USA	Iceberg	DRUMHEAD WHITE CABBAGE
85	GBS085	L. sativa	Netherlands	Iceberg	Durango
86	GBS086	L. sativa	USA	Romaine	DUTCH LEAF
87	GBS087	L. sativa	USA	Iceberg	DYNASTY
88	GBS088	L. sativa	USA	Iceberg	E 4226
89	GBS089	L. sativa	Netherlands	Butterhead	E 6155
90	GBS090	L. sativa	Netherlands	Butterhead	Cazard
91	GBS091	L. sativa	Japan	Butterhead	Edogawa Salad
92	GBS092	L. sativa		Romaine	Egyptian Lactuca
93	GBS093	L. sativa	USA	Romaine	Eiffel Tower
94	GBS094	L. sativa		Butterhead	Elizabeth
95	GBS095	L. sativa	USA	Iceberg	Emerald
96	GBS096	L. sativa	USA	Romaine	Emerald Gem
97	GBS097	L. sativa	USA	Iceberg	Empire 2000
98	GBS098	L. sativa		Butterhead	Encanto
99	GBS099	L. sativa	Netherlands	Leaf	E 0183
100	GBS100	L. sativa	Netherlands	Romaine	Erthel
101	GBS101	L. sativa	Netherlands	Leaf	Eruption
102	GBS102	L. sativa	USA	Leaf	Everglades
103	GBS103	L. sativa	USA	Iceberg	Fairtron
104	GBS104	L. sativa	Netherlands	Butterhead	Festo
105	GBS105	L. sativa	USA	Romaine	FL. 49678
106	GBS106	L. sativa	USA	Iceberg	FLoricos 1366
107	GBS107	L. sativa	Netherlands	Iceberg	Celtic
108	GBS108	L. sativa	Denmark	Iceberg	Formidana
109	GBS109	L. sativa	Netherlands	Iceberg	Fortessa
110	GBS110	L. sativa	USA	Iceberg	Forty-niner
111	GBS111	L. sativa		Romaine	Freckless
112	GBS112	L. sativa	USA	Romaine	Gallega
113	GBS113	L. sativa	Germany	Romaine	Garant
114	GBS114	L. sativa	USA	Iceberg	Fle 2933
115	GBS115	L. sativa	USA	Leaf	Genecorp Green
116	GBS116	L. sativa		Iceberg	Gladys
117	GBS117	L. sativa	USA	Iceberg	Golden State B
118	GBS118	L. sativa	USA	Romaine	Gorilla
119	GBS119	L. sativa	Netherlands	Iceberg	Grande
120	GBS120	L. sativa	USA	Iceberg	Great Lake 65
121	GBS121	L. sativa	USA	Iceberg	Green Lake
122	GBS122	L. sativa	USA	Romaine	Green Towers
123	GBS123	L. sativa	USA	Leaf	Green Vision
124	GBS124	L. sativa		Iceberg	Greenback
125	GBS125	L. sativa		Leaf	Grenobloise N 65
126	GBS126	L. sativa	USA	Iceberg	Heritage
127	GBS127	L. sativa	Czechia	Butterhead	Herm
128	GBS128	L. sativa	USA	Iceberg	Home run
129	GBS129	L. sativa	USA	Iceberg	Honcho II
130	GBS130	L. sativa		Iceberg	Huron King
131	GBS131	L. sativa	USA	Iceberg	Iceberg
132	GBS132	L. sativa		Iceberg	JACK ICE
133	GBS133	L. sativa	Czechia	Butterhead	JANTAR
134	GBS134	L. sativa	USA	Romaine	JERICHO
135	GBS135	L. sativa	Japan	Iceberg	KING CROWN
136	GBS136	L. sativa	USA	Romaine	KING HENRY
137	GBS137	L. sativa	Netherlands	Butterhead	KIRA
138	GBS138	L. sativa	Netherlands	Butterhead	KITTY
139	GBS139	L. sativa	Netherlands	Leaf	KRISTINE
140	GBS140	L. sativa	Netherlands	Leaf	KRIZABRI
141	GBS141	L. sativa	Germany	Iceberg	LAIBACHIE JEGES
142	GBS142	L. sativa	Netherlands	Butterhead	MAESTRO
143	GBS143	L. sativa	Netherlands	Leaf	MAGALIE
144	GBS144	L. sativa	Netherlands	Leaf	MALIBU
145	GBS145	L. sativa	France	Iceberg	MALIKA
146	GBS146	L. sativa	Netherlands	Butterhead	MANTILIA
147	GBS147	L. sativa	Netherlands	Iceberg	MARBELLO
148	GBS148	L. sativa	Netherlands	Leaf	MARIACHI AMR
149	GBS149	L. sativa	Netherlands	Leaf	MARIMBA
150	GBS150	L. sativa	UK	Iceberg	MARION
151	GBS151	L. sativa	USA	Iceberg	MARVEL
152	GBS152	L. sativa	Spain	Romaine	MATARO
153	GBS153	L. sativa	USA	Romaine	MEDALLION MT
154	GBS154	L. sativa	Netherlands	Leaf	MENDOZA
155	GBS155	L. sativa	USA	Iceberg	MESA 659
156	GBS156	L. sativa	Netherlands	Iceberg	Globe
157	GBS157	L. sativa	USA	Butterhead	MIGNONETTE GREEN
158	GBS158	L. sativa	Netherlands	Butterhead	MIRENA
159	GBS159	L. sativa		Butterhead	MIROS
160	GBS160	L. sativa	USA	Iceberg	MISSION
161	GBS161	L. sativa		Iceberg	MOLINA
162	GBS162	L. sativa	USA	Romaine	MONSTER WHITE
163	GBS163	L. sativa	USA	Iceberg	MONTEREY
164	GBS164	L. sativa	Netherlands	Leaf	GRAND RAPIDS
165	GBS165	L. sativa	Netherlands	Iceberg	NERONE
166	GBS166	L. sativa	USA	Leaf	NEW RED FIRE
167	GBS167	L. sativa	USA	Iceberg	NEW YORK
168	GBS168	L. sativa	USA	Iceberg	NEW YORK 515 IMPROVED
169	GBS169	L. sativa	Norway	Butterhead	NORDIA
170	GBS170	L. sativa	Netherlands	Butterhead	OBERTO
171	GBS171	L. sativa	Japan	Butterhead	OKAYAMA SALAD
172	GBS172	L. sativa	Netherlands	Butterhead	OLETA
173	GBS173	L. sativa	Netherlands	Butterhead	OLIVIA
174	GBS174	L. sativa	Netherlands	Butterhead	OPERA
175	GBS175	L. sativa	Netherlands	Butterhead	ORESTO
176	GBS176	L. sativa		Iceberg	P1871-2627
177	GBS177	L. sativa		Romaine	P2018-3606
178	GBS178	L. sativa	USA	Iceberg	PACER
179	GBS179	L. sativa	France	Romaine	PADOX
180	GBS180	L. sativa		Romaine	PARAMOUNT
181	GBS181	L. sativa	Netherlands	Butterhead	PARMANTA
182	GBS182	L. sativa	Netherlands	Butterhead	PASCAL
183	GBS183	L. sativa		Leaf	GREEN DEER TONGUE
184	GBS184	L. sativa		Leaf	P.G. LETTUCE
185	GBS185	L. sativa		Romaine	PIC 454
186	GBS186	L. sativa	Germany	Leaf	PIRAT
187	GBS187	L. sativa	Netherlands	Butterhead	PLENOS
188	GBS188	L. sativa	Netherlands	Butterhead	PLEVANOS
189	GBS189	L. sativa		Iceberg	PONDEROSA, M.T.
190	GBS190	L. sativa	USA	Iceberg	PORTAGE
191	GBS191	L. sativa	France	Butterhead	PRESTINE
192	GBS192	L. sativa	Germany	Butterhead	PRESTO
193	GBS193	L. sativa	USA	Iceberg	PRIMAVERDE
194	GBS194	L. sativa		Romaine	PRO 421
195	GBS195	L. sativa		Iceberg	PRO 869
196	GBS196	L. sativa	Netherlands	Butterhead	PROFIT
197	GBS197	L. sativa	USA	Iceberg	PROGRESS
198	GBS198	L. sativa	USA	Iceberg	PUGET PRIDE
199	GBS199	L. sativa		Leaf	ReFFETTO RED
200	GBS200	L. sativa	USA	Iceberg	RAIDER
201	GBS201	L. sativa	USA	Iceberg	RAJAH
202	GBS202	L. sativa	Japan	Iceberg	RAKOPORT
203	GBS203	L. sativa	France	Butterhead	RAMONA
204	GBS204	L. sativa	USA	Iceberg	RED COACH
205	GBS205	L. sativa		Leaf	RED DOG
206	GBS206	L. sativa	China	Stem	Hua Ye Wo Sun
207	GBS207	L. sativa	USA	Romaine	RED HOT COS
208	GBS208	L. sativa	Netherlands	Leaf	RED SALAD BOWL
209	GBS209	L. sativa		Leaf	REDDER RUFFLED OAK
210	GBS210	L. sativa	Netherlands	Leaf	REDINA
211	GBS211	L. sativa		Butterhead	REFLEX
212	GBS212	L. sativa	Netherlands	Butterhead	REGOLA
213	GBS213	L. sativa	Netherlands	Butterhead	REICHENAUER WINTER
214	GBS214	L. sativa	Netherlands	Butterhead	REMCO
215	GBS215	L. sativa	Netherlands	Romaine	REMIAC
216	GBS216	L. sativa	Netherlands	Butterhead	RENATE
217	GBS217	L. sativa	Netherlands	Butterhead	RESKIA
218	GBS218	L. sativa	France	Butterhead	RESPONS
219	GBS219	L. sativa	USA	Iceberg	RICO
220	GBS220	L. sativa		Leaf	RITSA
221	GBS221	L. sativa	Netherlands	Butterhead	RODAS
222	GBS222	L. sativa	Spain	Romaine	ROMA
223	GBS223	L. sativa	Italy	Romaine	ROMABELLA NO 135
224	GBS224	L. sativa		Romaine	ROMAESTATE
225	GBS225	L. sativa	France	Romaine	ROMAINE ROMEA
226	GBS226	L. sativa		Romaine	ROMAINE SSC 1156
227	GBS227	L. sativa	Spain	Romaine	ROMANA LARGA VERDE
228	GBS228	L. sativa	USA	Romaine	ROMAVERDE
229	GBS229	L. sativa		Romaine	ROME 61
230	GBS230	L. sativa	USA	Romaine	ROMULUS
231	GBS231	L. sativa	USA	Romaine	ROSALITA
232	GBS232	L. sativa	USA	Leaf	ROSSI DI TRENTO
233	GBS233	L. sativa	USA	Romaine	RUBENS RED
234	GBS234	L. sativa	USA	Romaine	RUBICON
235	GBS235	L. sativa	Czechia	Romaine	SAFIR
236	GBS236	L. sativa	USA	Iceberg	SALAD CRISP M.I
237	GBS237	L. sativa	Germany	Leaf	SALAT AZURA
238	GBS238	L. sativa	USA	Iceberg	SALINAS
239	GBS239	L. sativa		Iceberg	SALINAS 501
240	GBS240	L. sativa	USA	Iceberg	SALINAS 88
241	GBS241	L. sativa	Japan	Iceberg	SALOON
242	GBS242	L. sativa	USA	Butterhead	SANGRIA
243	GBS243	L. sativa	USA	Leaf	SELF-SEEDING
244	GBS244	L. sativa	USA	Iceberg	SHAWNEE
245	GBS245	L. sativa	USA	Leaf	SHINING STAR*
246	GBS246	L. sativa		Romaine	SHORT GUZMAINE
247	GBS247	L. sativa	UK	Romaine	SIGMA HEAD
248	GBS248	L. sativa	France	Butterhead	SISTINA
249	GBS249	L. sativa	Japan	Leaf	SLE 9701
250	GBS250	L. sativa	USA	Iceberg	Imperial 17
251	GBS251	L. sativa	Netherlands	Butterhead	SMARAGD
252	GBS252	L. sativa	USA	Iceberg	SNIPER
253	GBS253	L. sativa	Netherlands	Romaine	SOLAR
254	GBS254	L. sativa	USA	Romaine	SOUTH BAY 1490
255	GBS255	L. sativa	UK	Butterhead	SOUTH DOWN 5B
256	GBS256	L. sativa	Netherlands	Butterhead	STENTOR
257	GBS257	L. sativa	USA	Iceberg	STINGER
258	GBS258	L. sativa	Netherlands	Iceberg	STRADA
259	GBS259	L. sativa	Netherlands	Butterhead	STROFE
260	GBS260	L. sativa	USA	Iceberg	SUMIDA 626
261	GBS261	L. sativa		Iceberg	SUMMER-LAND
262	GBS262	L. sativa	USA	Iceberg	SUPER 59
263	GBS263	L. sativa	Netherlands	Butterhead	SUPREEM
264	GBS264	L. sativa	Netherlands	Butterhead	SZOMBATHELYI
265	GBS265	L. sativa		Romaine	TAIWAN
266	GBS266	L. sativa	Netherlands	Iceberg	TALISMAN
267	GBS267	L. sativa	Netherlands	Butterhead	TARDISIX
268	GBS268	L. sativa	Netherlands	Iceberg	Telluride
269	GBS269	L. sativa	Netherlands	Iceberg	THIALF
270	GBS270	L. sativa		Iceberg	TIER 4 BUDS
271	GBS271	L. sativa	Netherlands	Butterhead	TOM POUCE
272	GBS272	L. sativa	USA	Iceberg	TOP GUN
273	GBS273	L. sativa		Iceberg	TOPIAK
274	GBS274	L. sativa	Netherlands	Butterhead	TROC
275	GBS275	L. sativa	France	Butterhead	TROCAL
276	GBS276	L. sativa		Romaine	TROUT BACK TRADITIONAL
277	GBS277	L. sativa		Stem	TSINMACH
278	GBS278	L. sativa	Netherlands	Butterhead	TUBA
279	GBS279	L. sativa	Netherlands	Butterhead	TWELLOSE GELE
280	GBS280	L. sativa	USA	Leaf	TWO STAR
281	GBS281	L. serriola		Lobe-shaped	US96UC23
282	GBS282	L. sativa	USA	Iceberg	UF 49674
283	GBS283	L. sativa	USA	Leaf	ULTRA GREEN
284	GBS284	L. sativa	UK	Butterhead	UNRIVALLED
285	GBS285	L. sativa	Germany	Leaf	VALERIA
286	GBS286	L. sativa	USA	Iceberg	VALLEY QUEEN
287	GBS287	L. sativa	USA	Romaine	VALMAINE
288	GBS288	L. sativa		Leaf	VALPICO(DESERT)
289	GBS289	L. sativa	USA	Iceberg	VAL-TEX 54
290	GBS290	L. sativa	Netherlands	Butterhead	VALUTA
291	GBS291	L. sativa	USA	Iceberg	VANCRISP
292	GBS292	L. sativa	Netherlands	Iceberg	VANITY
293	GBS293	L. sativa	Netherlands	Butterhead	VASCO
294	GBS294	L. sativa	USA	Iceberg	VENUS
295	GBS295	L. sativa	USA	Leaf	VICTORIA BLACK SEED
296	GBS296	L. sativa	USA	Iceberg	VISTA
297	GBS297	L. sativa	Brazil	Butterhead	VIVI
298	GBS298	L. sativa	USA	Leaf	VULCAN
299	GBS299	L. sativa	USA	Leaf	WALDMANN'S DARK GREEN M.I.
300	GBS300	L. sativa	USA	Leaf	WESTERN GREEN
301	GBS301	L. sativa	USA	Butterhead	WHITE BOSTON
302	GBS302	L. sativa	UK	Iceberg	WINDERMERE
303	GBS303	L. sativa		Iceberg	WINTER SELECT
304	GBS304	L. sativa	New Zealand	Iceberg	WINTER TRIUMPH BLACK SEEDED
305	GBS305	L. sativa	USA	Iceberg	WINTER KING
306	GBS306	L. sativa	Netherlands	Butterhead	WOVO
307	GBS307	L. sativa	USA	Iceberg	XENA
308	GBS308	L. sativa	USA	Iceberg	YUMA
309	GBS309	L. sativa	Turkey	Mix	PI 120938
310	GBS310	L. sativa	Turkey	Leaf	PI 120957
311	GBS311	L. sativa	Iran	Romaine	PI 140398
312	GBS312	L. sativa	Iran	Mix	PI 146071
313	GBS313	L. sativa	Turkey	Leaf	PI 164939
314	GBS314	L. sativa	Turkey	Romaine	PI 165063
315	GBS315	L. sativa	Turkey	Romaine	PI 167148
316	GBS316	L. sativa	Turkey	Leaf	PI 169497
317	GBS317	L. sativa	Turkey	Romaine	PI 169508
318	GBS318	L. sativa	Turkey	Leaf	PI 169510 C
319	GBS319	L. sativa	Turkey	Romaine	PI 169512
320	GBS320	L. sativa	Turkey	Leaf	PI 169515
321	GBS321	L. sativa	Turkey	Romaine	PI 171666
322	GBS322	L. sativa	Turkey	Leaf	PI 171671
323	GBS323	L. sativa	Turkey	Leaf	PI 171675
324	GBS324	L. sativa	Turkey	Leaf	PI 171676
325	GBS325	L. sativa	Turkey	Leaf	PI 171676 A
326	GBS326	L. sativa	Turkey	Romaine	PI 172918 A
327	GBS327	L. sativa	Turkey	Leaf	PI 174225
328	GBS328	L. sativa	Turkey	Romaine	PI 174228
329	GBS329	L. sativa	Turkey	Stem	PI 175735
330	GBS330	L. sativa	Turkey	Romaine	PI 176581
331	GBS331	L. sativa	Turkey	Romaine	PI 176583
332	GBS332	L. sativa	Turkey	Romaine	PI 176587
333	GBS333	L. sativa	Turkey	Leaf	PI 176590
334	GBS334	L. sativa	Turkey	Leaf	PI 176590 A
335	GBS335	L. sativa	Turkey	Romaine	PI 176592 A
336	GBS336	L. sativa	Turkey	Leaf	PI 177418
337	GBS337	L. sativa	Turkey	Leaf	PI 177419
338	GBS338	L. sativa	Turkey	Primitive	PI 177422 BS
339	GBS339	L. sativa	Turkey	Leaf	PI 177424 A
340	GBS340	L. sativa	Turkey	Romaine	PI 177425 C
341	GBS341	L. sativa	Turkey	Latin	PI 178922 A (B+W)
342	GBS342	L. sativa	Turkey	Leaf	PI 178924 F
343	GBS343	L. sativa	Turkey	Mix	PI 179296 C
344	GBS344	L. sativa	Syria	Romaine	PI 181947
345	GBS345	L. sativa	Turkey	Mix	PI 182209
346	GBS346	L. sativa	Turkey	Romaine	PI 183684
347	GBS347	L. sativa	Turkey	Romaine	PI 183684 B
348	GBS348	L. sativa	Netherlands	Mix	PI 184789
349	GBS349	L. sativa	Belgium	Leaf	PI 187238 A
350	GBS350	L. sativa	Belgium	Leaf	PI 187238 BS
351	GBS351	L. sativa	Turkey	Leaf	PI 204585
352	GBS352	L. sativa	Turkey	Romaine	PI 204706
353	GBS353	L. sativa	Afghanistan	Leaf	PI 212099
354	GBS354	L. sativa	Iran	Stem	PI 222254
355	GBS355	L. sativa	Iran	Romaine	PI 223379
356	GBS356	L. sativa	Iran	Romaine	PI 229762
357	GBS357	L. sativa	Czechia	Primitive	PI 250427
358	GBS358	L. sativa	Czechia	Mix	PI 250428
359	GBS359	L. saligna	Italy	Lobe-shaped	PI 251798 B
360	GBS360	L. sativa	Spain	Romaine	PI 257289 WS
361	GBS361	L. sativa	Russia	Romaine	PI 258816
362	GBS362	L. sativa	Greece	Latin	PI 263869 BS
363	GBS363	L. sativa		Leaf	PI 266963
364	GBS364	L. sativa	Pakistan	Stem	PI 269499 (B+W)
365	GBS365	L. sativa		Romaine	PI 270077
366	GBS366	L. serriola		Lobe-shaped	PI 271940 B
367	GBS367	L. sativa	Italy	Primitive	PI 273579
368	GBS368	L. serriola	Denmark	Lobe-shaped	PI 273589
369	GBS369	L. serriola	Germany	Lobe-shaped	PI 273596
370	GBS370	L. serriola	Germany	Lobe-shaped	PI 273597 B
371	GBS371	L. sativa	Germany	Butterhead	PI 273606
372	GBS372	L. serriola	Russia	Lobe-shaped	PI 274372
373	GBS373	L. sativa	Romania	Butterhead	PI 274416
374	GBS374	L. serriola	India	Lobe-shaped	PI 274808
375	GBS375	L. sativa	Turkey	Romaine	PI 278065
376	GBS376	L. sativa	Turkey	Romaine	PI 278070 BS
377	GBS377	L. sativa	Turkey	Mix	PI 278073 BS
378	GBS378	L. sativa	Turkey	Romaine	PI 278081 A
379	GBS379	L. sativa	Turkey	Romaine	PI 278083
380	GBS380	L. sativa	Turkey	Romaine	PI 278084 A WS
381	GBS381	L. sativa	Turkey	Romaine	PI 278086
382	GBS382	L. sativa	Turkey	Romaine	PI 278097
383	GBS383	L. sativa	Turkey	Romaine	PI 278100
384	GBS384	L. sativa	Turkey	Romaine	PI 278102
385	GBS385	L. sativa	Turkey	Leaf	PI 278104 A (B+W)
386	GBS386	L. sativa	Turkey	Romaine	PI 278111 A BS
387	GBS387	L. sativa	Turkey	Romaine	PI 278112
388	GBS388	L. sativa	Sweden	Leaf	PI 284702
389	GBS389	L. sativa	Poland	Mix	PI 285650 WS
390	GBS390	L. sativa	Poland	Butterhead	PI 285651 B WS
391	GBS391	L. sativa	Poland	Butterhead	PI 285654
392	GBS392	L. sativa	Poland	Romaine	PI 285657
393	GBS393	L. sativa	Hungary	Leaf	PI 289016
394	GBS394	L. sativa	Hungary	Leaf	PI 289017
395	GBS395	L. sativa	Hungary	Butterhead	PI 289025
396	GBS396	L. sativa	Hungary	Butterhead	PI 289027
397	GBS397	L. sativa	Hungary	Butterhead	PI 289028
398	GBS398	L. sativa	Hungary	Butterhead	PI 289029
399	GBS399	L. sativa	Hungary	Butterhead	PI 289030 A
400	GBS400	L. sativa	Hungary	Romaine	PI 289031
401	GBS401	L. sativa	Hungary	Batavia	PI 289047 A
402	GBS402	L. sativa	Hungary	Butterhead	PI 289051
403	GBS403	L. sativa	Hungary	Butterhead	PI 289054
404	GBS404	L. sativa	Hungary	Butterhead	PI 289060
405	GBS405	L. serriola	Hungary	Lobe-shaped	PI 289063 B
406	GBS406	L. serriola	Hungary	Lobe-shaped	PI 289064 B
407	GBS407	L. sativa	Taiwan	Leaf	PI 321013
408	GBS408	L. serriola	Czechia	Lobe-shaped	PI 271940
409	GBS409	L. sativa	Netherlands	Iceberg	PI 342439
410	GBS410	L. sativa	Netherlands	Butterhead	PI 342447
411	GBS411	L. sativa	Netherlands	Butterhead	PI 342449
412	GBS412	L. sativa	Netherlands	Butterhead	PI 342452 C
413	GBS413	L. sativa	Netherlands	Butterhead	PI 342456
414	GBS414	L. sativa	Netherlands	Butterhead	PI 342459
415	GBS415	L. sativa	Netherlands	Butterhead	PI 342460
416	GBS416	L. sativa	Netherlands	Butterhead	PI 342461
417	GBS417	L. sativa	Turkey	Leaf	PI 278091
418	GBS418	L. sativa	Netherlands	Romaine	PI 342479
419	GBS419	L. sativa	Turkey	Mix	PI 278106
420	GBS420	L. sativa	Netherlands	Butterhead	PI 342491
421	GBS421	L. sativa	Netherlands	Batavia	PI 342492
422	GBS422	L. sativa	Netherlands	Butterhead	PI 342498
423	GBS423	L. sativa	Netherlands	Mix	PI 342506
424	GBS424	L. sativa	Netherlands	Butterhead	PI 342517
425	GBS425	L. sativa	Netherlands	Butterhead	PI 342522 A
426	GBS426	L. sativa	Netherlands	Butterhead	PI 342526
427	GBS427	L. sativa	Netherlands	Butterhead	PI 342530
428	GBS428	L. sativa	Netherlands	Butterhead	PI 342533
429	GBS429	L. sativa	Netherlands	Butterhead	PI 342535
430	GBS430	L. sativa	Netherlands	Butterhead	PI 342536
431	GBS431	L. sativa	Netherlands	Butterhead	PI 342543
432	GBS432	L. sativa	Netherlands	Butterhead	PI 342552 B
433	GBS433	L. sativa	Netherlands	Latin	PI 342555 A
434	GBS434	L. sativa	Netherlands	Butterhead	PI 342558
435	GBS435	L. sativa	Turkey	Batavia	PI 344366
436	GBS436	L. sativa	Iraq	Leaf	PI 344449
437	GBS437	L. sativa	Macedonia	Butterhead	PI 358002
438	GBS438	L. sativa	Macedonia	Batavia	PI 358011 B
439	GBS439	L. sativa	Macedonia	Batavia	PI 358013 A
440	GBS440	L. sativa	Macedonia	Leaf	PI 358015
441	GBS441	L. sativa	Macedonia	Batavia	PI 358018 A
442	GBS442	L. sativa	Hungary	Butterhead	PI 289022
443	GBS443	L. sativa	Macedonia	Butterhead	PI 358020 WS
444	GBS444	L. sativa	Macedonia	Leaf	PI 358022 A
445	GBS445	L. sativa	Macedonia	Romaine	PI 358027
446	GBS446	L. sativa	Hungary	Butterhead	PI 289032
447	GBS447	L. sativa	Macedonia	Iceberg	PI 358029 B
448	GBS448	L. sativa	Macedonia	Romaine	PI 358034
449	GBS449	L. sativa	Macedonia	Romaine	PI 358041 C BS
450	GBS450	L. sativa	Netherlands	Leaf	PI 372908 B
451	GBS451	L. sativa	Netherlands	Butterhead	PI 373911 A
452	GBS452	L. sativa	Netherlands	Butterhead	PI 373913
453	GBS453	L. sativa	Netherlands	Butterhead	PI 373915
454	GBS454	L. sativa	Romania	Butterhead	PI 378140 B
455	GBS455	L. sativa	Macedonia	Romaine	PI 379364 WS
456	GBS456	L. sativa	Turkey	Romaine	PI 491017
457	GBS457	L. sativa	Turkey	Romaine	PI 491018
458	GBS458	L. sativa	Turkey	Romaine	PI 491028
459	GBS459	L. sativa	Hungary	Butterhead	PI 289041
460	GBS460	L. sativa	Turkey	Romaine	PI 491029
461	GBS461	L. sativa	Turkey	Romaine	PI 491030
462	GBS462	L. sativa	Turkey	Romaine	PI 491035
463	GBS463	L. sativa	Turkey	Romaine	PI 491036
464	GBS464	L. sativa	Turkey	Romaine	PI 491038
465	GBS465	L. sativa	Turkey	Romaine	PI 491039
466	GBS466	L. sativa	Turkey	Romaine	PI 491040
467	GBS467	L. sativa	Turkey	Romaine	PI 491042
468	GBS468	L. sativa	Turkey	Romaine	PI 491047
469	GBS469	L. sativa	Turkey	Romaine	PI 491050
470	GBS470	L. sativa	Turkey	Romaine	PI 491056
471	GBS471	L. sativa	Turkey	Leaf	PI 491062 BS
472	GBS472	L. sativa	Netherlands	Butterhead	PI 342450
473	GBS473	L. sativa	Turkey	Leaf	PI 491068
474	GBS474	L. sativa	Turkey	Leaf	PI 491074 (B+W)
475	GBS475	L. sativa	Turkey	Romaine	PI 491082
476	GBS476	L. serriola	Greece	Lobe-shaped	PI 491206
477	GBS477	L. sativa	Greece	Romaine	PI 491214
478	GBS478	L. sativa	Greece	Romaine	PI 491220
479	GBS479	L. serriola	Greece	Lobe-shaped	PI 491251
480	GBS480	L. sativa	Netherlands	Butterhead	PI 342509
481	GBS481	L. sativa	Germany	Leaf	PI 503623
482	GBS482	L. sativa	Germany	Leaf	PI 503625
483	GBS483	L. sativa	Germany	Butterhead	PI 503630
484	GBS484	L. sativa	Germany	Butterhead	PI 503632
485	GBS485	L. sativa	Russia	Butterhead	PI 503640
486	GBS486	L. sativa	Russia	Butterhead	PI 503643
487	GBS487	L. sativa		Butterhead	PI 506303
488	GBS488	L. sativa	Netherlands	Butterhead	PI 342512
489	GBS489	L. sativa	Netherlands	Butterhead	PI 342537
490	GBS490	L. sativa	Macedonia	Batavia	PI 358004
491	GBS491	L. sativa	Macedonia	Butterhead	PI 358009 A
492	GBS492	L. sativa	Macedonia	Romaine	PI 358033
493	GBS493	L. sativa	Macedonia	Batavia	PI 358036
494	GBS494	L. sativa	Macedonia	Romaine	PI 358039
495	GBS495	L. sativa	Macedonia	Butterhead	PI 368634
496	GBS496	L. sativa	Netherlands	Mix	PI 372894 A
497	GBS497	L. sativa	Netherlands	Butterhead	PI 373914
498	GBS498	L. sativa	China	Stem	PI 419088
499	GBS499	L. serriola	Turkey	Lobe-shaped	PI 491120
500	GBS500	L. serriola	Turkey	Lobe-shaped	PI 491125
501	GBS501	L. serriola	Turkey	Lobe-shaped	PI 491128
502	GBS502	L. serriola	Turkey	Lobe-shaped	PI 491155
503	GBS503	L. sativa	USA	Leaf	Australian
504	GBS504	L. sativa	Brazil	Butterhead	Baba
505	GBS505	L. sativa	Netherlands	Butterhead	Baccarat
506	GBS506	L. sativa	USA	Butterhead	Bibb
507	GBS507	L. sativa	New Zealand	Iceberg	Cal-West 80
508	GBS508	L. sativa	Australia	Iceberg	Imperial Triumph
509	GBS509	L. sativa	USA	Iceberg	JADE BLACK SEED
510	GBS510	L. sativa	Netherlands	Iceberg	Kelly
511	GBS511	L. sativa		Romaine	LG-3
512	GBS512	L. sativa	USA	Leaf	Oak leaf
513	GBS513	L. sativa		Leaf	Ocean Green
514	GBS514	L. sativa		Iceberg	PAGOSA
515	GBS515	L. sativa		Stem	Qing Pi Yuan
516	GBS516	L. sativa	Japan	Iceberg	Queen Crown
517	GBS517	L. sativa	USA	Leaf	Slobolt
518	GBS518	L. sativa	USA	Iceberg	SPRECKELS
519	GBS519	L. sativa	USA	Butterhead	SUPERBB
520	GBS520	L. sativa	USA	Romaine	TALL GUZMAINE
521	GBS521	L. sativa		Iceberg	VALIANT
522	GBS522	L. sativa		Leaf	Versailles
523	GBS523	L. sativa	USA	Leaf	Waldmann's green
524	GBS524	L. sativa	Spain	Butterhead	WEINER MEIDIN
