# Supplementary material for: QTL mapping and transcriptome analysis of seed germination under PEG-induced water stress in Lactuca spp
Source: Sci Rep. 2024 Nov 7;14:27157. doi: 10.1038/s41598-024-77972-9 (PMC11543936; doi:10.1038/s41598-024-77972-9)
Supplement: Supplementary file 2 — Supplementary Material 2 [file 41598_2024_77972_MOESM2_ESM.xlsx]

## Sheet: Supplementary Data 2
Gene ID	Gene model name	Chromosome	Start	End	GO	KEGG (ko) pathway	Fold change (fc)	Log2(fc)	P-value	Q-value	Regulation	DEG	FPKM C1	FPKM C2	FPKM C3	FPKM C4	FPKM C5	FPKM C6	FPKM C8	FPKM C9	FPKM C10	FPKM C11	FPKM C12	FPKM C13	FPKM C14	FPKM C15	FPKM T1	FPKM T2	FPKM T3	FPKM T4	FPKM T5	FPKM T6	FPKM T7	FPKM T8	FPKM T9	FPKM T10	FPKM T11	FPKM T12	FPKM T13	FPKM T14	FPKM T15
LS00001	Lsat_1_v5_gn_1_1441.1	1	79441	93015	GO:0005737(cytoplasm);GO:0005829(cytosol);GO:0016301(kinase activity)	NA	2.19068	1.13138	1.56252e-05	7.68706e-05	up	yes	2.14571	10.1039	2.21123	8.10154	2.84713	10.6687	9.63305	2.22099	11.0187	5.03515	6.91815	4.05778	6.65124	9.4691	14.8094	12.3253	13.5308	17.686	15.6838	16.6783	12.1121	15.6829	15.1858	11.1099	11.9176	15.2531	12.5308	15.987	13.2919
LS00002	Lsat_1_v5_gn_1_1361.1	1	167340	172596	GO:0003700(DNA binding transcription factor activity);GO:0003729(mRNA binding);GO:0005737(cytoplasm);GO:0005856(cytoskeleton);GO:0005886(plasma membrane);GO:0046872(metal ion binding);GO:0051015(actin filament binding);GO:0051017(actin filament bundle assembly)	NA	0.785974	-0.347446	1.25012e-10	2.17772e-09	down	no	264.49	190.839	217.389	238.705	138.466	293.345	253.612	219.625	213.7	268.178	266.296	243.102	267.791	224.113	196.691	188.113	195.82	211.231	180.902	167.969	194.189	191.58	175.35	171.013	196.568	170.157	186.053	166.753	186.297
LS00003	Lsat_1_v5_gn_1_1301.1	1	192553	194244	GO:0003674(molecular_function);GO:0005739(mitochondrion);GO:0008150(biological_process);GO:0009507(chloroplast)	NA	1.08181	0.113445	0.193224	0.303047	up	no	14.163	11.7779	10.7191	12.1372	11.3338	17.7014	12.1491	11.0956	13.6686	13.9844	13.2212	12.2086	11.3566	13.0037	14.7602	14.1678	12.4566	15.7993	14.6238	13.1939	13.7553	13.3376	14.0484	13.8331	13.7983	12.0402	14.2788	12.9031	13.9228
LS00004	Lsat_1_v5_gn_1_1280.1	1	195725	195967	NA	NA	0.949362	-0.0749699	0.800034	0.881895	down	no	0.295121	0.06315	0	0.351551	0	0	0	0.082887	0.099134	0.126431	0.379848	0	0.147299	0.207805	0.118328	0	0.147609	0	0.160025	0.201675	0.17501	0.027923	0	0.076092	0.291696	0	0.434582	0.150395	0
LS00005	Lsat_1_v5_gn_1_1120.1	1	322580	325146	GO:0000166(nucleotide binding);GO:0005634(nucleus);GO:0009793(embryo development ending in seed dormancy);GO:0010073(meristem maintenance);GO:0010305(leaf vascular tissue pattern formation);GO:0010311(lateral root formation);GO:0010449(root meristem growth);GO:0035266(meristem growth);GO:0048366(leaf development);GO:0090696(post-embryonic plant organ development);GO:2000012(regulation of auxin po…	03008(Ribosome biogenesis in eukaryotes)	1.73278	0.793092	0.00103944	0.00322215	up	no	14.0839	29.0048	12.4081	21.9534	3.11434	26.106	38.0597	14.188	33.8149	21.0212	27.7594	27.6067	23.4836	23.8133	31.9332	39.5113	33.6636	46.0857	42.58	50.5582	27.0457	33.2212	36.8942	36.8568	35.752	43.6785	36.6386	56.708	36.3188
LS00006	Lsat_1_v5_gn_1_1181.1	1	507313	508149	NA	NA	0.562583	-0.829863	1.35891e-18	1.14624e-16	down	no	91.5027	52.5316	76.6232	65.4812	86.0077	89.6137	92.7255	116.635	52.3	73.1605	70.17	59.2298	77.0755	64.5326	40.9714	32.8115	48.0065	45.5271	38.5051	42.2758	36.1393	42.3892	36.9451	46.5923	44.9215	40.6041	48.3144	44.5277	54.9769
LS00007	Lsat_1_v5_gn_1_440.1	1	624293	625710	GO:0000166(nucleotide binding);GO:0005634(nucleus);GO:0009793(embryo development ending in seed dormancy);GO:0010073(meristem maintenance);GO:0010305(leaf vascular tissue pattern formation);GO:0010311(lateral root formation);GO:0010449(root meristem growth);GO:0035266(meristem growth);GO:0048366(leaf development);GO:0090696(post-embryonic plant organ development);GO:2000012(regulation of auxin po…	03008(Ribosome biogenesis in eukaryotes)	1.82962	0.871542	0.00222939	0.00634224	up	no	4.17749	9.49741	4.49869	8.2852	0.439061	12.4308	10.4114	7.76032	6.80062	8.63143	10.7188	9.88428	7.98569	9.77817	13.4856	17.5802	8.99905	20.6349	15.6369	18.2588	8.22044	10.7241	10.8786	12.904	15.7901	19.7256	12.4942	17.9143	14.934
LS00008	Lsat_1_v5_gn_1_480.1	1	660812	661183	NA	NA	0.927895	-0.107967	0.0831135	0.149359	down	no	4.62944	3.00102	3.93581	3.4648	6.80585	1.47743	2.68047	4.77731	3.85976	3.12226	1.19274	1.82208	3.58943	2.66594	3.04803	1.82985	2.3536	3.14692	3.75348	3.24691	1.77687	3.2442	2.48427	2.8274	4.99149	2.73634	4.75221	3.947	2.61177
LS00009	Lsat_1_v5_gn_1_581.1	1	814956	822171	GO:0000398(mRNA splicing, via spliceosome);GO:0003723(RNA binding);GO:0005685(U1 snRNP);GO:0071004(U2-type prespliceosome)	03040(Spliceosome)	2.64507	1.40331	2.74252e-07	2.13669e-06	up	yes	0.989285	2.36472	1.20006	1.3682	0.487866	3.76604	3.56345	1.95791	4.39742	1.07668	2.57617	1.88473	1.71114	2.60335	4.28244	3.82698	3.08332	7.16675	5.09258	9.76805	3.16436	5.31219	5.4308	2.12535	3.62836	11.2602	6.30493	9.74331	4.68047
LS00010	Lsat_1_v5_gn_1_620.1	1	857869	860841	GO:0000139(Golgi membrane);GO:0005794(Golgi apparatus);GO:0009506(plasmodesma);GO:0016021(integral component of membrane);GO:0016757(transferase activity, transferring glycosyl groups);GO:0016759(cellulose synthase activity);GO:0071555(cell wall organization)	NA	1.60128	0.679225	0.0245094	0.0520589	up	no	3.31544	11.7668	3.06428	11.4864	4.0522	15.0968	13.0964	2.8766	11.4031	6.30716	9.21768	4.94206	9.45374	12.2095	14.1499	13.3307	12.071	14.7834	13.9628	13.787	13.4238	13.6562	14.3476	12.4779	11.3314	13.2145	13.0836	15.9304	13.3917
LS00011	Lsat_1_v5_gn_1_681.1	1	952429	954166	GO:0003677(DNA binding);GO:0003700(DNA binding transcription factor activity);GO:0005515(protein binding);GO:0005634(nucleus);GO:0006351(transcription, DNA-templated);GO:0006355(regulation of transcription, DNA-templated);GO:0009637(response to blue light);GO:0040008(regulation of growth);GO:0046983(protein dimerization activity)	NA	1.5519	0.634032	0.0136487	0.0312409	up	no	3.66315	4.09251	3.27412	3.93973	0.375459	6.65787	3.84338	5.46875	5.24036	2.95853	3.0344	3.79469	3.40194	1.90219	5.81755	4.18564	4.32151	5.93797	4.94363	9.04313	4.12211	4.93309	6.07696	3.42543	5.70802	7.28679	6.38978	8.09519	5.58913
LS00012	Lsat_1_v5_gn_1_721.1	1	982461	983741	GO:0005634(nucleus)	NA	0.881139	-0.182559	0.00199239	0.00573449	down	no	8.88348	6.21663	9.61804	5.33436	6.78903	4.11569	6.09858	11.9652	5.32598	6.28323	5.48153	7.05693	7.76334	5.3809	5.86726	6.65893	4.92238	3.69048	6.35075	6.22428	6.35283	4.28383	6.90314	5.48903	6.85288	6.37194	7.08397	7.56119	6.3139
LS00013	Lsat_1_v5_gn_1_380.1	1	1027022	1042057	GO:0003824(catalytic activity);GO:0004084(branched-chain-amino-acid transaminase activity);GO:0005737(cytoplasm);GO:0005739(mitochondrion);GO:0009082(branched-chain amino acid biosynthetic process);GO:0009097(isoleucine biosynthetic process);GO:0009098(leucine biosynthetic process);GO:0009099(valine biosynthetic process);GO:0009507(chloroplast);GO:0052654(L-leucine transaminase activity);GO:00526…	00270(Cysteine and methionine metabolism);00280(Valine, leucine and isoleucine degradation);00290(Valine, leucine and isoleucine biosynthesis);00770(Pantothenate and CoA biosynthesis)	1.13145	0.178166	0.727003	0.834374	up	no	3.97649	2.2139	3.1086	3.23676	3.61581	3.32765	3.84155	5.09126	5.1351	2.84724	2.1897	2.97224	5.28989	6.24417	4.12112	4.45669	3.56846	4.5233	3.0705	4.09856	2.65516	4.4041	2.55404	3.46076	5.25504	3.88028	5.85185	5.65628	6.80331
LS00014	Lsat_1_v5_gn_1_321.1	1	1106295	1108927	GO:0044255(cellular lipid metabolic process);GO:0052689(carboxylic ester hydrolase activity)	00040(Pentose and glucuronate interconversions);00051(Fructose and mannose metabolism)	1.11043	0.151114	0.852083	0.911509	up	no	1.03869	1.91074	0.698978	0.829172	0.600276	1.19105	1.45585	2.03426	1.51585	0.7602	0.542718	0.444561	0.82645	0.577969	1.55595	1.00931	1.27578	1.13421	1.11985	1.29898	0.511199	0.902714	1.00196	0.963794	1.17906	1.27283	1.54825	1.04528	1.34496
LS00015	Lsat_1_v5_gn_1_300.1	1	1110655	1114015	GO:0000287(magnesium ion binding);GO:0003824(catalytic activity);GO:0005524(ATP binding);GO:0005622(intracellular);GO:0005634(nucleus);GO:0005737(cytoplasm);GO:0009611(response to wounding);GO:0016310(phosphorylation);GO:0032957(inositol trisphosphate metabolic process);GO:0047325(inositol tetrakisphosphate 1-kinase activity);GO:0052725(inositol-1,3,4-trisphosphate 6-kinase activity);GO:0052726(i…	00562(Inositol phosphate metabolism);04070(Phosphatidylinositol signaling system)	1.0382	0.05408	0.0947416	0.167233	up	no	5.57816	6.99051	3.94777	4.15829	5.19831	6.51157	4.54011	5.587	6.8361	4.02112	4.58046	4.47168	4.16188	4.68513	5.58072	4.80638	4.2126	4.1909	4.68882	6.44774	5.37664	6.46723	6.39837	3.67966	4.63553	6.04571	6.88833	5.02623	4.83046
LS00016	Lsat_1_v5_gn_1_280.1	1	1143299	1146022	GO:0005829(cytosol);GO:0006904(vesicle docking involved in exocytosis);GO:0009306(protein secretion);GO:0015031(protein transport)	NA	1.17579	0.233628	0.92889	0.961114	up	no	6.03665	13.8589	5.69942	14.7805	7.02796	23.431	13.0652	6.63301	14.1152	11.4031	12.2579	11.6295	12.3847	13.1217	13.6763	14.2357	15.3577	16.4634	13.8528	12.7431	12.3442	13.267	13.3188	13.9718	15.4721	12.1992	14.0109	13.5352	13.975
LS00017	Lsat_1_v5_gn_1_221.1	1	1243447	1248352	GO:0005351(carbohydrate:proton symporter activity);GO:0005773(vacuole);GO:0005801(cis-Golgi network);GO:0005886(plasma membrane);GO:0005887(integral component of plasma membrane);GO:0005985(sucrose metabolic process);GO:0008506(sucrose:proton symporter activity);GO:0008515(sucrose transmembrane transporter activity);GO:0015144(carbohydrate transmembrane transporter activity);GO:0015293(symporter …	NA	0.747691	-0.419487	7.31635e-06	3.92004e-05	down	no	42.1578	62.942	37.0925	81.31	40.4366	58.5637	82.5638	38.0287	74.3432	85.6972	90.9106	89.8179	87.5974	74.5545	49.1666	49.9826	55.958	41.2477	48.2188	47.7445	44.6842	51.3381	48.3862	56.3152	62.2729	45.3307	51.8199	49.4924	55.8928
LS00018	Lsat_1_v5_gn_1_101.1	1	1479988	1482255	GO:0006855(drug transmembrane transport);GO:0017119(Golgi transport complex)	NA	1.03475	0.0492864	0.637837	0.762153	up	no	0.263173	0.507588	0.155755	0.487857	0.45415	0.561882	0.698864	0	0.490309	0.405585	0.287025	0.383282	0.632219	0.544554	0.776828	0.344434	0.436985	0.083349	0.93572	0.068032	0.421232	0.164807	0.461838	0.817607	0.762875	0.36466	0.41319	0.219579	0.239208
LS00019	Lsat_1_v5_gn_1_741.1	1	1533110	1544246	GO:0005623(cell);GO:0005737(cytoplasm);GO:0071333(cellular response to glucose stimulus)	03015(mRNA surveillance pathway)	2.18836	1.12985	5.98272e-06	3.279e-05	up	yes	1.14567	5.35207	1.24483	3.35579	2.12102	6.435	5.43786	1.6616	5.68059	2.89966	3.18714	2.32953	3.07434	4.76891	8.483	6.97572	7.73109	9.42792	8.33225	8.84057	6.98049	7.74966	7.34502	4.92847	7.03261	7.88667	5.92866	9.49711	7.03201
LS00020	Lsat_1_v5_gn_1_760.1	1	1556237	1559507	GO:0004674(protein serine/threonine kinase activity);GO:0005634(nucleus);GO:0005737(cytoplasm);GO:0006468(protein phosphorylation);GO:0035556(intracellular signal transduction)	NA	1.34724	0.430008	0.00806579	0.0196919	up	no	10.076	11.4391	9.60278	7.04776	5.66622	9.88013	11.4187	15.4872	13.6881	9.82963	8.9573	12.6171	8.94524	8.40545	12.362	11.3118	9.65459	12.7954	13.763	18.5817	12.0107	12.0269	15.498	11.2125	11.8365	17.4508	16.2672	18.3667	13.3664
LS00021	Lsat_1_v5_gn_1_781.1	1	1560017	1562143	GO:0003674(molecular_function);GO:0005739(mitochondrion);GO:0008150(biological_process);GO:0009451(RNA modification);GO:0016020(membrane)	NA	1.71952	0.782005	8.38036e-07	5.76282e-06	up	no	13.4203	12.1708	15.3329	10.4363	4.14503	14.3642	19.5955	22.3329	16.1129	11.8649	15.9267	17.0041	14.6864	10.7593	17.7834	23.2876	19.2505	24.2377	23.3627	34.1248	14.856	22.065	19.7131	22.7929	23.9219	33.1452	25.0814	33.1734	28.2686
LS00022	Lsat_1_v5_gn_1_840.1	1	1579908	1581361	GO:0005634(nucleus);GO:0008150(biological_process);GO:0016021(integral component of membrane)	NA	0.724628	-0.464688	0.000498328	0.00167204	down	no	4.75476	2.17789	5.11879	2.28958	5.1993	2.6609	3.99067	7.15426	2.63973	3.15926	2.50662	2.32339	2.87627	3.53511	1.56544	2.49277	1.34731	3.35684	1.50657	2.28161	2.92051	4.18891	1.87804	2.74145	3.22113	1.88119	3.24697	4.24786	2.24283
LS00023	Lsat_1_v5_gn_1_860.1	1	1602610	1607845	GO:0005576(extracellular region);GO:0016829(lyase activity)	NA	0.841038	-0.249757	0.194309	0.304477	down	no	0.424022	0.165739	0.104253	0.166513	0.201471	0.405261	0.168272	0.773	0.262863	0.162221	0.261916	0.393564	0.254406	0.225845	0.345073	0.243524	0.161318	0.449235	0.601334	0.407742	0	0.168901	0.182943	0	0.176968	0.231367	0.147011	0.289965	0.171446
LS00024	Lsat_1_v5_gn_1_920.1	1	1674359	1682666	GO:0005576(extracellular region);GO:0016829(lyase activity)	NA	0.784296	-0.35053	0.349407	0.486935	down	no	0	0.223923	0.152612	0.0839	0.284967	0.065686	0.17485	0.214885	0.396636	0	0.065166	0.19433	0.137016	0.087345	0.222323	0.107273	0.041657	0.307116	0	0.197907	0.144156	0	0	0	0.064696	0.356901	0	0.061202	0.245734
LS26072	Lsat_1_v5_gn_1_1000.1	1	1741757	1751031	GO:0005576(extracellular region);GO:0016829(lyase activity)	NA	0.00500817	-7.6415	0.189118	0.298075	down	no	0.052937	0	0.049206	0	0	0	0	0	0.042085	0	0	0	0	0.135315	0	0	0	0	0	0	0	0	0	0	0	0	0	0	0
LS00025	Lsat_1_v5_gn_1_2021.1	1	1920049	1925222	GO:0005576(extracellular region);GO:0016829(lyase activity)	NA	1.07372	0.102616	0.792321	0.879622	up	no	0.104065	0.108307	0.063367	0.149469	0	0.118853	0.068553	0.074755	0.122466	0.106517	0.098133	0.122453	0	0.049925	0.110152	0.059432	0	0.120412	0.10379	0.247583	0.072098	0.230498	0	0	0.090752	0.073873	0.093456	0.056787	0.106549
LS00026	Lsat_1_v5_gn_1_2001.1	1	1944724	1962401	GO:0004842(ubiquitin-protein transferase activity);GO:0005634(nucleus);GO:0005737(cytoplasm)	04120(Ubiquitin mediated proteolysis)	3.69324	1.88489	7.57118e-11	1.39311e-09	up	yes	0.965288	6.17972	1.14752	3.78932	0.652035	4.50455	5.86452	1.04627	8.58249	2.01685	3.17036	1.93004	3.19384	4.10957	11.4308	11.2157	10.8773	15.9428	14.9273	18.0412	7.38712	11.7099	12.1473	7.2623	10.9397	18.0961	8.08412	16.6923	11.8301
LS00027	Lsat_1_v5_gn_1_1961.1	1	1997892	2010090	GO:0005576(extracellular region);GO:0005794(Golgi apparatus);GO:0009860(pollen tube growth);GO:0035619(root hair tip);GO:0048768(root hair cell tip growth);GO:0090404(pollen tube tip)	NA	3.82412	1.93513	1.23211e-14	5.23695e-13	up	yes	0.343085	1.45864	0.342817	0.634615	0.408902	1.10082	1.33908	0.832762	2.67472	0.732763	0.948688	0.945903	0.871252	1.04383	3.10831	2.73593	2.54945	4.50782	4.16715	7.23641	1.80249	3.14304	3.80469	1.92877	2.6782	6.34917	2.79367	6.01119	3.22566
LS00028	Lsat_1_v5_gn_1_1881.1	1	2151798	2154338	GO:0001666(response to hypoxia);GO:0004674(protein serine/threonine kinase activity);GO:0004712(protein serine/threonine/tyrosine kinase activity);GO:0005515(protein binding);GO:0005524(ATP binding);GO:0005634(nucleus);GO:0005789(endoplasmic reticulum membrane);GO:0009686(gibberellin biosynthetic process);GO:0009723(response to ethylene);GO:0009744(response to sucrose);GO:0009750(response to fruc…	04016(MAPK signaling pathway - plant);04075(Plant hormone signal transduction)	1.22942	0.297979	0.952476	0.971809	up	no	1.74003	2.67204	1.43285	0.184716	3.70366	1.67129	2.24421	3.79795	0.510516	1.25836	1.31807	2.36703	1.2961	2.39715	3.51616	1.38321	1.80024	2.74222	1.57332	2.04202	2.2236	3.7086	3.79018	1.60624	1.74783	1.66985	1.93824	2.60794	2.68092
LS00029	Lsat_1_v5_gn_1_1860.1	1	2162964	2167127	GO:0003725(double-stranded RNA binding);GO:0004525(ribonuclease III activity);GO:0005634(nucleus);GO:0030422(production of siRNA involved in RNA interference);GO:0031053(primary miRNA processing);GO:0031054(pre-miRNA processing);GO:0090502(RNA phosphodiester bond hydrolysis, endonucleolytic)	NA	0.711399	-0.49127	1.65278e-06	1.04721e-05	down	no	21.0102	10.294	21.4884	10.467	6.23646	22.7357	17.8249	33.4058	10.7122	13.8077	15.342	18.8971	16.7609	11.3595	10.4637	12.4926	7.47578	14.8614	10.9215	14.3819	7.67455	9.15725	9.23228	10.576	12.1854	15.4386	13.3157	15.7442	11.6489
LS00030	Lsat_1_v5_gn_1_1820.1	1	2197938	2202106	GO:0005215(transporter activity);GO:0006810(transport);GO:0016020(membrane);GO:0016021(integral component of membrane)	NA	1.0009	0.0012933	0.0798009	0.144147	up	no	6.50195	5.66206	6.87984	3.58137	5.59924	2.86992	3.70618	8.2849	4.76757	4.81518	3.64428	5.35544	3.84932	4.48383	4.47985	5.21778	3.68103	3.84235	5.15137	5.41874	4.35444	5.44071	5.3838	6.1402	4.41627	5.16576	4.9219	6.28012	5.1741
LS00031	Lsat_1_v5_gn_1_1800.1	1	2209846	2211881	GO:0003674(molecular_function);GO:0005634(nucleus);GO:0005737(cytoplasm);GO:0008150(biological_process)	00520(Amino sugar and nucleotide sugar metabolism)	1.04425	0.0624676	0.11893	0.202415	up	no	24.3989	43.7822	21.2075	40.086	41.022	36.0079	40.2057	29.4649	35.5445	32.2569	34.4436	26.847	40.2781	40.0847	42.732	33.9899	34.4634	35.2003	37.2438	36.7822	36.8474	39.427	38.0897	27.8753	36.3839	38.1533	38.5805	36.1051	31.4682
LS00032	Lsat_1_v5_gn_1_1761.1	1	2220199	2221190	GO:0003677(DNA binding);GO:0003700(DNA binding transcription factor activity);GO:0005634(nucleus);GO:0006351(transcription, DNA-templated);GO:0006355(regulation of transcription, DNA-templated);GO:0046983(protein dimerization activity)	NA	0.603716	-0.728057	0.141668	0.234542	down	no	0.063469	0.188553	0.263246	0.194687	0.267411	0.141378	0.092051	0.122808	0	0.063167	0.159323	0	0	0.218879	0	0.049505	0	0.092062	0.121961	0	0.089882	0.071678	0.308173	0	0.167895	0	0	0.15706	0.089905
LS00033	Lsat_1_v5_gn_1_1740.1	1	2221696	2228923	GO:0004843(thiol-dependent ubiquitin-specific protease activity);GO:0005515(protein binding);GO:0005576(extracellular region);GO:0006511(ubiquitin-dependent protein catabolic process);GO:0008283(cell proliferation);GO:0009651(response to salt stress);GO:0009908(flower development);GO:0016021(integral component of membrane);GO:0016579(protein deubiquitination);GO:0036459(thiol-dependent ubiquitiny…	NA	2.16527	1.11455	6.6304e-07	4.67388e-06	up	yes	1.25287	5.84509	1.61948	3.38621	1.96705	4.77978	4.70005	2.11576	5.91604	2.50729	3.19746	2.5476	3.52599	4.17521	6.76262	5.767	6.62553	7.9825	9.32763	9.95464	5.4572	7.45323	8.71195	4.5438	6.27487	9.62897	5.57376	9.28466	6.93177
LS00034	Lsat_1_v5_gn_1_1681.1	1	2274713	2279715	GO:0005515(protein binding)	NA	0.728842	-0.456321	1.53349e-10	2.61943e-09	down	no	421.58	244.907	375.707	283.474	215.881	312.972	261.801	373.459	231.277	309.486	218.067	302.711	288.279	290.139	216.177	215.634	215.683	248.161	201.594	193.906	244.894	197.332	211.694	251.749	217.292	174.877	224.344	180.759	230.828
LS00035	Lsat_1_v5_gn_1_1641.1	1	2358201	2360975	NA	NA	1.80749	0.853987	0.7939	0.880743	up	no	0	0.44542	0	0	0.507434	0	0	1.2834	0.794986	0	0	0	0	0	0	0	0	0	0.898115	2.5799	0	0	0	0	0	1.28431	0	0	1.10796
LS00036	Lsat_1_v5_gn_1_1561.1	1	2375264	2375667	NA	NA	1.73378	0.79392	0.0168881	0.0375758	up	no	1.49122	4.79019	1.85739	4.99144	2.0351	8.20852	8.06731	2.21492	4.48815	4.15687	6.0806	2.71947	6.84278	5.51542	5.14204	5.81918	6.31321	16.2794	8.68912	12.1824	7.44557	5.70453	11.2478	5.08027	4.44731	7.91584	6.7907	7.45798	7.36807
LS00037	Lsat_1_v5_gn_1_1541.1	1	2454938	2457005	GO:0004693(cyclin-dependent protein serine/threonine kinase activity);GO:0005515(protein binding);GO:0005634(nucleus);GO:0005737(cytoplasm);GO:0007049(cell cycle);GO:0010440(stomatal lineage progression);GO:0051301(cell division);GO:0051726(regulation of cell cycle)	NA	1.08224	0.114018	0.422825	0.56437	up	no	17.1191	8.1563	17.9323	9.16668	8.44393	8.58659	10.3791	21.0463	9.44613	9.43796	9.45817	13.71	9.72245	9.08097	9.69222	11.6437	8.92344	8.38573	12.4962	13.8525	11	13.452	12.899	14.7189	11.0691	15.9311	13.2562	17.6935	12.468
LS00038	Lsat_1_v5_gn_1_2200.1	1	2703064	2707364	GO:0001046(core promoter sequence-specific DNA binding);GO:0001228(transcriptional activator activity, RNA polymerase II transcription regulatory region sequence-specific DNA binding);GO:0005634(nucleus);GO:0006366(transcription by RNA polymerase II)	NA	1.40756	0.493198	0.122796	0.20802	up	no	3.305	9.85047	4.38922	10.5857	5.66262	11.8715	13.0911	4.17898	14.5363	6.36457	8.99649	6.5751	9.56063	8.08288	9.5235	11.7899	11.2055	13.7404	11.9889	14.535	8.30328	10.7094	12.247	7.88319	12.8597	15.2566	10.6269	13.9182	11.9365
LS00039	Lsat_1_v5_gn_1_2220.1	1	2715603	2721393	GO:0000166(nucleotide binding);GO:0005515(protein binding);GO:0005634(nucleus);GO:0005737(cytoplasm);GO:0005829(cytosol);GO:0005886(plasma membrane);GO:0009506(plasmodesma);GO:0045717(negative regulation of fatty acid biosynthetic process);GO:0080008(Cul4-RING E3 ubiquitin ligase complex)	NA	1.841	0.880487	2.54706e-05	0.000118765	up	no	1.75568	2.03434	1.82919	1.43172	0.30908	1.8713	1.93238	1.95837	2.60392	1.37104	1.9379	1.40028	1.51489	1.81244	3.03653	2.22173	2.02879	3.18465	2.72418	4.67079	2.93038	2.68387	3.23145	1.47383	2.42266	4.50772	3.09084	5.78068	2.88341
LS00040	Lsat_1_v5_gn_1_2280.1	1	2800768	2801678	NA	NA	0.388502	-1.36401	1.98207e-10	3.30689e-09	down	yes	4.23426	1.3888	4.06591	3.10428	2.89053	1.6618	1.11845	4.53328	1.41658	2.27563	1.7384	2.09688	2.51177	2.33964	0.608474	1.12645	1.65382	1.23976	0.953147	0.286378	0.884061	1.31885	0.484827	0.972505	1.20493	1.17169	1.24667	1.15977	0.414088
LS00041	Lsat_1_v5_gn_1_2300.1	1	2914020	2916548	NA	NA	0.660757	-0.597807	0.000468077	0.00158406	down	no	5.02595	2.61441	5.57607	1.65063	1.34013	1.26366	2.16662	4.94686	2.40689	1.73649	1.33891	3.04365	2.19399	1.38835	0.851407	1.28394	0.806086	2.00463	2.11487	2.78707	2.09261	1.60769	1.34771	1.07212	1.40213	2.49711	1.87719	3.04006	1.19206
LS00042	Lsat_1_v5_gn_1_2320.1	1	2922620	2924404	GO:0005524(ATP binding);GO:0005576(extracellular region);GO:0005886(plasma membrane);GO:0006468(protein phosphorylation);GO:0016301(kinase activity);GO:0016310(phosphorylation)	NA	1.35142	0.434473	0.10413	0.180933	up	no	1.83727	2.16082	2.19176	3.79937	1.98405	4.51351	3.72746	2.22099	3.41209	2.43272	2.09151	3.59125	3.02989	2.99791	2.46789	3.67915	3.6134	3.59907	4.20986	3.75161	4.7278	3.63166	4.2407	3.72512	4.61089	3.21091	3.89568	4.0901	4.45042
LS00043	Lsat_1_v5_gn_1_2340.1	1	2925005	2925157	NA	NA	0.840029	-0.251488	0.185051	0.2928	down	no	1.13691	0.426262	0.504346	0.056942	1.23973	0.714361	1.18915	0.750541	1.0405	1.5242	1.20307	1.17748	0.812087	0.532163	2.09221	0.481151	0.47517	1.66598	0.786787	0.932614	0.249367	1.07888	0.231998	0	0.213473	0.952752	1.13852	0.632282	0.146164
LS00044	Lsat_1_v5_gn_1_2361.1	1	2959329	2962274	GO:0003674(molecular_function);GO:0008150(biological_process);GO:0009507(chloroplast)	04141(Protein processing in endoplasmic reticulum);04120(Ubiquitin mediated proteolysis);03420(Nucleotide excision repair)	1.35193	0.435021	0.300869	0.432799	up	no	6.24607	26.5022	5.53731	31.3817	11.3747	29.6104	32.5395	8.57918	31.1576	23.6542	27.4448	22.2216	28.1788	30.9648	31.3827	28.8093	28.6188	32.9183	29.8891	29.5988	27.3482	31.2356	31.904	31.5844	32.3127	29.4155	30.4387	29.2223	32.1671
LS00045	Lsat_1_v5_gn_1_2380.1	1	3001990	3004692	GO:0000822(inositol hexakisphosphate binding);GO:0009734(auxin-activated signaling pathway)	04075(Plant hormone signal transduction)	1.22185	0.289072	0.67808	0.796006	up	no	7.34301	25.2056	7.13532	28.8833	7.15047	33.656	30.3643	8.17651	31.2663	22.4575	27.4074	23.0614	25.0731	25.0174	23.7501	28.0257	27.8347	26.6231	27.2992	26.5616	24.2948	24.7397	27.5912	28.2466	28.3369	23.4317	24.7614	25.079	29.0401
LS00046	Lsat_1_v5_gn_1_2401.1	1	3045070	3057488	GO:0005739(mitochondrion);GO:0052856(NADHX epimerase activity);GO:0052857(NADPHX epimerase activity)	00750(Vitamin B6 metabolism)	1.22919	0.297709	0.684679	0.800529	up	no	3.61428	17.0602	4.61685	15.0861	5.16481	14.4157	16.6132	4.57381	20.4377	11.1147	14.5659	10.023	14.5114	15.8222	13.0519	15.1234	12.82	13.2931	14.9127	16.429	14.4297	15.378	14.2712	13.2291	15.5552	14.9968	15.2888	16.7039	15.2713
LS00047	Lsat_1_v5_gn_1_2440.1	1	3095076	3099886	GO:0005515(protein binding);GO:0009507(chloroplast);GO:0016192(vesicle-mediated transport)	NA	0.963349	-0.0538698	0.0174715	0.038719	down	no	29.6309	27.6795	32.0816	29.7919	14.032	22.1079	23.5456	30.3266	27.6642	28.3688	23.0229	27.825	30.8251	32.131	31.7549	25.9139	26.825	14.0833	26.4338	24.1542	26.4313	28.7798	24.6379	28.8755	27.8767	21.7963	28.4575	25.8276	29.3746
LS00048	Lsat_1_v5_gn_1_2461.1	1	3100518	3102418	GO:0004146(dihydrofolate reductase activity);GO:0009507(chloroplast)	04016(MAPK signaling pathway - plant);04070(Phosphatidylinositol signaling system);04626(Plant-pathogen interaction)	0.700711	-0.513109	4.24459e-07	3.1442e-06	down	no	109.212	55.1281	113.525	57.5959	57.0991	41.929	38.2106	115.184	44.941	62.3466	48.0994	68.484	59.5886	62.2752	44.0603	48.0031	41.289	45.1831	40.3034	47.8564	54.1511	41.3708	53.2374	48.65	48.7409	42.5922	47.4939	45.3527	52.6404
LS00049	Lsat_1_v5_gn_1_2480.1	1	3109917	3111979	GO:0000139(Golgi membrane);GO:0003674(molecular_function);GO:0005789(endoplasmic reticulum membrane);GO:0005794(Golgi apparatus);GO:0005886(plasma membrane);GO:0015031(protein transport);GO:0016021(integral component of membrane);GO:0016192(vesicle-mediated transport)	04130(SNARE interactions in vesicular transport)	0.589417	-0.76264	3.22794e-08	3.21085e-07	down	no	22.1596	7.82698	25.1227	9.98848	14.3755	8.43392	7.87036	23.1156	8.89532	12.8531	8.15171	15.1711	10.1882	10.3524	7.44787	9.95983	6.67315	6.12678	7.88781	6.88321	8.8845	8.34201	7.01068	8.78638	8.87753	6.46664	7.98812	7.32608	7.85759
LS00050	Lsat_1_v5_gn_1_2501.1	1	3113388	3116216	GO:0004683(calmodulin-dependent protein kinase activity);GO:0005516(calmodulin binding);GO:0005634(nucleus);GO:0005737(cytoplasm);GO:0005886(plasma membrane);GO:0009738(abscisic acid-activated signaling pathway);GO:0009931(calcium-dependent protein serine/threonine kinase activity);GO:0018105(peptidyl-serine phosphorylation);GO:0035556(intracellular signal transduction);GO:0046777(protein autopho…	NA	1.47085	0.556649	0.000193425	0.000722196	up	no	5.24262	5.07247	7.16013	3.73354	2.38142	4.34373	5.49175	8.03154	6.63854	3.52048	4.22424	4.41431	4.06244	3.8486	5.76273	7.1038	5.89328	6.88467	6.02245	8.32022	6.86577	6.89414	8.4477	5.21455	7.67521	9.06459	8.09518	8.42052	6.75834
LS00051	Lsat_1_v5_gn_1_2520.1	1	3118229	3120935	GO:0004638(phosphoribosylaminoimidazole carboxylase activity);GO:0004639(phosphoribosylaminoimidazolesuccinocarboxamide synthase activity);GO:0006189('de novo' IMP biosynthetic process);GO:0009570(chloroplast stroma);GO:0046084(adenine biosynthetic process)	00230(Purine metabolism)	1.52074	0.604769	1.12599e-05	5.72558e-05	up	no	5.82243	6.37279	5.73618	4.02324	5.87692	6.59607	7.4485	9.32525	7.80582	5.71476	4.81235	7.96809	6.68771	7.05235	10.3921	10.837	8.63131	10.1498	9.47563	9.58079	9.29638	9.51667	9.85452	8.6641	10.0179	10.4887	8.69276	12.7188	10.3502
LS00052	Lsat_1_v5_gn_1_2541.1	1	3121959	3123828	GO:0003674(molecular_function);GO:0005739(mitochondrion);GO:0008150(biological_process);GO:0009451(RNA modification)	NA	1.35161	0.434677	0.275634	0.4036	up	no	0.426902	0.111584	0.522776	0.335507	0.173373	0.306779	0.355533	0.569082	0.313734	0.237793	0.482761	0.317109	0.448022	0.488906	0.392222	0.604173	0.351838	0.381504	0.576906	0.344786	0.38143	0.407223	0.278499	0.559517	0.582571	0.755685	0.288469	0.798498	0.66757
LS00053	Lsat_1_v5_gn_1_2061.1	1	3323457	3331601	GO:0005345(purine nucleobase transmembrane transporter activity);GO:0006863(purine nucleobase transport);GO:0009507(chloroplast);GO:0016020(membrane);GO:0016021(integral component of membrane)	00010(Glycolysis / Gluconeogenesis);00030(Pentose phosphate pathway);00051(Fructose and mannose metabolism);00052(Galactose metabolism);03018(RNA degradation)	0.534778	-0.902987	6.38244e-09	7.53747e-08	down	no	1.58857	3.45375	1.18743	4.06534	2.86478	1.84441	3.90807	2.15584	2.0141	3.6066	2.73425	1.90199	3.68875	2.28186	2.17604	1.08473	1.27979	1.56087	0.924562	1.41269	1.05328	0.625405	1.99856	1.15515	2.04543	1.42429	1.7095	1.43768	1.48161
LS00054	Lsat_1_v5_gn_1_2081.1	1	3364169	3371345	GO:0005345(purine nucleobase transmembrane transporter activity);GO:0006863(purine nucleobase transport);GO:0009507(chloroplast);GO:0016020(membrane);GO:0016021(integral component of membrane)	00010(Glycolysis / Gluconeogenesis);00030(Pentose phosphate pathway);00051(Fructose and mannose metabolism);00052(Galactose metabolism);03018(RNA degradation)	1.02243	0.0319956	0.239011	0.360838	up	no	3.43875	7.92148	3.01913	9.1981	8.88442	13.7474	13.2544	3.86732	9.64906	6.82142	9.24046	6.6335	9.63586	7.42825	9.92535	7.90849	7.28118	9.57658	9.4026	7.90705	6.79149	7.13924	7.19	8.30864	8.84439	7.08295	8.77477	8.51196	8.8565
LS00055	Lsat_1_v5_gn_1_2600.1	1	3453259	3454754	GO:0005345(purine nucleobase transmembrane transporter activity);GO:0005515(protein binding);GO:0005887(integral component of plasma membrane);GO:0006863(purine nucleobase transport);GO:0009507(chloroplast);GO:0010184(cytokinin transport);GO:0015211(purine nucleoside transmembrane transporter activity);GO:0016021(integral component of membrane)	00010(Glycolysis / Gluconeogenesis);00030(Pentose phosphate pathway);00051(Fructose and mannose metabolism);00052(Galactose metabolism);03018(RNA degradation)	1.55439	0.636351	0.684703	0.800529	up	no	0.049901	0	0	0.142023	0	0	0.056495	0.059578	0	0	0	0.27862	0	0	0	0	0.333582	0.115478	0.05946	0	0	0	0.124302	0.110786	0	0.233356	0	0	0
LS00056	Lsat_1_v5_gn_1_2620.1	1	3459972	3460586	GO:0004019(adenylosuccinate synthase activity);GO:0005737(cytoplasm);GO:0044208('de novo' AMP biosynthetic process);GO:0046040(IMP metabolic process)	00190(Oxidative phosphorylation)	0.318416	-1.65102	0.69661	0.809483	down	no	0.069114	0	0	0	0	0	0	0	0.05469	0	0	0	0.049672	0	0.011585	0	0	0.047598	0	0	0	0	0	0	0	0	0	0	0
LS00057	Lsat_1_v5_gn_1_2660.1	1	3466046	3467446	GO:0006120(mitochondrial electron transport, NADH to ubiquinone);GO:0008137(NADH dehydrogenase (ubiquinone) activity);GO:0009507(chloroplast);GO:0016020(membrane);GO:0016021(integral component of membrane)	00190(Oxidative phosphorylation)	1.33577	0.417668	0.687025	0.80239	up	no	0.437462	0.399153	0.458234	1.27449	2.23867	0.895823	1.02807	0.382944	1.45641	1.50326	1.22138	0.745897	0.790038	0.874366	1.05661	1.32915	1.39205	1.1429	1.18136	1.26345	1.67286	1.04003	2.01732	1.30416	1.0532	1.26042	1.14009	1.29225	1.47017
LS00058	Lsat_1_v5_gn_1_2680.1	1	3467477	3467701	GO:0005739(mitochondrion)	00190(Oxidative phosphorylation)	0.565578	-0.822202	0.032975	0.0673467	down	no	0.367525	0.267124	0	0.08981	5.60856	0.162746	0.407893	0.111607	0.246956	0.389932	0.489899	0.564076	0.730959	0.18398	0.484602	0.383894	0.196865	0	0.6497	0.071928	0.464425	0.759118	0.082795	0.671845	0.343858	0.097131	0.435413	0.693231	0.495337
LS00059	Lsat_1_v5_gn_1_2721.1	1	3566172	3570786	GO:0008150(biological_process);GO:0009507(chloroplast);GO:0009536(plastid);GO:0009941(chloroplast envelope);GO:0016021(integral component of membrane);GO:0031969(chloroplast membrane)	NA	0.88725	-0.172588	0.00134577	0.00405233	down	no	47.9982	25.0968	44.1235	33.4528	16.2811	45.2735	32.298	34.8763	24.3474	35.623	31.5923	37.9644	33.4272	32.7445	32.8097	32.4468	33.8889	39.388	29.1753	25.427	30.6562	27.0122	24.7795	32.1324	28.288	29.7982	26.8344	27.9354	31.0688
LS00060	Lsat_1_v5_gn_1_2761.1	1	3614751	3615862	GO:0043161(proteasome-mediated ubiquitin-dependent protein catabolic process);GO:0061630(ubiquitin protein ligase activity)	NA	0.217591	-2.20031	0.0200214	0.0436141	down	yes	0	0.068539	0.0981	0.518826	0.181609	0.238015	0.091009	0.069864	0	0.093454	0	0.042513	0	0.209804	0.053775	0	0.175786	0	0	0	0	0	0.081047	0	0	0	0	0	0.065141
LS00061	Lsat_1_v5_gn_1_2780.1	1	3618733	3620880	NA	NA	0.650766	-0.619788	0.536095	0.673083	down	no	0.035817	0	0	0.074843	0.067764	0	0	0.063703	0	0	0	0	0	0	0	0	0	0.107462	0	0	0	0	0	0	0	0	0.061361	0	0
LS00062	Lsat_1_v5_gn_1_2800.1	1	3626035	3627210	NA	NA	0.508621	-0.975338	0.0122086	0.028359	down	no	1.01412	0.441008	0.860936	1.30463	0.853949	1.10298	0.858095	1.09721	1.54005	1.04508	0.408432	0.706374	0.263903	0	0.160469	0	0.193453	0	0.331294	1.39146	0.485151	0.773593	0	0.547768	0.191156	0.246007	0.506005	0.8896	0.549223
LS00063	Lsat_1_v5_gn_1_2840.1	1	3637680	3638750	NA	NA	0.454856	-1.13652	0.284651	0.41379	down	no	0.060624	0.254242	0.21889	0	0.074206	0	0	0.1686	0	0	0	0	0.066052	0.060758	0	0	0	0	0	0	0	0	0	0	0	0	0.182777	0	0.257477
LS00064	Lsat_1_v5_gn_1_2860.1	1	3643085	3644302	NA	NA	0.838874	-0.253475	0.00876375	0.0211712	down	no	7.24105	3.10042	6.01691	3.68655	11.3658	2.62879	7.30467	12.4087	6.20337	5.72458	3.17402	5.39171	5.15699	6.16949	3.81155	4.20704	2.82097	3.92864	4.85553	6.07321	4.87502	5.2746	4.86984	5.22414	4.56927	5.54269	8.25336	6.9245	5.68215
LS00065	Lsat_1_v5_gn_1_2880.1	1	3664508	3664889	NA	NA	0.558981	-0.839128	0.553743	0.689372	down	no	0	0	0.259497	0	0	0	0.416467	0	0	0	0.217309	0	0	0	0	0	0	0.172272	0	0	0	0	0	0	0	0	0	0.362717	0
LS00066	Lsat_1_v5_gn_1_2900.1	1	3664908	3665783	NA	NA	0.943041	-0.0846078	0.233005	0.353602	down	no	0.797864	1.22559	1.00881	0.494061	4.99365	0.330433	2.48766	0.359758	2.48262	0.572616	1.6621	0.826544	1.89827	0.47817	1.14403	1.15229	1.11249	0.202469	1.37598	0.79825	1.62881	1.48913	2.85223	0.956311	0.736983	0.728724	3.05425	0.920817	1.66942
LS00067	Lsat_1_v5_gn_1_2921.1	1	3666021	3667241	GO:0000275(mitochondrial proton-transporting ATP synthase complex, catalytic core F(1));GO:0005739(mitochondrion);GO:0006754(ATP biosynthetic process)	00190(Oxidative phosphorylation)	1.38225	0.467014	0.408244	0.549672	up	no	1.15662	2.38302	1.1321	2.83898	4.10818	2.4298	4.50247	1.32487	6.94595	3.582	3.95207	1.65227	4.12806	1.46505	3.78578	3.33339	3.43457	3.20127	2.51648	2.38258	5.22344	6.28061	6.11713	3.46323	2.41595	3.28381	7.61371	3.88193	4.6769
LS00068	Lsat_1_v5_gn_1_2940.1	1	3672367	3673626	NA	NA	0.815422	-0.294381	0.0010438	0.00323199	down	no	10.2442	5.39637	8.12979	4.99387	12.8098	5.50137	6.09361	10.4645	6.93854	6.3522	4.08556	7.5195	7.22908	8.69373	5.62854	6.06891	4.25871	4.01331	6.63432	7.48891	6.29363	5.33309	4.23776	6.18069	6.24376	4.98125	8.30155	9.21213	6.37974
LS00069	Lsat_1_v5_gn_1_2980.1	1	3709506	3713291	NA	NA	0.780991	-0.356623	0.000788781	0.00252353	down	no	2.94878	2.55225	2.90921	4.04192	5.81727	1.85751	2.73535	3.80402	3.4062	3.09574	2.63435	3.13983	3.15064	3.26664	2.75092	2.40212	1.65509	1.97254	2.01702	3.23944	3.1789	3.46005	2.12212	2.70117	1.8435	1.58114	4.5188	1.96151	2.55159
LS00070	Lsat_1_v5_gn_1_3021.1	1	3743280	3743645	NA	NA	1.09692	0.133461	0.636617	0.761097	up	no	18.7905	124.494	24.6091	170.011	162.166	361.452	162.902	32.8288	114.585	127.281	99.9857	88.8232	131.796	147.346	135.344	133.104	139.353	213.331	153.8	109.481	147.427	136.114	118.23	145.824	129.36	102.673	134.617	127.212	150.922
LS00071	Lsat_1_v5_gn_1_3061.1	1	3777919	3784191	GO:0003674(molecular_function);GO:0005634(nucleus);GO:0008150(biological_process)	NA	1.4506	0.536647	0.347935	0.485231	up	no	0.063285	0.071495	0.062643	0.015194	0.098555	0.059729	0.176987	0.084174	0.094398	0.0601	0.104793	0.1248	0.085643	0.044667	0.226698	0.129049	0.05718	0.072189	0.016961	0.238115	0.123972	0.104336	0.099519	0.111956	0.075813	0.231488	0.17134	0.08998	0.03325
LS00072	Lsat_1_v5_gn_1_3100.1	1	3793557	3796294	GO:0005737(cytoplasm);GO:0008479(queuine tRNA-ribosyltransferase activity);GO:0008616(queuosine biosynthetic process)	NA	1.03954	0.055949	0.071064	0.13075	up	no	3.26663	3.1196	3.56418	2.6219	2.06561	2.34088	4.12749	3.79158	2.91378	2.79277	4.00655	2.82304	3.49379	2.78673	3.85337	2.81226	2.3488	2.71926	3.47464	3.45664	2.40886	3.68348	3.13424	2.729	3.82793	3.56962	3.69826	3.98424	2.98846
LS00073	Lsat_1_v5_gn_1_3120.1	1	3797828	3803134	GO:0000795(synaptonemal complex);GO:0007131(reciprocal meiotic recombination)	NA	1.37414	0.458528	0.934272	0.962764	up	no	0	0.013564	0	0	0.029077	0	0	0	0	0	0	0	0	0	0.018467	0	0	0	0.013065	0	0	0	0	0	0	0	0.031248	0	0
LS00074	Lsat_1_v5_gn_1_3180.1	1	3893796	3894485	GO:0003674(molecular_function);GO:0005575(cellular_component);GO:0008150(biological_process)	NA	1.29224	0.36987	0.663395	0.783824	up	no	0.939785	0.393273	1.31322	0.209736	0.518303	0.931055	0.951192	1.04176	1.97947	0.672963	0.443939	0.225293	1.44594	0.365067	0.416353	0.703798	1.12062	1.42192	0.207336	2.15122	0.923803	0.893852	0.361926	0.536302	0.67948	1.55981	1.95962	2.06979	0.820825
LS00075	Lsat_1_v5_gn_1_3200.1	1	3973949	3977594	GO:0005737(cytoplasm)	NA	1.71447	0.777762	0.0020781	0.00595039	up	no	1.61935	2.43457	1.1816	1.57697	0.44666	2.22614	3.05123	3.07945	4.14032	1.51483	1.51009	2.32074	1.54799	1.40327	2.72018	2.63965	1.87511	3.35634	3.12747	6.20284	2.4891	2.77903	3.37796	1.73967	2.45797	5.82929	4.35637	5.4963	3.08454
LS00076	Lsat_1_v5_gn_1_3221.1	1	3979240	3981580	GO:0005515(protein binding)	NA	0.80106	-0.320018	0.00130147	0.00393416	down	no	620.583	254.036	662.941	288.074	369.671	169.316	268.769	593.143	272.975	359.458	310.233	373.15	310.632	293.157	305.056	323.238	307.552	172.705	306.087	275.727	315.883	306.344	296.332	364.274	306.927	259.735	311.786	256.13	309.042
LS00077	Lsat_1_v5_gn_1_3240.1	1	3983982	3986563	GO:0000302(response to reactive oxygen species);GO:0004130(cytochrome-c peroxidase activity);GO:0004601(peroxidase activity);GO:0005515(protein binding);GO:0005634(nucleus);GO:0005737(cytoplasm);GO:0006979(response to oxidative stress);GO:0009507(chloroplast);GO:0009534(chloroplast thylakoid);GO:0009535(chloroplast thylakoid membrane);GO:0009543(chloroplast thylakoid lumen);GO:0009579(thylakoid);…	00053(Ascorbate and aldarate metabolism);00480(Glutathione metabolism)	0.769829	-0.377391	1.21133e-10	2.1203e-09	down	no	305.998	257.304	354.186	226.742	236.18	230.849	187.956	299.976	240.598	221.742	223.671	270.232	214.532	191.057	202.034	175.857	154.561	209.948	184.228	181.325	184.381	221.981	216.02	171.434	186.837	200.097	206.471	180.281	179.255
LS00078	Lsat_1_v5_gn_1_3281.1	1	4055330	4056755	GO:0005634(nucleus);GO:0005737(cytoplasm);GO:0005773(vacuole);GO:0005774(vacuolar membrane);GO:0005794(Golgi apparatus);GO:0005829(cytosol);GO:0005886(plasma membrane);GO:0009742(brassinosteroid mediated signaling pathway);GO:0019904(protein domain specific binding);GO:0045309(protein phosphorylated amino acid binding)	NA	1.22405	0.291664	0.394708	0.535336	up	no	34.3131	20.9022	32.7726	23.949	14.2391	25.8085	20.5845	34.8905	21.0541	23.837	16.4685	28.7704	22.5884	22.4303	28.0561	28.5285	31.3272	23.6602	34.4123	29.3049	34.0358	29.7934	30.938	39.3059	28.8107	25.0847	30.3413	25.4234	30.3028
LS00079	Lsat_1_v5_gn_1_3360.1	1	4097283	4099681	GO:0004674(protein serine/threonine kinase activity);GO:0005886(plasma membrane);GO:0007166(cell surface receptor signaling pathway)	NA	2.73828	1.45327	0.417899	0.559272	up	no	0.044662	0	0	0	0	0.062689	0	0	0	0	0	0.032384	0	0	0	0.054028	0	0	0	0.062091	0	0.075116	0	0	0	0.118939	0.039494	0.060296	0
LS00080	Lsat_1_v5_gn_1_3341.1	1	4126196	4127732	GO:0006364(rRNA processing);GO:0022627(cytosolic small ribosomal subunit);GO:0042274(ribosomal small subunit biogenesis)	03010(Ribosome)	1.27391	0.349268	0.198643	0.310056	up	no	24.5683	23.6892	31.7687	19.5152	13.372	16.1127	24.1092	40.3268	26.8798	18.3571	21.0235	27.3289	19.2557	18.2292	26.698	26.5529	17.2944	22.617	29.1068	38.1975	29.5134	28.3042	33.193	22.1631	24.0566	34.9661	36.5724	42.8105	30.9163
LS00081	Lsat_1_v5_gn_1_3320.1	1	4128862	4131908	GO:0003849(3-deoxy-7-phosphoheptulonate synthase activity);GO:0009073(aromatic amino acid family biosynthetic process);GO:0009423(chorismate biosynthetic process);GO:0009507(chloroplast);GO:0009536(plastid);GO:0016020(membrane)	00400(Phenylalanine, tyrosine and tryptophan biosynthesis)	1.37703	0.461565	0.285377	0.414561	up	no	4.46352	21.8883	4.60721	20.5911	10.478	18.9421	19.0496	3.84186	19.7563	13.3722	17.3708	11.2287	19.396	20.6407	22.6772	21.2842	22.7819	19.6426	19.8302	16.8929	18.4961	22.0301	18.1924	18.922	20.7448	20.3553	18.0911	19.9265	23.5126
LS00082	Lsat_1_v5_gn_1_3621.1	1	4174778	4177836	GO:0004842(ubiquitin-protein transferase activity);GO:0005515(protein binding);GO:0005634(nucleus);GO:0006511(ubiquitin-dependent protein catabolic process);GO:0009737(response to abscisic acid);GO:0010608(posttranscriptional regulation of gene expression);GO:0010629(negative regulation of gene expression);GO:0016567(protein ubiquitination)	NA	1.32641	0.407526	0.154292	0.252004	up	no	4.05806	8.2448	4.19162	9.06035	3.85236	6.28529	8.88552	4.5295	8.1578	7.10463	7.38255	7.38306	8.28799	9.19062	9.25606	10.7908	8.24925	6.75381	9.32244	9.44907	8.99384	8.70891	10.4659	7.7581	8.82066	9.92765	9.25442	9.1948	10.3577
LS00083	Lsat_1_v5_gn_1_3661.1	1	4216787	4217855	GO:0003674(molecular_function);GO:0005615(extracellular space);GO:0005618(cell wall);GO:0005794(Golgi apparatus);GO:0005829(cytosol);GO:0008150(biological_process);GO:0009505(plant-type cell wall);GO:0009506(plasmodesma);GO:0009507(chloroplast);GO:0048046(apoplast)	NA	0.944711	-0.0820554	0.190332	0.299486	down	no	3.40553	2.40876	1.74206	7.86701	6.37023	5.13878	3.96034	2.02142	5.55565	3.54654	3.751	3.1745	8.83306	8.84289	7.20029	3.37436	5.59943	5.70265	5.2094	4.02891	6.02509	2.53914	2.54333	3.43153	3.34634	3.02104	3.63455	2.62167	9.15211
LS00084	Lsat_1_v5_gn_1_3701.1	1	4263217	4264179	GO:0003674(molecular_function);GO:0005576(extracellular region);GO:0005615(extracellular space);GO:0005618(cell wall);GO:0005794(Golgi apparatus);GO:0005829(cytosol);GO:0009505(plant-type cell wall);GO:0009741(response to brassinosteroid);GO:0048046(apoplast)	NA	0.776793	-0.364399	0.0208691	0.0452546	down	no	7.96293	47.9049	10.3542	69.869	111.936	73.4416	97.3294	8.09737	49.1147	54.7945	80.253	34.3489	62.8759	67.8446	41.1917	32.412	44.0976	44.4578	41.607	30.6843	50.0683	49.0073	51.1103	42.0197	44.9015	38.5585	51.4368	45.3116	39.089
LS00085	Lsat_1_v5_gn_1_3720.1	1	4277325	4278287	GO:0003674(molecular_function);GO:0005576(extracellular region);GO:0005615(extracellular space);GO:0005618(cell wall);GO:0005794(Golgi apparatus);GO:0005829(cytosol);GO:0009505(plant-type cell wall);GO:0009741(response to brassinosteroid);GO:0048046(apoplast)	NA	0.769519	-0.377971	0.0163569	0.0365372	down	no	4.2066	25.463	5.56106	31.4419	67.7542	25.6194	47.4286	5.18321	23.9141	25.6971	37.1338	15.7134	29.0662	35.1051	20.3931	15.1051	21.3556	18.0676	21.3112	15.2604	27.0012	22.5826	24.2078	20.574	21.4862	17.789	26.9176	21.2024	19.4631
LS00086	Lsat_1_v5_gn_1_3740.1	1	4311778	4313543	GO:0009813(flavonoid biosynthetic process);GO:0043231(intracellular membrane-bounded organelle);GO:0052696(flavonoid glucuronidation);GO:0080043(quercetin 3-O-glucosyltransferase activity);GO:0080044(quercetin 7-O-glucosyltransferase activity)	NA	0.752426	-0.410379	0.0344505	0.0699719	down	no	0.426636	0.344652	0.490821	0.816355	1.56749	0.713134	2.00697	0.882469	0.681919	0.889313	0.455597	0.539791	0.87209	0.657334	0.554873	0.720322	0.880859	0.902833	0.201049	0.222275	0.306639	0.719508	0.309567	1.63125	0.464686	0.374003	0.616805	0.519272	0.721718
LS00087	Lsat_1_v5_gn_1_3821.1	1	4333669	4335203	GO:0009813(flavonoid biosynthetic process);GO:0043231(intracellular membrane-bounded organelle);GO:0052696(flavonoid glucuronidation);GO:0080043(quercetin 3-O-glucosyltransferase activity);GO:0080044(quercetin 7-O-glucosyltransferase activity)	NA	0.831129	-0.266855	0.308558	0.441248	down	no	0.024772	0.190421	0.361528	0.403849	0.533872	0.175383	0.753481	0.428866	0.157273	0.313793	0.240375	0.015832	0.16193	0.124344	0.173584	0.294585	0.291032	0.576913	0	0.163364	0	0.229358	0.04861	0.807982	0.184138	0.041282	0.182405	0.204186	0.262777
LS00088	Lsat_1_v5_gn_1_3841.1	1	4361567	4365139	NA	NA	2.06099	1.04333	0.643439	0.766574	up	no	0	0	0	0	0	0.480908	0	0	0.295799	0	0	0	0	0	0	0.117466	0	0	0.631275	0	0	0	0.558692	0	0	0.407691	0	0	0
LS00089	Lsat_1_v5_gn_1_3860.1	1	4365688	4371247	GO:0005634(nucleus);GO:0006351(transcription, DNA-templated);GO:0006355(regulation of transcription, DNA-templated);GO:0008327(methyl-CpG binding)	NA	1.93508	0.952396	2.03314e-10	3.38381e-09	up	no	1.09011	1.39352	1.11392	1.17081	0.525641	1.37482	1.81364	1.09695	1.75167	1.12759	1.13149	1.02498	1.39101	1.23466	1.88717	1.99942	1.46437	2.48335	2.68371	3.16228	1.82274	2.11591	2.19076	1.62071	2.10077	3.6531	2.55367	3.5969	2.41059
LS00090	Lsat_1_v5_gn_1_3881.1	1	4371853	4375750	GO:0004672(protein kinase activity);GO:0005515(protein binding);GO:0005524(ATP binding);GO:0005634(nucleus);GO:0005737(cytoplasm);GO:0006952(defense response);GO:0007623(circadian rhythm);GO:0009414(response to water deprivation);GO:0009416(response to light stimulus);GO:0009583(detection of light stimulus);GO:0009637(response to blue light);GO:0009638(phototropism);GO:0009640(photomorphogenesis)…	04712(Circadian rhythm - plant)	0.998425	-0.00227436	0.01759	0.0389436	down	no	26.9242	34.0827	25.9982	37.0806	11.6323	35.879	36.7872	33.5364	38.791	31.3205	33.0292	31.9366	32.1535	28.2357	28.8437	27.9082	28.906	32.4918	34.6571	35.5161	25.8561	34.5812	32.1548	30.8783	34.4821	34.1117	27.008	31.4944	29.0016
LS00091	Lsat_1_v5_gn_1_3920.1	1	4533749	4535411	GO:0000981(RNA polymerase II transcription factor activity, sequence-specific DNA binding);GO:0001135(transcription factor activity, RNA polymerase II transcription factor recruiting);GO:0003677(DNA binding);GO:0003700(DNA binding transcription factor activity);GO:0005515(protein binding);GO:0005634(nucleus);GO:0005737(cytoplasm);GO:0006355(regulation of transcription, DNA-templated);GO:0006357(r…	NA	1.29402	0.371865	0.463744	0.604849	up	no	2.5565	0.569783	0.722764	1.17378	0.33176	1.3635	0.579642	1.37451	1.21951	0.779973	0.794534	0.575947	1.03441	0.865069	1.06959	1.1265	0.899267	1.14166	1.20311	2.19111	1.28783	0.817865	0.595661	0.946473	1.86331	1.76759	1.73811	1.57622	1.10522
LS00092	Lsat_1_v5_gn_1_3400.1	1	4842725	4848408	GO:0000266(mitochondrial fission);GO:0005515(protein binding);GO:0005739(mitochondrion);GO:0005741(mitochondrial outer membrane);GO:0005777(peroxisome);GO:0005778(peroxisomal membrane);GO:0006915(apoptotic process);GO:0007005(mitochondrion organization);GO:0009507(chloroplast);GO:0016021(integral component of membrane);GO:0016559(peroxisome fission)	NA	0.12902	-2.95433	2.839e-05	0.000130855	down	yes	0.573396	0.19029	0.639102	0.418205	0.234983	0	0.544623	0.147007	0.309477	0.346469	0.122836	0	0.314768	0.526382	0	0.058346	0	0	0	0	0.101186	0	0	0	0	0.21787	0.152237	0	0.074112
LS00093	Lsat_1_v5_gn_1_3521.1	1	4997121	5000703	GO:0004674(protein serine/threonine kinase activity);GO:0005515(protein binding);GO:0005524(ATP binding);GO:0005634(nucleus);GO:0005886(plasma membrane);GO:0006468(protein phosphorylation);GO:0009506(plasmodesma);GO:0009755(hormone-mediated signaling pathway);GO:0010183(pollen tube guidance);GO:0016020(membrane);GO:0016021(integral component of membrane);GO:0016301(kinase activity);GO:0090406(pol…	NA	1.82607	0.868745	0.0398823	0.0793307	up	no	0.136902	0.138193	0.035216	0.015737	0.075769	0.097477	0.167254	0.062857	0.349104	0.069172	0.061528	0.094023	0.05127	0.079753	0.374976	0.210596	0.057647	0.130164	0.123	0.170111	0.060635	0.163123	0.227011	0.093494	0.155613	0.286109	0.240772	0.269328	0.243552
LS00094	Lsat_1_v5_gn_1_4460.1	1	5167457	5168443	GO:0003677(DNA binding);GO:0003700(DNA binding transcription factor activity);GO:0005515(protein binding);GO:0005634(nucleus);GO:0006351(transcription, DNA-templated);GO:0006355(regulation of transcription, DNA-templated);GO:0006970(response to osmotic stress);GO:0009409(response to cold);GO:0009414(response to water deprivation);GO:0009416(response to light stimulus);GO:0009611(response to wound…	NA	1.04658	0.0656892	0.475563	0.61596	up	no	4.28913	16.7978	4.03767	18.4108	4.99194	22.446	24.5055	3.53992	18.2819	14.4769	19.3771	10.2209	17.8229	16.0352	11.2993	13.0269	10.2478	17.072	14.866	12.7849	16.3196	15.2536	18.5157	11.9085	13.0803	14.0368	18.5882	18.2128	13.7111
LS00095	Lsat_1_v5_gn_1_4360.1	1	5282743	5284540	GO:0006754(ATP biosynthetic process);GO:0009507(chloroplast);GO:0009534(chloroplast thylakoid);GO:0009535(chloroplast thylakoid membrane);GO:0009544(chloroplast ATP synthase complex);GO:0009579(thylakoid);GO:0009772(photosynthetic electron transport in photosystem II);GO:0009941(chloroplast envelope);GO:0015986(ATP synthesis coupled proton transport);GO:0016020(membrane);GO:0030234(enzyme regulat…	00190(Oxidative phosphorylation);00195(Photosynthesis)	1.92395	0.944068	2.17144e-13	7.13641e-12	up	no	5.5468	6.74058	5.59684	4.46749	1.72928	8.55158	7.93683	7.09054	7.02826	6.26466	6.34938	6.82665	7.12792	5.75316	10.8224	10.6581	8.91912	12.3342	12.2176	14.6297	10.0453	11.9201	12.9258	8.91265	12.4469	13.0627	13.4544	14.741	12.2697
LS00096	Lsat_1_v5_gn_1_4321.1	1	5330886	5336432	GO:0009044(xylan 1,4-beta-xylosidase activity);GO:0009505(plant-type cell wall);GO:0031222(arabinan catabolic process);GO:0045493(xylan catabolic process);GO:0046556(alpha-L-arabinofuranosidase activity)	00520(Amino sugar and nucleotide sugar metabolism)	2.07703	1.05452	4.52091e-06	2.54857e-05	up	yes	16.858	55.2936	19.2076	56.4502	16.9426	70.7246	59.0938	19.3837	71.423	39.4924	49.5435	31.1663	50.6642	60.0493	90.3889	93.2764	100.134	111.101	91.2565	99.5148	83.874	84.236	88.7901	84.7153	86.7226	90.4203	84.2691	86.3158	96.4748
LS00097	Lsat_1_v5_gn_1_4261.1	1	5347877	5350604	GO:0000166(nucleotide binding);GO:0005575(cellular_component);GO:0008150(biological_process)	04141(Protein processing in endoplasmic reticulum)	0.899786	-0.152346	1.35904e-06	8.79919e-06	down	no	18.7049	14.6914	20.9446	13.5202	15.2447	17.5613	15.14	25.1951	16.7107	17.039	14.3634	19.7897	16.5427	16.898	16.4265	13.5792	11.8416	14.262	15.0054	16.4245	14.8932	15.8559	17.7764	16.8553	14.8695	16.0411	16.9738	16.0129	16.8177
LS00098	Lsat_1_v5_gn_1_4241.1	1	5386295	5394070	GO:0005634(nucleus);GO:0008150(biological_process);GO:0009506(plasmodesma);GO:0016787(hydrolase activity)	NA	2.35673	1.23678	1.32069e-05	6.60466e-05	up	yes	0.585284	1.94885	0.695494	1.42772	0.111661	2.27394	2.16618	0.803507	2.95876	0.843212	1.25224	1.12373	1.1471	1.49711	2.49803	2.77753	2.09497	4.36857	3.3592	4.76549	2.17346	3.09246	2.667	1.63289	2.67941	4.86761	2.93898	4.71805	2.92539
LS00099	Lsat_1_v5_gn_1_4221.1	1	5397726	5401275	GO:0005215(transporter activity);GO:0005634(nucleus);GO:0006810(transport)	03015(mRNA surveillance pathway)	1.06853	0.0956244	0.560073	0.69518	up	no	1.73925	1.18071	1.62361	1.44282	0.503024	2.39122	2.50995	3.47791	2.1986	1.05618	1.52461	1.6346	2.29444	2.01061	1.50172	1.30704	1.26991	1.87633	1.36008	3.38311	2.29095	1.55661	2.17435	0.911721	2.34474	2.60663	3.11283	1.73343	1.86446
LS00100	Lsat_1_v5_gn_1_4200.1	1	5401620	5404444	GO:0005829(cytosol);GO:0006094(gluconeogenesis);GO:0006096(glycolytic process);GO:0043456(regulation of pentose-phosphate shunt);GO:0046538(2,3-bisphosphoglycerate-dependent phosphoglycerate mutase activity)	00010(Glycolysis / Gluconeogenesis);00260(Glycine, serine and threonine metabolism)	1.46657	0.552449	0.00640169	0.0160706	up	no	1.85471	2.62033	2.53821	1.90191	1.7999	1.86309	2.85971	3.48861	3.97195	2.33683	1.80446	2.89905	2.95571	2.00832	2.49156	2.72909	2.14431	2.62902	3.11445	5.3761	3.41091	3.98273	3.47239	3.45218	3.4964	5.08917	4.54165	5.52345	3.39028
LS00101	Lsat_1_v5_gn_1_4180.1	1	5407080	5408895	GO:0003674(molecular_function);GO:0005576(extracellular region);GO:0008150(biological_process)	03050(Proteasome)	0.659047	-0.601547	3.78782e-06	2.18088e-05	down	no	917.757	282.719	903.19	385.378	299.455	236.092	388.198	860.128	291.904	451.358	403.09	502.576	405.14	348.543	290.198	314.302	375.91	292.33	340.103	291.174	324.248	324.125	287.233	384.038	324.42	243.154	327.3	272.708	322.495
LS00102	Lsat_1_v5_gn_1_4160.1	1	5413133	5416747	GO:0005887(integral component of plasma membrane);GO:0015116(sulfate transmembrane transporter activity)	NA	1.73649	0.796178	0.0110036	0.0258531	up	no	0.167579	0.510303	0.234191	0.195588	0.175734	0.142574	0.317444	0.379051	0.338828	0.096993	0.125627	0.306144	0.143933	0.183442	0.308583	0.274632	0.235982	0.510144	0.376916	0.56598	0.334599	0.483	0.333504	0.126038	0.687976	0.353158	0.64422	0.44247	0.494979
LS00103	Lsat_1_v5_gn_1_4140.1	1	5428927	5430962	GO:0003674(molecular_function);GO:0005739(mitochondrion);GO:0008150(biological_process)	NA	0.933159	-0.0998053	0.35493	0.492843	down	no	0.101144	0.166115	0.222963	0.232205	0	0.074396	0.231998	0.159882	0.244511	0.132834	0.206818	0.193738	0.211957	0.229743	0.129011	0.224871	0.18607	0.165545	0.187488	0.188771	0.067691	0.130346	0.073833	0	0.221958	0.22332	0.205073	0.21947	0.184407
LS00104	Lsat_1_v5_gn_1_4101.1	1	5497352	5501018	GO:0000160(phosphorelay signal transduction system);GO:0005634(nucleus);GO:0005737(cytoplasm);GO:0009736(cytokinin-activated signaling pathway);GO:0009927(histidine phosphotransfer kinase activity);GO:0016310(phosphorylation);GO:0043424(protein histidine kinase binding)	04075(Plant hormone signal transduction)	0.698221	-0.518244	0.000148153	0.000568031	down	no	244.309	81.3758	233.22	85.5118	115.942	35.2766	90.8915	222.645	85.0114	120.425	97.7673	131.021	102.665	100.595	89.2901	87.6635	81.6692	43.4483	89.1363	92.3725	96.3693	88.0173	94.4687	98.1262	95.486	77.934	98.1755	84.9576	89.5488
LS00105	Lsat_1_v5_gn_1_4081.1	1	5505850	5507570	GO:0005737(cytoplasm);GO:0030001(metal ion transport);GO:0046914(transition metal ion binding);GO:0046916(cellular transition metal ion homeostasis)	NA	0.423448	-1.23974	2.61415e-13	8.42871e-12	down	yes	15.1087	5.61002	14.5263	8.00263	11.1432	7.52721	4.15438	11.9139	5.28562	6.32603	3.81841	7.91359	6.48091	5.46709	4.09462	2.39462	3.04564	4.77847	3.52354	3.47236	3.54928	3.109	2.50161	4.55966	1.87254	3.33434	4.11877	3.24294	3.79624
LS00106	Lsat_1_v5_gn_1_4060.1	1	5529292	5536403	GO:0005737(cytoplasm);GO:0005773(vacuole)	NA	1.97465	0.981599	0.00134134	0.00404077	up	no	0.640731	0.53118	0.859954	0.394284	0.184887	0.459139	0.680988	1.12549	1.01716	0.348344	0.541146	0.603033	0.365747	0.406607	0.804708	0.682414	0.495946	0.77929	0.850937	2.46628	0.328861	0.755151	1.33861	0.566885	1.11418	2.57317	1.35786	2.37618	0.770864
LS00107	Lsat_1_v5_gn_1_3980.1	1	5581802	5583286	GO:0002098(tRNA wobble uridine modification);GO:0005515(protein binding);GO:0008175(tRNA methyltransferase activity);GO:0009507(chloroplast);GO:0030488(tRNA methylation)	NA	1.17839	0.236818	0.653084	0.774698	up	no	12.8356	12.0698	14.0914	10.5969	3.82449	11.5237	15.6409	21.3703	15.9896	10.2748	14.9165	15.7216	13.9687	10.8956	11.0882	13.5892	12.4181	15.8546	14.8657	18.2136	13.4922	13.2896	15.4059	17.066	15.6514	19.2353	16.4501	19.3138	16.0241
LS26073	Lsat_1_v5_gn_1_4861.1	1	5706487	5711910	NA	NA	0.0635382	-3.97623	0.852548	0.911509	down	no	0	0	0	0	0	0	0.022034	0	0	0	0	0	0	0	0	0	0	0	0	0	0	0	0	0	0	0	0	0	0
LS00108	Lsat_1_v5_gn_1_4841.1	1	5733324	5737288	GO:0000977(RNA polymerase II regulatory region sequence-specific DNA binding);GO:0003677(DNA binding);GO:0003700(DNA binding transcription factor activity);GO:0005515(protein binding);GO:0005516(calmodulin binding);GO:0005634(nucleus);GO:0006351(transcription, DNA-templated);GO:0006355(regulation of transcription, DNA-templated);GO:0009409(response to cold);GO:0042742(defense response to bacteriu…	04075(Plant hormone signal transduction)	0.817315	-0.291036	1.19427e-05	6.03224e-05	down	no	2.89786	1.94171	2.45164	1.92981	2.72055	2.02723	1.7417	3.49768	2.74813	2.21968	1.77516	2.31566	2.23007	2.14457	1.87462	2.24557	1.25848	1.48455	1.9761	3.0167	1.503	2.27166	1.61673	1.39287	2.06991	1.91003	1.8684	2.20457	1.89075
LS00109	Lsat_1_v5_gn_1_4801.1	1	5774830	5777190	GO:0009409(response to cold);GO:0009507(chloroplast);GO:0009534(chloroplast thylakoid);GO:0009535(chloroplast thylakoid membrane);GO:0009579(thylakoid);GO:0009735(response to cytokinin);GO:0009772(photosynthetic electron transport in photosystem II);GO:0009773(photosynthetic electron transport in photosystem I);GO:0009941(chloroplast envelope);GO:0010287(plastoglobule);GO:0010319(stromule);GO:001…	00190(Oxidative phosphorylation);00195(Photosynthesis)	0.837197	-0.25636	4.93888e-05	0.000213927	down	no	2.6001	3.41704	3.01284	2.03148	2.42162	1.85522	2.70968	3.23027	2.41231	2.47153	2.36109	2.63259	1.80143	2.89302	2.09027	2.26879	2.35293	1.90359	1.84516	2.26567	1.66185	1.85639	2.46269	2.52482	2.60334	1.71131	2.38668	2.07871	2.14534
LS00110	Lsat_1_v5_gn_1_4761.1	1	5801262	5802901	GO:0003690(double-stranded DNA binding);GO:0005739(mitochondrion);GO:0006355(regulation of transcription, DNA-templated);GO:0009507(chloroplast)	NA	1.14288	0.192674	0.956901	0.974078	up	no	11.9459	5.17284	12.6249	6.90873	4.29009	9.0592	8.28162	14.1058	6.94502	8.23109	6.32484	9.04925	8.86087	7.08566	8.00814	8.67921	8.45893	10.4482	10.34	9.86129	8.61141	7.49191	10.548	11.7781	9.25533	9.97282	9.24788	11.3425	11.5337
LS00111	Lsat_1_v5_gn_1_4741.1	1	5807044	5810033	GO:0003674(molecular_function)	04144(Endocytosis)	1.28582	0.362685	0.617226	0.74402	up	no	1.37964	9.70608	1.51964	10.264	2.74555	29.0885	10.8245	1.20135	10.5911	6.94061	9.887	4.32741	9.60592	10.5884	10.7787	10.5878	11.1581	15.0335	9.96383	10.8554	9.87435	11.4788	10.2562	10.2646	10.5469	10.1106	9.70371	11.6977	11.1764
LS00112	Lsat_1_v5_gn_1_5340.1	1	5916181	5917965	GO:0003677(DNA binding);GO:0003700(DNA binding transcription factor activity);GO:0005634(nucleus);GO:0006351(transcription, DNA-templated);GO:0006355(regulation of transcription, DNA-templated);GO:0009873(ethylene-activated signaling pathway);GO:0045893(positive regulation of transcription, DNA-templated);GO:0048510(regulation of timing of transition from vegetative to reproductive phase)	03040(Spliceosome)	0.415803	-1.26603	0.00180504	0.00525205	down	yes	0.222907	0.228189	0.180096	0.259644	1.26558	0.096114	0.466105	1.1573	0.083683	0.374229	0.196068	0.185351	0.200456	0.162188	0.210542	0	0.197085	0.195676	0.044418	0.129805	0.107501	0.130326	0.038585	0.513486	0.043009	0	0.256413	0.175017	0.22036
LS00113	Lsat_1_v5_gn_1_5301.1	1	6067043	6070237	GO:0003674(molecular_function);GO:0005768(endosome);GO:0005794(Golgi apparatus);GO:0005802(trans-Golgi network);GO:0010222(stem vascular tissue pattern formation);GO:0016021(integral component of membrane)	00670(One carbon pool by folate)	0.689807	-0.535735	3.66959e-07	2.77254e-06	down	no	42.7687	28.9302	41.7258	32.7443	46.0592	14.1521	28.2662	47.2072	23.1449	33.2778	27.9791	31.4867	29.1754	24.4756	22.9062	21.6785	25.3588	17.0097	23.0145	21.9618	23.0097	24.4617	19.9321	23.6117	20.6437	21.6805	19.3516	25.4701	23.5248
LS00114	Lsat_1_v5_gn_1_5280.1	1	6069272	6072894	GO:0003824(catalytic activity);GO:0005524(ATP binding);GO:0008298(intracellular mRNA localization);GO:0009507(chloroplast);GO:0030272(5-formyltetrahydrofolate cyclo-ligase activity)	00670(One carbon pool by folate)	1.06737	0.0940657	0.158043	0.257144	up	no	17.7654	13.0095	20.3882	13.3741	20.2199	18.6725	15.9816	21.1886	15.994	14.7831	15.8119	14.4315	13.4968	17.7877	20.7526	14.2576	15.9649	17.3853	15.87	19.8611	19.8379	20.3557	18.3794	12.5316	17.9496	19.7189	21.3166	16.8387	15.3338
LS00115	Lsat_1_v5_gn_1_5261.1	1	6075086	6077180	GO:0003674(molecular_function);GO:0005634(nucleus);GO:0005886(plasma membrane);GO:0009642(response to light intensity)	NA	1.63236	0.706962	0.00517052	0.0133413	up	no	1.18208	2.20743	0.83214	2.74077	1.21016	2.2085	2.93132	1.23818	2.24642	1.26792	2.28628	1.38687	2.75893	2.69602	4.13579	3.36479	2.70023	3.3311	2.29131	3.38565	2.76579	3.30629	4.60063	2.52861	2.38626	2.53609	2.55744	4.2378	3.4317
LS00116	Lsat_1_v5_gn_1_5240.1	1	6077283	6082523	GO:0010334(sesquiterpene synthase activity);GO:0033383(geranyl diphosphate metabolic process)	00909(Sesquiterpenoid and triterpenoid biosynthesis)	0.319663	-1.64538	0.350493	0.48805	down	no	0.081973	0	0	0	0	0	0	0.105552	0	0	0	0.0904	0.084176	0	0	0	0.035932	0	0	0	0	0	0	0	0.060211	0.027875	0	0	0
LS00117	Lsat_1_v5_gn_1_5201.1	1	6093174	6093467	NA	NA	1.6074	0.684728	0.416699	0.558105	up	no	0.916024	0.505152	1.27552	1.14861	0.666423	0.457385	0.475107	1.23111	0.708917	0.306724	0.216794	0	0.332617	0.381709	1.42294	0.483449	0	0	0	3.19115	0.742339	0.729862	1.151	0.518501	1.25155	1.94478	1.09843	1.07429	1.24078
LS00118	Lsat_1_v5_gn_1_5181.1	1	6111205	6115770	GO:0004181(metallocarboxypeptidase activity);GO:0004185(serine-type carboxypeptidase activity);GO:0005615(extracellular space);GO:0006518(peptide metabolic process);GO:0016485(protein processing)	NA	1.5589	0.640525	0.0068611	0.0170651	up	no	1.36539	3.48019	2.16831	1.50891	2.74765	2.6151	2.21141	3.90686	3.91863	2.91394	2.17967	3.0769	2.49331	2.23437	2.77561	2.76112	2.96882	3.86238	3.67482	5.75372	3.66224	4.12522	5.22601	3.11976	3.86494	5.28284	5.31369	6.24923	2.85916
LS00119	Lsat_1_v5_gn_1_5160.1	1	6125683	6128337	GO:0005575(cellular_component);GO:0016491(oxidoreductase activity);GO:0055114(oxidation-reduction process)	NA	0.734979	-0.444225	3.218e-12	8.24783e-11	down	no	22.6974	18.3496	22.5026	13.5223	17.0046	17.5081	13.2691	30.1887	15.535	17.0072	14.9116	17.1327	19.0559	14.1195	13.2911	11.8459	11.6534	12.6591	10.9605	15.5261	12.2246	12.645	14.7393	12.1329	12.3005	16.216	14.8635	15.1372	12.8826
LS00120	Lsat_1_v5_gn_1_5120.1	1	6164616	6164992	GO:0003674(molecular_function);GO:0008150(biological_process);GO:0009507(chloroplast)	NA	0.909971	-0.136107	0.0318497	0.065293	down	no	21.8822	13.5083	21.6649	9.72632	22.8977	9.44196	11.4718	19.9937	10.2556	12.8878	9.31459	16.327	10.9616	7.6192	13.5761	11.8756	9.11715	7.7975	8.25293	12.8384	18.1358	13.272	12.1905	13.452	10.849	15.173	16.7595	14.902	14.8064
LS00121	Lsat_1_v5_gn_1_5861.1	1	6269839	6273111	GO:0005507(copper ion binding);GO:0005730(nucleolus);GO:0005739(mitochondrion);GO:0005753(mitochondrial proton-transporting ATP synthase complex);GO:0008270(zinc ion binding);GO:0009507(chloroplast);GO:0009555(pollen development);GO:0016020(membrane);GO:0045263(proton-transporting ATP synthase complex, coupling factor F(o));GO:0050897(cobalt ion binding)	NA	1.34066	0.422941	0.0106246	0.0250468	up	no	90.3521	61.3281	86.6056	51.7326	56.8228	88.6288	64.351	109.025	79.9088	67.3513	61.8637	77.5408	68.1785	63.0239	87.0192	84.4543	69.9651	102.107	87.5542	115.685	100.83	89.0404	102.785	90.6741	97.0588	118.98	118.138	111.032	99.4661
LS00122	Lsat_1_v5_gn_1_5881.1	1	6275250	6276332	GO:0005543(phospholipid binding);GO:0005548(phospholipid transporter activity);GO:0005886(plasma membrane);GO:0009706(chloroplast inner membrane);GO:0009707(chloroplast outer membrane);GO:0015914(phospholipid transport)	NA	1.24659	0.317993	0.678186	0.796006	up	no	7.94024	18.7099	7.68352	19.8797	16.2913	21.4801	16.9837	8.01013	17.442	17.1151	19.7934	14.5943	18.9873	15.7808	18.1749	18.4027	19.5753	18.3065	21.6366	18.4275	20.8229	20.4081	20.0002	18.2807	22.7149	17.4361	16.0199	21.9436	22.6142
LS00123	Lsat_1_v5_gn_1_5900.1	1	6293726	6296258	GO:0005515(protein binding);GO:0005634(nucleus);GO:0005829(cytosol);GO:0009646(response to absence of light);GO:0016853(isomerase activity);GO:0090549(response to carbon starvation)	03013(RNA transport)	2.25795	1.17501	3.25478e-08	3.23132e-07	up	yes	0.838169	3.26912	0.925237	2.0691	0.651611	2.76598	3.5314	1.85481	4.00404	2.04755	2.71414	2.32842	2.8553	2.98438	4.14329	4.1102	4.61984	5.53391	5.11252	7.7685	4.6541	5.00686	5.13753	4.82343	5.89317	5.92719	4.58567	6.36352	5.76596
LS00124	Lsat_1_v5_gn_1_5920.1	1	6297417	6304244	GO:0003723(RNA binding);GO:0005634(nucleus);GO:0009982(pseudouridine synthase activity)	NA	1.57692	0.657108	0.0024348	0.00685432	up	no	1.54882	1.5773	0.928379	0.914026	0.844147	0.892749	2.28744	2.67366	1.49366	1.51389	1.50444	1.22987	1.73028	1.02555	1.95883	1.62892	1.87215	2.03997	2.55602	2.96019	2.48314	1.86294	2.11842	1.48802	2.44464	3.93126	1.73508	3.27509	1.7139
LS00125	Lsat_1_v5_gn_1_5380.1	1	6341954	6343766	GO:0003674(molecular_function);GO:0005634(nucleus);GO:0005737(cytoplasm);GO:0008150(biological_process);GO:0009507(chloroplast);GO:0010449(root meristem growth);GO:0010628(positive regulation of gene expression);GO:0051131(chaperone-mediated protein complex assembly);GO:0080037(negative regulation of cytokinin-activated signaling pathway);GO:2000012(regulation of auxin polar transport)	00590(Arachidonic acid metabolism)	1.03141	0.0446156	0.260772	0.386694	up	no	18.3604	8.42099	18.1356	5.9051	4.90098	8.58999	12.9692	19.3027	9.29784	9.8939	8.3511	12.6514	10.4104	7.70406	8.65851	10.7314	7.53478	10.0433	11.203	14.9475	11.615	9.63757	11.3951	11.2431	10.1349	12.2096	14.9381	15.6462	11.2319
LS00126	Lsat_1_v5_gn_1_5401.1	1	6346338	6348634	GO:0000902(cell morphogenesis);GO:0005884(actin filament);GO:0008290(F-actin capping protein complex);GO:0051015(actin filament binding);GO:0051016(barbed-end actin filament capping)	04144(Endocytosis)	0.729406	-0.455205	6.91671e-09	8.07808e-08	down	no	31.9844	21.1543	31.1265	22.061	33.7146	19.2538	21.1771	31.1042	20.6442	22.6021	20.7564	21.2471	23.2037	24.503	18.6161	17.4721	14.869	14.7821	17.5807	17.4185	19.7014	17.0419	17.2639	14.9003	19.4324	19.2378	19.0311	23.5341	18.3731
LS00127	Lsat_1_v5_gn_1_5420.1	1	6378163	6381339	GO:0003729(mRNA binding);GO:0005847(mRNA cleavage and polyadenylation specificity factor complex);GO:0098789(pre-mRNA cleavage required for polyadenylation)	03015(mRNA surveillance pathway)	1.73186	0.792323	0.0162739	0.0363785	up	no	1.36805	6.5367	2.35352	4.44895	4.39177	11.161	5.35534	1.37652	7.08066	3.88073	3.77061	2.81814	4.35952	6.44381	8.19691	5.73612	6.37101	11.8811	7.81341	11.2522	8.31662	7.75766	8.65825	6.02573	6.79	9.38521	6.56453	9.31594	7.18769
LS00128	Lsat_1_v5_gn_1_5440.1	1	6431048	6432926	GO:0016491(oxidoreductase activity);GO:0055114(oxidation-reduction process)	NA	1.43753	0.523592	0.0969803	0.170576	up	no	36.4757	60.3382	32.9922	60.6336	68.9237	50.7221	65.129	27.2769	66.5097	69.3392	66.9665	56.7815	68.8527	81.8871	96.9934	86.5413	94.7535	75.3119	83.3743	78.3292	94.3516	80.4143	91.1175	84.4709	88.8782	69.9265	72.9609	66.772	87.7306
LS00129	Lsat_1_v5_gn_1_5460.1	1	6454534	6455944	GO:0016491(oxidoreductase activity);GO:0055114(oxidation-reduction process)	NA	1.88349	0.913409	0.00118345	0.00361631	up	no	7.59642	30.891	8.24465	33.5955	18.5456	17.6128	39.877	10.8721	30.6007	33.3496	40.0252	22.8693	40.8555	39.1515	55.9176	56.1764	53.5531	35.77	50.1019	54.888	51.7422	52.1626	51.6544	46.2218	49.2191	46.3799	43.1556	52.8876	55.0871
LS00130	Lsat_1_v5_gn_1_5560.1	1	6538184	6541452	GO:0016020(membrane);GO:0016709(oxidoreductase activity, acting on paired donors, with incorporation or reduction of molecular oxygen, NAD(P)H as one donor, and incorporation of one atom of oxygen);GO:0044550(secondary metabolite biosynthetic process)	NA	1.00999	0.0143391	0.425238	0.566756	up	no	1.48246	1.20699	0.476476	2.21712	0.787476	3.18598	1.57641	0.884488	2.46532	0.896848	0.624647	1.86442	2.10854	1.75322	1.59845	2.00651	1.3457	2.34986	1.91317	1.38224	1.73778	0.988445	1.18071	1.7523	2.26218	1.07437	1.82882	0.935206	0.942953
LS00131	Lsat_1_v5_gn_1_5581.1	1	6541931	6548146	GO:0005507(copper ion binding);GO:0009809(lignin biosynthetic process);GO:0016722(oxidoreductase activity, oxidizing metal ions)	NA	0.636584	-0.651577	0.681437	0.798053	down	no	0	0	0.043268	0	0.969504	0	0.214548	1.5359	0	0.033864	0	0	0	0	0.042565	0	0	0	0	0.153485	0.03459	0	0	1.60704	0	0	0	0	0.070084
LS00132	Lsat_1_v5_gn_1_5621.1	1	6574067	6582474	GO:0005507(copper ion binding);GO:0009809(lignin biosynthetic process);GO:0016722(oxidoreductase activity, oxidizing metal ions)	NA	1.39766	0.48301	0.746724	0.84459	up	no	0.034527	0	0	0.046341	0	0.036574	0.087372	0	0.037877	0	0	0	0.061762	0	0	0	0.158638	0.038999	0	0	0	0.080204	0	0.076355	0.101719	0	0	0	0
LS00133	Lsat_1_v5_gn_1_4680.1	1	6644280	6647428	GO:0003854(3-beta-hydroxy-delta5-steroid dehydrogenase activity);GO:0005789(endoplasmic reticulum membrane);GO:0006694(steroid biosynthetic process);GO:0016020(membrane);GO:0016021(integral component of membrane);GO:0016126(sterol biosynthetic process);GO:0047012(sterol-4-alpha-carboxylate 3-dehydrogenase (decarboxylating) activity);GO:0055114(oxidation-reduction process);GO:0103066(4alpha-carbox…	00100(Steroid biosynthesis)	2.10445	1.07344	1.86639e-05	9.01113e-05	up	yes	0.43795	0.394575	0.466965	0.211877	0.07963	0.540285	0.414137	0.679949	0.886919	0.310322	0.425518	0.637085	0.341031	0.155655	0.831981	0.598773	0.431471	1.12225	0.911148	1.56075	0.40918	0.851006	0.811666	0.696888	0.859327	1.23564	1.19918	0.912327	1.0562
LS26074	Lsat_1_v5_gn_1_4641.1	1	6685359	6685952	GO:0047995(hydroxyphenylpyruvate reductase activity);GO:0055114(oxidation-reduction process)	00630(Glyoxylate and dicarboxylate metabolism);00260(Glycine, serine and threonine metabolism)	19.588	4.2919	0.986705	0.992204	up	no	0	0	0	0	0	0	0	0	0	0	0	0	0	0	0	0	0.029382	0	0	0	0	0	0	0	0	0	0	0	0
LS26075	Lsat_1_v5_gn_1_4620.1	1	6685502	6686047	GO:0047995(hydroxyphenylpyruvate reductase activity);GO:0055114(oxidation-reduction process)	00630(Glyoxylate and dicarboxylate metabolism);00260(Glycine, serine and threonine metabolism)	24.606	4.62094	0.935358	0.962764	up	no	0	0	0	0	0	0	0	0	0	0	0	0	0	0	0	0.004944	0.031965	0	0	0	0	0	0	0	0	0	0	0	0
LS00134	Lsat_1_v5_gn_1_4600.1	1	6690363	6691824	NA	NA	0.457592	-1.12787	4.88332e-09	5.89743e-08	down	yes	17.1539	4.04072	19.4331	7.27426	19.9598	8.46897	5.15431	15.3308	5.22726	7.66462	5.72979	8.65063	7.37951	4.62806	3.39105	3.76827	5.0689	4.2107	4.93683	4.69893	4.9309	3.9521	3.66502	5.95312	3.86558	3.81048	5.33145	3.93637	5.20493
LS00135	Lsat_1_v5_gn_1_5820.1	1	6748389	6750593	GO:0009536(plastid)	00195(Photosynthesis)	1.11032	0.150978	0.948378	0.969115	up	no	0.835945	8.14211	1.2326	3.65895	1.49877	2.49024	2.69062	0.6167	26.4073	1.94179	2.90506	0.84225	3.32393	2.2494	4.65435	4.21745	2.60471	2.91496	2.86151	2.86872	2.43792	3.13812	13.3829	3.49669	3.81386	3.29322	7.84152	5.49401	6.97273
LS26076	Lsat_1_v5_gn_1_5801.1	1	6779919	6780254	NA	NA	114.422	6.83822	0.833676	0.901185	up	no	0	0	0	0	0	0	0	0	0	0	0	0	0	0	0	0	0	0	0	0.171633	0	0	0	0	0	0	0	0	0
LS00136	Lsat_1_v5_gn_1_5740.1	1	6788882	6791430	GO:0005886(plasma membrane);GO:0016021(integral component of membrane);GO:0018230(peptidyl-L-cysteine S-palmitoylation);GO:0019706(protein-cysteine S-palmitoyltransferase activity)	NA	1.19517	0.257219	0.595074	0.72563	up	no	4.89221	5.54011	4.53978	5.28836	1.24674	4.37332	5.91268	4.89168	6.06948	4.39563	4.40073	5.45581	4.83934	3.78611	5.9473	6.26846	5.4256	4.96288	6.7974	6.85878	4.7334	5.56769	4.3568	4.31653	6.03908	5.22889	4.76902	7.05412	5.71855
LS00137	Lsat_1_v5_gn_1_5681.1	1	6875825	6877324	GO:0004674(protein serine/threonine kinase activity);GO:0005524(ATP binding);GO:0006468(protein phosphorylation);GO:0016021(integral component of membrane);GO:0016301(kinase activity);GO:0016310(phosphorylation)	NA	1.05155	0.072523	0.231543	0.351815	up	no	2.45897	3.82527	3.99817	4.10259	1.87821	5.49707	4.02144	2.87596	4.10962	3.36176	3.73892	2.91526	5.13358	3.21834	3.98397	2.78367	4.0459	4.86338	3.51174	3.618	3.53147	3.74048	4.05021	3.61836	3.90748	4.64199	4.15494	2.96237	4.19826
LS00138	Lsat_1_v5_gn_1_5661.1	1	6904837	6906474	GO:0004601(peroxidase activity);GO:0009505(plant-type cell wall);GO:0009664(plant-type cell wall organization)	00940(Phenylpropanoid biosynthesis)	0.978479	-0.0313872	0.303178	0.435107	down	no	1.15549	4.31316	1.84807	7.6097	6.8455	17.3782	6.26144	2.56736	7.64339	5.01567	4.16954	4.23635	11.3435	8.83238	5.57763	5.49279	5.53984	8.33805	6.62296	7.92408	8.1689	4.39221	3.52625	5.86862	10.1686	4.46701	6.97148	4.18572	6.29114
LS00139	Lsat_1_v5_gn_1_4961.1	1	7089591	7092185	NA	NA	0.922426	-0.116494	0.301699	0.433527	down	no	5.19566	2.83509	6.57971	1.32787	0	1.55242	3.34946	4.07394	3.3396	3.56035	3.04531	3.83659	2.39753	3.91632	3.72363	2.62964	3.98317	0.821044	3.39513	2.54828	3.19996	3.09422	3.50952	2.56542	2.32682	3.58195	3.03562	3.19161	2.87785
LS00140	Lsat_1_v5_gn_1_4921.1	1	7131560	7140536	NA	NA	3.09693	1.63084	1.72207e-07	1.4196e-06	up	yes	0.464066	0.335816	0.632176	0.2273	0.315429	0.514052	0.3659	0.624732	0.920301	0.194134	0.410313	0.378159	0.348215	0.164375	0.687773	0.684002	0.504066	1.0105	1.16244	2.70563	0.413845	0.944965	1.2737	0.54676	0.658198	3.52283	1.54021	2.81049	1.09491
LS00141	Lsat_1_v5_gn_1_4901.1	1	7168397	7189982	NA	NA	1.08655	0.119759	0.4508	0.591848	up	no	2.50491	3.69078	2.78447	2.66911	4.85202	6.88263	3.92445	3.82169	3.27999	2.70301	2.52988	2.3885	2.34623	1.71306	3.43593	3.19864	2.11497	7.40397	2.60671	5.77268	2.32923	2.79196	3.02729	1.48013	2.03058	4.21312	4.84616	5.5355	2.87025
LS00142	Lsat_1_v5_gn_1_6300.1	1	7312409	7318661	GO:0000977(RNA polymerase II regulatory region sequence-specific DNA binding);GO:0005794(Golgi apparatus);GO:0005886(plasma membrane);GO:0009833(plant-type primary cell wall biogenesis);GO:0016021(integral component of membrane);GO:0016757(transferase activity, transferring glycosyl groups);GO:0016759(cellulose synthase activity);GO:0016760(cellulose synthase (UDP-forming) activity);GO:0030244(ce…	NA	2.60323	1.3803	1.78699e-07	1.46294e-06	up	yes	0.13965	0.59024	0.199177	0.382582	0.119107	0.56848	0.550446	0.121189	0.548749	0.299334	0.518885	0.268636	0.510678	0.405298	1.16377	0.779867	0.740752	0.860715	0.847865	1.71296	0.662932	0.564962	0.988559	0.474016	1.3559	1.34957	0.977855	1.10385	0.982732
LS26077	Lsat_1_v5_gn_1_6241.1	1	7382584	7382979	GO:0003674(molecular_function);GO:0005576(extracellular region);GO:0007338(single fertilization);GO:0009567(double fertilization forming a zygote and endosperm);GO:0031410(cytoplasmic vesicle);GO:0031982(vesicle);GO:0080155(regulation of double fertilization forming a zygote and endosperm);GO:2000008(regulation of protein localization to cell surface)	NA	0.00938388	-6.7356	0.74597	0.844114	down	no	0	0.149192	0	0	0	0	0	0	0	0	0	0	0	0	0	0	0	0	0	0	0	0	0	0	0	0	0	0	0
LS00143	Lsat_1_v5_gn_1_6200.1	1	7384836	7388929	GO:0007165(signal transduction);GO:0016020(membrane)	NA	0.589947	-0.761342	0.0026091	0.00727883	down	no	0.261279	0.219475	0.189747	0.183456	0.749573	0.184397	0.199974	0.128553	0.072539	0.380783	0.182575	0.149832	0.187081	0.293275	0	0.183846	0.033846	0.308402	0.093795	0.225485	0.103731	0.165961	0.165331	0.172611	0.073937	0.221736	0.107533	0.088798	0.193045
LS00144	Lsat_1_v5_gn_1_6181.1	1	7445575	7447676	GO:0005515(protein binding);GO:0009507(chloroplast);GO:0010287(plastoglobule);GO:0016702(oxidoreductase activity, acting on single donors with incorporation of molecular oxygen, incorporation of two atoms of oxygen);GO:0046872(metal ion binding);GO:0055114(oxidation-reduction process)	00906(Carotenoid biosynthesis)	0.931288	-0.102701	0.0269071	0.0563887	down	no	1.8306	0.991677	2.33701	1.43856	1.0276	1.90598	2.0294	3.55473	1.52394	1.80794	1.53329	1.92604	2.71579	2.1921	1.65013	1.26822	1.09088	2.02053	1.38959	2.71875	1.52767	1.06282	2.05929	0.955774	2.11178	2.58903	1.80887	2.20619	2.29638
LS00145	Lsat_1_v5_gn_1_6001.1	1	7482185	7483814	GO:0003674(molecular_function);GO:0008150(biological_process);GO:0009507(chloroplast);GO:0016021(integral component of membrane)	NA	1.12223	0.166367	0.867776	0.922836	up	no	14.9382	7.43233	23.6442	6.33928	2.14872	5.74257	13.1874	15.856	7.82696	8.93343	12.1009	10.2159	9.46712	6.87037	9.0403	9.2422	8.55971	6.70343	8.1639	14.3235	10.2182	14.8705	15.4516	10.6211	8.63652	13.2549	22.9844	11.8769	10.0425
LS00146	Lsat_1_v5_gn_1_6021.1	1	7531836	7535729	NA	NA	1.16986	0.22633	0.86293	0.918899	up	no	3.68578	5.59327	2.61028	3.79899	1.76998	3.73406	4.13312	4.39488	3.14377	3.76606	2.69008	4.66206	4.65109	3.77645	3.93001	5.61982	4.41002	5.27486	3.91125	4.3836	4.25399	4.31217	3.05117	3.17745	5.95416	4.00637	5.79516	3.75148	3.8599
LS00147	Lsat_1_v5_gn_1_6040.1	1	7544732	7545201	NA	NA	0.23349	-2.09857	3.12217e-08	3.11588e-07	down	yes	5.63525	2.94635	5.78253	3.02573	5.77743	0.82516	1.23024	5.17669	1.41058	3.08103	2.89234	2.92314	1.94716	1.57254	1.09827	0.220707	0.653019	0	0	0.717222	1.19063	1.145	1.5488	1.05508	0	0.483625	1.3373	0.984963	0.629346
LS00148	Lsat_1_v5_gn_1_6061.1	1	7545483	7549485	GO:0005929(cilium);GO:0035091(phosphatidylinositol binding);GO:0061512(protein localization to cilium)	NA	0.829945	-0.268912	0.0113215	0.0265154	down	no	0.494143	2.13653	0.644045	2.17887	1.16583	2.75779	2.14248	0.631631	2.12653	1.56432	1.8684	1.38616	1.81784	2.12467	1.6196	1.32075	1.16208	1.72761	1.42543	1.62454	1.65853	1.13044	1.18877	1.13981	1.30984	1.54037	1.34256	1.01616	1.28064
LS00149	Lsat_1_v5_gn_1_6081.1	1	7589452	7592162	GO:0003677(DNA binding);GO:0003700(DNA binding transcription factor activity);GO:0005634(nucleus);GO:0006351(transcription, DNA-templated);GO:0006355(regulation of transcription, DNA-templated)	00040(Pentose and glucuronate interconversions)	0.903064	-0.1471	0.0117589	0.0274479	down	no	18.3235	22.9004	17.7012	22.1481	6.95246	49.1163	24.0161	24.6214	24.9349	18.4588	18.6806	22.9477	19.7266	19.4619	17.5947	17.1182	16.2691	31.2388	19.3129	20.1151	18.5473	18.3617	19.2425	20.9	21.6753	20.9563	18.0475	21.7407	18.8166
LS00150	Lsat_1_v5_gn_1_6421.1	1	7649601	7651669	GO:0003700(DNA binding transcription factor activity);GO:0005515(protein binding);GO:0005634(nucleus);GO:0006355(regulation of transcription, DNA-templated)	NA	1.32293	0.403737	0.0919245	0.162896	up	no	6.20536	4.51796	5.64138	5.29833	1.42136	5.56503	5.22077	10.4909	6.43567	5.27459	5.74733	7.39441	6.23943	4.35406	5.12545	7.96232	6.02806	7.2375	7.24844	9.14896	5.46128	5.72916	9.2343	6.57743	6.98405	11.3977	9.76669	7.86675	7.35187
LS00151	Lsat_1_v5_gn_1_6441.1	1	7673862	7674461	GO:0000977(RNA polymerase II regulatory region sequence-specific DNA binding);GO:0003677(DNA binding);GO:0003700(DNA binding transcription factor activity);GO:0005515(protein binding);GO:0005634(nucleus);GO:0006351(transcription, DNA-templated);GO:0007275(multicellular organism development);GO:0008134(transcription factor binding);GO:0009960(endosperm development);GO:0045944(positive regulation o…	NA	2.11679	1.08188	0.597509	0.72769	up	no	0.04734	0	0	0	0	0.110559	0	0	0.056436	0.097598	0	0	0	0	0	0	0	0	0	0	0	0.406726	0.062516	0.178901	0	0	0	0.059317	0
LS26078	Lsat_1_v5_gn_1_6461.1	1	7677275	7679110	GO:0005576(extracellular region);GO:0005737(cytoplasm);GO:0009055(electron transfer activity);GO:0016614(oxidoreductase activity, acting on CH-OH group of donors);GO:0045551(cinnamyl-alcohol dehydrogenase activity);GO:0050268(coniferyl-alcohol dehydrogenase activity);GO:0050660(flavin adenine dinucleotide binding);GO:0052747(sinapyl alcohol dehydrogenase activity);GO:0055114(oxidation-reduction p…	00052(Galactose metabolism);00500(Starch and sucrose metabolism)	257.086	8.00611	0.0142865	0.0325257	up	yes	0	0	0	0	0	0	0	0	0	0	0	0	0	0	0	0	0.036975	0	0.069161	0.073993	0.038649	0	0	0.036884	0	0	0.038768	0.091199	0
LS00152	Lsat_1_v5_gn_1_6540.1	1	7883138	7889789	GO:0003924(GTPase activity);GO:0005622(intracellular);GO:0006412(translation)	03013(RNA transport)	2.17715	1.12244	2.25218e-07	1.79469e-06	up	yes	2.18098	2.37932	2.26096	1.40181	1.05596	1.94369	2.35892	3.56226	3.80663	1.18495	1.9367	2.23867	1.9086	1.41964	3.48454	3.38811	2.53557	3.61174	3.7207	7.71539	2.59624	3.54635	4.80803	2.87667	3.17282	10.0146	4.52585	8.99713	4.14412
LS00153	Lsat_1_v5_gn_1_6581.1	1	7935512	7936135	GO:0005381(iron ion transmembrane transporter activity);GO:0005384(manganese ion transmembrane transporter activity);GO:0006880(intracellular sequestering of iron ion);GO:0016020(membrane);GO:0030026(cellular manganese ion homeostasis);GO:0071281(cellular response to iron ion);GO:0071421(manganese ion transmembrane transport)	00940(Phenylpropanoid biosynthesis)	0.638005	-0.64836	7.81982e-07	5.41839e-06	down	no	10.0758	8.71869	9.36688	10.2285	11.6116	5.5447	8.28122	7.31454	6.71583	8.43273	8.77383	8.84758	8.47997	9.24542	5.78893	6.59713	5.96659	4.41601	3.6521	4.23952	6.79464	7.0305	5.3104	9.22943	7.0632	3.13041	5.24882	4.31942	4.36136
LS00154	Lsat_1_v5_gn_1_8440.1	1	8283633	8285517	GO:0003700(DNA binding transcription factor activity);GO:0005634(nucleus)	04016(MAPK signaling pathway - plant)	1.24275	0.313535	0.746159	0.844231	up	no	2.56012	8.38869	2.52614	11.6138	7.70066	13.1347	10.8396	2.83999	9.34078	8.30546	8.53613	6.6227	9.54553	8.44222	10.0348	8.57718	10.5707	13.5296	9.47335	10.5114	11.7431	10.0737	8.58138	9.01704	10.4843	8.26901	8.5184	9.32715	8.2837
LS00155	Lsat_1_v5_gn_1_8460.1	1	8319457	8321009	GO:0004842(ubiquitin-protein transferase activity);GO:0019005(SCF ubiquitin ligase complex);GO:0031146(SCF-dependent proteasomal ubiquitin-dependent protein catabolic process)	NA	1.00397	0.00571786	0.369793	0.509174	up	no	1.40739	7.71734	1.80688	8.54317	7.40427	24.095	9.8441	1.77782	7.37052	7.01053	6.65842	3.98253	9.22652	8.71517	8.42383	7.13945	7.81471	9.27085	8.35832	7.59919	7.59929	8.17797	7.15254	7.54362	6.8144	5.58543	6.45263	7.72665	7.88991
LS00156	Lsat_1_v5_gn_1_8480.1	1	8331446	8337246	GO:0004674(protein serine/threonine kinase activity);GO:0005829(cytosol);GO:0006468(protein phosphorylation);GO:0035556(intracellular signal transduction)	NA	0.888773	-0.170114	0.00210695	0.00602727	down	no	1.04293	0.886149	0.821891	0.852099	0.82918	1.22477	0.71293	1.18271	1.11879	0.829148	0.577996	1.03388	0.982075	0.735206	0.681399	0.768048	0.574407	0.768963	0.732107	0.952579	0.695235	1.0274	0.765923	0.322047	0.649772	1.07913	1.12922	1.30156	0.769423
LS00157	Lsat_1_v5_gn_1_8600.1	1	8375482	8381714	GO:0003682(chromatin binding);GO:0005737(cytoplasm);GO:0008150(biological_process);GO:0008270(zinc ion binding);GO:0008536(Ran GTPase binding);GO:0017112(Rab guanyl-nucleotide exchange factor activity);GO:0035091(phosphatidylinositol binding);GO:0046872(metal ion binding);GO:0070300(phosphatidic acid binding)	04120(Ubiquitin mediated proteolysis)	1.59153	0.670414	0.0466465	0.0908506	up	no	0.637943	3.5199	0.923724	4.15321	1.48951	4.9649	6.26052	1.11633	5.02933	2.80813	3.36571	2.60671	3.79381	3.69481	5.06468	4.85468	4.09345	6.36381	5.59004	5.85855	3.29878	4.84319	4.38527	4.16028	5.30356	6.78841	4.25265	5.86936	4.92411
LS00158	Lsat_1_v5_gn_1_8640.1	1	8385940	8387166	GO:0003674(molecular_function);GO:0005737(cytoplasm);GO:0005886(plasma membrane);GO:0006979(response to oxidative stress);GO:0016021(integral component of membrane)	NA	0.589487	-0.762468	0.0965223	0.169902	down	no	0.224845	0.105058	0.703277	0	0.430357	0.109427	0.106065	0.166459	0.218078	0.16662	0.202372	0.280704	0.359821	0.082375	0.248461	0	0	0.236796	0	0	0.186556	0.401775	0.079252	0	0.322894	0	0.172119	0.154416	0.190697
LS00159	Lsat_1_v5_gn_1_8721.1	1	8495147	8498238	GO:0000123(histone acetyltransferase complex);GO:0002098(tRNA wobble uridine modification);GO:0004402(histone acetyltransferase activity);GO:0005737(cytoplasm);GO:0006357(regulation of transcription by RNA polymerase II);GO:0006368(transcription elongation from RNA polymerase II promoter);GO:0008023(transcription elongation factor complex);GO:0033588(Elongator holoenzyme complex)	NA	1.2412	0.31173	0.576601	0.709264	up	no	8.79065	14.5615	9.76829	16.161	12.9546	15.2422	18.6032	9.02879	15.642	15.5559	17.0533	14.6493	18.0903	17.0311	18.6938	17.4927	16.0287	18.3321	20.2181	17.0004	19.0182	17.5311	16.7192	17.2821	14.9501	19.3476	19.6551	20.1845	17.682
LS00160	Lsat_1_v5_gn_1_8741.1	1	8502927	8505318	GO:0002229(defense response to oomycetes);GO:0004674(protein serine/threonine kinase activity);GO:0005524(ATP binding);GO:0005886(plasma membrane);GO:0006468(protein phosphorylation);GO:0016021(integral component of membrane);GO:0016301(kinase activity);GO:0030246(carbohydrate binding);GO:0042742(defense response to bacterium)	NA	1.38286	0.467654	0.599067	0.729	up	no	0.158495	0.028334	0	0.048866	0	0.648354	0.231452	0	0.256618	0.169643	0	0.191226	0.095374	0.211024	0.403389	0.225588	0.085947	0.223805	0.109983	0.253001	0.057502	0.189371	0.156813	0.314023	0.165499	0.310734	0.180923	0.124224	0.220822
LS00161	Lsat_1_v5_gn_1_8801.1	1	8549462	8550548	GO:0005515(protein binding);GO:0005634(nucleus);GO:0006952(defense response);GO:0009870(defense response signaling pathway, resistance gene-dependent)	04016(MAPK signaling pathway - plant)	0.882296	-0.180665	0.0183525	0.0403953	down	no	3.25425	7.16402	4.43137	6.63381	9.77962	12.1589	7.20055	4.63549	5.64722	6.21194	6.41211	4.69034	6.35906	5.7336	6.80834	5.11091	6.13611	9.36673	4.86257	5.05408	6.22669	3.24422	5.32574	5.36626	7.09691	5.25804	4.5373	4.81152	6.16839
LS00162	Lsat_1_v5_gn_1_8860.1	1	8650288	8651251	GO:0003677(DNA binding);GO:0003700(DNA binding transcription factor activity);GO:0005634(nucleus);GO:0006351(transcription, DNA-templated);GO:0006355(regulation of transcription, DNA-templated);GO:0046872(metal ion binding)	NA	0.63513	-0.654876	0.000268672	0.000968889	down	no	3.21957	1.39393	3.22846	2.2807	3.04504	0.69967	1.30583	4.40124	1.9435	1.62922	0.924546	2.82996	2.01912	2.91149	1.33881	1.51254	1.45363	0.711536	1.42055	1.117	1.17372	2.20941	1.1963	1.60273	0.594001	0.768461	2.5996	1.96615	1.99732
LS00163	Lsat_1_v5_gn_1_8881.1	1	8662044	8664602	GO:0005737(cytoplasm);GO:0005829(cytosol);GO:0008270(zinc ion binding);GO:0009809(lignin biosynthetic process);GO:0045551(cinnamyl-alcohol dehydrogenase activity);GO:0052747(sinapyl alcohol dehydrogenase activity);GO:0055114(oxidation-reduction process)	00940(Phenylpropanoid biosynthesis)	0.850008	-0.234451	2.94898e-09	3.74744e-08	down	no	19.6449	23.9527	23.0168	23.2158	20.9002	21.6823	32.1938	28.9261	19.7737	26.1638	22.9822	21.034	25.7639	23.4562	20.1397	18.0557	18.0476	19.0529	19.6893	28.8183	18.8164	16.8799	20.8575	17.3489	18.6853	22.1365	21.3688	24.0295	19.0769
LS00164	Lsat_1_v5_gn_1_8940.1	1	8751152	8755692	GO:0005737(cytoplasm);GO:0120009(intermembrane lipid transfer);GO:0120013(intermembrane lipid transfer activity)	NA	0.784354	-0.350423	0.000746199	0.0024031	down	no	4.41148	2.34014	3.43408	1.84214	3.49543	2.78657	2.58569	7.66819	3.50312	2.37063	2.87204	3.37794	4.65054	2.9375	2.65667	1.65481	2.60523	3.0269	2.88448	4.34936	2.1102	2.37596	1.53091	1.7166	1.92515	3.89295	4.00573	2.74491	3.08987
LS00165	Lsat_1_v5_gn_1_8980.1	1	8789314	8792320	GO:0003674(molecular_function);GO:0008150(biological_process)	NA	0.945364	-0.0810578	0.00806761	0.0196938	down	no	5.74812	3.31113	5.38056	3.77447	4.24887	3.81914	3.39398	6.74026	3.92761	4.47303	3.95884	5.70167	5.3205	3.75403	4.46232	3.94371	3.79035	4.70392	3.81965	4.71655	4.27021	4.18479	4.66936	5.88628	3.97736	3.87244	4.33906	3.54549	4.18994
LS00166	Lsat_1_v5_gn_1_9001.1	1	8790667	8793031	GO:0003674(molecular_function);GO:0005737(cytoplasm);GO:0008150(biological_process)	NA	0.433345	-1.20641	1.10208e-10	1.95994e-09	down	yes	20.6715	6.55685	17.9103	7.72797	25.0926	3.56173	9.67285	22.2581	7.80793	11.5922	6.8642	9.56501	11.3357	11.1215	5.68218	4.88775	5.11607	3.00424	4.04683	6.21116	5.3277	4.91913	5.16142	5.49164	6.7232	4.90667	7.36911	4.9859	5.90478
LS00167	Lsat_1_v5_gn_1_7301.1	1	8805399	8806771	GO:0003674(molecular_function);GO:0005737(cytoplasm);GO:0008150(biological_process)	NA	3.90741	1.96621	0.000109683	0.000435106	up	yes	0.443848	0.706781	0	0.64601	1.03101	0	0.501918	0.411723	0.513929	0.144876	0.137465	0	0.26603	0.461561	1.91284	1.06334	2.10299	0.718827	1.12349	1.32539	1.07188	0.782182	0.913307	2.06324	1.13866	1.8688	1.16958	2.40811	2.38
LS00168	Lsat_1_v5_gn_1_7361.1	1	8829039	8830546	GO:0003674(molecular_function);GO:0005737(cytoplasm);GO:0008150(biological_process)	NA	1.05851	0.0820397	0.51119	0.650265	up	no	4.14705	1.75055	4.15676	2.49667	1.70321	2.52129	1.13377	2.69198	2.25661	1.58181	1.83289	2.52977	1.97547	1.73511	2.52468	2.44403	2.76947	1.85727	1.89542	1.10895	3.04087	2.54834	2.17414	3.24617	2.56345	2.97563	3.1533	1.62884	2.94306
LS00169	Lsat_1_v5_gn_1_7381.1	1	8834810	8838867	GO:0005215(transporter activity);GO:0006810(transport);GO:0016021(integral component of membrane)	NA	1.06787	0.0947415	0.315148	0.448928	up	no	3.13497	3.84828	2.96157	2.29919	1.97597	1.69898	1.78428	3.67645	3.05664	2.50796	1.8592	2.05134	1.97147	2.09953	3.21162	2.41112	1.69982	1.96944	3.02976	4.43684	1.61692	2.30685	3.24434	2.15068	2.59333	3.34462	1.92606	3.31098	2.70803
LS00170	Lsat_1_v5_gn_1_7420.1	1	8861550	8867573	GO:0004335(galactokinase activity);GO:0005524(ATP binding);GO:0005534(galactose binding);GO:0005737(cytoplasm);GO:0005829(cytosol);GO:0006012(galactose metabolic process);GO:0046835(carbohydrate phosphorylation);GO:0046872(metal ion binding)	NA	0.463179	-1.11036	1.92811e-29	7.84051e-27	down	yes	9.60018	9.54032	9.40996	10.8111	11.0593	8.36465	7.90531	8.90046	8.88815	8.94018	9.34405	9.7502	9.29654	8.29252	3.81282	5.41839	5.79252	4.93604	3.84018	4.29142	4.20856	3.99997	4.02387	3.4488	3.99216	4.68672	4.17022	4.03118	3.9125
LS00171	Lsat_1_v5_gn_1_7980.1	1	8900996	8904711	GO:0005886(plasma membrane);GO:0016301(kinase activity);GO:0016310(phosphorylation)	NA	1.79359	0.842849	2.99297e-12	7.72193e-11	up	no	13.13	15.8249	14.89	9.42254	7.82402	14.9142	14.3507	21.458	17.6232	11.4592	11.9342	17.3002	12.7672	11.4353	21.7657	21.6941	18.9374	25.3042	23.1372	35.9074	19.737	25.4866	30.2819	16.0749	20.7209	35.1486	24.2156	31.223	23.8169
LS00172	Lsat_1_v5_gn_1_8021.1	1	8907079	8907341	NA	NA	1.46934	0.555172	0.794924	0.880988	up	no	0.641506	0	0.65531	0.96801	1.4851	0.494228	0	1.12261	0.795411	0	0	0.946858	0	1.22327	0.33019	0.560884	0	0.600985	0	2.28211	0.636464	1.04732	0.882598	0	0	1.14931	1.22329	2.7853	1.61907
LS00173	Lsat_1_v5_gn_1_8041.1	1	8907345	8908639	NA	NA	1.94512	0.959857	0.703461	0.815253	up	no	0	0	0	0	0	0	0	0.068543	0.035141	0	0	0	0	0	0	0	0	0.04571	0.018003	0.044532	0	0	0	0	0	0.052153	0.025164	0.030521	0
LS00174	Lsat_1_v5_gn_1_8140.1	1	8994957	8996756	GO:0016020(membrane);GO:0016709(oxidoreductase activity, acting on paired donors, with incorporation or reduction of molecular oxygen, NAD(P)H as one donor, and incorporation of one atom of oxygen);GO:0042343(indole glucosinolate metabolic process);GO:0044550(secondary metabolite biosynthetic process);GO:0098542(defense response to other organism)	NA	1.03636	0.0515225	0.947227	0.968373	up	no	0	0	0	0	0	0	0	0	0	0	0	0.0391	0	0	0	0	0	0	0	0	0	0	0	0	0	0	0	0.043416	0
LS00175	Lsat_1_v5_gn_1_7200.1	1	9126876	9128780	GO:0016020(membrane);GO:0016709(oxidoreductase activity, acting on paired donors, with incorporation or reduction of molecular oxygen, NAD(P)H as one donor, and incorporation of one atom of oxygen);GO:0042343(indole glucosinolate metabolic process);GO:0044550(secondary metabolite biosynthetic process);GO:0098542(defense response to other organism)	NA	0.947239	-0.0782002	0.348234	0.485549	down	no	0.111449	0.379267	0.050169	0.459367	0.449453	0.736836	0.217806	0.222508	0.519974	0.207159	0.1363	0.056625	0.301608	0.685884	0.353821	0.347782	0.281203	0.28147	0.262384	0.338932	0.541368	0.092462	0.041648	0.124973	0.256	0.106238	0.751879	0.419169	0.402632
LS00176	Lsat_1_v5_gn_1_7181.1	1	9163558	9170977	NA	NA	1.16663	0.222341	0.751952	0.84846	up	no	9.58319	4.81145	7.79622	6.67429	9.41175	6.07998	5.74704	8.11528	5.06313	7.96303	6.86953	6.22317	4.29903	4.5512	8.4368	7.69651	6.91165	7.73691	6.97789	8.58815	5.43286	7.54444	8.9275	7.90626	7.69254	7.78166	8.42648	8.58571	7.83584
LS00177	Lsat_1_v5_gn_1_7161.1	1	9173608	9174707	GO:0009507(chloroplast);GO:0009535(chloroplast thylakoid membrane);GO:0010258(NADH dehydrogenase complex (plastoquinone) assembly);GO:0010598(NAD(P)H dehydrogenase complex (plastoquinone));GO:0016655(oxidoreductase activity, acting on NAD(P)H, quinone or similar compound as acceptor);GO:0048038(quinone binding);GO:0055114(oxidation-reduction process)	NA	0.500654	-0.998114	3.93988e-16	2.24565e-14	down	no	54.2148	36.4679	66.4679	36.9542	73.5473	41.0922	30.712	71.8763	37.3074	41.3229	36.368	52.2087	36.7888	35.8435	27.4439	20.7547	17.2184	22.3239	21.0213	20.475	28.2124	24.2165	24.2042	15.58	23.9234	27.3619	29.9312	25.4773	21.1542
LS00178	Lsat_1_v5_gn_1_6921.1	1	9701369	9702104	GO:0009536(plastid)	00190(Oxidative phosphorylation);00195(Photosynthesis)	0.931535	-0.102318	0.602643	0.731978	down	no	0.091906	0.236334	0.020254	0.032828	0	0.078523	0.074054	0.066797	0.535412	0.088693	0.057678	0.085179	0.169041	0.039428	0.082312	0.074683	0.055054	0.054073	0.040006	0.043936	0.014088	0.050321	0.324639	0.054291	0.057877	0.123884	0.244578	0.13944	0.213908
LS00179	Lsat_1_v5_gn_1_6801.1	1	9789332	9792785	GO:0005351(carbohydrate:proton symporter activity);GO:0005886(plasma membrane);GO:0005887(integral component of plasma membrane);GO:0005985(sucrose metabolic process);GO:0008506(sucrose:proton symporter activity);GO:0008515(sucrose transmembrane transporter activity);GO:0009915(phloem sucrose loading);GO:0015144(carbohydrate transmembrane transporter activity);GO:0015770(sucrose transport);GO:001…	NA	0.771334	-0.374573	0.00192277	0.00555699	down	no	55.4957	199.375	60.788	243.179	98.3195	144.509	219.189	57.1801	191.719	174.556	189.644	142.317	180.325	199.678	138.179	120.491	138.181	101.301	120	104.218	125.19	121.721	112.007	128.042	131.618	97.4014	109.235	102.456	131.968
LS00180	Lsat_1_v5_gn_1_6760.1	1	9953697	9970522	GO:0005737(cytoplasm);GO:0006607(NLS-bearing protein import into nucleus);GO:0006610(ribosomal protein import into nucleus);GO:0008139(nuclear localization sequence binding);GO:0031965(nuclear membrane);GO:0034399(nuclear periphery)	NA	1.72982	0.79062	0.00382303	0.0101976	up	no	5.51995	12.0303	5.61648	11.7799	0.706905	17.6274	13.826	6.8241	16.4026	7.09474	10.1603	8.93948	10.4013	10.1321	16.3042	18.0574	16.1466	19.8828	19.9902	18.4648	12.3013	16.2939	16.1477	16.6173	15.2223	18.1536	12.0474	19.67	18.7272
LS00181	Lsat_1_v5_gn_1_6740.1	1	10009434	10016492	GO:0003713(transcription coactivator activity);GO:0005622(intracellular);GO:0005634(nucleus);GO:0006974(cellular response to DNA damage stimulus);GO:0007131(reciprocal meiotic recombination);GO:0007140(male meiotic nuclear division);GO:0007143(female meiotic nuclear division);GO:0033314(mitotic DNA replication checkpoint)	03440(Homologous recombination)	2.69527	1.43043	2.80683e-13	9.00732e-12	up	yes	0.520364	1.00653	0.232684	0.378783	0.212581	0.765988	0.654097	0.868917	1.09375	0.528565	0.659693	0.660377	0.459263	0.590855	1.61849	1.48199	1.03587	1.91551	1.42545	2.50439	1.49824	1.37199	1.64765	1.01003	1.60243	2.67363	1.82645	2.19411	1.12249
LS00182	Lsat_1_v5_gn_1_6720.1	1	10019366	10025851	GO:0005515(protein binding);GO:0005524(ATP binding);GO:0005778(peroxisomal membrane);GO:0005886(plasma membrane);GO:0006625(protein targeting to peroxisome);GO:0006635(fatty acid beta-oxidation);GO:0016558(protein import into peroxisome matrix);GO:0016887(ATPase activity);GO:0042623(ATPase activity, coupled)	04146(Peroxisome)	2.57809	1.3663	1.87581e-08	1.96866e-07	up	yes	1.43251	4.2185	1.44304	2.73409	1.14648	2.30024	6.72991	2.5021	7.42682	3.63821	3.70579	3.28696	3.61105	4.44253	7.85775	7.89924	6.30553	6.08558	10.1277	16.894	6.78564	9.42283	8.36724	5.86356	6.38636	11.8581	6.68694	15.568	8.1865
LS00183	Lsat_1_v5_gn_1_6701.1	1	10035691	10039270	GO:0005886(plasma membrane);GO:0008150(biological_process);GO:0015095(magnesium ion transmembrane transporter activity);GO:0015693(magnesium ion transport);GO:0016021(integral component of membrane)	NA	0.988659	-0.0164548	0.00520423	0.0134118	down	no	12.2599	10.9988	13.1862	9.84765	4.67803	9.69766	8.71383	14.5743	11.0326	9.94131	7.50622	11.2434	9.66341	8.74343	10.0364	9.55701	7.91518	8.1202	10.6001	12.2441	9.56266	8.88084	12.0128	8.90185	9.89435	10.0058	10.271	11.6719	10.8355
LS00184	Lsat_1_v5_gn_1_6680.1	1	10042999	10054566	NA	NA	2.1539	1.10695	0.000952103	0.00297682	up	yes	1.41202	13.4764	1.73482	11.8433	1.75849	13.0133	14.2893	1.5106	15.7044	6.53873	8.27055	5.69139	11.294	11.7175	17.983	16.7072	18.4424	19.9786	20.1444	21.2991	13.9846	20.0392	17.644	15.757	17.0163	19.3681	15.6819	20.4674	18.3898
LS00185	Lsat_1_v5_gn_1_6641.1	1	10098497	10100554	GO:0004674(protein serine/threonine kinase activity);GO:0005886(plasma membrane);GO:0006468(protein phosphorylation)	NA	1.10263	0.140943	0.698072	0.810629	up	no	1.57006	7.1003	2.58753	6.91071	3.63437	5.98958	7.84096	2.00251	8.47158	6.11573	6.9157	3.72711	7.97015	7.82237	7.49205	7.04063	6.77932	5.74472	5.75388	5.61984	6.39274	6.87793	6.69589	6.17479	7.38235	5.07665	3.78765	5.94997	6.15771
LS00186	Lsat_1_v5_gn_1_8361.1	1	10104387	10107856	GO:0005506(iron ion binding);GO:0009507(chloroplast);GO:0009535(chloroplast thylakoid membrane);GO:0009706(chloroplast inner membrane);GO:0010277(chlorophyllide a oxygenase [overall] activity);GO:0015995(chlorophyll biosynthetic process);GO:0016705(oxidoreductase activity, acting on paired donors, with incorporation or reduction of molecular oxygen);GO:0042651(thylakoid membrane);GO:0051537(2 iro…	00860(Porphyrin and chlorophyll metabolism)	1.23034	0.299055	0.372117	0.511546	up	no	30.4606	34.509	35.9852	27.5327	12.2739	40.6139	35.2728	56.7748	49.4097	32.7179	40.0136	45.0443	36.3126	26.5748	40.2304	35.7688	29.9432	47.9107	41.8936	56.6592	33.0934	48.491	56.314	31.3226	41.5172	64.4124	49.9183	49.967	36.2758
LS00187	Lsat_1_v5_gn_1_8340.1	1	10108130	10113693	GO:0005886(plasma membrane);GO:0009507(chloroplast)	03040(Spliceosome);03013(RNA transport);03015(mRNA surveillance pathway)	1.74391	0.802324	1.20255e-06	7.89288e-06	up	no	1.06977	2.29906	1.43151	2.10375	1.60565	2.51714	2.0703	3.38954	2.5063	1.81485	1.79504	2.22901	1.86158	2.16847	3.22252	2.99805	2.5288	4.36684	3.85195	5.3985	2.92043	3.75698	3.12151	2.07998	2.81582	4.38933	3.95097	4.74162	3.78451
LS00188	Lsat_1_v5_gn_1_8320.1	1	10125521	10127740	NA	NA	1.76595	0.820448	0.135414	0.225717	up	no	0.171265	0.649302	0.152109	0.324516	0	0.054213	0.344331	0.336094	0	0.200257	0.425515	0.48153	0.379844	0.456303	0.453706	0.250276	0.232026	0.382636	0.411783	0.954653	0.989271	0.189943	0.807992	0.141955	0.648937	0.832374	0.456729	0.381474	0.387847
LS00189	Lsat_1_v5_gn_1_8300.1	1	10128335	10131762	GO:0004674(protein serine/threonine kinase activity);GO:0004712(protein serine/threonine/tyrosine kinase activity);GO:0005524(ATP binding);GO:0005634(nucleus);GO:0007093(mitotic cell cycle checkpoint);GO:0016301(kinase activity);GO:0046777(protein autophosphorylation);GO:0051304(chromosome separation)	NA	2.79725	1.48401	9.33435e-11	1.68755e-09	up	yes	0.683886	0.572648	0.656581	0.287713	0.239181	1.06901	0.243171	0.85983	0.739142	0.493896	0.70013	1.22946	0.503403	0.35047	1.58949	1.29923	1.04652	2.32097	1.35526	2.09084	1.61934	1.82643	2.21824	0.828582	1.14039	2.68612	1.38859	2.37295	2.07718
LS00190	Lsat_1_v5_gn_1_7960.1	1	10154639	10160694	GO:0000470(maturation of LSU-rRNA);GO:0005634(nucleus);GO:0005730(nucleolus);GO:0005829(cytosol);GO:0008283(cell proliferation);GO:0009383(rRNA (cytosine-C5-)-methyltransferase activity);GO:0009965(leaf morphogenesis);GO:0010015(root morphogenesis);GO:0070475(rRNA base methylation)	NA	1.94152	0.957187	0.000478653	0.00161377	up	no	1.30563	1.82599	1.25467	1.86597	0.383235	3.50052	3.17548	2.28338	3.94025	2.45611	3.45339	2.24971	2.64413	2.33633	3.86543	3.83682	2.04387	6.02961	3.27603	6.91589	2.84748	4.0642	5.06606	2.08428	3.28713	6.964	4.85966	9.39786	3.43175
LS00191	Lsat_1_v5_gn_1_7940.1	1	10163298	10165412	GO:0005515(protein binding);GO:0005737(cytoplasm)	NA	1.31309	0.392966	0.0827683	0.148817	up	no	7.92477	10.4512	8.15503	10.3432	5.3612	12.4479	14.7767	6.99982	10.3667	9.8678	9.70618	8.91013	11.979	9.88057	11.8607	12.5636	12.3375	11.1762	12.4283	14.6269	12.8614	13.2739	14.1463	10.5359	14.3922	15.1903	12.1803	12.614	12.7949
LS00192	Lsat_1_v5_gn_1_7841.1	1	10206640	10209796	GO:0016020(membrane);GO:0016709(oxidoreductase activity, acting on paired donors, with incorporation or reduction of molecular oxygen, NAD(P)H as one donor, and incorporation of one atom of oxygen);GO:0042343(indole glucosinolate metabolic process);GO:0044550(secondary metabolite biosynthetic process);GO:0098542(defense response to other organism)	NA	1.53113	0.614593	0.229167	0.348788	up	no	0.342717	0.656697	0.114597	0.63456	0.53021	0.42058	0.616417	0.278321	0.731674	0.098176	0.071714	0.201589	0.858649	0.895646	0.594069	0.403421	0.561887	0.904538	0.422524	0.604979	0.375641	0.85077	1.15525	0.543102	0.936579	0.839478	0.968331	0.709881	0.713263
LS00193	Lsat_1_v5_gn_1_7820.1	1	10214095	10214827	GO:0005509(calcium ion binding)	04626(Plant-pathogen interaction)	0.385388	-1.37562	1.34409e-05	6.70937e-05	down	yes	2.23788	0.639567	2.30057	0.737233	1.89509	1.55274	0.278499	3.83338	0.4477	0.942351	1.05631	1.26026	1.33558	0.964465	0.248904	0.369587	0.557328	0.722896	0.177162	0.597369	0.324239	0.32782	0.153518	1.20035	0.391862	0.584312	0.256713	0.194218	1.93798
LS00194	Lsat_1_v5_gn_1_7800.1	1	10216654	10223603	GO:0005634(nucleus);GO:0009611(response to wounding)	NA	1.55908	0.640695	0.0521639	0.100085	up	no	0.781407	0.541638	0.678143	0.546114	0.251414	0.964827	0.644662	0.851148	1.31482	0.797459	0.425284	0.745416	0.688877	0.214381	0.53119	0.944942	0.720209	0.665089	0.707679	2.28226	0.774034	1.36278	1.23252	0.497659	0.914303	1.78172	1.10104	1.73027	0.532608
LS00195	Lsat_1_v5_gn_1_7780.1	1	10226141	10228364	GO:0003674(molecular_function);GO:0009295(nucleoid);GO:0009507(chloroplast);GO:0009508(plastid chromosome);GO:0042793(plastid transcription);GO:0045893(positive regulation of transcription, DNA-templated)	NA	1.39098	0.476104	0.00548625	0.014039	up	no	69.2951	42.4035	64.8233	35.2978	25.043	46.0888	54.9134	78.9706	36.2787	48.4939	51.7935	54.7706	46.7691	44.899	64.8895	71.8969	58.637	75.401	68.9583	77.9373	63.3242	56.0257	66.8094	63.231	63.8107	81.3864	60.9957	91.1804	78.5148
LS00196	Lsat_1_v5_gn_1_7760.1	1	10260594	10262246	GO:0005515(protein binding)	NA	0.974022	-0.0379732	0.263594	0.390072	down	no	2.47903	1.57089	2.51352	1.82874	2.47111	0.331077	0.525465	3.39166	1.88345	2.15385	1.43542	1.04817	3.47028	2.44803	1.37046	1.07414	1.79082	1.96611	2.07869	2.83169	1.33554	1.41256	3.88796	2.4688	1.05904	2.36282	2.12015	1.23675	1.75624
LS00197	Lsat_1_v5_gn_1_7640.1	1	10358326	10360407	GO:0004842(ubiquitin-protein transferase activity);GO:0005634(nucleus);GO:0006511(ubiquitin-dependent protein catabolic process);GO:0016567(protein ubiquitination)	NA	1.04402	0.0621505	0.393212	0.533785	up	no	2.75048	1.87937	4.17156	1.50764	1.29482	0.945336	1.75506	3.14805	1.9809	1.70021	2.12576	2.40547	1.6767	1.81176	1.66904	1.74847	1.59877	1.04376	2.61795	2.17234	1.56339	2.89966	2.62739	2.9134	1.33799	2.42419	2.00176	2.51055	3.48181
LS00198	Lsat_1_v5_gn_1_7620.1	1	10365983	10366325	NA	NA	1.54135	0.624195	0.657672	0.77875	up	no	0.637909	0	0.396441	0	0	0	0.351899	0.505079	0.786173	0.274923	0	0	0	0.176628	0	0.289277	0	0.369083	0.844032	0	0	0.488874	0.146338	0	0.443508	0.912202	0.385092	1.14479	0.144265
LS00199	Lsat_1_v5_gn_1_7600.1	1	10367393	10369412	GO:0004842(ubiquitin-protein transferase activity);GO:0005634(nucleus);GO:0006511(ubiquitin-dependent protein catabolic process);GO:0016567(protein ubiquitination)	NA	3.78829	1.92155	0.022976	0.049255	up	yes	0.025669	0	0	0	0	0	0.163628	0.063509	0.122509	0.032005	0	0	0	0	0.30543	0.038346	0.037618	0.038765	0.141857	0.140564	0.07939	0.1941	0.078414	0.146071	0	0.067343	0.161787	0.223581	0
LS00200	Lsat_1_v5_gn_1_7501.1	1	10400781	10402824	GO:0004842(ubiquitin-protein transferase activity);GO:0005634(nucleus);GO:0006511(ubiquitin-dependent protein catabolic process);GO:0016567(protein ubiquitination)	NA	1.53938	0.622349	0.0255832	0.0539778	up	no	1.10689	0.755547	1.73944	0.356303	0.415085	0.583604	0.921657	1.3935	0.65078	0.678801	0.585706	1.35031	0.823164	0.956887	1.38541	1.48454	1.09486	0.775192	1.93997	1.62337	0.690543	1.90149	1.50125	1.12415	1.23644	1.2176	1.0677	1.44375	1.82974
LS00201	Lsat_1_v5_gn_1_7480.1	1	10404557	10406739	GO:0004364(glutathione transferase activity);GO:0005737(cytoplasm);GO:0006749(glutathione metabolic process)	NA	1.43279	0.51883	0.0130913	0.0301515	up	no	2.5857	1.84689	2.06448	1.52321	0.724414	2.35979	1.52708	2.09844	1.69798	1.61557	1.66946	1.17759	1.54641	1.67348	2.43014	2.7999	2.67584	3.22973	1.84283	2.67239	2.21447	1.63828	2.27225	1.74069	2.23506	3.53519	2.64671	2.63545	2.44392
LS00202	Lsat_1_v5_gn_1_10340.1	1	10630296	10632122	GO:0005515(protein binding)	NA	0.811952	-0.300534	7.39869e-05	0.000306768	down	no	18.609	9.00768	21.2431	10.5371	10.2526	7.06493	10.0411	22.3939	10.1738	9.76098	10.5774	12.3215	10.679	11.1633	9.51176	9.27066	8.09986	10.7179	10.169	11.8978	10.8396	8.36688	10.8752	8.67078	9.84848	12.6162	11.5763	9.92992	8.82864
LS26079	Lsat_1_v5_gn_1_10320.1	1	10633613	10634118	NA	NA	0.00582217	-7.42423	0.543061	0.67945	down	no	0.24046	0	0	0	0	0	0	0	0	0	0	0	0	0	0	0	0	0	0	0	0	0	0	0	0	0	0	0	0
LS26080	Lsat_1_v5_gn_1_10300.1	1	10635688	10635870	NA	NA	0.00657437	-7.24893	0.79879	0.880988	down	no	0	0	0	0	0	0	0	0	0	0	0	0.212948	0	0	0	0	0	0	0	0	0	0	0	0	0	0	0	0	0
LS00203	Lsat_1_v5_gn_1_10260.1	1	10647569	10647796	NA	NA	0.414722	-1.26978	0.0019388	0.00559857	down	yes	2.12577	0.69548	1.49488	1.64413	2.20763	0.367097	1.35989	2.5871	0.126588	0.997499	0	0.54638	1.40208	1.32886	0.408472	0.213099	0.152041	0.69852	0	0.409891	0.814308	0.411509	0.329032	0	1.16125	0.63737	1.36568	0.121526	0.779339
LS00204	Lsat_1_v5_gn_1_9021.1	1	10677391	10681759	GO:0005768(endosome);GO:0005774(vacuolar membrane);GO:0005802(trans-Golgi network);GO:0008757(S-adenosylmethionine-dependent methyltransferase activity);GO:0032259(methylation)	NA	2.20495	1.14074	7.97826e-10	1.15131e-08	up	yes	18.8559	46.853	19.788	33.1707	9.79898	41.9395	47.171	23.3307	64.4591	26.9848	34.8081	28.6674	35.6222	39.1358	72.1355	60.1002	63.8479	76.1739	69.4275	96.1939	59.7563	68.2375	81.083	57.5726	62.938	92.6968	74.4266	100.315	76.8271
LS00205	Lsat_1_v5_gn_1_9041.1	1	10733931	10737462	GO:0005622(intracellular);GO:0005795(Golgi stack);GO:0006886(intracellular protein transport);GO:0006891(intra-Golgi vesicle-mediated transport);GO:0016020(membrane)	NA	1.75316	0.80996	0.0252025	0.0533108	up	no	2.583	19.3607	3.81079	22.9838	7.57407	39.1641	23.4831	2.9066	25.0844	14.2469	18.28	11.0041	22.6304	21.09	29.4945	29.5668	31.4376	36.3742	27.9063	30.7639	22.4062	30.1728	28.259	27.3803	29.11	28.0928	26.2398	29.8113	32.9069
LS00206	Lsat_1_v5_gn_1_9061.1	1	10791599	10793460	GO:0003674(molecular_function);GO:0005634(nucleus);GO:0008150(biological_process)	NA	1.36434	0.4482	0.0158262	0.0355002	up	no	8.22521	5.34202	7.35812	6.60227	4.22509	9.32677	7.6209	12.9266	7.89816	8.26816	6.63984	9.43859	6.12627	7.47604	7.75817	10.4766	8.04428	12.9688	9.67788	14.5573	8.88051	11.1122	11.9992	7.51004	12.8954	12.0529	10.3186	9.21079	9.64157
LS00207	Lsat_1_v5_gn_1_9200.1	1	10898484	10900945	GO:0003723(RNA binding);GO:0008150(biological_process)	NA	1.87181	0.904433	0.000378521	0.00131206	up	no	3.46517	8.88107	3.54292	10.0365	4.56388	12.3139	11.8311	2.98715	12.0674	8.17474	12.1141	8.44867	14.5193	13.9689	20.0119	14.7611	17.3509	18.7227	15.9871	18.7833	15.9688	16.6723	19.2754	14.674	14.7055	17.8632	17.5063	15.9616	16.2848
LS00208	Lsat_1_v5_gn_1_9221.1	1	10901173	10902776	GO:0001054(RNA polymerase I activity);GO:0001055(RNA polymerase II activity);GO:0001056(RNA polymerase III activity);GO:0005665(DNA-directed RNA polymerase II, core complex);GO:0005666(DNA-directed RNA polymerase III complex);GO:0005736(DNA-directed RNA polymerase I complex)	00230(Purine metabolism);00240(Pyrimidine metabolism);03020(RNA polymerase)	1.01306	0.0187248	0.0218476	0.047129	up	no	74.4821	47.9353	72.7193	48.3898	44.7911	62.8601	51.6862	80.1708	48.437	46.4076	43.7702	50.9431	50.4876	40.3864	53.373	57.5714	50.6416	61.4301	50.5194	59.2919	48.5224	52.5943	48.2074	50.8532	51.086	65.4421	66.8529	56.6439	55.6565
LS00209	Lsat_1_v5_gn_1_9280.1	1	11096020	11101042	GO:0003863(3-methyl-2-oxobutanoate dehydrogenase (2-methylpropanoyl-transferring) activity);GO:0005739(mitochondrion);GO:0005759(mitochondrial matrix);GO:0016624(oxidoreductase activity, acting on the aldehyde or oxo group of donors, disulfide as acceptor);GO:0046872(metal ion binding);GO:0055114(oxidation-reduction process)	00640(Propanoate metabolism);00280(Valine, leucine and isoleucine degradation)	2.07471	1.05291	1.14258e-11	2.5382e-10	up	yes	2.10221	1.37498	2.02354	2.15649	1.10896	2.52632	2.42373	3.03142	2.03617	1.69724	1.98379	1.84234	2.42361	1.50055	3.43623	4.06492	2.26083	5.15366	2.95388	7.64447	3.6773	3.38495	4.51802	3.18899	3.03884	5.17788	4.86501	5.5253	3.86536
LS00210	Lsat_1_v5_gn_1_9340.1	1	11167478	11170847	GO:0005829(cytosol);GO:0016597(amino acid binding)	NA	1.05781	0.0810864	0.394471	0.535094	up	no	3.98514	3.68774	4.44735	4.05371	0.717145	4.79038	3.64058	6.15665	4.16001	4.55097	4.20584	5.18372	4.20259	3.12053	4.37536	4.79245	3.4006	4.9879	3.84771	5.24217	4.32049	3.93955	3.80785	3.55816	4.04497	4.36348	4.69234	4.68283	4.43574
LS00211	Lsat_1_v5_gn_1_9360.1	1	11171685	11174176	GO:0004842(ubiquitin-protein transferase activity);GO:0005634(nucleus);GO:0006511(ubiquitin-dependent protein catabolic process);GO:0010286(heat acclimation);GO:0051603(proteolysis involved in cellular protein catabolic process);GO:1901332(negative regulation of lateral root development)	04120(Ubiquitin mediated proteolysis)	1.21824	0.284798	0.405749	0.547205	up	no	5.29224	3.61787	4.8857	2.96204	2.17884	2.88032	5.35941	5.83691	3.94685	3.82384	3.10777	3.85995	4.01388	3.65136	5.63431	4.3984	4.17311	4.04835	4.36231	6.02378	5.23465	4.6998	4.3824	3.65318	5.4473	4.80116	4.80639	5.72857	4.93968
LS00212	Lsat_1_v5_gn_1_9380.1	1	11208393	11209056	GO:0000786(nucleosome);GO:0003677(DNA binding);GO:0005634(nucleus);GO:0006334(nucleosome assembly);GO:0031492(nucleosomal DNA binding)	NA	1.19394	0.255735	0.932679	0.962764	up	no	137.173	102.822	140.177	92.3258	129.9	46.0952	87.3695	123.946	91.6023	130.826	89.5844	125.557	89.737	106.94	129.1	130.144	125.605	67.8011	117.451	111.368	182.138	125.944	136.405	150.36	140.058	113.983	141.669	99.1476	140.059
LS00213	Lsat_1_v5_gn_1_9401.1	1	11209639	11210937	GO:0003723(RNA binding);GO:0004519(endonuclease activity);GO:0005739(mitochondrion);GO:0080156(mitochondrial mRNA modification)	NA	0.841694	-0.248632	0.171347	0.274803	down	no	0.851683	0.321911	0.233743	0.406505	0.08954	0.382655	0.116288	0.755536	0.241256	0.363177	0.230027	0.18885	0.425041	0.268197	0.239375	0.090863	0.053928	0.349096	0.622174	0.39148	0.373219	0.080153	0.623058	0.416124	0.388922	0.243341	0.263814	0.149864	0.110405
LS00214	Lsat_1_v5_gn_1_9421.1	1	11217743	11221016	GO:0004722(protein serine/threonine phosphatase activity);GO:0005739(mitochondrion);GO:0006470(protein dephosphorylation);GO:0016021(integral component of membrane);GO:0046872(metal ion binding)	NA	1.37755	0.462101	0.0431485	0.0850822	up	no	7.1821	14.9741	7.93363	13.2217	3.63815	15.6382	15.7392	9.59856	16.9503	10.9889	13.874	10.5916	15.1604	13.0627	15.8578	15.6725	13.1394	18.6217	16.1294	17.9396	15.1963	17.4518	16.1338	15.3013	16.5804	18.7234	16.1357	19.061	16.8311
LS00215	Lsat_1_v5_gn_1_9460.1	1	11285723	11288251	GO:0000502(proteasome complex);GO:0004298(threonine-type endopeptidase activity);GO:0005634(nucleus);GO:0005737(cytoplasm);GO:0005829(cytosol);GO:0005839(proteasome core complex);GO:0006511(ubiquitin-dependent protein catabolic process);GO:0008233(peptidase activity);GO:0009651(response to salt stress);GO:0022626(cytosolic ribosome);GO:0046686(response to cadmium ion);GO:0051603(proteolysis invol…	03050(Proteasome)	0.956593	-0.0640231	0.00756432	0.018617	down	no	156.709	89.1858	163.369	94.062	69.7942	96.7899	81.6	152.949	91.7945	97.6477	80.894	109.29	89.1056	81.639	90.7205	102.926	87.2494	89.5413	98.6994	104.136	105.782	97.4132	98.6941	105.427	108.652	101.365	103.455	96.4027	100.624
LS00216	Lsat_1_v5_gn_1_9481.1	1	11288917	11289915	GO:0003674(molecular_function);GO:0005768(endosome);GO:0005794(Golgi apparatus);GO:0005802(trans-Golgi network);GO:0008150(biological_process);GO:0009507(chloroplast);GO:0016021(integral component of membrane)	NA	0.896592	-0.157476	0.851412	0.911509	down	no	0.060091	0	0.168826	0	0	0	0	0	0	0.154386	0	0	0	0.087184	0	0	0.192778	0	0	0	0	0	0	0.045431	0	0	0	0.213757	0
LS00217	Lsat_1_v5_gn_1_9501.1	1	11290663	11291475	GO:0046658(anchored component of plasma membrane)	00330(Arginine and proline metabolism);00360(Phenylalanine metabolism);00380(Tryptophan metabolism)	0.794087	-0.332631	0.00198139	0.00570765	down	no	205.337	67.4714	205.621	94.1358	131.46	63.6285	69.96	165.16	68.8981	101.639	86.0093	104.968	86.2376	75.817	91.6657	102.09	111.069	67.8325	81.5642	80.1259	99.76	77.1172	78.2774	89.7666	91.6898	88.5317	81.4079	75.0867	82.6386
LS00218	Lsat_1_v5_gn_1_9521.1	1	11292324	11294006	GO:0005739(mitochondrion);GO:0016787(hydrolase activity)	NA	2.05735	1.04078	4.3151e-05	0.000189254	up	yes	0.670286	1.17241	0.652947	0.744988	1.00081	1.36987	0.781859	1.34068	2.02617	0.574961	0.993832	0.657444	0.77713	0.955242	2.3317	1.5044	0.777264	2.40024	1.92828	3.38713	2.05312	1.95591	2.09008	0.749656	1.22482	3.14313	2.2143	2.76828	1.71165
LS00219	Lsat_1_v5_gn_1_9561.1	1	11327862	11329832	GO:0000981(RNA polymerase II transcription factor activity, sequence-specific DNA binding);GO:0001135(transcription factor activity, RNA polymerase II transcription factor recruiting);GO:0003677(DNA binding);GO:0003700(DNA binding transcription factor activity);GO:0005634(nucleus);GO:0006355(regulation of transcription, DNA-templated);GO:0006357(regulation of transcription by RNA polymerase II);G…	NA	0.50275	-0.992088	0.0855022	0.153026	down	no	0.27571	0	0.29461	0.261293	0.131058	0.145175	0.066954	0.266317	0.14492	0.190877	0.223019	0.098759	0	0	0	0	0	0	0	0.16827	0	0.061461	0.295068	0.064819	0.062526	0.058979	0.139732	0	0.279627
LS00220	Lsat_1_v5_gn_1_9700.1	1	11435278	11437910	GO:0004017(adenylate kinase activity);GO:0005524(ATP binding);GO:0009507(chloroplast);GO:0009570(chloroplast stroma)	00230(Purine metabolism);00730(Thiamine metabolism)	1.12384	0.168434	0.521794	0.660485	up	no	28.6416	29.425	39.5678	26.3747	18.2493	18.0444	24.5749	35.6105	28.6719	28.5532	31.6792	35.3133	27.6711	26.4674	33.909	31.5745	23.7995	26.1043	30.2468	35.2304	34.7855	32.0129	36.7059	25.9163	31.6369	37.3978	33.3842	37.5215	30.0275
LS00221	Lsat_1_v5_gn_1_9720.1	1	11450680	11452915	GO:0003700(DNA binding transcription factor activity);GO:0005634(nucleus);GO:0006355(regulation of transcription, DNA-templated);GO:0043565(sequence-specific DNA binding)	NA	1.55396	0.635948	0.0147029	0.0333235	up	no	2.69703	5.12789	2.04532	5.48164	1.10164	8.90336	6.92302	3.26271	5.80977	4.84874	5.05398	5.2477	5.90517	5.06876	5.87451	7.40858	5.74849	11.0288	6.63536	9.85541	5.04557	6.81625	6.95394	6.71176	7.07604	8.18557	8.50488	8.78203	7.71862
LS00222	Lsat_1_v5_gn_1_9740.1	1	11472282	11474178	GO:0003723(RNA binding);GO:0005634(nucleus);GO:0005737(cytoplasm);GO:0006364(rRNA processing)	03008(Ribosome biogenesis in eukaryotes)	1.40955	0.495234	0.00365482	0.00980462	up	no	5.19986	5.4503	5.36191	4.0576	3.15851	4.3034	5.20736	7.6633	5.98216	4.17821	4.87335	5.17852	4.14743	4.465	5.33489	5.32348	4.35157	7.75159	5.0256	8.95684	7.1941	5.93241	7.40658	5.36015	7.18557	8.68401	7.67027	10.8807	7.49083
LS00223	Lsat_1_v5_gn_1_9760.1	1	11475822	11476604	GO:0000103(sulfate assimilation);GO:0006457(protein folding);GO:0009507(chloroplast);GO:0015035(protein disulfide oxidoreductase activity);GO:0016671(oxidoreductase activity, acting on a sulfur group of donors, disulfide as acceptor);GO:0034599(cellular response to oxidative stress);GO:0045454(cell redox homeostasis);GO:0055114(oxidation-reduction process)	NA	0.364724	-1.45512	4.31527e-20	4.66546e-18	down	yes	954.624	498.85	1167.88	505.634	739.336	310.49	363.425	927.045	354.07	524.617	458.29	613.031	464.615	460.252	241.048	212.724	224.135	178.795	214.662	156.277	264.178	252.779	225.018	245.944	257.834	198.042	239.044	153.058	196.378
LS00224	Lsat_1_v5_gn_1_9780.1	1	11499490	11500387	GO:0000103(sulfate assimilation);GO:0006457(protein folding);GO:0009507(chloroplast);GO:0015035(protein disulfide oxidoreductase activity);GO:0016671(oxidoreductase activity, acting on a sulfur group of donors, disulfide as acceptor);GO:0034599(cellular response to oxidative stress);GO:0045454(cell redox homeostasis);GO:0055114(oxidation-reduction process)	NA	0.497782	-1.00641	7.67709e-09	8.84034e-08	down	yes	27.2577	18.4552	30.3056	19.1547	51.2352	13.6221	11.0404	22.2813	13.4328	14.9711	13.4384	15.0092	13.6856	18.926	11.0894	9.48496	11.3096	8.8372	10.0842	8.02852	13.3864	9.35004	10.4532	10.3676	9.77726	7.97684	13.7664	6.6964	10.2281
LS00225	Lsat_1_v5_gn_1_9801.1	1	11501758	11510478	GO:0001666(response to hypoxia);GO:0003677(DNA binding);GO:0003712(transcription cofactor activity);GO:0005515(protein binding);GO:0005634(nucleus);GO:0005654(nucleoplasm);GO:0006351(transcription, DNA-templated);GO:0006355(regulation of transcription, DNA-templated);GO:0006974(cellular response to DNA damage stimulus);GO:0006979(response to oxidative stress);GO:0007275(multicellular organism dev…	00630(Glyoxylate and dicarboxylate metabolism);04146(Peroxisome)	2.03439	1.0246	0.000368746	0.00128209	up	yes	0.704228	3.34289	1.07724	2.45094	0.475078	5.20086	4.6713	1.54962	4.94917	1.85183	2.58152	2.65315	2.23157	2.77844	4.52826	4.08422	3.59541	7.25928	5.86266	8.00237	3.52456	4.33445	6.03961	2.96433	5.4388	7.68016	4.0594	7.09019	5.13456
LS00226	Lsat_1_v5_gn_1_9840.1	1	11591963	11594564	GO:0005737(cytoplasm);GO:0008150(biological_process)	03060(Protein export)	1.87394	0.906077	0.000133144	0.000517404	up	no	0.730346	1.53882	0.490442	0.994283	0.295975	1.06468	1.15386	0.758088	2.10447	0.722116	0.769116	0.402066	1.11719	1.28123	1.39033	1.63134	1.18593	1.57101	2.04875	1.72104	1.28759	2.17258	1.9216	1.45528	1.81425	2.33589	1.96915	2.73212	1.71316
LS00227	Lsat_1_v5_gn_1_9861.1	1	11595589	11597942	GO:0006950(response to stress);GO:0016787(hydrolase activity)	NA	0.868162	-0.203965	7.30494e-05	0.000303435	down	no	35.5566	22.9482	36.3923	21.4092	23.1178	19.8842	18.1225	38.2956	20.0407	23.7302	22.4884	27.8669	23.2731	20.5652	19.3079	18.2233	17.4485	19.1632	23.4317	23.9108	22.5193	22.9687	21.5969	22.2015	22.4602	24.1334	28.6301	21.276	21.7222
LS00228	Lsat_1_v5_gn_1_9920.1	1	11647882	11651261	GO:0003723(RNA binding);GO:0004519(endonuclease activity);GO:0005739(mitochondrion);GO:0009451(RNA modification);GO:0043231(intracellular membrane-bounded organelle)	00500(Starch and sucrose metabolism)	1.74012	0.799188	0.00904529	0.0217664	up	no	0.2409	0.397256	0.209708	0.343744	0.018454	0.371639	0.443322	0.288355	0.362742	0.286778	0.533471	0.361949	0.496201	0.477553	0.481513	0.90902	0.324347	0.457246	0.680767	0.690359	0.384795	0.418801	0.723276	0.469045	0.311002	0.739234	0.574178	1.24505	0.600357
LS00229	Lsat_1_v5_gn_1_9961.1	1	11657683	11659742	GO:0003674(molecular_function);GO:0005739(mitochondrion);GO:0008150(biological_process)	NA	1.70622	0.770803	0.00343629	0.00929433	up	no	0.391644	0.346017	0.277097	0.40882	0.223988	0.400034	0.480915	0.768989	0.466435	0.356132	0.530811	0.145032	0.421608	0.578334	0.404045	0.895781	0.339478	0.620181	0.841877	0.772891	0.306598	0.812892	0.611026	0.520954	0.89328	0.727095	0.920487	0.864542	1.06423
LS00230	Lsat_1_v5_gn_5_101400.1	1	11716210	11717994	GO:0008643(carbohydrate transport);GO:0016021(integral component of membrane);GO:0051119(sugar transmembrane transporter activity)	NA	0.982774	-0.0250683	0.0824349	0.148306	down	no	27.7456	36.208	23.7754	37.4146	56.218	70.172	35.0048	18.5887	34.4775	30.7519	33.4575	28.0034	32.7631	40.375	34.031	35.7672	35.8748	47.9865	40.6502	33.6537	36.7603	36.6299	34.5032	34.1051	34.537	31.3092	31.7664	33.0737	31.0557
LS00231	Lsat_1_v5_gn_5_101420.1	1	11753881	11755592	GO:0003839(gamma-glutamylcyclotransferase activity);GO:0005737(cytoplasm);GO:0005829(cytosol);GO:0006751(glutathione catabolic process);GO:0016829(lyase activity)	00480(Glutathione metabolism)	0.955364	-0.0658773	0.0133644	0.030675	down	no	19.9852	21.4815	24.1292	22.4919	19.0418	10.0013	18.6182	21.8328	18.445	22.5225	18.7148	19.6173	20.7077	23.7647	22.6971	18.6883	18.8747	11.3418	22.6837	21.268	22.0511	18.2733	19.2452	16.5383	17.7086	21.7271	20.6905	17.9587	18.2488
LS00232	Lsat_1_v5_gn_5_101441.1	1	11755758	11758547	GO:0005634(nucleus)	NA	1.16163	0.216156	0.99015	0.994474	up	no	0.181187	0.213541	0.160821	0.020264	0.047112	0.210116	0	0.154788	0.155877	0.068731	0.060889	0.09052	0.115795	0.111898	0.050769	0.100082	0.119691	0.232071	0	0.16164	0.073897	0.091584	0.295213	0.12661	0.190436	0.313312	0.117698	0.058854	0.048985
LS00233	Lsat_1_v5_gn_5_101461.1	1	11763775	11770680	GO:0005634(nucleus);GO:0008150(biological_process);GO:0016874(ligase activity)	NA	1.80484	0.851872	0.0127924	0.029544	up	no	0.637586	1.04727	0.628984	0.388392	0.447171	0.88762	0.470064	0.808525	0.689983	0.255011	0.770312	0.414009	0.393999	0.355467	0.795948	0.508841	0.480421	1.7962	0.969272	1.9999	0.689629	0.934211	1.23824	0.439709	0.660924	2.34356	0.464852	1.57513	0.949147
LS00234	Lsat_1_v5_gn_5_101481.1	1	11804870	11806904	GO:0003674(molecular_function);GO:0005634(nucleus);GO:0008150(biological_process)	NA	0.414762	-1.26964	2.20355e-20	2.43059e-18	down	yes	51.7263	22.4834	52.8979	25.6062	28.5708	20.829	21.1568	48.8616	24.1374	23.5567	23.9614	31.9342	24.6437	19.1245	13.968	12.4236	13.9	13.0046	10.9453	9.95324	13.8698	11.6948	11.7505	13.5114	14.8232	11.3918	16.1664	9.71051	9.30316
LS00235	Lsat_1_v5_gn_5_101501.1	1	11838484	11838648	NA	NA	0.18434	-2.43956	1.84663e-07	1.50712e-06	down	yes	2.70425	0.843223	1.1288	2.26602	1.25802	0.323784	1.80245	1.70105	1.90485	0.973477	1.12013	1.21961	1.72423	1.26212	0	0.162104	0.659459	0	0.078558	0	0.904304	0.429663	0.451611	0.256144	0.689308	0	0	0.364808	0
LS00236	Lsat_1_v5_gn_5_101580.1	1	11860224	11860740	GO:0005886(plasma membrane);GO:0031225(anchored component of membrane)	NA	0.773468	-0.370586	0.0058482	0.0148522	down	no	10.0662	6.43505	9.47684	5.01395	5.00023	2.28642	5.28556	6.49673	3.19763	3.81973	3.3806	5.07651	6.38066	5.46403	3.17242	5.96512	4.56301	1.327	2.70614	3.99008	4.36997	3.22333	6.20565	5.08266	2.43572	5.20178	7.37086	4.33733	4.17506
LS00237	Lsat_1_v5_gn_5_101600.1	1	11870877	11875772	GO:0004029(aldehyde dehydrogenase (NAD) activity)	00940(Phenylpropanoid biosynthesis)	0.847836	-0.238143	2.13828e-05	0.000101795	down	no	3.83708	5.49819	5.45853	4.08665	2.77647	3.13453	3.97977	4.1726	5.96992	3.07523	5.13795	3.78716	4.34719	4.3598	4.47632	2.7925	2.93904	2.99028	3.2721	3.75801	2.53851	4.4048	3.94741	2.8444	2.88082	5.08771	4.15574	4.00386	4.06801
LS00238	Lsat_1_v5_gn_1_10021.1	1	11930904	11932795	GO:0003674(molecular_function);GO:0005634(nucleus);GO:0005886(plasma membrane);GO:0008150(biological_process);GO:0009507(chloroplast)	NA	1.22565	0.293545	0.600788	0.730507	up	no	6.61348	4.01004	4.68669	4.97583	4.04512	3.62614	5.86316	6.16306	3.85778	3.81477	4.50828	3.3018	4.19429	5.28656	4.77201	5.98429	4.30277	5.83355	4.62083	6.37522	6.51407	6.3987	5.58994	4.62671	4.46353	6.77915	6.3722	7.72865	4.92646
LS00239	Lsat_1_v5_gn_1_10041.1	1	11934956	11937199	GO:0000139(Golgi membrane);GO:0000326(protein storage vacuole);GO:0005515(protein binding);GO:0005576(extracellular region);GO:0008233(peptidase activity);GO:0008270(zinc ion binding);GO:0015031(protein transport);GO:0016021(integral component of membrane);GO:0032586(protein storage vacuole membrane);GO:0046872(metal ion binding)	NA	1.01582	0.0226499	0.319624	0.453762	up	no	3.24371	7.67712	3.23639	8.70709	4.44544	21.4066	10.8154	2.55238	9.12892	6.36353	8.68683	5.92157	11.0583	9.9657	9.11387	6.53045	8.34859	9.67326	7.68642	9.6829	5.81222	7.15135	8.29204	6.25345	9.56767	8.54637	7.44949	10.2719	8.83468
LS00240	Lsat_1_v5_gn_1_10061.1	1	11945166	11946232	GO:0005516(calmodulin binding);GO:0009507(chloroplast);GO:0009522(photosystem I);GO:0009534(chloroplast thylakoid);GO:0009535(chloroplast thylakoid membrane);GO:0009543(chloroplast thylakoid lumen);GO:0009579(thylakoid);GO:0009773(photosynthetic electron transport in photosystem I);GO:0015979(photosynthesis);GO:0030093(chloroplast photosystem I)	00195(Photosynthesis)	0.741785	-0.430927	2.44944e-05	0.000114823	down	no	2291.25	2590.88	2277.82	2255.97	3969.21	1922.86	1800.05	1876.84	2075.7	1846.83	1893.37	1815.13	1949.51	2363.91	2056.93	1643.88	1717.42	1810.59	1701.14	1314.79	2049.72	2037.42	1841.26	1370.04	1648.87	1362.43	1604.46	1113.02	1309.71
LS00241	Lsat_1_v5_gn_1_10080.1	1	11965160	11969923	GO:0005794(Golgi apparatus);GO:0006004(fucose metabolic process);GO:0006486(protein glycosylation);GO:0016021(integral component of membrane);GO:0016757(transferase activity, transferring glycosyl groups)	NA	1.07954	0.11042	0.370966	0.510324	up	no	3.74532	4.83556	4.40148	5.27288	1.27827	4.54559	5.33966	6.00192	6.51535	4.51738	5.21037	4.47557	3.84625	4.35664	5.10546	4.62302	3.34686	5.20163	5.09244	5.45031	3.8593	5.36025	4.62784	3.29558	4.447	6.56442	5.7915	6.43056	5.22546
LS00242	Lsat_1_v5_gn_1_10140.1	1	12020235	12022862	GO:0005524(ATP binding);GO:0005634(nucleus);GO:0006139(nucleobase-containing compound metabolic process);GO:0009157(deoxyribonucleoside monophosphate biosynthetic process);GO:0009165(nucleotide biosynthetic process);GO:0016310(phosphorylation);GO:0016773(phosphotransferase activity, alcohol group as acceptor);GO:0016787(hydrolase activity);GO:0019136(deoxynucleoside kinase activity)	00230(Purine metabolism);00240(Pyrimidine metabolism)	1.43321	0.519255	0.173868	0.278175	up	no	5.82067	25.3624	5.27144	23.8828	5.86435	22.575	35.8338	6.91314	27.4662	18.8137	29.5396	16.8004	29.4982	29.34	31.1165	28.3039	27.5411	30.1059	32.0681	32.841	25.5064	27.2267	28.1865	22.8367	24.5963	32.2124	24.6632	37.867	29.471
LS26081	Lsat_1_v5_gn_1_10160.1	1	12063788	12064318	GO:0005524(ATP binding);GO:0005634(nucleus);GO:0006139(nucleobase-containing compound metabolic process);GO:0009157(deoxyribonucleoside monophosphate biosynthetic process);GO:0009165(nucleotide biosynthetic process);GO:0016310(phosphorylation);GO:0016773(phosphotransferase activity, alcohol group as acceptor);GO:0016787(hydrolase activity);GO:0019136(deoxynucleoside kinase activity)	00230(Purine metabolism);00240(Pyrimidine metabolism)	0.0326097	-4.93855	0.907	0.944799	down	no	0	0	0	0	0	0	0	0	0	0	0.042932	0	0	0	0	0	0	0	0	0	0	0	0	0	0	0	0	0	0
LS00243	Lsat_1_v5_gn_1_10240.1	1	12227757	12230461	GO:0003700(DNA binding transcription factor activity);GO:0005515(protein binding);GO:0005634(nucleus);GO:0006351(transcription, DNA-templated);GO:0006355(regulation of transcription, DNA-templated);GO:0007275(multicellular organism development);GO:0009620(response to fungus);GO:0009733(response to auxin);GO:0009735(response to cytokinin);GO:0009737(response to abscisic acid);GO:0009741(response t…	03013(RNA transport);03015(mRNA surveillance pathway);03018(RNA degradation)	1.77414	0.827116	0.301227	0.433178	up	no	0.0626	0.066552	0.268379	0.100184	0	0.050265	0.050675	0.120101	0.072821	0	0	0.045566	0.12962	0.033462	0.120936	0.12586	0	0.236336	0	0.114215	0.233606	0.271713	0.079042	0.109481	0	0.198412	0.205952	0.072172	0.133562
LS00244	Lsat_1_v5_gn_1_9980.1	1	12287794	12289984	GO:0005783(endoplasmic reticulum);GO:0008150(biological_process);GO:0016021(integral component of membrane)	NA	1.07583	0.105452	0.328129	0.462966	up	no	16.6798	11.0094	14.6841	14.4742	5.65087	11.5816	13.5088	14.1844	14.7837	13.2197	12.6581	16.9163	12.8015	14.0621	14.6322	15.7355	12.7678	10.692	15.6942	15.3654	11.829	12.5059	16.8227	17.4986	16.6403	12.7145	14.3338	14.1431	13.2704
LS00245	Lsat_1_v5_gn_1_10641.1	1	12674743	12681058	GO:0006869(lipid transport);GO:0042626(ATPase activity, coupled to transmembrane movement of substances);GO:0043231(intracellular membrane-bounded organelle)	02010(ABC transporters)	1.37259	0.456901	0.610015	0.737906	up	no	0.138224	0.229819	0.18855	0.186381	0.471976	0.14433	0.251406	0.159899	0.199689	0.272127	0.308527	0.081781	0.250878	0.267231	0.198734	0.341749	0.250397	0.480502	0.234635	0.273937	0.364688	0.448608	0.069841	0.246978	0.09317	0.237807	0.374808	0.558668	0.459172
LS00246	Lsat_1_v5_gn_1_10621.1	1	12722460	12723062	GO:0003674(molecular_function);GO:0005634(nucleus);GO:0008150(biological_process)	NA	1.07096	0.0989072	0.326154	0.460752	up	no	17.0029	11.2448	14.8681	9.81897	19.8024	6.75815	10.7699	12.9657	11.7297	11.396	7.95803	10.0177	13.581	13.5961	12.6313	11.5869	18.1239	10.589	12.3191	13.5671	14.5808	12.4228	12.8289	13.268	14.0352	9.99778	13.1262	12.775	14.9482
LS00247	Lsat_1_v5_gn_1_10560.1	1	12780935	12785811	GO:0000398(mRNA splicing, via spliceosome);GO:0005687(U4 snRNP);GO:0005690(U4atac snRNP);GO:0071011(precatalytic spliceosome);GO:0097526(spliceosomal tri-snRNP complex)	03040(Spliceosome)	1.88983	0.918259	1.74983e-05	8.50715e-05	up	no	1.38487	5.09843	1.98576	4.02114	1.79133	6.66555	5.08813	2.31729	5.59219	3.59616	3.79588	3.27529	3.67012	4.28915	6.2397	7.32498	5.88641	8.38203	7.292	8.13451	5.19459	6.85949	7.21762	5.99321	5.61881	9.28508	6.91459	9.05758	7.04686
LS00248	Lsat_1_v5_gn_1_10521.1	1	12853024	12856316	GO:0004672(protein kinase activity);GO:0005524(ATP binding);GO:0005886(plasma membrane);GO:0006468(protein phosphorylation);GO:0016021(integral component of membrane)	NA	1.1961	0.258333	0.818974	0.896102	up	no	0.194427	0.193865	0.08552	0.325936	0	0.108576	0.135622	0.244254	0.151935	0.20904	0.052284	0.266753	0.424723	0.138345	0.142324	0.287517	0.231589	0.32212	0.15234	0.326527	0.297626	0.165163	0.174703	0.110797	0.139232	0.213635	0.140465	0.206999	0.332877
LS00249	Lsat_1_v5_gn_1_10500.1	1	12856660	12859320	GO:0004742(dihydrolipoyllysine-residue acetyltransferase activity);GO:0005739(mitochondrion);GO:0005886(plasma membrane);GO:0006096(glycolytic process);GO:0009507(chloroplast);GO:0009570(chloroplast stroma);GO:0009793(embryo development ending in seed dormancy);GO:0009941(chloroplast envelope);GO:0022626(cytosolic ribosome)	00010(Glycolysis / Gluconeogenesis);00020(Citrate cycle (TCA cycle));00620(Pyruvate metabolism)	1.49612	0.581227	0.160541	0.260535	up	no	9.34555	66.5787	11.2255	67.7678	35.149	84.2409	69.7607	8.97284	65.6018	52.074	55.1358	33.5645	58.245	66.6215	81.7501	69.9804	81.7969	77.518	80.612	67.9072	77.098	76.1192	76.109	76.5486	73.7022	64.6197	57.5742	63.6064	71.9563
LS00250	Lsat_1_v5_gn_1_10481.1	1	12860267	12864252	GO:0003887(DNA-directed DNA polymerase activity);GO:0005737(cytoplasm);GO:0006261(DNA-dependent DNA replication);GO:0008409(5'-3' exonuclease activity)	NA	1.71995	0.782368	4.39221e-07	3.23946e-06	up	no	1.71751	3.20204	1.48032	2.32002	1.50873	2.032	2.57601	2.0258	3.28035	1.81862	2.20572	2.14533	2.06984	2.32389	3.50515	3.52646	2.47941	3.11	3.75153	4.89331	3.63398	3.73179	4.65747	2.57319	3.25392	5.23743	4.0238	4.73015	3.47796
LS00251	Lsat_1_v5_gn_1_10440.1	1	12864560	12873694	GO:0003674(molecular_function);GO:0005634(nucleus);GO:0005886(plasma membrane);GO:0008150(biological_process)	04626(Plant-pathogen interaction)	2.33101	1.22095	2.34933e-05	0.000110587	up	yes	0.21339	0.281059	0.170516	0.130854	0.067432	0.22237	0.381484	0.199298	0.342144	0.164857	0.138872	0.262296	0.326677	0.093913	0.300285	0.289166	0.19922	0.674241	0.309771	0.963898	0.243045	0.408568	0.66158	0.225273	0.337829	1.00642	0.52109	0.980429	0.359623
LS00252	Lsat_1_v5_gn_1_10461.1	1	12866184	12868205	GO:0004683(calmodulin-dependent protein kinase activity);GO:0005516(calmodulin binding);GO:0005634(nucleus);GO:0005737(cytoplasm);GO:0005886(plasma membrane);GO:0009738(abscisic acid-activated signaling pathway);GO:0009931(calcium-dependent protein serine/threonine kinase activity);GO:0018105(peptidyl-serine phosphorylation);GO:0035556(intracellular signal transduction);GO:0046777(protein autopho…	04626(Plant-pathogen interaction)	0.122502	-3.02912	0.466278	0.607079	down	no	0	0.045517	0.010402	0.00541	0	0	0.015561	0	0	0	0	0	0	0	0	0	0	0	0	0	0	0	0	0	0	0	0	0	0.010092
LS00253	Lsat_1_v5_gn_1_10420.1	1	12875777	12878131	GO:0003735(structural constituent of ribosome);GO:0005762(mitochondrial large ribosomal subunit)	03010(Ribosome)	1.07999	0.111022	0.219342	0.336579	up	no	507.551	403.361	532.236	345.47	582.416	368.615	336.124	420.007	399.949	420.059	412.373	424.061	357.525	416.453	482.884	433.905	428.714	446.2	431.259	429.259	523.775	453.298	477.585	464.659	461.792	462.988	478.132	417.45	465.516
LS00254	Lsat_1_v5_gn_1_11101.1	1	12945599	12957171	GO:0006869(lipid transport);GO:0042626(ATPase activity, coupled to transmembrane movement of substances);GO:0043231(intracellular membrane-bounded organelle)	02010(ABC transporters)	0.556178	-0.84638	0.53193	0.669547	down	no	0.071851	0	0.018373	0	0	0	0.069391	0.076481	0.042965	0	0	0	0.062666	0	0.020645	0.052777	0	0	0	0	0.08426	0	0	0	0	0	0	0	0.045955
LS00255	Lsat_1_v5_gn_1_11080.1	1	12957968	12964995	GO:0006869(lipid transport);GO:0042626(ATPase activity, coupled to transmembrane movement of substances);GO:0043231(intracellular membrane-bounded organelle)	02010(ABC transporters)	1.42574	0.511711	0.0509432	0.0981189	up	no	0.509564	0.934399	0.54501	0.404858	0.292372	0.635882	1.16056	1.08107	1.09449	0.559899	0.677185	0.975168	0.593349	0.590546	0.968746	1.54419	0.782397	0.822894	1.18017	1.20351	0.649795	0.803032	0.978749	0.48794	1.04871	1.13918	1.22249	1.61871	0.908297
LS00256	Lsat_1_v5_gn_1_11021.1	1	13002609	13008085	GO:0006869(lipid transport);GO:0042626(ATPase activity, coupled to transmembrane movement of substances);GO:0043231(intracellular membrane-bounded organelle)	02010(ABC transporters)	2.07255	1.05141	1.00334e-06	6.73578e-06	up	yes	0.645431	1.81712	0.725219	1.59834	1.41332	2.14662	2.29505	1.11244	3.01255	1.15008	1.59574	1.35383	1.23126	1.60065	2.54143	2.20941	2.67934	3.47855	3.62695	4.15792	2.19468	2.88502	3.57106	2.79891	3.13846	3.68626	3.26876	4.67025	3.27457
LS00257	Lsat_1_v5_gn_1_11001.1	1	13014053	13016535	GO:0005730(nucleolus);GO:0008757(S-adenosylmethionine-dependent methyltransferase activity)	NA	1.47788	0.563534	0.0722887	0.1326	up	no	2.67588	4.06182	2.05053	3.03687	4.73633	1.86316	3.48217	2.83837	3.7783	3.5504	2.38081	3.30587	4.04318	4.34791	6.28265	5.08651	4.29425	3.2686	5.22507	5.33488	6.33484	5.8391	4.66101	3.42189	3.13856	4.78983	4.86537	5.78085	4.75528
LS00258	Lsat_1_v5_gn_1_10981.1	1	13018902	13023786	GO:0003842(1-pyrroline-5-carboxylate dehydrogenase activity);GO:0004028(3-chloroallyl aldehyde dehydrogenase activity);GO:0004029(aldehyde dehydrogenase (NAD) activity)	00250(Alanine, aspartate and glutamate metabolism);00330(Arginine and proline metabolism)	0.881124	-0.182582	2.98245e-06	1.7653e-05	down	no	28.1954	21.0706	25.2894	22.6432	19.4939	15.4706	24.2238	38.9723	23.849	29.6822	20.7766	31.784	26.5929	23.7832	19.0035	22.1423	19.0787	20.6218	23.0166	25.7169	21.0736	20.0924	23.1367	22.1527	21.7264	25.1069	20.5313	26.613	22.1337
LS00259	Lsat_1_v5_gn_1_10961.1	1	13024981	13026434	GO:0003674(molecular_function);GO:0005634(nucleus);GO:0005730(nucleolus);GO:0006364(rRNA processing);GO:0008150(biological_process)	NA	1.19318	0.254814	0.673413	0.792156	up	no	10.0803	6.53341	11.5338	6.66606	3.97267	7.69123	7.53512	12.9317	6.74247	6.57631	7.08359	9.78126	7.58753	5.62092	6.76047	11.1037	7.82014	8.19919	10.2635	10.9544	7.1714	8.16997	10.2127	9.0495	8.09772	8.90086	9.27007	15.1508	9.93072
LS00260	Lsat_1_v5_gn_1_10941.1	1	13034985	13041631	GO:0005634(nucleus);GO:0005737(cytoplasm);GO:0008150(biological_process)	NA	2.28189	1.19023	5.42598e-05	0.000232585	up	yes	0.274882	1.26731	0.543468	1.05458	0.495487	2.76091	2.10191	0.504666	2.53317	0.976583	1.36852	0.97351	1.09875	1.23235	2.36312	3.47006	2.33847	3.81944	2.77877	4.69479	1.45703	2.44865	3.08365	1.41875	2.49162	3.88096	2.08991	3.76613	1.91671
LS00261	Lsat_1_v5_gn_1_10820.1	1	13062762	13065250	GO:0005515(protein binding);GO:0005773(vacuole);GO:0005774(vacuolar membrane);GO:0005794(Golgi apparatus);GO:0005829(cytosol);GO:0005886(plasma membrane);GO:0009506(plasmodesma);GO:0016020(membrane);GO:0043424(protein histidine kinase binding)	NA	0.501573	-0.995468	2.5432e-27	7.53148e-25	down	no	9.13766	6.41123	5.98761	6.32381	3.1191	7.4974	10.4451	9.97477	7.50009	7.10651	9.22783	7.83904	9.85237	7.40723	3.80788	3.20534	3.07069	3.27809	4.89524	4.18944	3.5828	3.5821	2.35361	3.81246	4.9352	3.99997	4.67456	4.55355	4.00674
LS00262	Lsat_1_v5_gn_1_10800.1	1	13069245	13069546	NA	00563(Glycosylphosphatidylinositol(GPI)-anchor biosynthesis)	1.61622	0.692621	0.703123	0.814931	up	no	0	0.198533	0.375306	0	0	0.252078	0.34205	0	0.326881	0	0	0	0.378546	0.31995	1.00157	0	0.136305	0	0	0.275817	0.497123	1.10363	0.342554	0	0	0.228389	0.212739	0	0
LS00263	Lsat_1_v5_gn_1_10781.1	1	13082048	13084620	GO:0003677(DNA binding);GO:0003700(DNA binding transcription factor activity);GO:0005634(nucleus);GO:0006351(transcription, DNA-templated);GO:0006355(regulation of transcription, DNA-templated);GO:0043565(sequence-specific DNA binding)	NA	1.15965	0.213688	0.862791	0.918821	up	no	54.2714	28.7655	48.1813	34.0036	15.0197	40.642	36.9679	63.7926	34.8564	40.1625	41.6986	42.0248	42.2618	36.9337	43.9381	45.7954	42.9074	47.4148	37.7293	53.4581	44.1986	47.4065	51.7264	38.4823	51.9012	54.4753	42.4722	45.8638	47.5005
LS00264	Lsat_1_v5_gn_1_10700.1	1	13321652	13324905	GO:0003674(molecular_function);GO:0008150(biological_process);GO:0009507(chloroplast);GO:0009706(chloroplast inner membrane);GO:0009941(chloroplast envelope);GO:0016021(integral component of membrane)	NA	1.03881	0.0549271	0.246259	0.369436	up	no	7.15092	8.00472	3.79657	8.28237	5.85471	4.03955	7.4074	3.64866	9.57331	6.45852	9.67339	11.1042	8.89714	8.1548	8.40744	8.02017	7.1515	6.13085	7.04195	6.90456	7.54212	7.99484	6.82944	7.47241	9.38594	7.52748	8.09954	6.50961	8.56039
LS00265	Lsat_1_v5_gn_1_11560.1	1	13440054	13447211	GO:0005634(nucleus)	NA	2.46433	1.3012	3.3565e-06	1.9624e-05	up	yes	0.713429	0.678198	0.733957	0.401825	0.195168	1.13393	1.37122	0.93223	1.66035	0.579211	0.9125	0.661211	0.415808	0.414091	1.19279	1.00248	0.742014	1.63463	1.57754	3.66509	1.03548	1.61551	2.40247	0.918725	1.26412	3.78029	2.05001	3.801	1.84191
LS00266	Lsat_1_v5_gn_1_11580.1	1	13448345	13449643	GO:0005515(protein binding);GO:0005634(nucleus);GO:0009555(pollen development);GO:0009556(microsporogenesis);GO:0009786(regulation of asymmetric cell division)	NA	1.23857	0.308679	0.997103	0.998752	up	no	0	0	0	0.118178	0.056026	0.169548	0	0.085013	0	0	0	0.078791	0	0.071439	0.059586	0	0	0.087446	0.083413	0	0	0	0	0.091051	0	0.16372	0.032138	0.194076	0.056921
LS00267	Lsat_1_v5_gn_1_11600.1	1	13459783	13461780	GO:0005739(mitochondrion);GO:0043231(intracellular membrane-bounded organelle)	00053(Ascorbate and aldarate metabolism)	2.92647	1.54916	0.000256069	0.000928849	up	yes	0.206789	0.069891	0.126997	0.266348	0	0.130575	0.144133	0.139168	0.498483	0.191228	0.080685	0.207974	0.044427	0.272328	0.575078	0.3986	0.05193	0.452068	0.328218	0.883749	0.055766	0.271038	0.378307	0.413927	0.673997	0.683915	0.727223	0.704751	0.860867
LS00268	Lsat_1_v5_gn_1_11620.1	1	13467360	13471163	GO:0005739(mitochondrion);GO:0043231(intracellular membrane-bounded organelle)	NA	1.69559	0.761792	0.0413068	0.0818594	up	no	0.179256	0.229603	0.151776	0.17444	0.361876	0.170989	0.199726	0.175967	0.191505	0.164889	0.147112	0.262883	0.164071	0.118442	0.296299	0.174074	0.133402	0.455256	0.254298	0.450515	0.120261	0.306093	0.362161	0.250804	0.462217	0.657785	0.421705	0.303413	0.243269
LS00269	Lsat_1_v5_gn_1_11640.1	1	13473245	13474459	GO:0006364(rRNA processing);GO:0022627(cytosolic small ribosomal subunit);GO:0030686(90S preribosome);GO:0032040(small-subunit processome);GO:0042274(ribosomal small subunit biogenesis)	03010(Ribosome)	1.20419	0.268064	0.819136	0.896171	up	no	53.6991	38.5583	56.1019	39.0906	47.5192	48.9014	33.2127	58.444	40.1645	37.8275	33.5239	42.3919	36.7046	33.4203	50.4116	47.5374	42.174	47.8732	54.0963	54.1048	50.8725	47.138	53.5799	47.3712	48.1017	57.8209	58.2	59.5857	54.6874
LS00270	Lsat_1_v5_gn_1_11701.1	1	13560227	13563438	GO:0004674(protein serine/threonine kinase activity);GO:0005515(protein binding);GO:0005524(ATP binding);GO:0005634(nucleus);GO:0005886(plasma membrane);GO:0006468(protein phosphorylation);GO:0009506(plasmodesma);GO:0009755(hormone-mediated signaling pathway);GO:0010183(pollen tube guidance);GO:0016020(membrane);GO:0016021(integral component of membrane);GO:0016301(kinase activity);GO:0090406(pol…	NA	0.45109	-1.14851	0.23893	0.360829	down	no	0	0	0	0	0.024408	0.058985	0	0.074928	0.163764	0.046378	0.040992	0.039847	0.032297	0	0	0	0.022986	0	0	0.021691	0	0.1168	0	0.022852	0	0	0.048433	0	0
LS00271	Lsat_1_v5_gn_1_11721.1	1	13570596	13570974	NA	NA	0.521928	-0.938078	0.374981	0.514704	down	no	0	0.255757	0.408059	0	0	0	0.496086	0.261578	0	0.394565	0	0.212948	0.372057	0	0.763375	0.245387	0	0	0	0	0	0	0	0	0	0	0.333925	0	0
LS00272	Lsat_1_v5_gn_1_11741.1	1	13580219	13583441	GO:0004674(protein serine/threonine kinase activity);GO:0005515(protein binding);GO:0005524(ATP binding);GO:0005634(nucleus);GO:0005886(plasma membrane);GO:0006468(protein phosphorylation);GO:0009506(plasmodesma);GO:0009755(hormone-mediated signaling pathway);GO:0010183(pollen tube guidance);GO:0016020(membrane);GO:0016021(integral component of membrane);GO:0016301(kinase activity);GO:0090406(pol…	NA	0.277033	-1.85187	0.253322	0.377999	down	no	0	0	0.009226	0.017534	0	0	0	0.069882	0	0	0.018568	0.019915	0.018779	0	0	0	0	0	0	0	0	0	0	0.045682	0	0	0	0	0
LS26082	Lsat_1_v5_gn_1_11500.1	1	13733827	13734511	NA	NA	0.00123424	-9.66217	0.455553	0.596593	down	no	0	0	0	0	0	0	0	0.7247	0	0	0	0.409605	0	0	0	0	0	0	0	0	0	0	0	0	0	0	0	0	0
LS00273	Lsat_1_v5_gn_1_11461.1	1	13770159	13771561	GO:0005886(plasma membrane);GO:0016491(oxidoreductase activity);GO:0031225(anchored component of membrane);GO:0046658(anchored component of plasma membrane);GO:0055114(oxidation-reduction process)	NA	1.13792	0.186402	0.776578	0.868193	up	no	1.89579	1.41713	0.797962	2.04691	2.22152	1.60517	1.02608	1.87453	2.08945	1.08594	1.50822	0.840651	3.47243	2.65837	3.19801	1.57255	2.19665	1.60839	2.65985	2.61005	1.66069	1.99876	1.18776	2.01106	1.4913	2.09845	1.75962	1.28764	2.57867
LS00274	Lsat_1_v5_gn_1_11441.1	1	13778926	13784811	GO:0004004(ATP-dependent RNA helicase activity);GO:0010501(RNA secondary structure unwinding)	NA	1.78582	0.836588	0.000168653	0.000638987	up	no	1.17229	2.17014	1.44449	1.90468	0.380623	3.11765	2.94825	2.63475	3.73689	2.05459	2.05075	2.61994	2.30924	2.60746	3.27852	3.16546	2.95287	5.58561	4.22762	5.43878	2.74439	2.97704	4.17844	2.47494	3.30189	5.85827	4.13747	5.89443	3.38935
LS00275	Lsat_1_v5_gn_1_11401.1	1	13808309	13810355	GO:0005515(protein binding)	NA	1.33999	0.422224	0.389259	0.529619	up	no	2.43539	8.50996	4.16018	10.071	7.70064	23.9376	11.2403	3.60831	12.1188	9.7372	9.28991	7.30885	9.40934	11.6681	15.532	11.1407	12.2011	19.3405	10.8976	12.3934	14.3577	12.5665	10.7422	11.0222	11.6775	11.9055	9.87055	12.1501	12.5606
LS00276	Lsat_1_v5_gn_1_11380.1	1	13809910	13812578	GO:0005739(mitochondrion);GO:0009396(folic acid-containing compound biosynthetic process);GO:0030272(5-formyltetrahydrofolate cyclo-ligase activity);GO:0035999(tetrahydrofolate interconversion)	00670(One carbon pool by folate)	1.3578	0.441273	0.44873	0.589642	up	no	2.30848	11.4439	2.51823	12.7031	10.4194	11.3317	12.3637	1.87189	10.2072	10.453	9.84744	7.04815	11.2192	12.5359	12.5154	12.1653	13.8474	11.1381	12.7368	12.723	13.1736	12.3837	14.2707	10.5729	11.7604	11.1994	11.6275	12.3694	11.2143
LS00277	Lsat_1_v5_gn_1_11360.1	1	13812760	13814989	GO:0003674(molecular_function);GO:0005737(cytoplasm);GO:0008150(biological_process);GO:0016021(integral component of membrane)	NA	1.4195	0.50538	0.253496	0.378162	up	no	0.137265	0.18636	0.157989	0.263522	0.303043	0.244884	0.26342	0.200038	0.357173	0.221698	0.178555	0.146402	0.176338	0.299751	0.361517	0.411098	0.283789	0.391647	0.318219	0.41175	0.220046	0.205204	0.203901	0.579107	0.393719	0.127534	0.387459	0.285469	0.189719
LS00278	Lsat_1_v5_gn_1_11340.1	1	13815709	13818562	GO:0000448(cleavage in ITS2 between 5.8S rRNA and LSU-rRNA of tricistronic rRNA transcript (SSU-rRNA, 5.8S rRNA, LSU-rRNA));GO:0005634(nucleus);GO:0051731(polynucleotide 5'-hydroxyl-kinase activity)	NA	1.51057	0.595092	0.00196672	0.00567198	up	no	2.8219	2.84009	2.44838	1.46186	1.10682	4.47218	2.94129	3.51892	2.16671	2.45924	2.41651	3.54601	2.7009	2.2943	4.35665	3.94698	3.36964	5.93674	3.74091	4.51893	3.01546	4.1411	3.88696	4.43273	3.39747	3.50941	4.14174	4.71316	3.09116
LS00279	Lsat_1_v5_gn_1_11300.1	1	13843448	13845852	GO:0000304(response to singlet oxygen);GO:0001666(response to hypoxia);GO:0004806(triglyceride lipase activity);GO:0005515(protein binding);GO:0005634(nucleus);GO:0005737(cytoplasm);GO:0005783(endoplasmic reticulum);GO:0006629(lipid metabolic process);GO:0006952(defense response);GO:0009507(chloroplast);GO:0009626(plant-type hypersensitive response);GO:0009627(systemic acquired resistance);GO:000…	04626(Plant-pathogen interaction)	1.07871	0.109304	0.58956	0.721052	up	no	0.219626	0.173673	0.276705	0.138054	0.347669	0.168455	0.245529	0.561534	0.610378	0.390392	0.240662	0.240697	0.394941	0.303692	0.169598	0.195765	0.363189	0.107155	0.240964	0.736402	0.199853	0.279257	0.204723	0.080084	0.311799	0.6061	0.35452	0.616868	0.51736
LS00280	Lsat_1_v5_gn_1_11261.1	1	13848632	13850728	GO:0005575(cellular_component);GO:0006979(response to oxidative stress);GO:0016740(transferase activity)	NA	1.82908	0.871117	0.00159668	0.00471305	up	no	0.225653	0.339058	0.296899	0.481928	0.278306	1.24145	0.943558	0.631804	0.740845	0.29921	0.681236	0.218838	0.592903	0.469288	0.966505	1.06978	0.530482	1.02837	1.17649	0.843168	0.697751	1.22443	0.814172	0.580699	1.00223	0.977817	1.081	1.39012	1.19927
LS00281	Lsat_1_v5_gn_1_11220.1	1	13879907	13880456	GO:0005575(cellular_component);GO:0006979(response to oxidative stress);GO:0016740(transferase activity)	NA	0.506238	-0.982111	1.59552e-05	7.8395e-05	down	no	2.94879	0.437112	4.92786	1.51054	1.51892	1.04663	0.8447	2.96915	1.56479	0.971727	1.55374	2.00752	2.05187	1.65333	0.369658	0.585805	0.481026	0.600786	0.913885	0.575235	0.535955	1.8684	1.43264	0.991541	0.645647	1.84421	1.24475	0.913756	1.10269
LS00282	Lsat_1_v5_gn_1_11180.1	1	13888556	13889018	GO:0005575(cellular_component);GO:0006979(response to oxidative stress);GO:0016740(transferase activity)	NA	0.384547	-1.37877	7.94152e-07	5.49572e-06	down	yes	4.99653	1.71794	2.97985	1.26176	4.90504	0.252891	1.30075	7.83152	1.903	1.74395	1.6621	1.97908	1.73321	2.15	1.33439	1.73626	0.409192	0.623664	1.16545	1.32136	0.47343	0.3876	0.483911	0.960541	1.27878	1.4214	1.92139	0.810996	0.676205
LS00283	Lsat_1_v5_gn_1_12041.1	1	13916786	13917345	NA	NA	0.60375	-0.727977	0.000849586	0.00269778	down	no	3.82674	0.681866	2.6365	1.63914	2.02862	0.834755	0.8243	4.76119	1.29782	1.225	0.890833	1.45755	1.30773	1.71572	0.972394	1.36365	1.11596	0.486842	1.76727	0.50228	1.33831	0.914591	1.34862	1.6981	0.585308	1.15025	0.982637	1.21052	0.817781
LS00284	Lsat_1_v5_gn_1_12081.1	1	13937601	13937792	NA	NA	0.326684	-1.61403	6.19353e-09	7.325e-08	down	yes	66.779	13.2075	47.7738	23.9961	149.579	8.05771	24.3832	72.8181	16.8812	26.7405	19.7475	21.7873	32.4134	25.1403	12.0006	15.3942	13.2904	5.88009	16.8851	10.0483	5.53235	8.35364	9.34464	16.2467	13.0913	9.22569	19.9031	15.8395	21.2313
LS00285	Lsat_1_v5_gn_1_12101.1	1	13946123	13946809	NA	NA	0.442843	-1.17513	5.42354e-12	1.30881e-10	down	yes	14.7756	4.91299	13.1771	6.35653	7.63026	8.61244	8.72592	20.2089	4.37981	6.91629	4.17413	9.42644	8.64465	7.06285	3.95762	4.59056	4.8262	4.61119	4.01599	1.98775	3.6834	2.72903	2.58448	4.89953	3.85293	4.15122	5.70938	3.23003	4.48189
LS00286	Lsat_1_v5_gn_1_12120.1	1	13996077	13997786	GO:0000166(nucleotide binding);GO:0005737(cytoplasm);GO:0005834(heterotrimeric G-protein complex);GO:0008150(biological_process)	00565(Ether lipid metabolism)	0.246054	-2.02295	0.415705	0.557047	down	no	0	0	0	0	0	0	0	0.160312	0	0	0	0.03325	0.035608	0	0	0	0	0	0	0	0	0	0	0	0.060416	0	0	0	0
LS00287	Lsat_1_v5_gn_1_12180.1	1	14012274	14016833	GO:0004571(mannosyl-oligosaccharide 1,2-alpha-mannosidase activity);GO:0005783(endoplasmic reticulum);GO:0006491(N-glycan processing);GO:0030433(ubiquitin-dependent ERAD pathway);GO:0030968(endoplasmic reticulum unfolded protein response);GO:0097466(ubiquitin-dependent glycoprotein ERAD pathway)	04141(Protein processing in endoplasmic reticulum)	1.06031	0.0844799	0.46645	0.607158	up	no	4.82615	5.64787	5.30709	3.56262	0.805631	5.31675	5.38059	8.02473	7.18297	4.09305	4.38672	5.83547	4.27447	4.25357	5.05672	4.40807	4.67508	4.53526	4.97091	7.64178	4.02546	5.53969	5.71088	3.12947	4.59069	7.47553	5.13996	6.53356	4.83755
LS00288	Lsat_1_v5_gn_1_12201.1	1	14018119	14021936	GO:0005783(endoplasmic reticulum);GO:0035598(N6-threonylcarbomyladenosine methylthiotransferase activity);GO:0051539(4 iron, 4 sulfur cluster binding)	NA	1.69651	0.762572	0.00136314	0.00409921	up	no	3.82016	8.668	4.67293	9.70029	1.1394	9.53711	12.1184	5.7133	11.1524	7.82016	9.90233	6.82066	10.9198	8.89232	12.7585	16.1613	10.9747	13.0184	15.1265	15.5356	11.0601	11.8977	11.7004	13.3335	12.7672	15.3292	12.5565	16.3542	12.9672
LS00289	Lsat_1_v5_gn_1_12220.1	1	14029925	14035192	GO:0001055(RNA polymerase II activity);GO:0005665(DNA-directed RNA polymerase II, core complex)	00230(Purine metabolism);00240(Pyrimidine metabolism);03020(RNA polymerase)	2.77025	1.47002	0.00110381	0.00339925	up	yes	0.375471	12.6574	0.538248	8.59589	5.12703	17.3493	12.6103	0.619794	15.0885	4.5361	7.05931	2.44455	6.94347	10.4396	23.3828	18.8154	20.0636	26.8204	21.7728	24.7712	16.6151	21.1745	22.1604	13.5417	17.727	23.1541	15.3596	23.3762	21.0925
LS00290	Lsat_1_v5_gn_1_12240.1	1	14037611	14041407	GO:0003676(nucleic acid binding);GO:0004402(histone acetyltransferase activity);GO:0005515(protein binding);GO:0005634(nucleus);GO:0006281(DNA repair);GO:0006351(transcription, DNA-templated);GO:0006355(regulation of transcription, DNA-templated);GO:0008270(zinc ion binding);GO:0010224(response to UV-B);GO:0016573(histone acetylation);GO:0046872(metal ion binding)	NA	1.05534	0.0777081	0.0407685	0.0809008	up	no	18.2331	15.9132	15.9696	14.1011	10.4683	22.4669	17.4179	22.8886	16.6412	16.2872	14.805	19.1259	16.0317	16.6222	16.9862	17.1741	14.776	22.371	16.9455	17.8014	16.9491	18.7482	16.3832	17.3685	18.4358	19.7352	19.4985	20.2255	14.5512
LS00291	Lsat_1_v5_gn_1_12260.1	1	14043679	14049078	GO:0004439(phosphatidylinositol-4,5-bisphosphate 5-phosphatase activity);GO:0005634(nucleus);GO:0005774(vacuolar membrane);GO:0005794(Golgi apparatus);GO:0007010(cytoskeleton organization);GO:0009826(unidimensional cell growth);GO:0009832(plant-type cell wall biogenesis);GO:0016311(dephosphorylation);GO:0036092(phosphatidylinositol-3-phosphate biosynthetic process);GO:0043813(phosphatidylinositol…	00562(Inositol phosphate metabolism);04070(Phosphatidylinositol signaling system)	1.4443	0.530369	0.000397585	0.00136995	up	no	3.34628	4.5021	3.62995	3.7916	3.76999	4.36181	5.24058	5.98026	5.33746	3.56615	3.89409	4.78409	4.59052	3.76632	5.08148	5.40609	4.26459	7.67385	6.49578	7.86505	5.4334	5.7345	6.47884	5.17099	5.41712	9.01751	6.62725	7.43647	5.61329
LS00292	Lsat_1_v5_gn_1_12280.1	1	14049261	14051447	GO:0009507(chloroplast)	NA	0.380211	-1.39513	1.9489e-16	1.17995e-14	down	yes	319.056	149.048	360.143	171.408	420.465	175.556	115.027	298.846	121.002	149.185	128.052	179.307	150.772	130.851	79.6441	78.3919	76.5115	78.1048	63.0972	66.6945	80.0433	86.8546	90.0445	70.6312	72.136	83.9074	102.341	76.2881	63.9369
LS00293	Lsat_1_v5_gn_1_12301.1	1	14051980	14053682	GO:0005789(endoplasmic reticulum membrane);GO:0006886(intracellular protein transport);GO:0008320(protein transmembrane transporter activity);GO:0015031(protein transport);GO:0016020(membrane);GO:0016021(integral component of membrane);GO:0016192(vesicle-mediated transport)	NA	0.742229	-0.430063	3.02891e-05	0.000138417	down	no	144.977	55.5898	138.126	72.0238	36.6291	90.6435	66.0691	148.378	58.1264	75.187	60.4947	90.0243	76.4765	60.9943	57.6573	69.4937	56.3235	59.5509	60.6883	59.351	65.0006	55.9542	60.5089	81.7813	63.0194	50.9126	74.9548	49.0663	69.1487
LS00294	Lsat_1_v5_gn_1_12321.1	1	14062743	14066886	GO:0051213(dioxygenase activity)	00940(Phenylpropanoid biosynthesis)	1.4763	0.561987	0.584492	0.716513	up	no	0.13649	0.118454	0.325873	0.117556	0.295882	0	0.056921	0.114796	0.152078	0.372147	0.100677	0	0.154714	0.31719	0.521277	0.361093	0	0.220232	0.268182	0.411207	0.045591	0.204385	0.22602	0.307309	0.248907	0.122275	0.384563	0.094025	0.164087
LS00295	Lsat_1_v5_gn_1_12340.1	1	14095794	14099353	NA	NA	2.258	1.17505	0.00126135	0.00383245	up	yes	0.231447	0.74369	1.04373	0.400334	0	0.717534	0.468379	0.954018	0.842153	0.315503	0.615431	0.738522	0.443883	0.474733	2.02664	0.967625	0.826768	1.18714	0.83715	2.21836	0.520066	1.28894	1.16498	0.346578	0.413175	2.76176	1.61632	2.05489	1.09816
LS00296	Lsat_1_v5_gn_1_12360.1	1	14154704	14157995	GO:0004564(beta-fructofuranosidase activity);GO:0004575(sucrose alpha-glucosidase activity);GO:0005634(nucleus);GO:0005829(cytosol);GO:0005987(sucrose catabolic process);GO:0033926(glycopeptide alpha-N-acetylgalactosaminidase activity);GO:0048364(root development)	03010(Ribosome)	1.55775	0.639463	0.0127984	0.0295553	up	no	5.40371	13.53	5.41045	13.7112	2.26872	18.7719	17.1005	6.75188	18.5931	9.59229	11.1069	10.6566	13.8781	11.2428	15.1195	17.1277	15.8824	16.3099	20.6316	20.4221	13.7512	16.1469	18.2021	16.8013	17.9717	18.9989	16.848	19.9558	19.5658
LS00297	Lsat_1_v5_gn_1_12380.1	1	14162391	14164251	GO:0000028(ribosomal small subunit assembly);GO:0000447(endonucleolytic cleavage in ITS1 to separate SSU-rRNA from 5.8S rRNA and LSU-rRNA from tricistronic rRNA transcript (SSU-rRNA, 5.8S rRNA, LSU-rRNA));GO:0000461(endonucleolytic cleavage to generate mature 3'-end of SSU-rRNA from (SSU-rRNA, 5.8S rRNA, LSU-rRNA));GO:0003735(structural constituent of ribosome);GO:0006407(rRNA export from nucleus…	03010(Ribosome)	1.17631	0.234269	0.954205	0.972513	up	no	120.021	197.221	98.9253	210.795	124.482	200.086	204.709	106.193	177.13	218.418	205.541	204.688	222.305	238.424	191.036	237.235	215.825	201.462	223.056	191.156	238.751	190.367	196.625	259.713	202.635	182.199	241.823	188.894	226.526
LS00298	Lsat_1_v5_gn_1_12401.1	1	14165638	14168217	GO:0003756(protein disulfide isomerase activity);GO:0005783(endoplasmic reticulum);GO:0006457(protein folding);GO:0034976(response to endoplasmic reticulum stress)	04141(Protein processing in endoplasmic reticulum)	0.845693	-0.241794	0.000139138	0.000537507	down	no	66.2115	28.0664	61.7754	35.8108	24.3682	40.7558	37.746	71.3437	32.1615	36.7057	34.7346	48.9039	43.7119	28.8423	29.8076	34.0652	31.1324	36.1291	32.459	36.382	29.5472	32.5286	35.6022	44.3611	37.8942	35.3228	39.5421	41.2996	39.5564
LS26083	Lsat_1_v5_gn_1_12440.1	1	14193955	14194806	NA	NA	249.546	7.96316	0.833676	0.901185	up	no	0	0	0	0	0	0	0	0	0	0	0	0	0	0	0	0.374319	0	0	0	0	0	0	0	0	0	0	0	0	0
LS00299	Lsat_1_v5_gn_1_12460.1	1	14199255	14203785	GO:0003674(molecular_function);GO:0005634(nucleus);GO:0005737(cytoplasm);GO:0008150(biological_process)	NA	1.19372	0.255464	0.47685	0.61717	up	no	10.6201	10.8298	11.3178	8.36605	6.0031	12.1415	10.0327	14.1714	11.484	9.78529	8.35965	11.818	10.2703	9.35235	10.9444	12.6965	9.23873	11.5994	11.6127	14.5514	13.7747	11.7566	13.3351	11.1505	11.8238	14.336	11.4301	14.9736	11.6561
LS00300	Lsat_1_v5_gn_1_12481.1	1	14208197	14209688	GO:0003674(molecular_function);GO:0008150(biological_process);GO:0016021(integral component of membrane)	NA	0.699584	-0.51543	1.92835e-05	9.28069e-05	down	no	574.122	208.89	561.663	256.666	439.072	328.374	194.115	472.776	187.49	286.605	204.238	297.966	251.162	246.825	224.552	227.277	252.467	243.952	207.857	197.568	257.111	214.938	207.897	265.749	224.812	191.991	230.98	196.328	236.983
LS00301	Lsat_1_v5_gn_1_12561.1	1	14280921	14282633	GO:0016020(membrane);GO:0016709(oxidoreductase activity, acting on paired donors, with incorporation or reduction of molecular oxygen, NAD(P)H as one donor, and incorporation of one atom of oxygen);GO:0044550(secondary metabolite biosynthetic process)	00590(Arachidonic acid metabolism);00591(Linoleic acid metabolism)	1.69012	0.757124	0.961312	0.976764	up	no	0	0	0	0	0.132057	0	0	0	0	0	0	0	0	0.084258	0	0	0	0.126817	0	0	0.125975	0	0	0	0	0.13892	0	0	0
LS00302	Lsat_1_v5_gn_1_12001.1	1	14330438	14333531	NA	04075(Plant hormone signal transduction)	1.63048	0.7053	0.0553073	0.105277	up	no	1.07616	0.350158	1.43883	0.869405	0	1.11408	0.76791	1.21663	1.51463	0.562126	0.783175	0.625517	1.14815	0.581697	0.804373	0.695709	0.800088	1.866	1.20236	2.09031	0.4349	0.99572	2.16311	1.55976	1.04007	2.10633	1.38859	2.00918	1.89153
LS00303	Lsat_1_v5_gn_1_11940.1	1	14412845	14415221	GO:0016020(membrane);GO:0016709(oxidoreductase activity, acting on paired donors, with incorporation or reduction of molecular oxygen, NAD(P)H as one donor, and incorporation of one atom of oxygen);GO:0044550(secondary metabolite biosynthetic process)	NA	1.0083	0.0119229	0.237211	0.358707	up	no	2.91996	2.32272	3.24346	1.96043	2.67517	1.86275	1.63737	4.43697	2.77574	1.98674	0.729715	1.73766	2.8561	1.62082	2.46448	2.59698	1.24218	1.59831	2.40746	2.97748	3.00576	2.77861	2.86345	2.44103	1.87482	2.44751	2.7578	1.51543	2.42605
LS00304	Lsat_1_v5_gn_1_11920.1	1	14436427	14440584	GO:0004826(phenylalanine-tRNA ligase activity);GO:0006432(phenylalanyl-tRNA aminoacylation);GO:0009328(phenylalanine-tRNA ligase complex)	00970(Aminoacyl-tRNA biosynthesis)	1.69401	0.760447	6.79221e-07	4.77804e-06	up	no	11.1961	21.8617	12.5034	18.3845	7.83823	20.0585	23.3129	13.5332	25.9593	18.6182	20.5105	18.2371	19.6892	20.9133	30.69	30.9954	24.856	29.8069	32.8456	35.5723	27.0286	28.8914	33.975	24.6977	27.4009	34.9019	29.9521	37.0581	29.8302
LS00305	Lsat_1_v5_gn_1_12940.1	1	14490490	14491783	GO:0005634(nucleus);GO:0009507(chloroplast);GO:0009535(chloroplast thylakoid membrane);GO:0048564(photosystem I assembly)	00195(Photosynthesis)	1.49709	0.582165	1.03074e-05	5.30313e-05	up	no	46.2645	46.0154	52.0616	31.3109	27.553	26.0443	37.3264	56.2615	44.3278	42.4309	42.9309	42.8008	35.9982	40.6867	61.8104	57.277	55.5574	49.7365	56.9795	70.3767	57.9613	58.8085	65.1847	50.776	59.6483	76.4681	63.1677	71.4096	62.364
LS00306	Lsat_1_v5_gn_1_12980.1	1	14497849	14498917	GO:0001056(RNA polymerase III activity);GO:0005666(DNA-directed RNA polymerase III complex);GO:0006384(transcription initiation from RNA polymerase III promoter)	NA	1.18731	0.247691	0.989967	0.99435	up	no	8.05441	8.22729	7.2203	9.29276	8.12283	5.89696	7.90698	7.62895	8.49303	7.49679	8.42952	7.13007	7.6088	9.44141	10.4614	10.6168	9.42074	8.8169	8.29553	10.7477	9.36499	7.74569	9.4765	7.62368	8.7263	9.47031	10.5891	10.2297	9.55572
LS00307	Lsat_1_v5_gn_1_13001.1	1	14500043	14503153	GO:0004004(ATP-dependent RNA helicase activity);GO:0005739(mitochondrion);GO:0010501(RNA secondary structure unwinding)	NA	1.21352	0.279197	0.488027	0.62834	up	no	19.4222	18.2082	21.2397	17.4263	11.7669	26.7419	29.8253	40.2059	23.5979	21.2636	21.5413	26.0295	20.1038	18.5957	22.3195	25.8501	16.1064	30.319	26.7298	38.2238	23.6352	23.4745	26.2578	21.2565	24.7502	34.795	31.8012	39.386	25.9166
LS00308	Lsat_1_v5_gn_1_13061.1	1	14544078	14545475	GO:0003700(DNA binding transcription factor activity);GO:0005634(nucleus);GO:0006355(regulation of transcription, DNA-templated);GO:0043565(sequence-specific DNA binding)	04075(Plant hormone signal transduction)	2.88037	1.52625	0.831541	0.901185	up	no	0.031124	0	0	0	0	0	0	0	0	0	0	0	0	0	0	0	0	0	0	0	0	0	0	0	0	0.096052	0	0	0
LS00309	Lsat_1_v5_gn_1_13101.1	1	14550804	14567137	GO:0003824(catalytic activity);GO:0008150(biological_process);GO:0016021(integral component of membrane)	NA	1.43993	0.526002	0.000763096	0.00245229	up	no	3.78857	4.06837	3.00068	3.51797	1.84461	3.66036	4.39299	4.5105	4.99986	3.52711	3.32124	4.33003	4.03126	3.91441	4.59471	4.02847	3.25626	6.02294	6.24184	6.7666	6.75163	5.63863	4.72036	3.65985	5.23063	6.73185	6.06464	6.41863	5.49857
LS00310	Lsat_1_v5_gn_1_13121.1	1	14569923	14575613	GO:0000285(1-phosphatidylinositol-3-phosphate 5-kinase activity);GO:0005524(ATP binding);GO:0005634(nucleus);GO:0006458('de novo' protein folding);GO:0007005(mitochondrion organization);GO:0010008(endosome membrane);GO:0016308(1-phosphatidylinositol-4-phosphate 5-kinase activity);GO:0042147(retrograde transport, endosome to Golgi);GO:0044183(protein binding involved in protein folding);GO:0046854…	00562(Inositol phosphate metabolism);04070(Phosphatidylinositol signaling system);04145(Phagosome)	2.02754	1.01973	4.27765e-07	3.16611e-06	up	yes	0.785124	0.607825	0.816683	0.480035	0.259629	0.312247	0.513699	0.969267	0.896749	0.585066	0.457326	0.423603	0.42972	0.480603	1.00257	0.639226	0.844813	1.17817	0.971777	2.00021	0.983765	1.09142	0.995807	0.733764	1.0281	1.51694	0.910059	1.94219	1.57829
LS00311	Lsat_1_v5_gn_1_13141.1	1	14633786	14634410	GO:0003677(DNA binding);GO:0003700(DNA binding transcription factor activity);GO:0005634(nucleus);GO:0009640(photomorphogenesis);GO:0048510(regulation of timing of transition from vegetative to reproductive phase)	NA	0.709115	-0.495909	0.00128042	0.00388044	down	no	8.07938	4.2619	7.62979	5.30626	10.0776	3.46435	2.51118	5.90419	2.973	5.17993	2.67286	6.37099	5.61815	3.73272	2.3067	5.64854	2.8822	1.59736	2.8406	2.90383	5.66946	4.65099	3.49267	5.40002	2.69648	3.407	4.6568	3.55784	4.34679
LS00312	Lsat_1_v5_gn_1_13200.1	1	14765719	14767308	GO:0003677(DNA binding);GO:0003700(DNA binding transcription factor activity);GO:0005515(protein binding);GO:0005634(nucleus);GO:0006351(transcription, DNA-templated);GO:0006355(regulation of transcription, DNA-templated);GO:0008283(cell proliferation);GO:0009735(response to cytokinin);GO:0009737(response to abscisic acid);GO:0009739(response to gibberellin);GO:0010029(regulation of seed germinat…	04712(Circadian rhythm - plant)	0.789007	-0.34189	0.0306913	0.0632179	down	no	0.771192	6.09474	0.695564	8.46887	6.98855	12.7252	7.46376	1.58905	5.44496	5.16219	6.31569	4.09396	5.69534	5.13879	4.03932	2.95359	5.32562	6.1561	4.79092	3.67441	3.36352	4.95438	3.67972	4.93607	4.69853	4.39865	4.27138	4.28314	3.27007
LS00313	Lsat_1_v5_gn_1_13261.1	1	14827496	14830660	GO:0000724(double-strand break repair via homologous recombination);GO:0003677(DNA binding);GO:0003682(chromatin binding);GO:0005634(nucleus);GO:0005737(cytoplasm);GO:0005829(cytosol);GO:0006334(nucleosome assembly);GO:0008283(cell proliferation);GO:0010311(lateral root formation);GO:0016444(somatic cell DNA recombination);GO:0030154(cell differentiation);GO:0042393(histone binding);GO:0046686(re…	NA	0.912545	-0.132033	0.00363491	0.00975888	down	no	46.4363	29.2559	45.3176	25.2011	10.2507	41.0801	30.7774	58.2281	30.6421	31.7296	30.8307	34.2106	31.177	27.0711	25.7927	31.4833	21.6064	31.0628	27.1744	35.6056	25.1396	27.5901	32.3496	27.6928	29.37	35.9999	38.1544	42.0784	30.5902
LS00314	Lsat_1_v5_gn_1_13281.1	1	14835080	14837548	GO:0003713(transcription coactivator activity);GO:0005634(nucleus);GO:0006366(transcription by RNA polymerase II);GO:0045893(positive regulation of transcription, DNA-templated)	NA	1.17562	0.233424	0.878177	0.930571	up	no	2.33557	4.45848	3.07509	3.42611	1.04016	10.4231	5.30067	2.78641	5.26062	3.82907	4.10272	4.90775	4.26466	4.08784	4.53693	3.47702	4.80581	8.66133	4.51742	5.16056	5.13488	4.96928	5.29021	3.39277	3.92608	5.62723	5.90795	4.90954	4.37469
LS00315	Lsat_1_v5_gn_1_13300.1	1	14840603	14842873	GO:0003674(molecular_function);GO:0003723(RNA binding);GO:0005575(cellular_component);GO:0008150(biological_process)	NA	1.77773	0.830039	0.00939075	0.0224963	up	no	0.215992	0.221521	0.093856	0.171991	0.091964	0.079984	0.387083	0.414079	0.407788	0.175141	0.224583	0.215667	0.123734	0.241487	0.471045	0.200221	0.252922	0.190069	0.352498	0.514193	0.428992	0.421587	0.469898	0.202386	0.302429	0.701604	0.325962	0.787793	0.216104
LS00316	Lsat_1_v5_gn_1_13321.1	1	14842954	14845847	GO:0003723(RNA binding);GO:0004519(endonuclease activity);GO:0005739(mitochondrion);GO:0009507(chloroplast);GO:0080156(mitochondrial mRNA modification)	00500(Starch and sucrose metabolism)	1.49543	0.580556	0.0764575	0.139067	up	no	0.261516	0.239231	0.122462	0.360746	0.054324	0.319441	0.333153	0.300715	0.365548	0.256066	0.24277	0.376228	0.183462	0.099553	0.276528	0.381732	0.12702	0.492459	0.327707	0.326944	0.366199	0.480481	0.595867	0.523585	0.433267	0.418453	0.213935	0.416234	0.251812
LS00317	Lsat_1_v5_gn_1_12600.1	1	15008743	15010505	GO:0000981(RNA polymerase II transcription factor activity, sequence-specific DNA binding);GO:0001135(transcription factor activity, RNA polymerase II transcription factor recruiting);GO:0003677(DNA binding);GO:0003700(DNA binding transcription factor activity);GO:0005515(protein binding);GO:0005634(nucleus);GO:0006355(regulation of transcription, DNA-templated);GO:0006357(regulation of transcrip…	NA	1.56558	0.6467	0.57393	0.706968	up	no	0.181973	0.122737	0.353699	0.123382	0	0	0.218337	0	0	0	0.077857	0	0.05244	0	0.064866	0.0466	0.061367	0.175497	0.29445	0.14624	0	0	0.211688	0.094493	0.177149	0.312032	0.050261	0.261543	0
LS00318	Lsat_1_v5_gn_1_12721.1	1	15064816	15065371	GO:0003677(DNA binding);GO:0005515(protein binding);GO:0005634(nucleus);GO:0006351(transcription, DNA-templated);GO:0006355(regulation of transcription, DNA-templated);GO:0007275(multicellular organism development);GO:0046872(metal ion binding)	NA	0.743289	-0.428004	0.0834965	0.149948	down	no	1.28005	1.25808	2.69254	0.215017	0.306666	0.249826	1.22014	1.9783	0.827702	0.620801	0.69764	1.38723	0.941978	0.51395	1.27916	0.313354	1.32446	0.218179	0.634629	0.931845	0.432704	0.70487	1.90392	0.434921	1.23278	0.648354	0.344954	0.532285	0.364178
LS00319	Lsat_1_v5_gn_1_12900.1	1	15454439	15455970	GO:0003824(catalytic activity);GO:0005794(Golgi apparatus);GO:0006486(protein glycosylation);GO:0016020(membrane);GO:0016021(integral component of membrane);GO:0016757(transferase activity, transferring glycosyl groups)	00510(N-Glycan biosynthesis);04141(Protein processing in endoplasmic reticulum)	1.08977	0.12402	0.706678	0.817591	up	no	1.09455	0.383724	0.951706	0.453817	0.170891	0.639423	0.290951	0.714247	0.474255	0.520525	0.316588	0.403002	0.816889	0.548187	0.491029	0.784866	0.275406	0.795165	0.654601	0.970037	0.795362	0.347657	0.344043	0.4432	0.696839	0.722336	0.414381	0.462415	0.885195
LS00320	Lsat_1_v5_gn_1_12921.1	1	15458848	15461756	GO:0005634(nucleus);GO:0005737(cytoplasm);GO:0008270(zinc ion binding);GO:0016021(integral component of membrane)	NA	1.08965	0.123868	0.4783	0.618553	up	no	3.0308	10.4642	2.9552	12.2884	13.2022	13.9882	11.8775	3.51469	10.9818	9.52698	11.4545	8.98869	10.3117	12.2886	12.7743	10.868	10.7581	9.57747	9.20564	10.5524	13.4573	9.07617	10.3946	9.11412	8.75982	11.1827	11.0958	11.0623	9.58396
LS00321	Lsat_1_v5_gn_1_13920.1	1	15523298	15528881	GO:0005634(nucleus);GO:0005737(cytoplasm);GO:0009793(embryo development ending in seed dormancy);GO:0017126(nucleologenesis);GO:0051302(regulation of cell division)	NA	0.821761	-0.283209	2.90228e-06	1.72309e-05	down	no	120.309	75.3844	119.645	71.3503	44.9438	68.9378	83.9794	144.394	66.484	86.3056	79.3511	106.079	85.6084	80.9698	68.3757	76.478	64.7872	77.613	81.0518	67.8124	75.9141	68.2116	66.8836	80.4972	60.9893	62.4619	76.6458	83.7467	74.7892
LS00322	Lsat_1_v5_gn_1_14001.1	1	15564449	15564919	NA	NA	0.360724	-1.47103	4.37294e-09	5.33785e-08	down	yes	95.0066	7.79585	55.5901	30.8698	28.5498	12.32	13.6097	73.6143	17.9872	24.7677	11.528	20.2415	49.6915	28.9437	17.4393	12.8682	16.0448	8.97451	9.93535	10.7319	15.3998	8.02736	6.77323	13.3418	11.8728	8.34919	12.769	9.29498	20.0273
LS00323	Lsat_1_v5_gn_1_14020.1	1	15581463	15582586	GO:0003677(DNA binding);GO:0003700(DNA binding transcription factor activity);GO:0005515(protein binding);GO:0005634(nucleus);GO:0006351(transcription, DNA-templated);GO:0006355(regulation of transcription, DNA-templated);GO:0009908(flower development);GO:0043565(sequence-specific DNA binding);GO:0046872(metal ion binding);GO:0048510(regulation of timing of transition from vegetative to reproduct…	04712(Circadian rhythm - plant)	0.797072	-0.327218	3.38632e-06	1.97729e-05	down	no	4.61209	4.13603	5.84884	3.70195	3.9325	4.73067	3.2367	4.6728	5.02055	4.45735	3.66925	4.11895	3.20389	4.34962	3.55653	2.95993	3.88233	4.62929	2.56352	3.62837	4.14355	2.18363	2.92886	2.53979	2.90376	4.12481	4.07223	3.45458	3.40546
LS00324	Lsat_1_v5_gn_1_14060.1	1	15632087	15632997	GO:0005509(calcium ion binding);GO:0005575(cellular_component);GO:0008150(biological_process)	04016(MAPK signaling pathway - plant);04070(Phosphatidylinositol signaling system);04626(Plant-pathogen interaction)	1.05591	0.078492	0.923483	0.95743	up	no	0.05108	0	0	0	0	0	0	0	0	0	0	0.065217	0	0	0	0	0	0	0	0	0	0	0	0	0	0.131571	0	0	0
LS00325	Lsat_1_v5_gn_1_14080.1	1	15669650	15670280	GO:0005509(calcium ion binding);GO:0005575(cellular_component);GO:0008150(biological_process)	04016(MAPK signaling pathway - plant);04070(Phosphatidylinositol signaling system);04626(Plant-pathogen interaction)	0.899829	-0.152277	0.386797	0.527178	down	no	1.36382	0.573528	0.934104	0.558792	0	0.342192	0.921022	1.32406	0.931371	0.186259	1.68835	0.648969	1.01062	0.549638	0.813783	0.759494	0.9057	0.409654	0.703753	0.406389	1.12995	0.855065	1.45979	0.921343	0.312771	0.485955	0.752705	0.133248	0.587083
LS00326	Lsat_1_v5_gn_1_14180.1	1	15751453	15752216	GO:0009536(plastid)	00195(Photosynthesis)	0.601053	-0.734436	3.63466e-05	0.000162705	down	no	7.06775	6.35725	7.51278	5.24339	5.02644	10.5352	2.91979	4.2258	15.2216	7.41093	6.96476	3.33289	7.23456	1.52255	2.77932	2.97032	4.15869	3.30811	2.1059	3.36431	2.58979	4.58065	7.29956	2.60007	4.17942	2.48663	4.14934	5.9498	5.80747
LS00327	Lsat_1_v5_gn_1_14200.1	1	15753270	15753845	GO:0009536(plastid)	00190(Oxidative phosphorylation)	0.670933	-0.57576	0.0139168	0.0317904	down	no	2.94264	3.24831	2.93244	1.39723	1.50729	1.94144	0.934859	1.63635	10.7638	1.63626	2.25636	0.877604	2.91696	1.80189	1.44579	2.55381	1.34193	0.86603	1.93121	1.7048	1.37247	0.650521	4.84033	0.82501	1.47584	0.997649	1.99173	1.64806	2.80402
LS00328	Lsat_1_v5_gn_1_14220.1	1	15786722	15788111	GO:0003677(DNA binding);GO:0003700(DNA binding transcription factor activity);GO:0005634(nucleus);GO:0006351(transcription, DNA-templated);GO:0006355(regulation of transcription, DNA-templated);GO:0007275(multicellular organism development)	03013(RNA transport);03015(mRNA surveillance pathway);03018(RNA degradation)	1.54163	0.624455	0.268627	0.395865	up	no	0.35072	0.369213	0.850648	0.224616	0.266096	0.074386	0.373826	0.831281	0.536729	0.051333	0.153866	0.196937	0.28064	0.694597	0.859248	0.65621	0.599717	0.215742	0.235023	0.387515	0.274887	0.430811	0.11462	0.414469	0.501599	0.141544	0.656919	2.02823	1.16319
LS00329	Lsat_1_v5_gn_1_14240.1	1	15789123	15790627	GO:0003755(peptidyl-prolyl cis-trans isomerase activity);GO:0005575(cellular_component);GO:0016853(isomerase activity)	NA	1.06998	0.097578	0.396836	0.537633	up	no	58.7299	29.5026	54.231	29.3611	19.2008	14.892	34.2506	59.8569	30.1409	29.847	30.2162	34.5178	32.7176	31.4212	31.3969	35.3564	33.4751	31.4307	34.0559	40.0898	34.339	33.1825	39.4817	36.0824	35.4387	43.2129	43.8912	48.247	40.7794
LS00330	Lsat_1_v5_gn_1_14260.1	1	15797333	15799962	GO:0004750(ribulose-phosphate 3-epimerase activity);GO:0006098(pentose-phosphate shunt);GO:0009535(chloroplast thylakoid membrane);GO:0019253(reductive pentose-phosphate cycle)	00030(Pentose phosphate pathway);00040(Pentose and glucuronate interconversions);00710(Carbon fixation in photosynthetic organisms)	0.88314	-0.179287	1.62669e-05	7.9711e-05	down	no	534.517	427.036	588.065	392.93	241.472	442.795	317.72	494.206	388.04	374.851	362.939	436.183	326.942	349.511	387.681	348.91	343.036	355.462	351.158	346.209	375.655	408.188	394.284	348.677	356.322	369.937	341.448	314.316	330.606
LS00331	Lsat_1_v5_gn_1_14281.1	1	15800025	15801398	GO:0003674(molecular_function);GO:0005739(mitochondrion);GO:0008150(biological_process)	03440(Homologous recombination)	0.699127	-0.516374	0.00225267	0.00639647	down	no	1.29238	0.261527	0.837839	0.303648	0.602614	0.24188	0.500238	0.906575	0.575098	0.443748	0.529929	0.57964	0.376538	0.407686	0.364094	0.323968	0.151377	0.362901	0.247025	0.600207	0.469932	0.381103	0.35801	0.308995	0.094073	0.662299	0.601116	0.571079	0.390976
LS00332	Lsat_1_v5_gn_1_14320.1	1	15855187	15858834	GO:0000156(phosphorelay response regulator activity);GO:0000160(phosphorelay signal transduction system);GO:0003677(DNA binding);GO:0003700(DNA binding transcription factor activity);GO:0005515(protein binding);GO:0005634(nucleus);GO:0006351(transcription, DNA-templated);GO:0006355(regulation of transcription, DNA-templated);GO:0007623(circadian rhythm);GO:0009908(flower development);GO:0010031(c…	04712(Circadian rhythm - plant)	2.13501	1.09424	1.51171e-05	7.45863e-05	up	yes	1.1807	5.05527	1.28574	3.99304	1.49185	7.59725	5.33883	1.96836	6.68312	3.9338	5.10895	3.3933	4.60625	4.79623	7.46469	7.40145	7.06409	10.575	8.32616	10.6033	6.50977	8.61197	8.11867	6.88016	8.10923	10.6994	8.22352	12.7159	7.7869
LS00333	Lsat_1_v5_gn_1_14341.1	1	15858875	15860686	GO:0000149(SNARE binding);GO:0005484(SNAP receptor activity);GO:0005789(endoplasmic reticulum membrane);GO:0005794(Golgi apparatus);GO:0006623(protein targeting to vacuole);GO:0006888(ER to Golgi vesicle-mediated transport);GO:0006891(intra-Golgi vesicle-mediated transport);GO:0006896(Golgi to vacuole transport);GO:0012507(ER to Golgi transport vesicle membrane);GO:0031201(SNARE complex);GO:00319…	04130(SNARE interactions in vesicular transport)	2.05831	1.04146	0.381821	0.522094	up	no	0	0	0	0	0	0.371966	0.283478	0	0.177742	0.381738	0.13753	0	0	0	0	0.16005	0	0.309285	0	0.250305	0.277729	0	0.182722	0.217612	0.234649	0.251312	0.533724	0.488754	0.076466
LS00334	Lsat_1_v5_gn_1_14361.1	1	15866922	15867760	NA	NA	1.13713	0.185399	0.519965	0.658843	up	no	12.2121	12.9467	12.8384	16.9229	23.4244	12.034	14.3561	15.9602	13.4765	14.7337	14.3616	13.0576	13.9089	15.154	18.3808	16.625	14.9753	15.7364	16.963	17.7758	18.8961	14.3519	17.5713	18.4901	14.1069	16.2542	16.788	18.8372	14.4826
LS00335	Lsat_1_v5_gn_1_14381.1	1	15870153	15873865	GO:0005634(nucleus);GO:0008270(zinc ion binding);GO:0032436(positive regulation of proteasomal ubiquitin-dependent protein catabolic process)	NA	1.1885	0.249143	0.807097	0.887063	up	no	2.81875	4.37474	3.33873	3.13376	0.363933	3.7666	4.78129	6.78578	4.83847	3.70048	4.44627	3.04918	3.98384	2.73379	3.58363	3.80757	2.11444	3.84973	4.59336	6.57242	2.31335	4.6938	3.60616	2.39249	4.09542	7.36722	5.88314	7.42955	4.06144
LS00336	Lsat_1_v5_gn_1_13901.1	1	15946171	15947392	GO:0003674(molecular_function);GO:0005739(mitochondrion);GO:0008150(biological_process);GO:0016021(integral component of membrane)	NA	1.6426	0.715985	0.00571304	0.0145428	up	no	4.27568	1.08582	3.89821	1.81324	1.7639	3.2585	0.889667	3.81985	2.64288	1.78452	1.79561	2.48445	2.67491	3.79803	4.48238	3.94025	4.2526	6.32524	3.57286	4.63899	4.46015	2.92201	4.30023	4.03946	4.26944	3.79346	4.8316	2.80438	4.69863
LS00337	Lsat_1_v5_gn_1_13880.1	1	15950941	15952535	GO:0003674(molecular_function);GO:0003729(mRNA binding);GO:0005739(mitochondrion);GO:0005759(mitochondrial matrix);GO:0008150(biological_process);GO:0070131(positive regulation of mitochondrial translation);GO:0097177(mitochondrial ribosome binding)	NA	1.04163	0.0588465	0.176831	0.282103	up	no	4.08926	2.53641	3.9976	2.17469	3.18059	2.72298	3.5663	5.79535	3.55491	2.70267	3.86326	3.39719	3.69504	3.25642	3.02473	4.27194	2.56795	2.20484	2.41184	4.76137	3.52235	3.86403	3.10167	3.4632	3.1559	4.72412	4.52861	5.22445	3.33717
LS00338	Lsat_1_v5_gn_1_13860.1	1	15967045	15970632	GO:0004693(cyclin-dependent protein serine/threonine kinase activity);GO:0005634(nucleus);GO:0005886(plasma membrane);GO:0006468(protein phosphorylation);GO:0016301(kinase activity)	NA	1.46091	0.54687	0.0335737	0.0684257	up	no	1.73923	2.77727	1.77418	1.96397	0.609082	4.25797	3.60132	3.68107	4.52167	2.41295	2.71641	2.42943	2.42228	2.24547	3.09669	2.64731	2.63885	5.90245	3.42267	5.04834	2.58525	2.93757	3.62828	3.24276	3.3737	6.7903	4.53711	4.90306	3.39878
LS00339	Lsat_1_v5_gn_1_13341.1	1	16076801	16079063	GO:0003743(translation initiation factor activity);GO:0003746(translation elongation factor activity);GO:0005737(cytoplasm);GO:0006413(translational initiation);GO:0006452(translational frameshifting);GO:0010089(xylem development);GO:0043022(ribosome binding);GO:0045901(positive regulation of translational elongation);GO:0045905(positive regulation of translational termination)	NA	1.0423	0.059772	0.169932	0.272904	up	no	46.2654	38.4314	42.0524	39.6465	144.627	66.307	38.4895	38.9304	41.3026	45.673	40.4843	41.7059	51.3292	43.5058	58.7252	55.5853	50.6571	62.3922	54.3877	57.1039	51.2817	49.2032	51.7429	38.3403	45.8509	56.0433	63.4203	52.7371	55.194
LS00340	Lsat_1_v5_gn_1_13380.1	1	16138290	16141741	GO:0002215(defense response to nematode);GO:0004674(protein serine/threonine kinase activity);GO:0005524(ATP binding);GO:0005739(mitochondrion);GO:0005886(plasma membrane);GO:0006468(protein phosphorylation);GO:0007169(transmembrane receptor protein tyrosine kinase signaling pathway);GO:0009506(plasmodesma);GO:0016021(integral component of membrane);GO:0031966(mitochondrial membrane)	04075(Plant hormone signal transduction)	1.21799	0.284499	0.889552	0.935891	up	no	0	0.504952	0.044691	0.235	0.110352	0.429796	0.602644	0.100043	0.56632	0.169161	0.372451	0.082905	0.396877	0.388819	0.130266	0.44912	0.293948	0.739555	0.28687	0.391413	0.065973	0.167454	0.240477	0.327034	0.277458	0.283914	0.499518	0.672975	0.399206
LS00341	Lsat_1_v5_gn_1_13801.1	1	16252868	16254581	GO:0004842(ubiquitin-protein transferase activity);GO:0005737(cytoplasm);GO:0016021(integral component of membrane);GO:0016567(protein ubiquitination);GO:0046872(metal ion binding)	NA	1.02863	0.0407309	0.373657	0.513274	up	no	3.2746	3.17368	2.44914	4.06533	0.651459	6.13128	3.96609	2.32734	3.62543	3.39074	3.99924	4.15236	4.8234	3.58229	3.1451	3.70829	4.4041	4.59325	3.44692	4.11381	2.93629	3.71971	3.10287	4.63711	3.75126	3.13663	3.02535	3.00138	3.95617
LS00342	Lsat_1_v5_gn_1_13781.1	1	16255166	16256419	GO:0005516(calmodulin binding);GO:0005634(nucleus);GO:0008150(biological_process)	NA	2.57229	1.36305	0.494825	0.634681	up	no	0	0	0	0	0	0	0	0	0	0.216387	0	0	0	0.046512	0.030235	0	0	0	0.027947	0.093248	0	0.06008	0.119648	0	0	0	0	0.104574	0.288824
LS00343	Lsat_1_v5_gn_1_13760.1	1	16256538	16268384	GO:0003676(nucleic acid binding);GO:0005634(nucleus);GO:0005829(cytosol);GO:0008270(zinc ion binding)	NA	2.64386	1.40265	7.93133e-08	7.13401e-07	up	yes	0.21112	0.712389	0.387909	0.337119	0.471728	0.939742	0.852494	0.469503	1.08989	0.488656	0.545324	0.47375	0.516656	0.627186	1.10826	0.75146	0.872632	2.11772	1.19807	3.03218	0.911661	1.36805	1.18634	0.736621	1.30347	2.92469	1.45303	2.69879	1.34844
LS00344	Lsat_1_v5_gn_1_13741.1	1	16288654	16292038	GO:0004566(beta-glucuronidase activity);GO:0005576(extracellular region);GO:0005618(cell wall);GO:0005765(lysosomal membrane);GO:0009505(plant-type cell wall);GO:0009826(unidimensional cell growth)	00531(Glycosaminoglycan degradation)	0.858873	-0.219483	4.55375e-08	4.36702e-07	down	no	46.7847	31.4406	46.4035	32.1191	28.0408	34.5976	33.5046	65.6864	38.2904	37.8711	34.8895	43.1157	30.0257	29.7569	29.7194	28.0576	25.5475	29.7527	32.2132	38.3318	30.4548	33.2948	32.0132	31.1179	34.3178	37.0557	34.2834	39.4503	34.4323
LS00345	Lsat_1_v5_gn_1_13721.1	1	16292594	16293111	GO:0003824(catalytic activity)	NA	0.70554	-0.503199	0.00109709	0.00338202	down	no	4.28829	7.98969	1.81041	3.9239	12.2891	3.3012	6.63396	4.27968	2.89296	6.16307	4.17548	3.23122	7.03627	5.98808	2.6222	5.19197	3.72205	3.33796	3.68025	5.37021	4.20723	3.1957	4.11828	4.11846	2.18717	3.57919	4.27473	1.81176	4.52461
LS00346	Lsat_1_v5_gn_1_13680.1	1	16300789	16304396	GO:0005886(plasma membrane)	NA	1.34086	0.423159	0.0484056	0.0937121	up	no	2.38126	2.20496	2.96803	2.10672	1.45578	4.6243	2.91931	4.67667	3.55938	2.11332	2.42795	2.7972	2.68174	2.44796	3.33309	2.67126	2.91639	3.98308	3.16466	5.28663	3.55464	2.93287	3.76634	2.93646	3.17833	4.69391	4.6974	4.9624	4.47513
LS00347	Lsat_1_v5_gn_1_13660.1	1	16354611	16357083	GO:0003700(DNA binding transcription factor activity);GO:0005634(nucleus);GO:0043565(sequence-specific DNA binding);GO:0044212(transcription regulatory region DNA binding)	NA	1.31505	0.395113	0.711448	0.821435	up	no	0.208287	0.181398	0.015144	0.116451	0.219866	0.415859	0.25025	0.091177	0.155213	0.08171	0.118657	0.130111	0.125689	0.136365	0.128721	0.238739	0.165193	0.052363	0.192476	0.334858	0.146221	0.17314	0.1643	0.172066	0.184058	0.40068	0.373962	0.248038	0.189999
LS00348	Lsat_1_v5_gn_1_13640.1	1	16361005	16363886	GO:0005886(plasma membrane)	NA	1.20783	0.272423	0.907098	0.944851	up	no	2.09134	2.60736	2.62	2.53795	1.96993	1.1232	1.97361	1.9249	1.68045	1.91029	1.83771	2.3297	1.56154	1.30233	2.66599	1.73113	1.06629	2.02529	1.61399	3.39763	2.19052	3.30958	2.43479	1.9773	2.52565	2.8074	1.93894	3.1043	2.76075
LS00349	Lsat_1_v5_gn_1_13620.1	1	16383544	16385534	GO:0003979(UDP-glucose 6-dehydrogenase activity);GO:0005634(nucleus);GO:0005829(cytosol);GO:0005975(carbohydrate metabolic process);GO:0006024(glycosaminoglycan biosynthetic process);GO:0006065(UDP-glucuronate biosynthetic process)	00040(Pentose and glucuronate interconversions);00053(Ascorbate and aldarate metabolism);00520(Amino sugar and nucleotide sugar metabolism)	1.1131	0.154581	0.862266	0.918644	up	no	9.33527	7.30648	7.46026	9.37915	2.478	9.55095	9.04479	8.21586	9.59413	8.99022	4.51559	11.3969	8.00165	8.82367	8.01192	10.5922	9.30341	7.91601	9.37578	7.17316	8.60275	7.91519	8.26882	13.8376	11.5896	6.37095	9.96549	7.71917	9.4258
LS00350	Lsat_1_v5_gn_1_13581.1	1	16409786	16412043	GO:0003989(acetyl-CoA carboxylase activity);GO:0006633(fatty acid biosynthetic process);GO:0009317(acetyl-CoA carboxylase complex);GO:0009374(biotin binding);GO:0009507(chloroplast);GO:0009536(plastid);GO:0009570(chloroplast stroma);GO:0009941(chloroplast envelope)	00620(Pyruvate metabolism);00640(Propanoate metabolism);00061(Fatty acid biosynthesis)	1.20019	0.263266	0.907464	0.945065	up	no	5.36056	72.0563	6.90461	74.8619	36.5843	218.818	79.2628	6.45229	69.7352	50.2595	61.9629	32.7527	63.9781	70.3206	78.4561	72.8923	78.3697	108.624	74.3424	61.2808	73.7925	73.2777	76.5281	66.4955	65.5886	62.4703	61.2798	67.3321	71.4138
LS00351	Lsat_1_v5_gn_1_13560.1	1	16414236	16415390	GO:0008150(biological_process);GO:0009507(chloroplast);GO:0016021(integral component of membrane)	NA	0.742201	-0.430118	0.00017964	0.000675912	down	no	120.152	74.1074	109.72	83.6219	156.59	36.2346	53.7983	105.728	58.3426	74.6863	58.6356	77.0103	74.0659	65.8276	63.7338	61.3979	61.6059	38.0713	58.3514	55.9394	70.7567	66.746	68.4144	68.1614	57.1478	58.1364	70.9298	54.0066	59.9216
LS00352	Lsat_1_v5_gn_1_13541.1	1	16423547	16427864	GO:0005634(nucleus);GO:0032968(positive regulation of transcription elongation from RNA polymerase II promoter);GO:1990269(RNA polymerase II C-terminal domain phosphoserine binding)	NA	1.70368	0.76865	0.00559891	0.014291	up	no	0.859109	1.50464	0.643909	0.953633	0.383083	1.54276	1.2078	1.3335	1.73977	0.7007	1.17317	0.929016	1.08086	1.01545	1.24375	1.25772	1.10091	2.4325	1.01594	2.94241	1.11256	1.48325	1.66295	0.781753	1.68534	3.86736	2.1521	3.36269	1.40231
LS00353	Lsat_1_v5_gn_1_13520.1	1	16428897	16430836	GO:0000166(nucleotide binding);GO:0005515(protein binding);GO:0005737(cytoplasm);GO:0005768(endosome);GO:0016020(membrane);GO:0031929(TOR signaling);GO:0031931(TORC1 complex);GO:0031932(TORC2 complex);GO:0032008(positive regulation of TOR signaling);GO:0032956(regulation of actin cytoskeleton organization);GO:0048571(long-day photoperiodism);GO:0080008(Cul4-RING E3 ubiquitin ligase complex);GO:19…	04136(Autophagy - other eukaryotes)	0.722794	-0.468343	1.06017e-06	7.06219e-06	down	no	49.9905	34.4841	57.1553	28.2332	55.3067	25.2722	28.2597	56.589	27.0013	36.8962	27.0043	42.5705	30.1223	34.9164	29.2075	27.4457	22.7626	21.8999	28.3072	32.7353	30.6882	30.1595	29.5977	25.1804	26.1899	30.7088	27.3396	27.6678	23.4979
LS26084	Lsat_1_v5_gn_1_13501.1	1	16451187	16455378	NA	NA	24.7373	4.62862	0.833676	0.901185	up	no	0	0	0	0	0	0	0	0	0	0	0	0	0	0	0	0	0	0	0	0	0	0	0	0	0	0	0	0.037106	0
LS00354	Lsat_1_v5_gn_1_13480.1	1	16480707	16483517	GO:0003735(structural constituent of ribosome);GO:0006412(translation)	NA	1.04589	0.0647264	0.335334	0.471081	up	no	5.85741	3.34523	6.42586	4.95042	1.96378	3.04786	5.56648	8.27525	3.40293	3.62909	3.57784	4.85518	4.92737	3.93406	4.69711	6.52009	3.70714	3.36561	4.62821	4.19685	4.42399	4.14309	4.36878	5.15008	5.27907	5.42972	4.83575	6.28733	4.4148
LS00355	Lsat_1_v5_gn_1_13420.1	1	16504939	16506066	GO:0003697(single-stranded DNA binding);GO:0003723(RNA binding);GO:0005507(copper ion binding);GO:0005515(protein binding);GO:0005524(ATP binding);GO:0005739(mitochondrion);GO:0006397(mRNA processing);GO:0009409(response to cold);GO:0016554(cytidine to uridine editing);GO:0080156(mitochondrial mRNA modification)	03040(Spliceosome)	1.10936	0.149723	0.855923	0.914065	up	no	4.35379	3.54534	4.22951	1.83655	1.00299	2.90874	2.72412	4.25687	2.30336	1.69501	2.65176	3.61558	3.09056	2.70334	3.48429	3.58625	4.04824	2.28783	3.65018	3.56805	2.55727	2.12483	2.9157	4.85778	3.22207	2.26079	3.12593	3.43641	3.50878
LS00356	Lsat_1_v5_gn_1_14481.1	1	16526394	16527173	NA	NA	2.92033	1.54613	3.22751e-05	0.000146482	up	yes	0.146177	0.115419	0.719575	0.300952	0.315607	0.375283	0.367931	0.184781	0.522699	0.142484	0.607924	0.119032	0.334148	0.380908	0.349391	1.41034	0.774353	1.71202	1.07863	2.30335	0.561111	0.351262	1.29163	0.489507	0.581776	0.771807	0.939096	1.4246	0.457172
LS00357	Lsat_1_v5_gn_1_14461.1	1	16529262	16532186	GO:0003677(DNA binding);GO:0005634(nucleus);GO:0006260(DNA replication);GO:0006281(DNA repair);GO:0006310(DNA recombination);GO:0010224(response to UV-B);GO:0046872(metal ion binding)	03030(DNA replication);03420(Nucleotide excision repair);03430(Mismatch repair);03440(Homologous recombination)	2.42766	1.27956	4.03313e-35	2.93449e-32	up	yes	9.24494	15.1983	12.2322	11.4001	9.41499	9.92844	14.5122	14.2845	18.8117	13.4595	12.0107	13.7095	12.5333	13.7027	30.3112	24.4828	23.3837	25.6825	29.6974	38.147	35.1351	29.9595	39.8124	30.4798	30.2464	35.431	29.7729	34.4785	32.3226
LS00358	Lsat_1_v5_gn_1_14440.1	1	16533496	16534382	GO:0003677(DNA binding);GO:0003680(AT DNA binding);GO:0003700(DNA binding transcription factor activity);GO:0005515(protein binding);GO:0005634(nucleus);GO:0006351(transcription, DNA-templated);GO:0006355(regulation of transcription, DNA-templated);GO:0010208(pollen wall assembly);GO:0010228(vegetative to reproductive phase transition of meristem);GO:0010529(negative regulation of transposition);…	NA	0.29529	-1.7598	0.353932	0.491783	down	no	0	0	0	0	0.409818	0	0	0	0	0	0	0	0	0	0	0	0	0	0	0	0	0	0	0	0	0.044705	0	0	0.084954
LS00359	Lsat_1_v5_gn_1_14420.1	1	16534592	16535381	GO:0005739(mitochondrion)	NA	0.902628	-0.147797	0.043799	0.0862027	down	no	62.6386	42.2279	68.5221	35.3818	74.1965	7.81262	38.9059	60.8161	34.9967	41.0352	40.1376	39.9429	36.2866	43.4357	44.5837	42.6442	41.2262	18.3415	37.3136	41.1254	42.1355	32.453	47.9142	39.2361	38.7676	38.3689	49.4908	51.3371	40.7923
LS00360	Lsat_1_v5_gn_1_14720.1	1	16560458	16564065	GO:0003674(molecular_function);GO:0005634(nucleus);GO:0009506(plasmodesma);GO:0051513(regulation of monopolar cell growth)	NA	1.649	0.721592	0.00549313	0.0140553	up	no	0.418608	0.645664	0.4979	0.373563	0.294302	0.634201	0.785759	0.75666	1.38933	0.324326	0.424532	0.557938	0.601999	0.515426	1.08906	0.576894	0.468813	1.05533	0.736469	1.60806	1.03552	0.986122	0.860495	0.418172	0.868138	1.72012	0.946386	1.39666	0.7571
LS00361	Lsat_1_v5_gn_1_14680.1	1	16569693	16583572	GO:0004721(phosphoprotein phosphatase activity)	NA	2.36623	1.24259	1.82123e-07	1.48873e-06	up	yes	0.58432	1.51363	0.678104	1.09589	0.223041	2.51457	1.73739	1.7706	2.01144	1.0131	1.59503	1.07772	1.29076	0.945805	2.69568	2.48422	2.32399	4.24384	2.98449	5.01045	1.8581	2.72656	3.28059	1.50873	2.05965	4.31053	2.7034	4.8287	2.74577
LS00362	Lsat_1_v5_gn_1_14641.1	1	16651069	16652787	GO:0016020(membrane);GO:0016709(oxidoreductase activity, acting on paired donors, with incorporation or reduction of molecular oxygen, NAD(P)H as one donor, and incorporation of one atom of oxygen);GO:0044550(secondary metabolite biosynthetic process)	NA	11.8648	3.56861	0.132907	0.222423	up	no	0	0	0	0	0	0	0	0	0	0	0	0	0.038218	0	0.091694	0	0	0.038355	0	0	0	0	0	0	0	0.186676	0.169112	0	0
LS00363	Lsat_1_v5_gn_1_14620.1	1	16653052	16655062	GO:0005774(vacuolar membrane);GO:0005886(plasma membrane);GO:0009832(plant-type cell wall biogenesis);GO:0009834(plant-type secondary cell wall biogenesis);GO:0010215(cellulose microfibril organization);GO:0016049(cell growth);GO:0031225(anchored component of membrane)	NA	0.0806597	-3.63201	0.0166068	0.0370256	down	yes	0	0	0.217739	0.093262	0.049005	0.043992	0	0	0	0	0.056564	0	0	0.074782	0.046265	0	0	0	0	0	0	0	0	0	0	0	0	0	0
LS00364	Lsat_1_v5_gn_1_14560.1	1	16689164	16689622	NA	NA	0.311215	-1.68402	0.000704114	0.00227861	down	yes	0.863273	0.158246	0.605106	0.217222	0.150929	0.577115	0.436102	0.355039	0.132692	0	0.253475	0.354914	0.094564	0.182505	0.23062	0.079657	0.152621	0	0.102499	0.02185	0.138713	0.110106	0.312622	0.089985	0	0	0.144359	0	0.077848
LS00365	Lsat_1_v5_gn_1_14540.1	1	16699883	16701447	GO:0003677(DNA binding);GO:0003700(DNA binding transcription factor activity);GO:0005515(protein binding);GO:0005634(nucleus);GO:0006351(transcription, DNA-templated);GO:0006355(regulation of transcription, DNA-templated);GO:0010468(regulation of gene expression);GO:0042742(defense response to bacterium);GO:0046872(metal ion binding)	NA	0.298814	-1.74268	2.88676e-08	2.90114e-07	down	yes	0.614568	0.407578	1.40159	0.35914	0.596041	0.477995	0.252543	0.802008	0.417579	0.601219	0.494587	0.776071	0.560853	0.071585	0.104147	0.264263	0.177841	0.442858	0.031006	0.147548	0.149723	0.041599	0.107785	0.161194	0.193987	0.224322	0.265594	0.196047	0
LS26085	Lsat_1_v5_gn_1_14501.1	1	16803811	16807573	GO:0005515(protein binding)	NA	0.0186012	-5.74846	0.643787	0.766574	down	no	0	0	0	0	0	0	0	0	0	0	0	0	0	0.075264	0	0	0	0	0	0	0	0	0	0	0	0	0	0	0
LS00366	Lsat_1_v5_gn_1_15301.1	1	16978078	16979487	GO:0005739(mitochondrion);GO:0006950(response to stress);GO:0016787(hydrolase activity)	NA	0.560048	-0.836378	1.92154e-05	9.25115e-05	down	no	1.15975	1.11038	1.09275	1.60467	1.59335	1.5681	0.801182	1.42486	0.43949	0.734598	1.30766	0.911914	1.40017	1.50705	0.837728	0.298679	0.299905	0.553204	0.330791	0.64849	1.23402	0.347151	0.357609	0.356055	0.572128	0.820477	1.33504	0.572986	1.43015
LS00367	Lsat_1_v5_gn_1_15261.1	1	17054312	17057237	GO:0000139(Golgi membrane);GO:0005794(Golgi apparatus);GO:0010192(mucilage biosynthetic process);GO:0016021(integral component of membrane);GO:0045489(pectin biosynthetic process);GO:0047262(polygalacturonate 4-alpha-galacturonosyltransferase activity);GO:0071555(cell wall organization)	00520(Amino sugar and nucleotide sugar metabolism)	1.41788	0.503735	0.00238682	0.00673736	up	no	2.22878	2.70813	3.47246	2.08843	1.8586	4.73853	3.42023	4.01184	3.18482	2.98786	2.98648	3.30686	2.74454	2.30528	3.4612	3.50435	3.23751	4.98017	4.07385	4.6138	4.29857	4.41848	4.30771	4.77625	3.99273	5.40843	4.68641	4.18533	3.92487
LS00368	Lsat_1_v5_gn_1_15241.1	1	17065967	17067202	GO:0005737(cytoplasm);GO:0008146(sulfotransferase activity);GO:0019761(glucosinolate biosynthetic process);GO:0047364(desulfoglucosinolate sulfotransferase activity);GO:0080066(3-methylthiopropyl-desulfoglucosinolate sulfotransferase activity);GO:0080067(4-methylthiobutyl-desulfoglucosinolate sulfotransferase activity);GO:0080068(5-methylthiopentyl-desulfoglucosinolate sulfotransferase activity);…	NA	0.700207	-0.514146	0.00233529	0.00660695	down	no	0.294507	0.939224	0.781102	1.97283	1.67939	3.02619	1.59964	0.291418	1.17675	1.3204	1.04394	0.783911	1.87004	1.26064	0.913868	0.455435	0.725506	0.860627	1.30564	1.33702	0.990928	0.98985	0.876619	0.818325	0.809994	1.01569	0.860679	0.606818	0.966998
LS00369	Lsat_1_v5_gn_1_15221.1	1	17072928	17074814	GO:0005737(cytoplasm);GO:0008146(sulfotransferase activity);GO:0019761(glucosinolate biosynthetic process);GO:0047364(desulfoglucosinolate sulfotransferase activity);GO:0080066(3-methylthiopropyl-desulfoglucosinolate sulfotransferase activity);GO:0080067(4-methylthiobutyl-desulfoglucosinolate sulfotransferase activity);GO:0080068(5-methylthiopentyl-desulfoglucosinolate sulfotransferase activity);…	NA	1.32342	0.404271	0.461777	0.602982	up	no	0.629422	0.844933	0.490715	0.74704	0.630883	2.42337	1.08366	0.435825	0.841839	1.11925	1.5918	0.525656	1.70227	1.06014	0.87894	1.12849	1.39451	1.80395	1.25539	1.78256	1.62859	1.86969	1.15719	0.750439	1.05349	1.3585	1.16097	1.53849	1.26987
LS00370	Lsat_1_v5_gn_1_15201.1	1	17106970	17107676	GO:0009699(phenylpropanoid biosynthetic process);GO:0042349(guiding stereospecific synthesis activity)	00970(Aminoacyl-tRNA biosynthesis)	0.651268	-0.618677	0.0105839	0.0249683	down	no	3.96422	0.244543	2.15302	1.24219	4.97452	0.501247	0.757812	3.36685	0.833181	1.12691	0.416869	0.860226	0.848157	1.57741	0.477604	0.781628	0.78076	1.22352	0.547637	1.19257	1.88327	0.36966	1.05967	0.845399	0.995041	1.30242	0.865824	0.992275	2.63912
LS00371	Lsat_1_v5_gn_1_15180.1	1	17108637	17112941	NA	NA	1.29768	0.375931	0.851885	0.911509	up	no	0	0	0	0.088684	0	0.468246	0	0	0.123746	0	0.156883	0	0	0	0	0	0.33842	0.248072	0	0	0.085029	0.096884	0.347645	0	0	0	0	0.048465	0
LS00372	Lsat_1_v5_gn_1_15100.1	1	17181386	17182505	GO:0003677(DNA binding);GO:0003700(DNA binding transcription factor activity);GO:0005634(nucleus);GO:0006351(transcription, DNA-templated);GO:0006355(regulation of transcription, DNA-templated);GO:0044212(transcription regulatory region DNA binding);GO:0046872(metal ion binding)	NA	1.04453	0.0628475	0.227822	0.347052	up	no	1.89178	2.64343	1.35797	2.5097	1.88665	3.32173	1.8931	1.73015	2.27382	2.53138	3.04163	2.16656	3.32131	3.2359	2.18425	3.20252	1.92177	3.24488	2.23706	2.01848	1.6002	2.76174	2.51451	2.25213	2.68331	2.90279	3.59291	2.06509	2.65084
LS00373	Lsat_1_v5_gn_1_15060.1	1	17239888	17243350	GO:0005737(cytoplasm)	NA	1.66956	0.739468	4.28304e-05	0.000187969	up	no	3.77905	8.42197	3.76874	6.09884	3.40186	6.25862	8.75187	5.4543	8.50093	5.64062	8.39633	5.78426	6.96898	7.65328	10.929	11.473	10.9721	8.43067	11.0726	11.8528	6.78131	10.3104	10.9955	7.95853	9.84487	14.1045	11.2319	13.2483	9.78373
LS00374	Lsat_1_v5_gn_1_15020.1	1	17289684	17292515	GO:0004222(metalloendopeptidase activity);GO:0005524(ATP binding);GO:0006508(proteolysis);GO:0009507(chloroplast);GO:0009534(chloroplast thylakoid);GO:0016021(integral component of membrane)	NA	1.00821	0.0117955	0.159553	0.25923	up	no	11.687	38.728	13.0946	37.1563	49.2482	26.4551	29.0902	10.5636	31.0669	27.0587	30.5025	19.3349	27.9994	35.4627	31.8611	30.9631	25.1314	25.519	25.5762	28.7242	30.534	25.8649	32.2248	24.9868	29.9405	29.7048	23.66	25.96	27.8802
LS00375	Lsat_1_v5_gn_1_15001.1	1	17296050	17300599	GO:0004842(ubiquitin-protein transferase activity);GO:0009507(chloroplast);GO:0016567(protein ubiquitination)	NA	0.876356	-0.19041	0.00893214	0.0215245	down	no	11.2663	13.6743	8.77815	19.1677	6.00939	30.5371	14.3635	10.1249	15.6325	15.9099	13.462	12.0685	16.3007	14.7185	13.5147	12.196	12.847	17.8059	12.253	12.3375	12.5376	12.1402	11.1635	13.8038	13.3244	11.4277	12.7485	9.20191	12.3793
LS00376	Lsat_1_v5_gn_1_14981.1	1	17307650	17310899	GO:0003924(GTPase activity);GO:0005525(GTP binding);GO:0005737(cytoplasm);GO:0005829(cytosol);GO:0019003(GDP binding)	NA	1.15976	0.213827	0.901246	0.942481	up	no	24.9991	19.4582	27.9593	17.7226	6.6174	13.8122	27.5646	40.6114	19.6169	22.3378	23.7186	28.1363	24.5044	16.5098	20.362	23.5222	17.9632	18.3306	26.2283	32.679	20.3947	22.1951	26.5555	23.5263	27.7959	32.7901	32.0653	36.9411	28.2913
LS00377	Lsat_1_v5_gn_1_14961.1	1	17315147	17323224	GO:0003674(molecular_function);GO:0005634(nucleus);GO:0005886(plasma membrane);GO:0008150(biological_process)	NA	0.552456	-0.856068	2.07477e-14	8.362e-13	down	no	27.2134	12.1093	27.3976	14.8704	11.7387	25.3657	15.5246	28.3335	12.2524	13.0335	13.8082	13.5068	17.2271	12.7875	9.15181	8.75995	9.49507	14.6964	7.93241	10.933	6.07589	8.89531	8.8067	7.85535	11.5038	10.9348	11.8209	9.61807	8.64016
LS00378	Lsat_1_v5_gn_1_14940.1	1	17344009	17347930	GO:0003677(DNA binding);GO:0003700(DNA binding transcription factor activity);GO:0005515(protein binding);GO:0005634(nucleus);GO:0006351(transcription, DNA-templated);GO:0006355(regulation of transcription, DNA-templated);GO:0043565(sequence-specific DNA binding);GO:0046983(protein dimerization activity)	NA	2.27957	1.18876	0.000258561	0.00093627	up	yes	0.687214	5.9737	1.01976	3.70894	0.816502	10.8264	5.48998	1.57236	6.47156	2.43958	2.57847	2.49984	4.04271	4.6863	8.35887	5.82022	6.45746	10.7897	8.93948	12.1161	6.32465	7.60357	9.96746	5.34854	6.63633	12.4045	8.4082	11.593	8.2229
LS00379	Lsat_1_v5_gn_1_14841.1	1	17583677	17586552	GO:0004430(1-phosphatidylinositol 4-kinase activity);GO:0005524(ATP binding);GO:0005575(cellular_component)	03008(Ribosome biogenesis in eukaryotes)	1.53813	0.62118	0.00383984	0.0102395	up	no	1.54404	1.70724	1.34634	1.65843	0.516508	3.26278	3.42086	3.37687	2.29046	1.79142	2.43543	2.21552	2.35273	2.36767	2.9706	2.49431	3.19363	5.27525	3.19643	4.18858	2.14462	2.9242	3.17611	2.70027	2.91058	4.19192	3.30722	3.92536	3.31273
LS00380	Lsat_1_v5_gn_1_14761.1	1	17610727	17612382	GO:0009813(flavonoid biosynthetic process);GO:0043231(intracellular membrane-bounded organelle);GO:0052696(flavonoid glucuronidation);GO:0080043(quercetin 3-O-glucosyltransferase activity);GO:0080044(quercetin 7-O-glucosyltransferase activity)	NA	0.973641	-0.0385374	0.299473	0.431161	down	no	0.344135	1.11523	0.274726	1.27373	1.43669	2.86909	2.38667	0.261894	1.39128	1.21524	0.655642	0.772451	1.55836	1.56862	1.32023	1.13714	1.12356	1.62086	1.03871	1.10377	1.03633	1.21763	0.659608	1.36396	0.863898	1.05427	0.987188	0.973912	2.36222
LS00381	Lsat_1_v5_gn_1_15440.1	1	17669589	17671308	GO:0009813(flavonoid biosynthetic process);GO:0043231(intracellular membrane-bounded organelle);GO:0052696(flavonoid glucuronidation);GO:0080043(quercetin 3-O-glucosyltransferase activity);GO:0080044(quercetin 7-O-glucosyltransferase activity)	NA	0.942725	-0.0850905	0.263259	0.389683	down	no	0.808942	8.56058	1.01359	8.24821	4.33177	16.8912	9.17918	1.40081	8.20529	7.23411	7.9038	4.11361	8.34385	8.77193	6.26677	5.58013	8.0382	8.41975	5.79912	5.88017	6.17621	6.71549	7.73567	5.77553	6.99731	6.29211	5.12472	5.47355	5.68814
LS00382	Lsat_1_v5_gn_1_15461.1	1	17676284	17677395	NA	NA	0.706159	-0.501934	0.0519638	0.0997571	down	no	1.12942	0	0.420364	0.142243	0.992076	0.311921	0.199834	1.10002	0.698523	0.775967	0.387933	0.267687	0.48945	0.147253	0.190245	0.264233	0.19168	0.234463	0.320174	0.635229	0.111222	0.391303	1.14665	0.222069	0.158663	0.211531	0.37486	0.509922	0.38138
LS00383	Lsat_1_v5_gn_1_14741.1	1	17857447	17859783	GO:0005524(ATP binding);GO:0005829(cytosol);GO:0005887(integral component of plasma membrane);GO:0015462(ATPase-coupled protein transmembrane transporter activity);GO:0031522(cell envelope Sec protein transport complex);GO:0043952(protein transport by the Sec complex)	03060(Protein export)	1.85877	0.894344	0.0693295	0.128034	up	no	0.042712	0.099495	0.109477	0.036949	0	0.06937	0.175738	0.063685	0.136178	0.032128	0.083619	0.065527	0.056093	0.049225	0.099122	0.118171	0.18925	0.189378	0.05491	0.13879	0.088756	0.138137	0.181847	0.074834	0.099439	0.202625	0.138517	0.213821	0.104158
LS00384	Lsat_1_v5_gn_1_15520.1	1	17896506	17897381	GO:0000209(protein polyubiquitination);GO:0043161(proteasome-mediated ubiquitin-dependent protein catabolic process);GO:0061630(ubiquitin protein ligase activity)	NA	0.837454	-0.255917	0.000681878	0.00221575	down	no	3.86264	3.51082	3.96826	2.82143	1.20404	3.77584	3.13593	2.44289	2.0469	2.02473	2.19706	3.82359	2.59299	2.31405	2.28257	2.58945	1.66369	1.91038	3.04458	2.66215	1.93246	2.33227	3.37151	1.42245	2.79847	2.20982	2.67046	2.37962	2.37083
LS00385	Lsat_1_v5_gn_1_15541.1	1	17897690	17899980	GO:0004674(protein serine/threonine kinase activity);GO:0005737(cytoplasm);GO:0006468(protein phosphorylation)	NA	1.00563	0.00809579	0.0166955	0.037196	up	no	46.8788	32.2367	42.1089	36.368	26.4465	35.3731	27.2761	37.2755	29.3814	36.1736	23.0718	36.9255	32.2336	31.6506	33.9508	34.4082	32.0421	33.7978	33.2773	33.0296	35.276	33.9021	34.9945	35.0471	30.1715	32.5125	33.2436	36.2416	38.1741
LS00386	Lsat_1_v5_gn_1_15560.1	1	17936481	17939750	GO:0004849(uridine kinase activity);GO:0005829(cytosol);GO:0006206(pyrimidine nucleobase metabolic process);GO:0043097(pyrimidine nucleoside salvage)	00240(Pyrimidine metabolism)	1.64639	0.719305	0.000104746	0.000417405	up	no	4.29002	4.62176	4.86865	2.96347	4.37943	3.64065	5.90384	7.80799	5.99102	4.06475	4.66981	4.57571	4.62256	5.04471	7.05797	5.79955	4.57471	7.71401	7.63437	11.9541	6.89507	8.38619	8.97531	3.9119	6.66826	9.52146	8.80218	12.9104	8.16561
LS00387	Lsat_1_v5_gn_1_15581.1	1	17941112	17942189	GO:0000469(cleavage involved in rRNA processing);GO:0000470(maturation of LSU-rRNA);GO:0006412(translation);GO:0022625(cytosolic large ribosomal subunit);GO:0031118(rRNA pseudouridine synthesis);GO:0031120(snRNA pseudouridine synthesis);GO:0031429(box H/ACA snoRNP complex);GO:0034513(box H/ACA snoRNA binding)	03008(Ribosome biogenesis in eukaryotes)	0.721254	-0.47142	3.37003e-08	3.33151e-07	down	no	45.0738	22.7838	45.2062	22.7376	26.3365	35.7778	26.0748	54.8478	21.4332	28.5245	24.716	35.1052	29.8704	26.0251	17.6862	26.8914	14.7134	23.7334	18.6616	25.8668	18.8054	19.6445	21.5627	20.6781	23.2059	28.0619	35.1943	26.7167	22.0848
LS00388	Lsat_1_v5_gn_1_15601.1	1	17944546	17948942	GO:0005739(mitochondrion);GO:0005829(cytosol);GO:0016874(ligase activity)	NA	1.28593	0.362809	0.00900556	0.0216784	up	no	13.8815	12.5103	12.7595	10.203	6.07632	12.1244	11.6325	14.764	12.5239	9.96313	10.9528	12.2866	10.0525	10.5286	12.7547	14.2681	13.4527	14.4359	16.2737	17.5637	12.9797	14.9522	15.1513	13.4126	14.8281	17.7581	14.7235	14.7926	13.4547
LS00389	Lsat_1_v5_gn_1_15621.1	1	17965327	17965575	NA	NA	0.734095	-0.445961	0.0328133	0.0670616	down	no	11.6353	3.98529	10.8202	2.88945	5.23275	0.986062	2.84204	10.1249	2.23701	3.65515	1.38364	4.69084	3.73749	4.42854	4.95223	4.36867	0.83241	0.411462	4.53467	3.96925	3.89407	2.2486	3.85904	2.46886	4.88028	6.01351	4.34401	3.7604	3.45677
LS00390	Lsat_1_v5_gn_1_15641.1	1	17981260	17981904	GO:0003677(DNA binding);GO:0003700(DNA binding transcription factor activity);GO:0005622(intracellular);GO:0005634(nucleus);GO:0006351(transcription, DNA-templated);GO:0006355(regulation of transcription, DNA-templated);GO:0006952(defense response);GO:0009867(jasmonic acid mediated signaling pathway);GO:0009873(ethylene-activated signaling pathway)	04016(MAPK signaling pathway - plant);04075(Plant hormone signal transduction)	0.902341	-0.148256	0.513011	0.652034	down	no	0.104002	0.059082	0.249988	0.055905	0.148029	0.265914	0.093833	0.230148	0	0	0.092353	0	0.142084	0.143227	0.109279	0.092829	0.096853	0.160574	0	0.091176	0	0.027025	0.174464	0.047096	0.053511	0.137976	0.259835	0	0.281329
LS00391	Lsat_1_v5_gn_1_15660.1	1	17990727	17991287	GO:0003674(molecular_function);GO:0008150(biological_process);GO:0009507(chloroplast);GO:0016021(integral component of membrane)	NA	0.623093	-0.68248	0.0301316	0.0622105	down	no	1.22626	0.504676	1.24914	0.439573	1.58118	0.207126	0.255117	0.709664	0.098844	0.86042	0.401767	0.737916	0.734472	0.389005	0.681277	0.104978	0.791711	0.131775	0.773167	0.112954	0.128654	0.330735	0.425854	1.32224	0.082169	0.11968	0.245452	0.572673	0.448891
LS26086	Lsat_1_v5_gn_1_15680.1	1	17992063	17992560	GO:0005509(calcium ion binding)	04626(Plant-pathogen interaction)	94.1507	6.5569	0.833676	0.901185	up	no	0	0	0	0	0	0	0	0	0	0	0	0	0	0	0	0	0	0	0.141226	0	0	0	0	0	0	0	0	0	0
LS00392	Lsat_1_v5_gn_1_15700.1	1	18008608	18010584	GO:0003700(DNA binding transcription factor activity);GO:0005515(protein binding);GO:0005634(nucleus);GO:0006351(transcription, DNA-templated);GO:0006355(regulation of transcription, DNA-templated);GO:0046982(protein heterodimerization activity)	NA	1.36588	0.449832	0.0476114	0.0924835	up	no	5.19207	4.44564	4.05478	6.70047	1.78725	9.26124	6.76217	7.6032	8.42258	6.255	6.42179	5.47133	8.0584	4.88524	7.12573	6.81949	7.13522	11.3153	6.48678	10.9804	7.66612	8.62811	7.91293	6.11519	7.38886	9.69881	8.92328	10.6084	8.05809
LS00393	Lsat_1_v5_gn_1_15720.1	1	18040487	18041537	GO:0003674(molecular_function);GO:0005634(nucleus);GO:0008150(biological_process)	NA	0.896912	-0.156961	0.038909	0.0777068	down	no	2.79646	5.41129	2.30139	5.38462	4.66096	9.76333	4.343	1.7081	3.78255	4.9543	4.20126	5.00175	6.77026	5.0875	5.47969	4.74453	4.2711	6.14563	4.50999	3.46008	3.90972	3.24582	3.47026	4.24544	3.7618	2.87728	5.02691	4.63588	3.80065
LS00394	Lsat_1_v5_gn_1_15741.1	1	18128860	18129015	NA	NA	1.35075	0.433764	0.71021	0.820328	up	no	0.131714	0	0.725053	0.249759	0.217942	0.065639	0.063601	0.595258	0.37294	0	0.335748	0.561036	0	0.304877	0	1.4849	0.470661	0	0.535466	0.359443	0.325576	0.299968	0.50994	0.035405	0.592467	0.345176	0	0	0.285148
LS00395	Lsat_1_v5_gn_1_15801.1	1	18186591	18188498	GO:0016020(membrane);GO:0016709(oxidoreductase activity, acting on paired donors, with incorporation or reduction of molecular oxygen, NAD(P)H as one donor, and incorporation of one atom of oxygen);GO:0044550(secondary metabolite biosynthetic process)	NA	0.992835	-0.0103741	0.504738	0.64371	down	no	1.39417	4.96301	1.40447	0.980516	1.29151	3.94882	10.771	5.85969	3.6118	2.48031	2.37269	1.98958	3.84993	4.66271	3.09575	2.14859	2.93431	9.94349	3.74901	1.75961	3.1076	2.60562	3.25605	0.816777	0.818576	3.75695	5.5005	7.99368	1.25454
LS00396	Lsat_1_v5_gn_1_15841.1	1	18209105	18210725	GO:0016020(membrane);GO:0016709(oxidoreductase activity, acting on paired donors, with incorporation or reduction of molecular oxygen, NAD(P)H as one donor, and incorporation of one atom of oxygen);GO:0044550(secondary metabolite biosynthetic process)	NA	2.8089	1.49	5.85791e-05	0.000248984	up	yes	0.093327	0.324889	0.18096	0.174072	0.227062	0.260063	0.431134	0.136143	0.736418	0.039255	0.039054	0.096304	0.214132	0.430108	0.236271	0.487425	0.716564	0.99503	1.26132	0.462987	0.629245	0.979989	0.693233	0.432993	0.52695	0.909264	0.716623	0.724036	0.409077
LS00397	Lsat_1_v5_gn_1_15860.1	1	18222744	18225201	GO:0005575(cellular_component);GO:0006950(response to stress);GO:0016787(hydrolase activity)	NA	0.691197	-0.53283	0.000183554	0.000689119	down	no	3.69419	2.49961	3.04894	1.67278	4.47245	2.14616	2.16518	5.45757	1.24456	1.67519	1.34695	2.62787	1.96526	2.07029	1.5876	2.10981	0.972677	2.38862	1.66359	2.23257	2.42732	1.55976	2.09405	0.890145	2.00547	2.04033	1.61389	1.24038	1.89867
LS00398	Lsat_1_v5_gn_1_15881.1	1	18243389	18243856	GO:0003674(molecular_function);GO:0005739(mitochondrion);GO:0008150(biological_process);GO:0016021(integral component of membrane)	NA	0.703975	-0.506404	0.00253136	0.00708588	down	no	8.36298	3.56912	5.36002	5.05827	6.62185	2.09902	3.18269	5.03314	3.41522	2.93471	3.06255	2.71827	4.70586	3.92618	2.12375	3.80192	2.13315	2.22682	3.99395	3.13368	4.53521	1.47984	2.48408	2.62045	5.99446	1.36145	2.7476	1.2821	5.3747
LS00399	Lsat_1_v5_gn_1_16041.1	1	18405327	18407577	GO:0000166(nucleotide binding);GO:0005515(protein binding);GO:0005737(cytoplasm);GO:0006970(response to osmotic stress);GO:0009416(response to light stimulus);GO:0009723(response to ethylene);GO:0009733(response to auxin);GO:0009737(response to abscisic acid)	NA	0.988598	-0.0165447	0.0357586	0.0722465	down	no	2.21786	2.03413	3.44366	2.5385	1.39081	4.04005	2.70082	4.36188	3.61103	2.34167	2.1833	2.96879	2.90362	2.48945	1.81512	3.27484	2.49458	3.10471	2.41583	3.73725	1.9115	2.86123	3.11821	2.56788	2.8438	3.2144	2.7823	2.94476	2.46176
LS26087	Lsat_1_v5_gn_1_16061.1	1	18445945	18447324	GO:2000032(regulation of secondary shoot formation)	NA	96.1427	6.5871	0.560978	0.695844	up	no	0	0	0	0	0	0	0	0	0	0	0	0	0	0	0	0	0	0.06012	0.084094	0	0	0	0	0	0	0	0	0	0
LS00400	Lsat_1_v5_gn_1_16080.1	1	18544555	18548599	GO:0004842(ubiquitin-protein transferase activity);GO:0005737(cytoplasm);GO:0009966(regulation of signal transduction)	NA	0.840072	-0.251414	0.00703145	0.0174458	down	no	10.1846	7.02316	8.94671	6.36782	1.11866	3.60125	6.74777	11.3625	7.78088	4.87458	6.59755	7.1115	6.49863	5.35457	4.7869	5.97907	4.9035	4.23916	5.60071	8.75707	3.2033	6.27763	5.11223	3.92637	6.31561	7.41198	5.66848	6.381	5.65742
LS00401	Lsat_1_v5_gn_1_16101.1	1	18572373	18574334	GO:0000470(maturation of LSU-rRNA);GO:0003723(RNA binding);GO:0006412(translation);GO:0022625(cytosolic large ribosomal subunit)	03010(Ribosome)	0.84908	-0.236028	0.00227209	0.00644555	down	no	912.477	379.128	948.131	401.373	358.333	286.521	437.852	1016.22	370.683	546.728	477.361	659.709	532.232	466.759	420.006	484.561	436.172	394.437	479.322	467.081	478.942	439.73	445.512	537.505	457.04	485.23	553.091	504.123	507.227
LS00402	Lsat_1_v5_gn_1_16121.1	1	18576609	18581533	GO:0005634(nucleus);GO:0008536(Ran GTPase binding)	04120(Ubiquitin mediated proteolysis)	1.82968	0.871595	0.000585767	0.00193328	up	no	8.37414	23.6083	8.64514	22.453	1.99791	23.8696	28.8147	11.6698	28.5904	17.8926	21.8452	20.5167	25.3764	22.2671	33.7048	34.1671	35.2301	34.2894	37.2056	39.6338	28.9588	34.2481	32.8938	33.3206	32.2633	36.676	33.3072	40.5574	34.8493
LS00403	Lsat_1_v5_gn_1_16141.1	1	18584809	18586140	GO:0003674(molecular_function);GO:0008150(biological_process)	NA	0.486387	-1.03982	2.42655e-08	2.48259e-07	down	yes	27.6008	11.8155	27.6922	10.1161	14.0077	2.72329	10.4931	26.8697	9.56239	14.4839	10.9706	16.1745	10.0343	11.6471	6.05474	9.52452	5.29137	2.25702	8.23669	6.20076	6.87467	7.05643	8.18793	7.75766	8.17114	6.84398	8.65239	8.4489	6.85173
LS00404	Lsat_1_v5_gn_1_16160.1	1	18606314	18607365	GO:0000786(nucleosome);GO:0003677(DNA binding);GO:0005634(nucleus);GO:0006334(nucleosome assembly);GO:0031492(nucleosomal DNA binding)	NA	0.888959	-0.169811	0.00255298	0.00713907	down	no	522.94	371.021	461.174	401.809	305.044	200.656	383.785	399.398	364.675	485.151	440.846	457.488	438.505	435.109	400.528	365.764	405.367	225.02	375.162	320.91	419.513	384.188	360.149	413.831	382.984	313.806	387.931	297.237	345.751
LS00405	Lsat_1_v5_gn_1_16180.1	1	18613004	18621415	GO:0004674(protein serine/threonine kinase activity);GO:0004675(transmembrane receptor protein serine/threonine kinase activity);GO:0005524(ATP binding);GO:0005886(plasma membrane);GO:0006468(protein phosphorylation);GO:0007166(cell surface receptor signaling pathway);GO:0007169(transmembrane receptor protein tyrosine kinase signaling pathway);GO:0009507(chloroplast);GO:0012505(endomembrane syste…	NA	1.92555	0.945268	0.00392357	0.0104372	up	no	0.188439	0.62432	0.110391	0.258445	0.168598	0.485729	0.741243	0.601413	0.686217	0.26014	0.44785	0.387127	0.340689	0.427814	0.630319	0.652799	0.238834	0.588613	0.978258	1.44122	0.364976	0.984996	1.1851	0.269251	0.726139	0.938593	0.841593	1.5431	0.434418
LS00406	Lsat_1_v5_gn_1_16200.1	1	18624874	18626929	GO:0003674(molecular_function);GO:0005576(extracellular region);GO:0008150(biological_process)	NA	1.09885	0.135999	0.623865	0.749865	up	no	0.473337	0.934334	0.732661	1.30182	0.97615	1.89709	1.9864	1.2799	1.13144	1.80197	1.12299	0.850239	0.974425	0.74215	0.880827	0.874608	1.5582	1.45851	1.11484	2.48638	1.01011	1.12857	1.03415	1.76014	1.10683	0.775082	1.32047	1.73686	0.833154
LS00407	Lsat_1_v5_gn_1_16221.1	1	18674697	18676444	GO:0003674(molecular_function);GO:0005576(extracellular region);GO:0008150(biological_process)	NA	0.519671	-0.944329	7.93967e-09	9.10806e-08	down	no	0.882417	0.844378	1.0993	1.15726	1.03861	1.25398	0.946764	0.432322	1.20326	0.923028	0.663992	0.572816	0.563469	1.07435	0.472815	0.360921	0.41646	0.356782	0.510421	0.27071	0.447517	0.543978	0.44631	0.519423	0.48634	0.168848	0.811441	0.589093	0.645656
LS00408	Lsat_1_v5_gn_1_16241.1	1	18677478	18680974	GO:0005634(nucleus);GO:0005737(cytoplasm);GO:0006282(regulation of DNA repair);GO:0006974(cellular response to DNA damage stimulus);GO:0009555(pollen development);GO:0009663(plasmodesma organization);GO:0010044(response to aluminum ion);GO:0010497(plasmodesmata-mediated intercellular transport);GO:0048481(plant ovule development);GO:0071158(positive regulation of cell cycle arrest)	NA	1.16538	0.220796	0.753202	0.849449	up	no	2.23198	2.37285	1.75516	2.47035	3.29093	1.32216	2.27665	2.53551	3.06754	1.67503	2.44203	1.60913	1.90097	2.35345	3.30212	2.33094	2.3886	2.36343	2.7928	2.74061	2.82391	2.51674	2.27182	1.35387	2.45561	2.9359	2.6587	3.3655	2.78588
LS00409	Lsat_1_v5_gn_1_16260.1	1	18684481	18687741	GO:0005515(protein binding);GO:0006457(protein folding);GO:0009507(chloroplast);GO:0009536(plastid);GO:0009658(chloroplast organization);GO:0009706(chloroplast inner membrane);GO:0009941(chloroplast envelope);GO:0010020(chloroplast fission);GO:0031357(integral component of chloroplast inner membrane);GO:0043621(protein self-association)	NA	1.67402	0.74332	0.0154829	0.0348793	up	no	2.54852	11.7317	2.2364	11.3671	5.5264	15.2325	12.857	3.59277	12.9727	7.45478	10.2876	5.9062	9.79934	11.382	12.7973	15.4398	15.5441	20.5546	15.0575	14.7441	12.2448	15.5586	14.4302	11.5276	13.8274	16.9018	11.9893	17.1513	12.6557
LS00410	Lsat_1_v5_gn_1_16281.1	1	18687744	18692352	GO:0003777(microtubule motor activity);GO:0005871(kinesin complex);GO:0007018(microtubule-based movement);GO:0016887(ATPase activity)	NA	1.67511	0.744252	0.344901	0.48199	up	no	0	0.070571	0.019878	0	0.018751	0.035655	0.02118	0.052915	0.035359	0.026232	0.110466	0.075539	0.037547	0	0.094857	0.009844	0.056286	0.010378	0.034458	0.111422	0.077987	0.05122	0	0.036467	0.022965	0.047643	0.14373	0.13134	0.076127
LS00411	Lsat_1_v5_gn_1_16301.1	1	18698735	18714106	NA	NA	2.21948	1.15022	0.425047	0.566612	up	no	0.031598	0	0	0	0	0	0.01654	0	0	0	0.013785	0	0.024442	0	0.033935	0.007852	0	0	0.051187	0	0.029636	0	0	0.015959	0.021459	0.02914	0	0	0.016209
LS00412	Lsat_1_v5_gn_1_16341.1	1	18722540	18723010	NA	NA	1.38964	0.474711	0.429247	0.570675	up	no	2.48907	5.45712	1.05301	7.31416	9.78954	11.066	8.55373	2.79017	6.80059	6.02175	5.65268	4.17104	10.3666	7.47826	7.89881	7.69344	7.55022	15.6262	9.87879	7.45206	10.4657	7.49429	6.81851	6.77018	6.4842	8.26452	9.19834	12.2525	8.66975
LS00413	Lsat_1_v5_gn_1_16380.1	1	18742557	18745854	GO:0000421(autophagosome membrane);GO:0005515(protein binding);GO:0005768(endosome);GO:0005770(late endosome);GO:0005829(cytosol);GO:0005886(plasma membrane);GO:0009504(cell plate);GO:0009920(cell plate formation involved in plant-type cell wall biogenesis);GO:0030136(clathrin-coated vesicle);GO:0030276(clathrin binding)	04144(Endocytosis)	1.36515	0.449057	0.0678008	0.125495	up	no	1.51635	1.37354	1.96803	1.12326	1.06997	0.928447	1.5987	3.18792	1.65757	1.18251	0.732963	1.89052	1.53741	1.77412	1.69772	2.16999	1.39827	1.94657	2.231	2.69662	1.86786	1.63001	2.55524	1.9113	2.32074	1.76663	2.31256	2.5924	2.41065
LS00414	Lsat_1_v5_gn_1_16420.1	1	18774426	18780576	GO:0006886(intracellular protein transport);GO:0006888(ER to Golgi vesicle-mediated transport);GO:0006890(retrograde vesicle-mediated transport, Golgi to ER);GO:0006891(intra-Golgi vesicle-mediated transport);GO:0030126(COPI vesicle coat)	NA	2.33197	1.22155	1.32e-06	8.57499e-06	up	yes	6.31216	24.9343	7.34793	23.1202	4.75761	25.4283	28.7452	5.90451	33.3802	14.0615	19.9681	12.1436	19.6936	21.6491	35.5453	43.0533	42.997	42.5866	46.663	45.9633	29.3466	41.9386	40.6351	40.7741	44.1588	43.3379	31.8448	45.2875	44.1217
LS00415	Lsat_1_v5_gn_1_16440.1	1	18918618	18920972	GO:0003677(DNA binding);GO:0005515(protein binding);GO:0005634(nucleus);GO:0007275(multicellular organism development);GO:0009734(auxin-activated signaling pathway);GO:0009851(auxin biosynthetic process);GO:0046872(metal ion binding);GO:0048467(gynoecium development)	NA	1.04832	0.068079	0.386151	0.526508	up	no	0.950572	0.402467	0.91895	0.883226	1.6663	1.04437	0.731602	1.81575	1.16796	0.765465	0.350917	1.33327	0.89557	1.11024	1.63091	0.659061	0.541486	0.9671	1.01387	0.874433	1.20202	0.856291	1.23877	0.751684	1.64612	1.05608	1.37287	0.729158	1.22611
LS00416	Lsat_1_v5_gn_1_16460.1	1	18977868	18982950	GO:0000325(plant-type vacuole);GO:0007035(vacuolar acidification);GO:0015986(ATP synthesis coupled proton transport);GO:0016471(vacuolar proton-transporting V-type ATPase complex);GO:0046961(proton-transporting ATPase activity, rotational mechanism);GO:0051117(ATPase binding);GO:0070072(vacuolar proton-transporting V-type ATPase complex assembly)	00190(Oxidative phosphorylation);04145(Phagosome)	1.51504	0.599352	1.13652e-05	5.77589e-05	up	no	6.47771	8.2401	6.18721	6.52974	2.55992	5.99565	6.03041	6.12181	7.90545	5.43528	3.97756	6.8344	5.94878	5.35535	7.26896	8.87154	6.42198	7.93202	9.66567	10.2968	8.56687	9.82674	9.94357	7.9165	8.28071	10.5612	9.99657	9.9765	10.1773
LS00417	Lsat_1_v5_gn_1_16480.1	1	18985092	18987179	GO:0005674(transcription factor TFIIF complex);GO:0032968(positive regulation of transcription elongation from RNA polymerase II promoter);GO:0060261(positive regulation of transcription initiation from RNA polymerase II promoter)	03022(Basal transcription factors)	1.30777	0.387108	0.189328	0.298276	up	no	13.4623	10.2273	14.9287	9.27869	9.70737	7.27234	13.179	22.7393	12.2449	10.3326	12.7124	14.1663	12.2324	7.43332	12.2264	13.4323	9.27728	13.4129	12.8357	20.8643	14.6288	15.5709	20.2106	13.5543	13.2599	20.5722	23.0305	18.995	16.2132
LS00418	Lsat_1_v5_gn_1_16501.1	1	18989116	18991622	GO:0000325(plant-type vacuole);GO:0005215(transporter activity);GO:0005773(vacuole);GO:0005774(vacuolar membrane);GO:0005794(Golgi apparatus);GO:0005886(plasma membrane);GO:0009705(plant-type vacuole membrane);GO:0015031(protein transport);GO:0015112(nitrate transmembrane transporter activity);GO:0015334(high-affinity oligopeptide transmembrane transporter activity);GO:0015833(peptide transport);…	NA	1.14776	0.198827	0.93548	0.962764	up	no	0.986643	5.35672	0.985056	7.01982	2.40762	9.25743	6.92417	1.67359	6.48289	4.84169	4.90053	4.00127	5.4379	6.9437	5.97505	5.39177	6.34279	5.57308	5.59465	6.20807	5.77973	5.20462	4.48636	4.81173	6.37867	4.55926	4.96845	5.30147	6.08676
LS00419	Lsat_1_v5_gn_1_16521.1	1	19017520	19020168	GO:0000325(plant-type vacuole);GO:0005215(transporter activity);GO:0005773(vacuole);GO:0005774(vacuolar membrane);GO:0005794(Golgi apparatus);GO:0005886(plasma membrane);GO:0009705(plant-type vacuole membrane);GO:0015031(protein transport);GO:0015112(nitrate transmembrane transporter activity);GO:0015334(high-affinity oligopeptide transmembrane transporter activity);GO:0015833(peptide transport);…	NA	3.58326	1.84127	2.3615e-10	3.87118e-09	up	yes	0.24612	0.362623	0.193455	0.918976	0.226899	1.58143	1.64278	0.208972	1.59941	0.721776	0.888929	0.347221	0.757211	0.867141	2.38144	2.92238	3.03997	3.47076	2.64657	2.63865	2.37269	3.43828	2.00506	2.11607	2.20001	2.77223	2.45108	2.967	3.13121
LS00420	Lsat_1_v5_gn_1_16540.1	1	19046422	19049601	GO:0003993(acid phosphatase activity);GO:0005615(extracellular space);GO:0030145(manganese ion binding);GO:0046872(metal ion binding)	NA	0.881149	-0.182541	5.57768e-05	0.000238375	down	no	35.2035	21.1895	33.0011	22.0547	32.7262	24.3847	26.449	49.2461	28.8759	32.9033	26.8084	35.0208	28.2706	22.8249	22.3609	23.3782	22.5682	23.2227	25.4712	31.1971	26.25	27.0415	27.6021	26.9702	25.0759	28.2885	27.8926	30.5028	27.7124
LS00421	Lsat_1_v5_gn_1_16560.1	1	19051497	19052033	GO:0003993(acid phosphatase activity);GO:0004722(protein serine/threonine phosphatase activity);GO:0005576(extracellular region);GO:0005618(cell wall);GO:0005829(cytosol);GO:0009505(plant-type cell wall);GO:0009506(plasmodesma);GO:0016036(cellular response to phosphate starvation);GO:0046872(metal ion binding)	NA	1.76584	0.820351	0.732395	0.838702	up	no	0	0	0.766622	0	0	0	0.463932	1.76226	0	0	0	0	0.562276	0	0	0	0	0	0.713887	0	0	0	0	0	1.05268	1.79241	0	3.16714	0
LS00422	Lsat_1_v5_gn_1_16580.1	1	19056931	19057393	GO:0003993(acid phosphatase activity);GO:0005615(extracellular space);GO:0030145(manganese ion binding);GO:0046872(metal ion binding)	NA	2.67993	1.42219	0.398583	0.539436	up	no	0.601059	0	1.70292	0	0	0	0	2.29749	0	0	0.542755	0.593254	0	0	0	0	0.581279	0	0	4.44327	0	1.77732	1.58755	0.175058	0.914009	2.96496	0	4.03088	0
LS00423	Lsat_1_v5_gn_1_16600.1	1	19057943	19058908	GO:0003993(acid phosphatase activity);GO:0004722(protein serine/threonine phosphatase activity);GO:0005576(extracellular region);GO:0005829(cytosol);GO:0009505(plant-type cell wall);GO:0016036(cellular response to phosphate starvation);GO:0046872(metal ion binding)	NA	1.98009	0.985564	0.00908653	0.021854	up	no	2.0579	0.52747	0.468204	0.193688	0.626548	0.922149	1.35606	2.42624	1.35181	0.971786	0.777898	1.67701	2.02961	1.21272	2.04791	1.36691	3.02266	0.983446	1.50568	5.56643	1.42299	1.33962	2.70724	1.19126	0.859673	4.45706	1.52623	4.88624	2.33198
LS00424	Lsat_1_v5_gn_1_16621.1	1	19111992	19112836	GO:0003700(DNA binding transcription factor activity);GO:0005634(nucleus);GO:0043565(sequence-specific DNA binding);GO:0044212(transcription regulatory region DNA binding);GO:0045893(positive regulation of transcription, DNA-templated)	NA	1.62859	0.703624	0.878474	0.930715	up	no	0	0	0	0.077613	0.281951	0	0	0	0	0.112491	0.227106	0	0	0	0.445377	0	0.15441	0	0	0	0	0	0	0.25406	0	0	0.053911	0.140773	0.171448
LS00425	Lsat_1_v5_gn_1_16700.1	1	19233310	19236508	GO:0003700(DNA binding transcription factor activity);GO:0005634(nucleus)	04136(Autophagy - other eukaryotes)	1.92833	0.947349	0.275669	0.4036	up	no	0.010082	0.024244	0	0.022985	0	0.063182	0.022969	0.028427	0.049935	0	0.010939	0.021703	0.01409	0.052229	0.065764	0.033256	0.053291	0.086769	0.046034	0.036429	0	0.010214	0.101525	0	0.034059	0.065389	0.059567	0.060076	0.010389
LS00426	Lsat_1_v5_gn_1_16721.1	1	19242312	19247884	GO:0004565(beta-galactosidase activity);GO:0005618(cell wall);GO:0005773(vacuole)	00052(Galactose metabolism);00600(Sphingolipid metabolism);00531(Glycosaminoglycan degradation);00604(Glycosphingolipid biosynthesis - ganglio series);00511(Other glycan degradation)	3.15542	1.65783	4.46129e-15	2.08487e-13	up	yes	0.577219	1.63721	0.337538	0.958758	0.098343	1.18481	1.07871	1.19257	1.31007	0.966253	0.718521	0.953729	0.915582	1.08907	2.87509	2.60862	1.80084	2.88173	3.34235	4.05802	1.93651	2.43023	2.8801	2.70552	2.66678	3.61203	3.10042	4.01947	3.09495
LS00427	Lsat_1_v5_gn_1_16741.1	1	19315630	19316955	GO:0005576(extracellular region);GO:0005618(cell wall);GO:0005886(plasma membrane);GO:0009505(plant-type cell wall);GO:0030246(carbohydrate binding)	NA	0.992136	-0.0113909	0.259786	0.385611	down	no	0.7678	2.72364	0.993085	2.29793	4.31008	3.66201	2.32648	0.619029	2.33293	1.70427	1.01663	2.04597	3.03261	3.35298	1.98078	1.41569	3.50804	2.38138	2.91049	2.76071	2.73289	2.83752	1.61146	2.30972	1.24974	1.48197	1.88717	1.90099	2.18164
LS00428	Lsat_1_v5_gn_1_17221.1	1	19858479	19861381	GO:0005576(extracellular region);GO:0005615(extracellular space);GO:0009690(cytokinin metabolic process);GO:0009823(cytokinin catabolic process);GO:0016614(oxidoreductase activity, acting on CH-OH group of donors);GO:0019139(cytokinin dehydrogenase activity);GO:0050660(flavin adenine dinucleotide binding);GO:0055114(oxidation-reduction process)	00908(Zeatin biosynthesis)	0.96852	-0.0461468	0.204446	0.317694	down	no	0.492796	0.374037	0.277909	0.701556	0.234378	0.671403	0.589174	0.409735	0.447435	0.411551	0.08973	0.744212	0.331014	0.58604	0.32439	0.23972	0.397791	0.47108	0.363243	0.720272	0.297593	0.676663	0.286917	0.356598	0.437069	0.585371	0.394674	0.395529	0.653866
LS00429	Lsat_1_v5_gn_1_17201.1	1	19867454	19869643	GO:0008168(methyltransferase activity);GO:0032259(methylation)	NA	1.17307	0.230293	0.971953	0.984126	up	no	1.83912	8.72839	2.62744	7.85083	4.87026	11.7891	8.69671	1.9455	9.97857	7.13485	7.48641	5.74249	7.13395	8.35922	8.4451	7.60709	7.57019	11.3059	7.89632	8.00625	6.77917	7.07696	8.04627	7.68527	7.48139	8.0495	7.52433	8.48411	6.41719
LS00430	Lsat_1_v5_gn_1_17141.1	1	19903748	19906913	GO:0003677(DNA binding);GO:0003700(DNA binding transcription factor activity);GO:0005515(protein binding);GO:0005634(nucleus);GO:0006351(transcription, DNA-templated);GO:0006355(regulation of transcription, DNA-templated)	NA	1.46806	0.55391	0.177356	0.282709	up	no	0.818983	0.770039	0.450256	0.788437	0.162018	0.735936	0.774557	1.1388	0.866404	0.589439	0.115397	0.80038	0.62876	0.704746	1.09541	0.106831	0.526193	0.879218	0.662663	1.63642	0.61842	0.687574	0.697553	1.00502	0.925589	1.48174	1.6361	1.57465	1.16423
LS00431	Lsat_1_v5_gn_1_17120.1	1	19909945	19910942	GO:0003677(DNA binding);GO:0003700(DNA binding transcription factor activity);GO:0005515(protein binding);GO:0005634(nucleus);GO:0006351(transcription, DNA-templated);GO:0006355(regulation of transcription, DNA-templated);GO:0009845(seed germination);GO:0043565(sequence-specific DNA binding);GO:0044212(transcription regulatory region DNA binding);GO:0046982(protein heterodimerization activity)	NA	0.856687	-0.22316	0.000665968	0.00216959	down	no	25.0115	17.7656	30.302	16.4227	32.4955	30.7895	17.1537	25.1013	17.1099	18.2594	15.2171	18.8698	18.2306	18.0744	18.9296	17.7606	15.9452	24.9261	19.6787	19.6848	15.2421	16.2856	19.4069	15.9363	16.5459	17.6637	21.522	18.0334	18.5399
LS00432	Lsat_1_v5_gn_1_17080.1	1	20023975	20026544	GO:0000165(MAPK cascade);GO:0004707(MAP kinase activity);GO:0005515(protein binding);GO:0005524(ATP binding);GO:0005634(nucleus);GO:0005737(cytoplasm);GO:0006952(defense response);GO:0007165(signal transduction);GO:0007623(circadian rhythm);GO:0010468(regulation of gene expression);GO:0016301(kinase activity);GO:0042542(response to hydrogen peroxide)	04016(MAPK signaling pathway - plant)	1.51244	0.596874	0.0243135	0.0517033	up	no	0.684913	0.624712	0.31109	0.592418	0.429301	1.09833	0.489857	0.98426	0.633883	0.780571	0.547331	0.737106	0.324802	0.349143	0.987138	0.698967	0.765375	0.626744	0.877803	1.2553	0.553591	1.09905	1.52096	0.966895	0.780308	0.945868	0.926921	0.967231	0.943967
LS00433	Lsat_1_v5_gn_1_17041.1	1	20068248	20072581	GO:0001046(core promoter sequence-specific DNA binding);GO:0001228(transcriptional activator activity, RNA polymerase II transcription regulatory region sequence-specific DNA binding);GO:0005634(nucleus);GO:0006366(transcription by RNA polymerase II)	NA	1.6937	0.760179	0.0133776	0.0307002	up	no	0.580298	0.728886	0.482902	0.947693	1.20275	2.40663	1.21461	1.33715	1.3569	0.567592	1.02676	0.945347	1.56407	0.828926	1.7278	0.955866	1.45657	2.31225	1.30771	2.7548	1.95822	1.75851	1.84993	0.69555	1.77261	2.85645	2.50899	2.21397	1.43666
LS00434	Lsat_1_v5_gn_1_16840.1	1	20110353	20122917	GO:0005794(Golgi apparatus);GO:0005886(plasma membrane);GO:0006810(transport);GO:0008526(phosphatidylinositol transporter activity)	00970(Aminoacyl-tRNA biosynthesis)	0.70122	-0.512061	5.15291e-11	9.82442e-10	down	no	26.916	16.3672	26.445	18.7293	6.73303	15.0263	14.9425	30.2626	18.3256	17.2055	17.1418	19.6781	17.0552	14.5319	12.8641	11.611	12.6623	13.2319	12.9843	13.853	11.48	15.59	12.7937	11.6119	13.0117	15.1869	14.346	12.1453	11.4871
LS00435	Lsat_1_v5_gn_1_16860.1	1	20123577	20124579	GO:0000786(nucleosome);GO:0003677(DNA binding);GO:0005634(nucleus);GO:0006334(nucleosome assembly)	NA	1.04621	0.0651681	0.259565	0.385365	up	no	114.286	62.063	116.532	62.3187	97.6953	54.1763	63.3891	136.838	63.5803	84.6606	60.5266	96.4279	72.9949	70.9185	77.0229	92.5525	77.7608	75.1427	82.3181	78.0356	113.268	91.9618	88.5402	102.382	96.6929	78.4181	86.0333	69.5326	86.5965
LS00436	Lsat_1_v5_gn_1_16900.1	1	20194807	20197419	GO:0005634(nucleus);GO:0005737(cytoplasm);GO:0009611(response to wounding);GO:0009694(jasmonic acid metabolic process);GO:0009695(jasmonic acid biosynthetic process);GO:0009867(jasmonic acid mediated signaling pathway);GO:0030795(jasmonate O-methyltransferase activity);GO:0031408(oxylipin biosynthetic process);GO:0032259(methylation);GO:0102078(methyl jasmonate methylesterase activity)	00592(alpha-Linolenic acid metabolism)	0.657808	-0.604261	0.610588	0.738173	down	no	0.067097	0	0	0	0	0	0	0	0	0.088346	0.081086	0	0.091254	0.041634	0	0.157523	0	0	0	0.10284	0	0	0	0	0	0	0	0	0
LS00437	Lsat_1_v5_gn_1_16941.1	1	20348513	20349334	NA	NA	1.03269	0.0464119	0.352179	0.489971	up	no	4.50408	3.71066	4.93255	3.14986	4.15542	2.08465	4.0049	6.06848	2.76777	3.5908	2.68689	2.78309	4.47183	3.00562	5.22816	2.25147	5.34969	2.36212	3.75211	3.50034	4.41149	4.3311	3.58841	2.58628	5.02763	2.90646	3.38969	2.27355	6.48501
LS00438	Lsat_1_v5_gn_1_16981.1	1	20617715	20619535	GO:0016020(membrane);GO:0016709(oxidoreductase activity, acting on paired donors, with incorporation or reduction of molecular oxygen, NAD(P)H as one donor, and incorporation of one atom of oxygen);GO:0044550(secondary metabolite biosynthetic process)	NA	1.03576	0.0506932	0.461123	0.602498	up	no	2.22401	8.23617	2.63066	7.42271	2.78724	5.59219	18.8669	4.21926	8.35345	9.88571	14.1978	4.93873	13.2436	13.7617	7.82701	7.93074	9.1611	8.5605	8.78316	13.3468	3.33507	9.52283	5.01892	6.38542	6.65442	9.70592	8.07905	15.7143	9.1049
LS00439	Lsat_1_v5_gn_1_17000.1	1	20667152	20669017	GO:0005515(protein binding);GO:0005773(vacuole);GO:0005774(vacuolar membrane);GO:0005783(endoplasmic reticulum);GO:0005789(endoplasmic reticulum membrane);GO:0005829(cytosol);GO:0005886(plasma membrane);GO:0009535(chloroplast thylakoid membrane);GO:0016021(integral component of membrane);GO:0020037(heme binding);GO:0046872(metal ion binding);GO:0055114(oxidation-reduction process)	00910(Nitrogen metabolism)	1.01214	0.0174075	0.0421394	0.0833276	up	no	40.5107	29.8824	35.7829	32.5906	32.3099	15.8068	32.2261	38.2468	28.7053	28.8421	32.1542	28.9748	34.0586	27.5607	33.8779	33.933	29.0974	25.0911	36.495	35.0425	30.5436	29.6232	31.549	29.8348	29.9281	32.7232	31.4804	36.1711	29.2147
LS00440	Lsat_1_v5_gn_1_18740.1	1	20722258	20732949	GO:0008253(5'-nucleotidase activity)	00230(Purine metabolism);00240(Pyrimidine metabolism);00760(Nicotinate and nicotinamide metabolism)	1.59023	0.669235	0.0510355	0.098245	up	no	1.51387	5.74609	1.57664	5.57365	0.490372	9.40849	5.35413	1.30691	6.42473	3.0854	4.85624	3.71772	4.54837	5.3472	6.98712	7.27477	6.13948	7.33399	6.54573	6.99812	5.15615	7.02529	7.70502	6.22731	7.58979	6.58177	4.81407	6.17012	7.89094
LS00441	Lsat_1_v5_gn_1_18761.1	1	20734860	20737238	GO:0005737(cytoplasm);GO:0009507(chloroplast)	NA	1.14237	0.192027	0.823628	0.899641	up	no	25.8215	18.1808	25.092	16.7096	10.2704	11.5958	15.7698	25.142	18.5433	18.5194	15.2378	19.5072	17.1178	15.0288	18.8571	20.1105	16.8513	14.7636	19.9574	26.3751	21.8611	19.3916	24.0721	20.6343	18.0544	23.8269	22.2373	21.4176	20.6855
LS00442	Lsat_1_v5_gn_1_18820.1	1	20805547	20807457	GO:0000038(very long-chain fatty acid metabolic process);GO:0005634(nucleus);GO:0006633(fatty acid biosynthetic process);GO:0016021(integral component of membrane);GO:0042335(cuticle development);GO:0102336(3-oxo-arachidoyl-CoA synthase activity);GO:0102337(3-oxo-cerotoyl-CoA synthase activity);GO:0102338(3-oxo-lignoceronyl-CoA synthase activity);GO:0102756(very-long-chain 3-ketoacyl-CoA synthase…	00062(Fatty acid elongation)	1.27363	0.348945	0.343397	0.480231	up	no	14.7973	25.6381	12.9127	31.3552	9.74972	38.2164	29.8571	13.5284	28.5236	26.8327	25.9915	24.9939	33.0499	26.8921	30.4771	31.201	34.1243	36.4287	29.7217	31.2161	29.2674	34.199	27.7628	33.0407	30.1455	26.744	28.3724	29.367	35.0886
LS00443	Lsat_1_v5_gn_1_18841.1	1	20812175	20816603	GO:0005351(carbohydrate:proton symporter activity);GO:0005355(glucose transmembrane transporter activity);GO:0005887(integral component of plasma membrane);GO:0046323(glucose import)	NA	1.03912	0.0553656	0.293	0.423722	up	no	36.8535	21.76	38.3584	22.7972	8.17688	19.7059	28.3523	46.1456	27.7946	23.3979	19.0861	31.1092	32.2206	19.4421	23.6175	25.753	23.228	18.8013	27.3331	35.344	21.4807	25.6444	29.3335	30.1095	28.3462	32.6842	27.8617	35.5138	32.6766
LS00444	Lsat_1_v5_gn_1_18880.1	1	20914670	20919562	GO:0004338(glucan exo-1,3-beta-glucosidase activity);GO:0004565(beta-galactosidase activity);GO:0008422(beta-glucosidase activity);GO:0033907(beta-D-fucosidase activity);GO:0047701(beta-L-arabinosidase activity);GO:0080083(beta-gentiobiose beta-glucosidase activity);GO:1901657(glycosyl compound metabolic process)	00500(Starch and sucrose metabolism);00460(Cyanoamino acid metabolism);00940(Phenylpropanoid biosynthesis)	1.58389	0.663468	1.22902e-05	6.18712e-05	up	no	10.8768	8.118	11.3071	6.06798	3.04608	8.21862	7.90937	15.087	9.71499	8.02599	7.44572	10.7901	8.92277	5.85101	11.6554	11.4172	10.184	13.7364	13.0273	17.4012	13.2841	14.3206	14.0353	10.2861	13.854	19.0406	14.8854	16.6046	12.2547
LS00445	Lsat_1_v5_gn_1_18940.1	1	20943063	20944934	GO:0005886(plasma membrane);GO:0006633(fatty acid biosynthetic process);GO:0070566(adenylyltransferase activity)	NA	4.92833	2.3011	0.405501	0.547005	up	no	0	0	0	0	0	0	0	0	0	0.032823	0	0	0	0	0.040507	0	0	0	0	0	0	0	0	0.038227	0	0.056687	0	0.037896	0
LS00446	Lsat_1_v5_gn_1_18980.1	1	20947492	20948987	GO:0005737(cytoplasm);GO:0005886(plasma membrane);GO:0006979(response to oxidative stress);GO:0016491(oxidoreductase activity);GO:0046686(response to cadmium ion);GO:0055114(oxidation-reduction process)	NA	0.845872	-0.241488	0.00684346	0.0170258	down	no	2.45374	5.34139	2.79994	4.17941	9.39344	4.7923	3.93763	2.75101	3.25259	3.02981	3.40151	3.7445	4.83329	3.99395	3.6901	3.19639	3.49535	5.47335	3.38671	2.57665	3.6302	3.43303	4.15556	2.60691	3.42841	3.34609	3.73223	3.19067	3.13674
LS00447	Lsat_1_v5_gn_1_19040.1	1	20966917	20969497	GO:0005737(cytoplasm);GO:0005886(plasma membrane);GO:0006979(response to oxidative stress);GO:0016491(oxidoreductase activity);GO:0046686(response to cadmium ion);GO:0055114(oxidation-reduction process)	NA	1.27579	0.351386	0.333763	0.469384	up	no	13.0767	14.9052	17.0824	16.716	18.7663	17.9072	16.0302	17.2423	15.6785	16.0591	12.4487	14.5585	21.2888	19.4783	23.8078	19.878	20.999	18.381	19.8902	27.205	21.0174	21.3334	20.9618	19.5816	21.9883	19.6996	18.2752	18.2504	24.814
LS00448	Lsat_1_v5_gn_1_19061.1	1	20998617	20999351	NA	NA	0.533657	-0.906014	0.00550525	0.0140785	down	no	1.90129	0.244776	1.77835	1.86026	1.7318	0.312199	1.13505	1.11463	0.340687	0.601978	0.090241	0.223234	1.26628	1.08751	0.359155	0.192712	0.382414	0.602208	0.876843	0.709914	0.703826	0.091665	0	0.590243	0.3572	1.60413	0.614437	0.465333	0.27656
LS00449	Lsat_1_v5_gn_1_18701.1	1	21046844	21049506	GO:0008422(beta-glucosidase activity);GO:0009651(response to salt stress);GO:0009725(response to hormone);GO:0019762(glucosinolate catabolic process)	00500(Starch and sucrose metabolism);00460(Cyanoamino acid metabolism);00940(Phenylpropanoid biosynthesis)	1.16172	0.216259	0.983419	0.991535	up	no	4.71179	6.57972	5.72872	5.33009	3.3789	7.09139	5.65354	7.7502	8.87473	6.44758	3.42598	9.52354	0	4.11439	4.87245	6.17079	5.20686	7.074	6.18432	7.49066	6.48214	8.06594	7.37727	7.04169	4.03414	7.61581	7.50228	7.30142	5.42657
LS00450	Lsat_1_v5_gn_1_17381.1	1	21098618	21101542	GO:0008152(metabolic process);GO:0009821(alkaloid biosynthetic process);GO:0050247(raucaffricine beta-glucosidase activity);GO:0050506(vomilenine glucosyltransferase activity)	00500(Starch and sucrose metabolism);00460(Cyanoamino acid metabolism);00940(Phenylpropanoid biosynthesis)	1.10954	0.149965	0.748705	0.845945	up	no	16.5824	23.1223	17.6395	21.0652	8.36079	26.8725	20.6883	29.4813	33.898	23.0927	8.06843	31.4356	22.7166	15.9973	18.628	20.3202	19.5419	23.2268	24.6238	26.4581	20.9629	26.6642	24.7181	25.7798	19.5299	26.7041	29.5965	25.7992	22.9212
LS00451	Lsat_1_v5_gn_1_17460.1	1	21161415	21164757	GO:0006855(drug transmembrane transport)	NA	1.27984	0.35596	0.28154	0.410037	up	no	28.9403	37.6862	24.7091	39.5195	37.2793	30.3172	48.3799	36.3675	40.9162	42.7958	41.4443	37.5367	41.8577	39.9741	46.0404	49.3869	46.1857	45.7016	53.6102	54.2613	38.6503	48.3751	44.9186	40.1042	45.8133	52.0592	47.4991	62.8095	48.228
LS00452	Lsat_1_v5_gn_1_17500.1	1	21198221	21204886	GO:0006855(drug transmembrane transport)	NA	0.839034	-0.253198	0.00178881	0.00521242	down	no	6.52188	1.84154	6.995	3.93166	3.2568	2.29878	3.90003	6.18026	4.26279	3.54851	2.94964	4.61618	5.28609	4.17406	3.6494	2.3784	3.12979	3.63287	3.66017	3.55801	3.87483	2.83614	3.51024	4.37821	3.44374	3.06093	3.76451	4.87855	3.96926
LS00453	Lsat_1_v5_gn_1_17521.1	1	21208535	21212421	GO:0006855(drug transmembrane transport)	NA	1.44988	0.535932	0.0360603	0.0727751	up	no	6.92547	3.78858	4.19936	4.67093	3.45363	4.68304	9.07634	7.05679	5.7023	6.71375	8.16207	4.89909	6.10559	3.6889	5.74423	10.1897	6.76021	8.26813	11.4278	13.7727	4.38744	6.1266	7.90111	8.56058	7.33577	8.63452	5.98923	10.9386	6.88075
LS00454	Lsat_1_v5_gn_1_17540.1	1	21232584	21236956	GO:0006855(drug transmembrane transport)	NA	1.37507	0.45951	0.0868791	0.155174	up	no	9.62552	22.369	8.63912	22.971	10.7289	20.1254	21.5974	11.4524	18.7769	22.7051	18.9175	19.4281	21.2329	20.7378	22.409	25.8353	26.7345	24.8343	23.8216	25.0606	25.8823	22.5206	23.9642	27.0007	24.3638	23.4295	24.5121	22.7921	24.1421
LS00455	Lsat_1_v5_gn_1_17561.1	1	21253960	21257796	GO:0005829(cytosol);GO:0008180(COP9 signalosome);GO:0019784(NEDD8-specific protease activity)	NA	0.969436	-0.0447831	0.0431063	0.0850236	down	no	22.5456	11.0804	21.6062	13.6922	5.727	17.7765	13.0981	27.3954	11.5989	15.0528	12.3372	17.879	11.9967	11.362	12.7951	13.1888	12.3936	14.5608	13.1084	18.1235	12.8792	14.4728	14.5669	14.477	11.7244	18.4812	18.3362	18.2811	14.0039
LS00456	Lsat_1_v5_gn_1_17581.1	1	21260474	21264400	GO:0003674(molecular_function);GO:0005634(nucleus);GO:0008150(biological_process)	NA	3.4247	1.77598	2.18461e-11	4.59256e-10	up	yes	0.380098	0.308514	0.381233	0.249516	0.258189	0.356976	0.421049	0.563218	0.435981	0.217785	0.320174	0.271419	0.251196	0.412039	0.573168	0.450906	0.407807	0.6174	1.01032	2.14997	0.660386	0.825813	1.77145	0.695887	0.967076	2.99166	1.27657	2.15425	1.16055
LS00457	Lsat_1_v5_gn_1_17601.1	1	21265511	21267480	GO:0003674(molecular_function);GO:0005739(mitochondrion);GO:0009507(chloroplast);GO:0009536(plastid);GO:0009941(chloroplast envelope)	NA	1.13795	0.186432	0.684878	0.800666	up	no	54.0738	130.796	65.132	135.681	105.834	103.345	124.857	51.6423	121.623	99.8383	112.941	98.8274	111.203	132.47	127.805	125.704	123.71	105.911	124.61	108.165	133.044	123.065	118.858	110.934	116.335	112.383	109.715	106.758	118.768
LS00458	Lsat_1_v5_gn_1_17620.1	1	21302186	21305864	GO:0003674(molecular_function);GO:0005634(nucleus);GO:0008150(biological_process)	NA	4.61544	2.20647	2.55639e-22	3.93496e-20	up	yes	0.121619	0.47142	0.276291	0.125631	0.094858	0.389881	0.34132	0.188515	0.360365	0.158476	0.289772	0.283158	0.237255	0.366548	0.910193	1.35753	0.539718	1.19005	1.12164	1.8535	1.01703	1.21012	1.659	0.524937	0.783185	2.02023	1.14192	1.74863	1.24449
LS00459	Lsat_1_v5_gn_1_17680.1	1	21353208	21355532	GO:0005215(transporter activity);GO:0005886(plasma membrane);GO:0006810(transport)	NA	1.57973	0.659682	1.31847e-05	6.59599e-05	up	no	5.82753	9.04087	5.03941	8.08098	7.3049	10.1059	7.49459	8.63358	8.8982	6.17824	7.71421	8.08224	8.22697	8.65951	11.5495	11.2338	10.1548	14.5508	10.8255	12.3863	12.8283	12.3796	13.8878	11.8407	9.76389	14.8351	14.1293	12.7076	11.9035
LS00460	Lsat_1_v5_gn_1_17701.1	1	21355749	21358657	GO:0005829(cytosol);GO:0016618(hydroxypyruvate reductase activity);GO:0030267(glyoxylate reductase (NADP) activity)	NA	0.936382	-0.0948309	0.00173539	0.00507794	down	no	10.6839	7.95268	13.0059	8.8712	3.48582	8.78148	10.4731	15.5115	10.1704	8.44583	8.52515	10.4035	9.31768	6.94908	8.5588	7.46012	6.96242	7.84804	8.90505	10.6424	7.12096	9.17289	10.4495	7.1731	8.26135	12.0456	10.7618	9.4073	8.24107
LS00461	Lsat_1_v5_gn_1_17721.1	1	21361725	21365464	GO:0005739(mitochondrion);GO:0008033(tRNA processing);GO:0010181(FMN binding);GO:0016491(oxidoreductase activity);GO:0046872(metal ion binding);GO:0051539(4 iron, 4 sulfur cluster binding);GO:0055114(oxidation-reduction process);GO:0102521(tRNA-4-demethylwyosine synthase activity)	NA	2.40446	1.26571	1.19101e-08	1.31133e-07	up	yes	2.24004	5.10067	2.18055	5.05467	0.764517	6.27219	7.44065	3.02747	8.84945	2.97156	4.25502	3.455	4.65449	4.67128	9.93372	10.8226	9.0277	10.3014	11.4088	11.9055	6.24916	10.1793	10.2464	9.70685	10.526	12.6967	8.40621	14.9787	10.5989
LS00462	Lsat_1_v5_gn_1_17740.1	1	21388349	21398723	GO:0000771(agglutination involved in conjugation);GO:0005536(glucose binding);GO:0005537(mannose binding);GO:0005575(cellular_component)	NA	1.61127	0.688199	0.112678	0.193404	up	no	0.177679	0.08201	0.217896	0.137212	0	0.172098	0.166791	0.150684	0.328221	0.189529	0.116235	0.307735	0.129347	0.185151	0.176383	0.382714	0	0.284844	0.225307	0.290883	0.290377	0.212943	0.244236	0.37058	0.455074	0.336981	0.223374	0.351377	0.230156
LS00463	Lsat_1_v5_gn_1_17821.1	1	21435891	21437560	GO:0005575(cellular_component);GO:0030246(carbohydrate binding)	NA	0.756254	-0.403057	0.838099	0.904057	down	no	0	0	0	0	0	0	0	0	0	0.085686	0	0	0	0	0.025743	0	0	0	0	0	0.043686	0	0	0	0	0	0	0	0
LS26088	Lsat_1_v5_gn_1_17840.1	1	21441914	21442694	NA	NA	10.548	3.3989	0.986705	0.992204	up	no	0	0	0	0	0	0	0	0	0	0	0	0	0	0	0	0	0	0	0	0	0	0	0	0	0	0.015822	0	0	0
LS00464	Lsat_1_v5_gn_1_17900.1	1	21459199	21462635	GO:0005634(nucleus);GO:0008150(biological_process);GO:0016757(transferase activity, transferring glycosyl groups)	NA	1.50288	0.58773	0.00072213	0.00233137	up	no	3.1319	5.88253	2.7556	4.2329	1.32395	3.54062	4.15734	4.61702	6.0458	3.59246	3.12545	4.09079	3.48423	3.58615	6.14137	5.66987	4.81406	4.51907	5.20068	7.09919	5.59629	5.39498	7.26823	4.71214	5.01407	7.5261	5.96863	6.69014	4.63988
LS00465	Lsat_1_v5_gn_1_18461.1	1	21501612	21504181	GO:0003676(nucleic acid binding);GO:0003700(DNA binding transcription factor activity);GO:0005515(protein binding);GO:0005634(nucleus);GO:0006351(transcription, DNA-templated);GO:0006355(regulation of transcription, DNA-templated);GO:0008270(zinc ion binding);GO:0009937(regulation of gibberellic acid mediated signaling pathway);GO:0010029(regulation of seed germination);GO:0010431(seed maturation…	00052(Galactose metabolism);00600(Sphingolipid metabolism);00531(Glycosaminoglycan degradation);00604(Glycosphingolipid biosynthesis - ganglio series);00511(Other glycan degradation)	1.24983	0.321727	0.761113	0.85568	up	no	4.10764	31.458	5.92275	32.8162	22.7138	48.794	28.5828	5.6627	34.9382	26.0521	27.4211	15.8089	22.8127	31.4253	29.011	28.1868	32.4196	31.7016	31.9404	29.3014	35.2123	38.9529	32.6632	28.0224	31.4726	27.0417	27.8719	23.731	25.7778
LS00466	Lsat_1_v5_gn_1_18441.1	1	21523469	21525323	GO:0004497(monooxygenase activity)	00905(Brassinosteroid biosynthesis)	1.37303	0.457358	0.388535	0.528885	up	no	0.64714	0.615518	0.500997	0.639919	0.150464	0.108052	0.208976	0.187882	0.475503	0.115344	0.336342	0.248223	0.271488	0.348661	0.628459	0.384823	0.44698	0.378087	0.298376	0.444427	0.173887	0.514332	0.509638	0.550371	0.642085	0.358068	0.988939	0.550372	0.272616
LS00467	Lsat_1_v5_gn_1_18420.1	1	21532160	21532528	GO:0000209(protein polyubiquitination);GO:0043161(proteasome-mediated ubiquitin-dependent protein catabolic process);GO:0061630(ubiquitin protein ligase activity)	NA	0.429294	-1.21996	5.78626e-07	4.13445e-06	down	yes	26.546	7.1203	23.4983	7.7126	22.2303	4.58414	4.08969	23.7575	6.83197	8.68968	4.41475	9.61036	8.52	6.70021	4.4844	3.77191	9.32199	2.0834	6.70932	5.10299	5.97128	4.68647	3.51417	6.86436	3.09043	4.57444	5.20821	4.05289	6.13753
LS00468	Lsat_1_v5_gn_1_18361.1	1	21570850	21572775	GO:0004497(monooxygenase activity)	00905(Brassinosteroid biosynthesis)	0.52421	-0.931783	0.0267047	0.0560142	down	no	0.730725	0.076669	0.108519	0.125544	0.241672	0.322	0	0.698732	0.395314	0.133239	0.244818	0.825507	1.39364	0.69071	0.577091	0.116133	0.142823	0.437584	0.073731	0.131344	0.414007	0.051107	0.064153	0.040706	0.175114	0.073691	0.03828	0.134241	0.892665
LS00469	Lsat_1_v5_gn_1_18261.1	1	21662445	21664038	GO:0003674(molecular_function);GO:0005737(cytoplasm);GO:0008150(biological_process)	NA	0.899477	-0.152841	0.00240431	0.00678041	down	no	18.6328	18.3813	17.7096	21.5248	30.9739	13.6256	17.8531	15.9623	18.7075	20.1742	18.5218	16.3026	18.7363	21.48	18.2257	16.9764	16.9508	14.9044	17.4768	16.8941	19.8189	18.72	19.5285	14.6739	15.9031	17.8452	16.8444	15.9133	18.1674
LS00470	Lsat_1_v5_gn_1_18240.1	1	21664339	21667191	GO:0000038(very long-chain fatty acid metabolic process);GO:0005634(nucleus);GO:0005783(endoplasmic reticulum);GO:0005789(endoplasmic reticulum membrane);GO:0006644(phospholipid metabolic process);GO:0008152(metabolic process);GO:0008654(phospholipid biosynthetic process);GO:0016021(integral component of membrane);GO:0016746(transferase activity, transferring acyl groups);GO:0050200(plasmalogen s…	00564(Glycerophospholipid metabolism);00565(Ether lipid metabolism)	1.2042	0.268075	0.936188	0.96326	up	no	5.69573	14.9406	6.56074	17.8741	14.7602	18.0042	19.2612	6.27747	15.2145	14.5712	13.0581	10.4697	18.9902	18.9632	21.4007	15.2992	15.6458	16.0438	16.3029	18.4561	16.7657	16.9292	16.5884	16.7005	16.7313	15.7328	14.4759	17.3266	16.7295
LS00471	Lsat_1_v5_gn_1_18200.1	1	21678441	21680186	GO:0003700(DNA binding transcription factor activity);GO:0005515(protein binding);GO:0005634(nucleus);GO:0005737(cytoplasm);GO:0009741(response to brassinosteroid)	04075(Plant hormone signal transduction)	0.645218	-0.632141	1.64151e-08	1.75247e-07	down	no	25.8543	18.3413	26.9169	26.0861	24.5599	53.6922	17.8869	25.5203	20.1345	24.3077	19.0642	21.285	21.4876	22.3285	17.0751	17.8048	19.166	23.1654	15.0429	12.1998	16.6715	15.1054	13.6551	16.6848	14.1738	14.0544	17.3471	13.7302	14.3285
LS00472	Lsat_1_v5_gn_1_18141.1	1	21746417	21747420	NA	NA	1.02032	0.0290287	0.842973	0.907456	up	no	0	0.072464	0.483852	0	0	0.563659	0.24509	0.634638	0.075753	0.056212	0.18016	0.178471	0.183426	0.277974	0	0.173816	0.159915	0.250435	0.486646	0.069196	0	0.32088	0.148648	0.361918	0.298652	0.156103	0.335557	0.130237	0.33481
LS00473	Lsat_1_v5_gn_1_18041.1	1	21863611	21864881	GO:0015292(uniporter activity)	NA	0.731668	-0.450739	0.26066	0.386587	down	no	0.294279	0	0	0.083826	0.440939	0.28004	0.149424	0.103213	0.192578	0.21468	0	0.119944	0.335003	0.344874	0.389096	0	0	0	0.272813	0.118775	0.128094	0.086214	0.049287	0	0.325135	0.396769	0.077442	0	0.162295
LS00474	Lsat_1_v5_gn_1_18561.1	1	22057215	22062594	GO:0003674(molecular_function);GO:0004222(metalloendopeptidase activity);GO:0005737(cytoplasm);GO:0005811(lipid droplet);GO:0005829(cytosol);GO:0005925(focal adhesion);GO:0006508(proteolysis);GO:0007049(cell cycle);GO:0007155(cell adhesion);GO:0008233(peptidase activity);GO:0008237(metallopeptidase activity);GO:0016020(membrane);GO:0016787(hydrolase activity);GO:0046872(metal ion binding);GO:0051…	NA	1.21836	0.284938	0.541189	0.677792	up	no	8.17153	6.91354	7.57029	6.61177	1.50101	7.28197	9.01786	10.477	10.0484	6.76782	7.35521	9.57254	7.30512	5.95129	7.97862	8.23328	6.63185	8.55733	10.2033	13.6708	5.39574	8.40895	8.17711	5.88438	8.045	13.4263	10.7073	12.1146	9.03716
LS00475	Lsat_1_v5_gn_1_18540.1	1	22063947	22065488	GO:0003841(1-acylglycerol-3-phosphate O-acyltransferase activity);GO:0005739(mitochondrion);GO:0008152(metabolic process);GO:0016021(integral component of membrane);GO:0016024(CDP-diacylglycerol biosynthetic process);GO:0016746(transferase activity, transferring acyl groups)	00561(Glycerolipid metabolism);00564(Glycerophospholipid metabolism)	0.33419	-1.58126	0.578283	0.710582	down	no	0.022364	0	0	0	0	0	0.146934	0	0	0	0	0	0	0	0	0	0	0	0.060619	0	0	0	0	0	0	0	0	0	0
LS00476	Lsat_1_v5_gn_1_18521.1	1	22066595	22068149	GO:0005634(nucleus);GO:0008270(zinc ion binding);GO:0016021(integral component of membrane)	04141(Protein processing in endoplasmic reticulum)	0.694455	-0.526047	1.1057e-07	9.62149e-07	down	no	27.9284	11.273	26.2186	19.0052	20.9174	13.45	16.2142	25.2696	13.596	19.3933	15.5878	21.6066	18.4799	15.1253	12.24	14.2305	13.757	11.3024	12.1385	12.0761	14.9671	13.1052	11.2939	16.9216	14.0468	10.9535	13.5308	11.4826	14.4342
LS00477	Lsat_1_v5_gn_1_19340.1	1	22224405	22225610	GO:0000271(polysaccharide biosynthetic process);GO:0005794(Golgi apparatus);GO:0016757(transferase activity, transferring glycosyl groups)	NA	0.800806	-0.320475	0.0132711	0.0304866	down	no	3.32384	10.59	3.93826	11.9015	5.25932	26.0385	11.2786	2.87476	11.9168	8.28769	9.45726	6.32311	11.0461	12.0456	8.87038	6.77866	7.94893	8.89934	6.38088	7.54354	7.61422	7.4127	7.82949	7.14233	7.33396	7.79033	7.60507	5.96977	10.0945
LS00478	Lsat_1_v5_gn_1_19380.1	1	22286818	22288721	GO:0004675(transmembrane receptor protein serine/threonine kinase activity);GO:0005524(ATP binding);GO:0005886(plasma membrane);GO:0006468(protein phosphorylation);GO:0007166(cell surface receptor signaling pathway);GO:0008061(chitin binding);GO:0009507(chloroplast);GO:0016021(integral component of membrane);GO:0016301(kinase activity);GO:0045087(innate immune response);GO:0071219(cellular respon…	NA	0.542648	-0.88191	0.0620134	0.116224	down	no	0.09374	0	0.205675	0.170444	0.060014	0.16473	0.101093	0.06141	0.182262	0.080896	0.106202	0.316179	0.096373	0.076069	0.078048	0	0	0.248203	0	0.053752	0	0.07324	0.116748	0.112248	0.036255	0.151464	0	0.127209	0
LS00479	Lsat_1_v5_gn_1_19401.1	1	22289296	22291751	GO:0005515(protein binding);GO:0005634(nucleus);GO:0006508(proteolysis);GO:0008233(peptidase activity);GO:0008285(negative regulation of cell proliferation);GO:0032502(developmental process);GO:0032875(regulation of DNA endoreduplication);GO:0043130(ubiquitin binding);GO:0046621(negative regulation of organ growth);GO:0046872(metal ion binding);GO:0048317(seed morphogenesis);GO:0048482(plant ovul…	NA	1.00223	0.00321917	0.35254	0.490349	up	no	1.16355	0.322641	0.771202	0.54798	0.338759	0.688432	0.530776	0.487466	0.598448	0.58974	0.205262	0.544295	0.397973	0.477347	0.747607	0.526208	0.405508	0.798514	0.136871	0.69535	0.498737	0.909962	0.936557	0.441909	0.240859	0.751992	0.228961	0.537067	0.373529
LS00480	Lsat_1_v5_gn_1_19420.1	1	22316208	22316853	GO:0009699(phenylpropanoid biosynthetic process);GO:0042349(guiding stereospecific synthesis activity)	NA	0.575822	-0.796305	5.58113e-06	3.08122e-05	down	no	6.07734	1.81999	5.05505	2.38032	3.32005	1.50204	1.64108	5.10442	2.22828	2.35302	1.5282	3.1784	3.30125	2.40503	1.92104	1.82939	1.23198	1.73075	0.965349	1.76882	1.70486	1.55343	1.09037	1.90696	2.31139	0.906095	3.32876	2.42634	1.17136
LS00481	Lsat_1_v5_gn_1_19460.1	1	22326438	22333894	GO:0000145(exocyst);GO:0005546(phosphatidylinositol-4,5-bisphosphate binding);GO:0005886(plasma membrane);GO:0006887(exocytosis);GO:0006893(Golgi to plasma membrane transport);GO:0017049(GTP-Rho binding);GO:0051601(exocyst localization)	NA	1.70669	0.771201	0.000190113	0.000711096	up	no	4.83376	6.67492	4.86658	3.89609	1.12709	5.9785	7.83212	9.98064	10.1508	4.77941	5.6074	7.93178	5.44428	4.00279	7.77758	7.52853	6.98085	10.7706	10.3631	14.7768	6.384	9.67668	11.6483	7.14806	9.01862	15.1574	11.4295	14.1158	9.19181
LS00482	Lsat_1_v5_gn_1_19481.1	1	22338233	22339610	GO:0006369(termination of RNA polymerase II transcription);GO:0016592(mediator complex);GO:0070847(core mediator complex)	NA	0.64828	-0.625312	2.81559e-06	1.68078e-05	down	no	56.1858	18.927	54.8993	21.8575	27.0589	12.7338	20.1282	45.5757	16.3466	23.8259	21.6248	28.66	23.4237	19.6182	15.733	19.0086	17.173	15.6107	17.1975	15.7242	20.7684	19.115	17.1426	20.7621	20.2585	17.6324	19.6345	15.8685	19.8603
LS00483	Lsat_1_v5_gn_1_19500.1	1	22348163	22348572	NA	NA	1.5939	0.672562	0.822057	0.898334	up	no	0.199766	0.418802	0.260777	0	0	0.418305	0	0	0	0.743151	0	0	0.202282	0.358826	0	0	0	0.92407	0.617094	0	0	0	1.5692	0	0	0.403668	0.578058	0.351326	0
LS00484	Lsat_1_v5_gn_1_19541.1	1	22358289	22359615	GO:0003674(molecular_function);GO:0005886(plasma membrane);GO:0008150(biological_process);GO:0009941(chloroplast envelope);GO:0016021(integral component of membrane)	NA	1.0365	0.051722	0.679381	0.796721	up	no	1.15859	0.251181	1.24374	0.193237	0.238782	0	0.348475	1.12291	0.646044	0.891364	0.538668	1.00679	0.39825	0.303537	0.384802	0.298069	0.599562	0.328194	0.466738	0.659779	0.383512	0.381586	0.682929	0.888297	0.823395	0.371474	1.10138	0.797782	1.09614
LS00485	Lsat_1_v5_gn_1_19560.1	1	22386872	22388792	GO:0004497(monooxygenase activity);GO:0006952(defense response);GO:0009535(chloroplast thylakoid membrane);GO:0009695(jasmonic acid biosynthetic process);GO:0009941(chloroplast envelope);GO:0016125(sterol metabolic process)	00592(alpha-Linolenic acid metabolism)	1.27769	0.353543	0.490407	0.63057	up	no	2.31468	5.11168	1.98216	6.51782	3.4169	7.1733	6.46371	1.79932	6.13272	3.80355	4.27507	3.55427	5.81666	6.99001	6.63923	6.2283	6.37193	6.8391	5.5186	5.35663	6.39286	6.23608	6.52644	5.74287	5.7727	4.61514	5.31192	4.93466	6.97749
LS00486	Lsat_1_v5_gn_1_19601.1	1	22433220	22433801	NA	NA	0.805378	-0.312263	0.150522	0.247001	down	no	0.280362	1.60969	0.491906	1.57634	5.19389	6.17814	1.54452	0.099328	1.05391	1.87628	0.310923	2.71783	1.97723	2.69607	3.29265	1.88046	3.00211	2.65847	1.15069	0.440212	2.71407	1.15741	1.4685	1.21264	1.14507	0.641456	1.15941	1.0244	0.874158
LS00487	Lsat_1_v5_gn_1_19640.1	1	22485060	22486719	GO:0000166(nucleotide binding);GO:0005515(protein binding);GO:0005634(nucleus);GO:0005737(cytoplasm);GO:0005834(heterotrimeric G-protein complex);GO:0008150(biological_process);GO:0009846(pollen germination)	00565(Ether lipid metabolism)	1.45606	0.542071	0.469701	0.610531	up	no	0	0.530002	0	0.237921	0.091781	0.202487	0.362651	0	0.508461	0.273018	0.333238	0.188574	0.230743	0.396752	0.559961	0.340881	0.204187	0.464912	0.350511	0.310189	0.53097	0.021424	0.507883	0.450037	0.281039	0.412603	0.436428	0.235409	0.128567
LS00488	Lsat_1_v5_gn_1_19661.1	1	22489220	22490901	GO:0016020(membrane);GO:0016709(oxidoreductase activity, acting on paired donors, with incorporation or reduction of molecular oxygen, NAD(P)H as one donor, and incorporation of one atom of oxygen);GO:0044550(secondary metabolite biosynthetic process)	NA	0.579321	-0.787565	0.00148758	0.00442797	down	no	1.89701	0.728891	2.26562	1.46392	3.90655	1.00981	2.57166	6.60376	2.17124	1.26131	2.21649	3.39296	2.71628	0.891816	0.526384	1.07698	1.65999	1.12686	0.650828	0.812124	0.988735	1.9613	1.36336	3.96538	0.442426	0.931138	1.52109	0.887725	2.62922
LS00489	Lsat_1_v5_gn_1_19681.1	1	22495408	22497176	GO:0016020(membrane);GO:0016709(oxidoreductase activity, acting on paired donors, with incorporation or reduction of molecular oxygen, NAD(P)H as one donor, and incorporation of one atom of oxygen);GO:0044550(secondary metabolite biosynthetic process)	NA	1.17406	0.231508	0.987447	0.992621	up	no	0.460931	0.483765	0.391572	0.71514	0.778991	1.00577	1.08156	0.722375	0.898219	0.706904	1.33097	1.04619	1.23482	0.90789	0.742132	0.914321	0.914171	0.683956	0.631222	1.2378	1.36096	0.64939	1.27412	1.21515	1.12344	0.481706	1.4554	0.829754	1.28608
LS00490	Lsat_1_v5_gn_1_19741.1	1	22578823	22580623	GO:0016020(membrane);GO:0016709(oxidoreductase activity, acting on paired donors, with incorporation or reduction of molecular oxygen, NAD(P)H as one donor, and incorporation of one atom of oxygen);GO:0044550(secondary metabolite biosynthetic process)	NA	1.36603	0.449987	0.543104	0.679473	up	no	0.050511	0.13887	0.04656	0.196744	0.119482	0.208592	0.509538	0.053106	0.348974	0.364004	0.427981	0.122253	0.300031	0.282563	0.210942	0.179058	0.233882	0.195429	0.250708	0.230979	0.189571	0.133215	0.232567	0.533222	0.463351	0.427101	0.28852	0.702994	0.366921
LS00491	Lsat_1_v5_gn_1_19180.1	1	22639316	22641618	GO:0003674(molecular_function);GO:0005739(mitochondrion);GO:0005794(Golgi apparatus);GO:0008150(biological_process);GO:0009507(chloroplast);GO:0016021(integral component of membrane)	NA	1.0215	0.0306886	0.182159	0.289029	up	no	31.9114	56.7071	32.1088	50.3555	57.8857	19.1518	50.2563	28.3965	44.299	54.9086	49.9937	47.3295	54.4278	53.957	44.9199	43.0016	42.9999	18.9131	50.0215	46.8535	53.0971	51.785	50.1536	56.2637	44.8899	41.1944	46.7903	50.4695	50.0074
LS00492	Lsat_1_v5_gn_1_19200.1	1	22661698	22664847	NA	NA	1.536	0.61918	0.00327163	0.00891267	up	no	3.85407	7.51914	5.65027	5.25999	1.14362	8.83037	8.52689	7.63085	8.56869	5.12923	6.7876	7.10845	6.14609	5.77107	6.99194	8.84826	6.29451	9.30026	9.84334	13.1947	7.37564	10.5073	9.29502	8.51266	9.96046	11.906	9.75686	13.9647	8.95009
LS00493	Lsat_1_v5_gn_1_19221.1	1	22666635	22669289	GO:0003333(amino acid transmembrane transport);GO:0015171(amino acid transmembrane transporter activity)	NA	1.11185	0.152965	0.649712	0.771942	up	no	1.10182	5.88577	1.30672	6.98362	5.78583	7.25692	5.88033	1.14387	5.65968	5.10875	4.35957	3.4583	5.55741	7.18783	4.95874	5.77228	5.46277	5.7939	5.64683	4.84743	6.19602	5.48541	5.87688	5.8502	5.51916	4.14125	4.56085	4.92742	4.39052
LS00494	Lsat_1_v5_gn_1_19240.1	1	22680167	22681220	GO:0004252(serine-type endopeptidase activity);GO:0006465(signal peptide processing);GO:0006627(protein processing involved in protein targeting to mitochondrion);GO:0009535(chloroplast thylakoid membrane);GO:0010027(thylakoid membrane organization);GO:0033108(mitochondrial respiratory chain complex assembly);GO:0042720(mitochondrial inner membrane peptidase complex)	03060(Protein export)	0.914683	-0.128657	0.0224688	0.048293	down	no	20.7398	28.2362	16.518	35.4176	39.8887	11.7395	24.0956	15.9632	26.0882	25.1945	25.2221	23.2387	24.0762	37.5042	28.2142	21.8933	26.245	14.5997	21.2048	22.3485	21.3044	26.7817	27.0836	15.8137	27.7924	22.8329	23.3622	26.2075	21.1661
LS00495	Lsat_1_v5_gn_1_19281.1	1	22765873	22769287	GO:0005524(ATP binding);GO:0006952(defense response);GO:0042742(defense response to bacterium);GO:0043531(ADP binding);GO:0048046(apoplast)	04626(Plant-pathogen interaction)	0.868995	-0.20258	0.00529492	0.0136184	down	no	1.03707	1.6443	1.55151	2.71986	0.600913	2.91644	3.10693	2.07765	2.83108	2.47872	2.23856	2.7506	2.75834	2.1362	1.64853	1.52108	1.58383	1.83174	1.6814	2.51422	1.46652	1.5427	2.14917	1.9846	1.68554	2.28631	2.83357	2.37957	1.61295
LS00496	Lsat_1_v5_gn_1_19301.1	1	22880117	22880284	NA	NA	0.42077	-1.2489	0.00710643	0.0176061	down	yes	1.6943	0.543484	0.915638	1.26187	2.27025	0.194776	0.414882	3.17942	1.04026	0.23933	0.636309	0	1.50732	0.716487	1.42678	0.683578	0.399786	0.676293	0.341481	0.795073	0.30666	0	0.251743	0.353056	0	0.528389	0	0.439336	0.386319
LS00497	Lsat_1_v5_gn_1_19080.1	1	22960645	22962292	GO:0000002(mitochondrial genome maintenance);GO:0003697(single-stranded DNA binding);GO:0005739(mitochondrion);GO:0009507(chloroplast);GO:0045910(negative regulation of DNA recombination);GO:0048046(apoplast)	00010(Glycolysis / Gluconeogenesis);00030(Pentose phosphate pathway);00500(Starch and sucrose metabolism);00520(Amino sugar and nucleotide sugar metabolism)	0.706772	-0.500683	8.76502e-07	5.98054e-06	down	no	6.02306	3.34307	6.26821	3.42829	4.10675	2.79149	4.71026	5.5915	2.8924	3.95556	3.4729	3.46305	4.32885	3.11439	2.81902	1.866	1.67716	3.99658	2.67834	2.56573	1.80478	2.50242	2.25684	3.04176	3.20947	3.22221	3.71322	4.5216	3.65934
LS00498	Lsat_1_v5_gn_1_19141.1	1	23152397	23154296	GO:0016020(membrane);GO:0016709(oxidoreductase activity, acting on paired donors, with incorporation or reduction of molecular oxygen, NAD(P)H as one donor, and incorporation of one atom of oxygen);GO:0044550(secondary metabolite biosynthetic process)	NA	0.510402	-0.970293	2.0517e-07	1.65612e-06	down	no	7.32594	3.83462	7.2435	6.25674	11.9991	5.64559	11.4192	28.1693	8.36565	9.71573	10.2942	14.645	11.4254	6.46588	2.73528	3.70819	4.51765	4.3019	3.1269	4.73218	4.67897	4.23028	5.74893	12.2145	4.02486	5.065	5.88427	5.38005	7.74578
LS00499	Lsat_1_v5_gn_1_19840.1	1	23265529	23266477	GO:0000981(RNA polymerase II transcription factor activity, sequence-specific DNA binding);GO:0001135(transcription factor activity, RNA polymerase II transcription factor recruiting);GO:0003677(DNA binding);GO:0003700(DNA binding transcription factor activity);GO:0005515(protein binding);GO:0005634(nucleus);GO:0006351(transcription, DNA-templated);GO:0006355(regulation of transcription, DNA-temp…	NA	1.45264	0.538677	0.0604547	0.113663	up	no	1.99259	2.05926	1.86805	3.6257	2.75026	2.34353	2.36438	2.10778	2.97402	3.34274	2.8591	2.63212	4.03597	3.7272	3.84691	3.55488	4.09929	3.33761	4.09706	3.27257	3.20322	3.07299	3.91435	4.52411	5.12466	2.94081	6.31534	5.1188	3.78319
LS00500	Lsat_1_v5_gn_1_19821.1	1	23279918	23280723	GO:0003746(translation elongation factor activity);GO:0005829(cytosol);GO:0005840(ribosome);GO:0005853(eukaryotic translation elongation factor 1 complex);GO:0005886(plasma membrane);GO:0006414(translational elongation);GO:0009808(lignin metabolic process);GO:0016021(integral component of membrane);GO:0046686(response to cadmium ion);GO:0071668(plant-type cell wall assembly);GO:2001006(regulation…	NA	0.428176	-1.22372	0.332805	0.468229	down	no	0	0	0.756848	0	0	0	0	0.3461	0.19556	0.122848	0	0.779339	0.526755	0	0	0	0	0	0	0	0	0.041596	0.299445	0.477963	0	0	0.432242	0	0
LS00501	Lsat_1_v5_gn_1_20080.1	1	23511455	23512337	GO:0003674(molecular_function);GO:0008150(biological_process);GO:0009507(chloroplast)	NA	0.684939	-0.545953	4.87714e-11	9.35803e-10	down	no	15.7442	12.3186	15.1238	18.4739	11.817	16.5479	16.5088	15.7898	12.7351	14.0914	12.3637	15.2102	13.5189	12.4328	9.86509	10.9349	11.828	8.25719	9.72842	9.07652	11.3966	10.8845	9.84534	12.4976	11.5931	7.59575	8.85686	8.00012	8.37638
LS00502	Lsat_1_v5_gn_1_19921.1	1	23635468	23636547	GO:0005516(calmodulin binding);GO:0005634(nucleus);GO:0005886(plasma membrane);GO:0008150(biological_process)	NA	1.07591	0.105555	0.286656	0.416042	up	no	3.80078	3.61399	4.60625	3.71833	4.68706	2.91154	3.87108	3.3201	3.50717	3.98733	4.45059	4.6892	4.66221	3.74792	4.07487	3.55084	3.56238	4.55764	3.38207	5.28777	4.07497	5.78525	5.46701	3.01837	2.3681	4.31706	7.28421	2.65248	4.67991
LS00503	Lsat_1_v5_gn_1_20540.1	1	23655714	23658958	GO:0005739(mitochondrion)	NA	1.33149	0.413046	0.324153	0.458735	up	no	5.61683	4.1965	6.52883	2.80555	1.94393	4.8173	4.71527	7.76539	9.50883	2.94018	3.98474	5.37175	4.55629	2.87108	4.70816	5.18352	2.67211	5.82829	4.26866	11.3901	4.15333	6.26495	7.14408	2.13435	5.33759	11.6275	8.06941	11.8715	5.81668
LS00504	Lsat_1_v5_gn_1_20480.1	1	23843830	23846713	GO:0004489(methylenetetrahydrofolate reductase (NAD(P)H) activity);GO:0005829(cytosol);GO:0006730(one-carbon metabolic process)	00860(Porphyrin and chlorophyll metabolism)	1.24598	0.317279	0.402072	0.543133	up	no	8.44089	10.0492	9.28039	6.07023	4.54739	5.07832	6.4733	8.03485	7.42972	7.27269	5.4856	5.81326	6.14719	7.02664	8.58117	8.21391	6.80612	9.37216	9.85714	10.5947	9.46218	9.04268	10.6057	5.43656	6.65387	10.8205	7.26133	9.10314	7.88152
LS00505	Lsat_1_v5_gn_1_20440.1	1	23904899	23908088	GO:0003723(RNA binding);GO:0003729(mRNA binding);GO:0005634(nucleus);GO:0005737(cytoplasm);GO:0006397(mRNA processing);GO:0008143(poly(A) binding)	03013(RNA transport)	1.14941	0.20089	0.800288	0.881982	up	no	54.0637	53.5152	54.4048	48.7545	29.1643	65.5924	58.9021	71.405	55.7512	52.0897	56.355	63.6955	51.4284	50.0388	53.7398	64.6312	50.0285	70.5408	70.4212	74.4231	55.3823	52.8847	61.8846	57.4753	53.5004	71.585	64.2662	81.9816	59.5565
LS00506	Lsat_1_v5_gn_1_20601.1	1	24025741	24025998	NA	NA	0.206031	-2.27907	0.19463	0.304893	down	no	0.101503	0	0	0	0	0.797223	0	0.238259	0.384052	0	0	0	0.293417	0	0.311662	0	0	0	0	0	0	0.088874	0	0	0	0	0	0	0
LS00507	Lsat_1_v5_gn_1_20621.1	1	24029453	24030529	NA	NA	1.01641	0.0234806	0.216338	0.332663	up	no	1.88015	2.44681	2.02731	1.86488	4.05321	1.73641	1.85609	1.52072	2.24159	1.25393	1.08062	1.39003	1.99448	2.03429	2.8478	2.05713	1.33761	2.54193	1.58828	2.16452	1.8395	1.9805	1.46354	1.35951	2.4526	1.97244	1.32745	3.19925	1.68559
LS00508	Lsat_1_v5_gn_1_20661.1	1	24049142	24051603	GO:0004620(phospholipase activity);GO:0005737(cytoplasm);GO:0016020(membrane);GO:0047372(acylglycerol lipase activity)	NA	0.452512	-1.14397	0.011983	0.0278945	down	yes	0.235428	0.210807	0.391296	0.125425	0.171186	0	0.140489	0.982889	0.494754	0.424287	0.321781	0.132358	0.243317	0.279587	0.097605	0	0.19626	0.093246	0.086684	0.337888	0	0.171241	0.272896	0	0.14264	0.114314	0	0.102194	0.39884
LS26089	Lsat_1_v5_gn_1_20721.1	1	24061413	24063988	GO:0004620(phospholipase activity);GO:0005737(cytoplasm);GO:0016020(membrane);GO:0047372(acylglycerol lipase activity)	NA	19.202	4.26318	0.884278	0.932215	up	no	0	0	0	0	0	0	0	0	0	0	0	0	0	0	0	0	0	0	0	0	0	0	0	0	0.028803	0	0	0	0
LS00509	Lsat_1_v5_gn_1_20740.1	1	24091487	24095250	GO:0004674(protein serine/threonine kinase activity);GO:0005886(plasma membrane);GO:0006468(protein phosphorylation);GO:0006952(defense response);GO:0009506(plasmodesma)	NA	1.13197	0.178835	0.99273	0.996008	up	no	0.048464	0.114153	0.057417	0.095272	0.131595	0.209889	0.175007	0.470819	0.28663	0.14314	0.221875	0.303595	0.232123	0.022038	0.450481	0.122743	0.171895	0.318405	0.296036	0.20052	0.151084	0.092206	0.198315	0.086951	0.173942	0.26007	0.152532	0.16195	0.209505
LS00510	Lsat_1_v5_gn_1_20861.1	1	24189408	24192021	GO:0004620(phospholipase activity);GO:0005737(cytoplasm);GO:0016020(membrane);GO:0047372(acylglycerol lipase activity)	NA	2.55608	1.35393	0.769638	0.862798	up	no	0	0	0	0	0	0	0	0	0	0.031985	0	0	0	0	0	0	0	0	0	0	0	0	0	0.051458	0.013705	0.022433	0	0	0
LS00511	Lsat_1_v5_gn_1_20100.1	1	24338672	24342173	GO:0004674(protein serine/threonine kinase activity);GO:0005886(plasma membrane);GO:0006468(protein phosphorylation);GO:0006952(defense response);GO:0009506(plasmodesma)	NA	0.777515	-0.363057	0.825561	0.900885	down	no	0	0	0	0	0	0	0	0	0.018041	0	0	0.018217	0.023623	0	0	0	0	0.023708	0	0.026176	0	0	0	0	0	0	0	0	0
LS00512	Lsat_1_v5_gn_1_20141.1	1	24401042	24402243	GO:0005634(nucleus);GO:0052689(carboxylic ester hydrolase activity)	NA	0.997266	-0.00395035	0.333815	0.469433	down	no	1.11666	3.18505	1.78895	5.96913	3.21858	10.6497	4.90411	1.36186	4.35387	4.55595	4.56641	3.88267	7.00239	6.76418	5.38914	3.74348	4.12628	6.59229	5.63128	3.09899	4.3795	5.07017	3.08772	5.23703	4.89433	3.41329	4.20548	3.36712	5.4207
LS00513	Lsat_1_v5_gn_1_20160.1	1	24472316	24474024	GO:0003674(molecular_function);GO:0005634(nucleus);GO:0005739(mitochondrion);GO:0005749(mitochondrial respiratory chain complex II, succinate dehydrogenase complex (ubiquinone));GO:0006099(tricarboxylic acid cycle);GO:0009735(response to cytokinin);GO:0045273(respiratory chain complex II)	NA	0.879438	-0.185345	0.00285211	0.0078769	down	no	144.419	63.4913	136.955	77.741	44.3502	54.3322	88.3159	145.884	71.21	94.6627	79.042	114.703	95.912	86.1097	77.5598	88.1016	85.7193	64.5346	83.232	84.2911	86.9759	77.9497	74.9838	84.545	87.4714	77.9836	89.6877	71.6275	87.563
LS00514	Lsat_1_v5_gn_1_20181.1	1	24474525	24475807	NA	NA	0.579643	-0.786762	9.24799e-10	1.31367e-08	down	no	4.29409	2.59883	4.89166	4.25287	5.05107	3.2115	2.78145	4.21868	2.59693	2.96399	3.07767	3.11273	2.53251	2.39414	2.30103	1.65	1.69	2.37999	1.1057	1.54547	1.31848	1.83277	2.40362	2.14156	2.90012	2.24214	2.6442	1.78653	1.855
LS00515	Lsat_1_v5_gn_1_20201.1	1	24476452	24478082	NA	NA	0.956971	-0.063453	0.0134974	0.0309516	down	no	53.1693	40.3775	64.0839	32.2902	25.8216	97.2034	44.8761	71.852	44.9123	48.3178	53.3528	58.9666	42.7649	48.75	43.8994	44.9524	38.1152	59.073	43.4946	57.5468	50.5137	44.8997	49.0718	47.6265	50.2873	53.8839	51.0474	57.646	53.0861
LS00516	Lsat_1_v5_gn_1_20241.1	1	24504397	24506036	GO:0005737(cytoplasm);GO:0006457(protein folding);GO:0009055(electron transfer activity);GO:0046872(metal ion binding)	NA	0.934264	-0.0980974	0.0289939	0.0601905	down	no	4.15837	2.80087	3.04392	2.03288	3.01124	1.73175	2.87552	3.91881	1.87318	1.84855	1.88449	3.08552	2.32129	1.70248	1.72689	2.21645	2.42547	2.38173	2.27394	3.68114	2.41153	2.23362	1.99379	1.61075	2.46743	2.65868	3.78669	2.68152	1.77542
LS00517	Lsat_1_v5_gn_1_20261.1	1	24506664	24509175	GO:0005794(Golgi apparatus);GO:0016021(integral component of membrane);GO:0016740(transferase activity)	00514(Other types of O-glycan biosynthesis)	1.74515	0.803349	0.000314214	0.00111208	up	no	3.53977	3.08007	4.14591	1.81777	0.543197	2.61053	3.30606	4.92897	3.50649	1.63948	3.33063	3.25837	2.73447	1.33199	4.50591	4.26394	2.79935	4.62904	4.81588	6.76921	3.71927	3.53535	3.78859	4.06011	5.55464	7.20435	5.73523	7.5808	5.40724
LS00518	Lsat_1_v5_gn_1_20280.1	1	24524052	24526219	GO:0000808(origin recognition complex);GO:0003688(DNA replication origin binding);GO:0005515(protein binding);GO:0005634(nucleus);GO:0005664(nuclear origin of replication recognition complex);GO:0006260(DNA replication)	NA	1.71551	0.778638	3.58416e-08	3.52147e-07	up	no	8.24261	6.15035	8.2821	4.76696	3.5323	5.79635	6.21683	8.74044	4.74039	6.49425	5.54507	7.06959	5.24868	6.28539	9.65828	9.36037	9.05258	7.25966	9.78611	11.5018	13.7694	12.3777	12.1927	11.4524	11.0017	10.7424	10.3803	11.2767	10.3026
LS00519	Lsat_1_v5_gn_1_20300.1	1	24553579	24560441	GO:0003674(molecular_function);GO:0005634(nucleus);GO:0005777(peroxisome);GO:0008150(biological_process)	00900(Terpenoid backbone biosynthesis);00909(Sesquiterpenoid and triterpenoid biosynthesis)	0.992156	-0.0113607	0.500402	0.639565	down	no	0.198374	0.372052	0.19274	0.612929	0.223076	0.344583	0.224017	0.201286	0.320203	0.159221	0.43028	0.413482	0.477286	0.172728	0	0.087371	0	0.125927	0.259842	0.375742	0.405385	0.296508	0.523354	0.49147	0.497353	0.336439	0.268117	0.143103	0.805315
LS00520	Lsat_1_v5_gn_1_20380.1	1	24596855	24599730	GO:0003674(molecular_function);GO:0005634(nucleus);GO:0005777(peroxisome);GO:0008150(biological_process)	00900(Terpenoid backbone biosynthesis);00909(Sesquiterpenoid and triterpenoid biosynthesis)	0.855589	-0.22501	6.77025e-08	6.21899e-07	down	no	12.7772	10.2824	11.8143	10.584	11.5905	10.5703	11.1889	13.7712	10.049	11.9685	12.6804	9.46697	12.4405	10.8972	9.89172	9.26982	8.24743	11.484	9.19052	9.33202	10.4114	9.8184	9.41911	9.67845	8.9235	10.2168	11.0892	10.6925	9.08208
LS00521	Lsat_1_v5_gn_1_20400.1	1	24620964	24623565	GO:0003824(catalytic activity);GO:0005634(nucleus);GO:0005773(vacuole);GO:0005774(vacuolar membrane);GO:0005783(endoplasmic reticulum);GO:0005886(plasma membrane);GO:0006721(terpenoid metabolic process);GO:0009788(negative regulation of abscisic acid-activated signaling pathway);GO:0016487(farnesol metabolic process);GO:0047886(farnesol dehydrogenase activity);GO:0050662(coenzyme binding)	00900(Terpenoid backbone biosynthesis);00909(Sesquiterpenoid and triterpenoid biosynthesis)	1.51503	0.599346	0.0727499	0.133347	up	no	12.7005	57.8076	17.9167	60.5437	39.9419	53.8072	64.8329	15.0325	64.2917	50.2521	59.8688	36.6438	54.0218	55.2285	73.4854	67.6128	76.546	72.9463	77.9256	69.57	69.1024	75.7652	70.3146	64.4421	74.0836	70.4725	65.0615	54.2106	62.029
LS00522	Lsat_1_v5_gn_1_20920.1	1	24636980	24639171	GO:0003824(catalytic activity);GO:0005634(nucleus);GO:0005773(vacuole);GO:0005774(vacuolar membrane);GO:0005783(endoplasmic reticulum);GO:0005886(plasma membrane);GO:0006721(terpenoid metabolic process);GO:0009788(negative regulation of abscisic acid-activated signaling pathway);GO:0016487(farnesol metabolic process);GO:0047886(farnesol dehydrogenase activity);GO:0050662(coenzyme binding)	00900(Terpenoid backbone biosynthesis);00909(Sesquiterpenoid and triterpenoid biosynthesis)	1.35447	0.437728	0.27915	0.407383	up	no	1.42239	3.77551	1.04905	3.22562	3.036	2.88954	3.32332	1.73388	2.97297	2.78342	2.30068	1.92009	3.37998	2.90187	3.47002	3.14804	3.22677	2.68717	3.63902	4.33845	4.13995	3.24987	2.38756	2.94677	3.81222	4.0831	3.90905	4.07242	4.17005
LS00523	Lsat_1_v5_gn_1_20940.1	1	24643013	24645477	GO:0003677(DNA binding);GO:0005634(nucleus);GO:0006351(transcription, DNA-templated);GO:0006355(regulation of transcription, DNA-templated)	NA	1.10875	0.14893	0.646317	0.768881	up	no	3.85654	1.38499	3.13398	2.1455	0.692001	2.83116	2.14305	2.87182	1.73912	2.00738	1.95947	2.349	2.13668	1.8884	2.18292	1.76673	1.73365	2.29242	2.10366	2.56652	2.68565	2.11264	3.67679	1.908	1.94736	3.66608	2.47081	3.30518	2.57306
LS00524	Lsat_1_v5_gn_1_20960.1	1	24649243	24652186	GO:0004722(protein serine/threonine phosphatase activity);GO:0005739(mitochondrion);GO:0005829(cytosol);GO:0006470(protein dephosphorylation);GO:0046872(metal ion binding)	NA	1.06222	0.087078	0.397198	0.538043	up	no	4.47408	8.34407	4.76689	9.28381	1.68591	7.89386	9.57456	6.26638	10.1187	5.85747	7.48207	7.23242	6.74661	7.514	5.7371	7.44569	5.73283	7.26252	8.10721	9.28935	5.93166	7.95447	7.95334	7.83152	6.21317	9.84162	7.90887	7.43608	6.02337
LS00525	Lsat_1_v5_gn_1_21000.1	1	24693193	24697602	GO:0008195(phosphatidate phosphatase activity)	00561(Glycerolipid metabolism);00564(Glycerophospholipid metabolism)	2.28487	1.19211	0.0267226	0.0560388	up	no	0.105732	0.062892	0	0.110946	0.11364	0.016917	0.0659	0.103759	0.134376	0.037073	0.076792	0	0.149342	0.062581	0.242352	0.078309	0.104191	0.331913	0.198214	0.247022	0.198945	0.06433	0.221257	0.016692	0.041004	0.177417	0.139371	0.247791	0.23707
LS00526	Lsat_1_v5_gn_1_21041.1	1	24713873	24716549	GO:0003674(molecular_function);GO:0005739(mitochondrion);GO:0006744(ubiquinone biosynthetic process);GO:0008150(biological_process)	NA	1.41717	0.503008	0.0482741	0.0935173	up	no	4.99464	8.50377	4.97278	6.88111	7.80876	7.07859	6.19058	5.60398	6.11003	5.00177	5.93414	4.16897	5.61665	7.09075	9.02842	8.79986	8.20976	9.26629	8.60946	9.05106	8.65209	8.22669	8.29877	7.20974	8.23598	9.11592	8.97758	10.3305	8.50352
LS00527	Lsat_1_v5_gn_1_21060.1	1	24728580	24729539	GO:0031305(integral component of mitochondrial inner membrane);GO:0033617(mitochondrial respiratory chain complex IV assembly);GO:0070131(positive regulation of mitochondrial translation)	NA	0.722302	-0.469326	0.000972013	0.00303142	down	no	80.7833	15.8046	72.9961	28.4802	14.5978	19.8306	28.4872	64.0605	20.4513	26.9896	26.2446	33.0516	27.4781	26.2773	24.6134	24.5854	24.7002	20.6656	18.7606	20.9216	24.5605	23.3808	23.7801	31.5458	25.668	28.798	33.9501	23.2606	26.5602
LS00528	Lsat_1_v5_gn_1_21140.1	1	24783789	24786211	GO:0000976(transcription regulatory region sequence-specific DNA binding);GO:0000977(RNA polymerase II regulatory region sequence-specific DNA binding);GO:0003677(DNA binding);GO:0003700(DNA binding transcription factor activity);GO:0005515(protein binding);GO:0005634(nucleus);GO:0006351(transcription, DNA-templated);GO:0006355(regulation of transcription, DNA-templated);GO:0009414(response to wa…	04075(Plant hormone signal transduction)	1.60737	0.684703	0.000145894	0.000560552	up	no	4.18328	4.53363	5.08805	2.92274	1.18733	5.83367	3.19527	6.38897	4.06759	3.33372	3.88279	4.59366	3.11705	3.56538	5.36684	5.68109	5.13907	7.9424	4.80803	9.36618	5.69339	7.1019	7.95771	3.95621	5.21656	8.18228	6.67132	7.35237	5.82282
LS00529	Lsat_1_v5_gn_1_21181.1	1	24822690	24826596	GO:0000228(nuclear chromosome);GO:0000445(THO complex part of transcription export complex);GO:0003729(mRNA binding);GO:0005634(nucleus);GO:0006406(mRNA export from nucleus);GO:0032786(positive regulation of DNA-templated transcription, elongation)	03013(RNA transport)	1.82327	0.866528	4.71396e-07	3.44969e-06	up	no	2.37557	2.45973	2.33919	1.93408	0.763277	2.76234	3.01125	4.52398	3.37317	2.66843	2.4712	2.74421	2.26754	2.14592	3.55755	4.02598	2.57235	4.46682	4.58632	7.50473	3.8632	4.12383	5.45619	2.77423	4.05558	7.08912	4.19825	7.30001	4.43918
LS26090	Lsat_1_v5_gn_1_21201.1	1	24832338	24835020	NA	NA	64.9447	6.02114	0.884278	0.932215	up	no	0	0	0	0	0	0	0	0	0	0	0	0	0	0	0	0	0	0.097417	0	0	0	0	0	0	0	0	0	0	0
LS00530	Lsat_1_v5_gn_1_21220.1	1	24843773	24846684	GO:0003674(molecular_function);GO:0005634(nucleus);GO:0005886(plasma membrane);GO:0008150(biological_process)	NA	2.16371	1.11351	1.30557e-05	6.53985e-05	up	yes	0.274359	0.43338	0.31252	0.274606	0.084281	0.378887	0.501734	0.795778	0.360512	0.563018	0.56913	0.535199	0.328572	0.430071	0.69119	0.398579	0.378227	0.721387	0.902301	1.20144	0.938045	0.497918	1.31221	0.564113	0.970849	1.59294	1.2561	1.40077	0.717354
LS00531	Lsat_1_v5_gn_1_21261.1	1	24876410	24882088	GO:0004806(triglyceride lipase activity);GO:0005576(extracellular region);GO:0006629(lipid metabolic process)	NA	1.42619	0.512162	0.68706	0.80239	up	no	0.040589	0.112402	0	0	0	0	0.125279	0	0.187617	0.077653	0	0.042618	0.128239	0	0	0	0.128586	0.080342	0	0.152576	0.081169	0.067076	0.036595	0	0.046673	0.122934	0.196355	0.035853	0.14348
LS00532	Lsat_1_v5_gn_1_21321.1	1	25061182	25062834	GO:0003677(DNA binding);GO:0003700(DNA binding transcription factor activity);GO:0005634(nucleus);GO:0005737(cytoplasm);GO:0006351(transcription, DNA-templated);GO:0006355(regulation of transcription, DNA-templated);GO:0008356(asymmetric cell division);GO:0034605(cellular response to heat);GO:0043565(sequence-specific DNA binding)	NA	1.80472	0.851773	0.00397791	0.0105649	up	no	0.858957	4.91093	1.18763	4.41474	2.27243	5.40148	4.09255	0.793918	4.53073	2.80612	2.92594	2.99138	3.84484	4.12788	5.04499	6.55062	5.88728	7.43943	4.76515	5.70826	5.90548	5.65039	6.2587	5.13715	5.41149	5.75153	6.24832	5.83504	5.7278
LS00533	Lsat_1_v5_gn_1_21400.1	1	25217483	25219260	NA	NA	3.01918	1.59416	0.000301666	0.00107268	up	yes	0.025082	0.107913	0.008967	0.081327	0	0.046315	0.054121	0.084325	0.16344	0.063082	0	0.091779	0.114161	0	0.220931	0.196931	0.132009	0.307346	0.154664	0.152649	0.077699	0.114184	0.287285	0.13282	0.13255	0.244943	0.093566	0.264804	0.206536
LS00534	Lsat_1_v5_gn_1_21441.1	1	25404004	25406537	GO:0004252(serine-type endopeptidase activity);GO:0005618(cell wall)	NA	1.4559	0.541916	0.144321	0.238275	up	no	3.80058	15.6022	3.57268	10.6661	10.4356	19.6022	16.8849	5.12617	20.5133	10.4368	14.5903	6.9693	13.8484	14.5445	17.9469	13.7924	15.2415	23.1212	14.5796	19.1541	13.7097	16.535	17.7224	14.2919	20.4383	17.6104	16.8264	19.2709	19.6272
LS00535	Lsat_1_v5_gn_1_21620.1	1	25529890	25532118	GO:0004252(serine-type endopeptidase activity);GO:0005618(cell wall)	NA	0.664698	-0.589229	0.735234	0.839963	down	no	0	0.034193	0	0.049834	0	0	0	0	0	0	0	0.028469	0	0	0	0	0	0	0	0	0	0	0	0.016483	0	0	0.063634	0	0
LS00536	Lsat_1_v5_gn_1_21640.1	1	25560304	25564540	GO:0000062(fatty-acyl-CoA binding);GO:0003995(acyl-CoA dehydrogenase activity);GO:0005777(peroxisome);GO:0009055(electron transfer activity);GO:0033539(fatty acid beta-oxidation using acyl-CoA dehydrogenase);GO:0050660(flavin adenine dinucleotide binding);GO:0052890(oxidoreductase activity, acting on the CH-CH group of donors, with a flavin as acceptor);GO:0055088(lipid homeostasis)	00071(Fatty acid degradation);00592(alpha-Linolenic acid metabolism);01040(Biosynthesis of unsaturated fatty acids);04146(Peroxisome)	0.859731	-0.218042	0.70571	0.816817	down	no	0.022195	0	0	0.034685	0	0	0	0.019417	0	0	0.060529	0	0	0	0	0.060144	0	0	0.065892	0	0	0	0	0	0	0	0	0	0
LS00537	Lsat_1_v5_gn_1_21660.1	1	25595034	25597946	GO:0004674(protein serine/threonine kinase activity);GO:0005524(ATP binding);GO:0005886(plasma membrane);GO:0006468(protein phosphorylation);GO:0016021(integral component of membrane);GO:0016301(kinase activity);GO:0046777(protein autophosphorylation)	NA	0.997007	-0.00432514	0.0217493	0.0469578	down	no	16.3793	15.0376	18.0311	12.6624	6.84398	18.9182	16.947	25.7743	19.8635	13.4215	14.9642	14.4527	15.0847	11.4421	15.3357	12.3951	10.8598	21.0505	15.1724	20.8077	11.9036	14.4845	15.5501	13.8041	15.847	20.5797	15.4991	17.8973	13.6326
LS00538	Lsat_1_v5_gn_1_21720.1	1	25732127	25734474	GO:0043161(proteasome-mediated ubiquitin-dependent protein catabolic process);GO:0061630(ubiquitin protein ligase activity)	NA	0.981728	-0.0266041	0.0083435	0.0202692	down	no	15.3341	23.6012	16.0209	25.3625	17.2226	27.3496	25.6567	18.4347	24.5188	24.3261	22.8109	25.4715	25.421	22.5345	20.8239	21.2779	21.9236	25.1213	22.0173	22.1077	20.9159	24.8034	20.7791	22.6553	23.6794	20.8464	21.0375	22.0947	20.2667
LS00539	Lsat_1_v5_gn_1_21761.1	1	25747842	25749357	GO:0005737(cytoplasm);GO:0005829(cytosol);GO:0016740(transferase activity);GO:0016747(transferase activity, transferring acyl groups other than amino-acyl groups)	NA	1.3966	0.481921	0.275012	0.403072	up	no	2.24699	11.0207	2.41868	9.31798	6.7281	14.1115	8.68478	2.09073	8.53493	9.41574	6.44089	5.78289	8.57737	9.85769	11.4051	10.1006	9.87412	11.0333	11.1099	9.13666	10.1073	11.1339	10.1023	12.7496	10.261	9.70148	9.22678	9.52605	11.9924
LS00540	Lsat_1_v5_gn_1_21801.1	1	25786294	25787859	GO:0005737(cytoplasm);GO:0005829(cytosol);GO:0016740(transferase activity);GO:0016747(transferase activity, transferring acyl groups other than amino-acyl groups)	NA	0.977703	-0.0325314	0.204942	0.318337	down	no	0.748408	1.86665	0.780217	2.6499	3.1655	2.79858	3.59536	1.00555	2.57714	2.95391	1.94344	1.13722	3.16369	3.18969	1.80615	2.61683	2.83621	2.96578	1.68141	2.2954	1.9417	1.5375	2.01008	2.8784	2.1043	1.5354	2.33965	1.8778	2.64971
LS00541	Lsat_1_v5_gn_1_21861.1	1	25798682	25802335	GO:0000184(nuclear-transcribed mRNA catabolic process, nonsense-mediated decay);GO:0003723(RNA binding);GO:0003729(mRNA binding);GO:0003743(translation initiation factor activity);GO:0005515(protein binding);GO:0005634(nucleus);GO:0005829(cytosol);GO:0006413(translational initiation);GO:0006446(regulation of translational initiation);GO:0009651(response to salt stress);GO:0016032(viral process);G…	03013(RNA transport);03015(mRNA surveillance pathway);03018(RNA degradation)	1.5502	0.632456	0.00702249	0.0174267	up	no	8.98612	23.2841	9.25385	19.9724	6.59421	19.3176	26.2415	9.90918	23.9282	19.2538	24.1055	24.5706	19.15	21.6372	26.6292	29.6755	22.2486	27.3621	31.2208	31.4913	26.2657	28.157	30.1352	28.5005	27.4014	29.8229	22.7199	34.4705	29.4371
LS00542	Lsat_1_v5_gn_1_21881.1	1	25835339	25835927	GO:0003677(DNA binding);GO:0003700(DNA binding transcription factor activity);GO:0005634(nucleus);GO:0006351(transcription, DNA-templated);GO:0006355(regulation of transcription, DNA-templated);GO:0009873(ethylene-activated signaling pathway)	NA	0.899098	-0.15345	0.0480239	0.0931652	down	no	9.36668	26.0138	8.3296	28.3488	38.7185	9.13006	25.8171	13.7841	15.1589	22.692	22.0114	20.3132	25.6845	20.0681	24.1195	18.8731	17.714	9.76369	15.895	16.6732	22.2528	16.8514	16.7586	21.732	20.9889	16.7302	25.7624	13.092	17.7599
LS26091	Lsat_1_v5_gn_1_21940.1	1	25963946	25966781	GO:0000470(maturation of LSU-rRNA);GO:0005634(nucleus);GO:0005730(nucleolus);GO:0009383(rRNA (cytosine-C5-)-methyltransferase activity);GO:0070475(rRNA base methylation)	NA	0.0108396	-6.52754	0.74597	0.844114	down	no	0	0	0	0	0	0	0.129156	0	0	0	0	0	0	0	0	0	0	0	0	0	0	0	0	0	0	0	0	0	0
LS00543	Lsat_1_v5_gn_1_22040.1	1	26119286	26122168	GO:0003674(molecular_function);GO:0005634(nucleus);GO:0008150(biological_process)	NA	0.932896	-0.100213	0.113677	0.194812	down	no	0.983904	0.50954	0.622698	0.646763	0.345399	0.8612	0.683828	0.970463	1.26346	0.721218	0.610132	0.489875	1.10453	0.428887	0.443829	0.981683	0.479871	0.79974	0.380301	0.861871	0.716045	0.337806	0.659194	0.490199	0.665553	0.507615	0.654785	0.788219	1.47039
LS00544	Lsat_1_v5_gn_1_22080.1	1	26234201	26240016	GO:0005871(kinesin complex);GO:0007018(microtubule-based movement);GO:0008574(ATP-dependent microtubule motor activity, plus-end-directed)	NA	1.89223	0.920091	0.00035758	0.00124693	up	no	0.946123	1.65114	1.29345	1.18728	0.496429	1.19484	1.69572	1.85648	1.99055	0.791524	0.895235	1.34107	0.925176	0.679646	1.33943	1.10208	1.42675	1.57214	1.54182	4.12493	1.79643	2.02515	2.79312	1.27592	1.75079	5.10777	2.82563	4.13086	1.5407
LS00545	Lsat_1_v5_gn_1_22101.1	1	26240313	26241913	GO:0003674(molecular_function);GO:0005634(nucleus);GO:0005739(mitochondrion);GO:0008150(biological_process)	NA	0.893176	-0.162984	0.00686954	0.0170845	down	no	9.0928	6.24853	11.0844	6.6229	11.8653	13.2287	5.91639	10.7104	5.26503	6.89258	5.32649	7.26978	5.9321	7.40998	7.54035	6.71617	6.15859	7.22741	7.15769	7.24753	8.74108	6.2792	6.17885	7.50052	6.91771	7.53222	8.05508	7.49091	7.26598
LS00546	Lsat_1_v5_gn_1_22141.1	1	26299994	26302268	GO:0004672(protein kinase activity);GO:0004674(protein serine/threonine kinase activity);GO:0005524(ATP binding);GO:0005886(plasma membrane);GO:0006468(protein phosphorylation);GO:0007169(transmembrane receptor protein tyrosine kinase signaling pathway);GO:0016021(integral component of membrane);GO:0016301(kinase activity);GO:0016310(phosphorylation)	NA	1.62837	0.703432	0.036508	0.0735913	up	no	0.309873	1.06437	0.254557	1.14114	0.876668	1.37352	1.85535	0.365923	1.43155	0.951807	1.10047	0.668226	1.46873	1.73201	1.68179	1.57959	1.94076	2.02028	1.8546	1.47205	2.17251	1.67192	1.65811	1.38089	1.50293	1.42364	1.5669	1.75731	1.77902
LS00547	Lsat_1_v5_gn_1_22221.1	1	26385504	26387479	GO:0003700(DNA binding transcription factor activity);GO:0005516(calmodulin binding);GO:0005634(nucleus);GO:0006351(transcription, DNA-templated);GO:0006355(regulation of transcription, DNA-templated);GO:0043565(sequence-specific DNA binding)	04016(MAPK signaling pathway - plant);04626(Plant-pathogen interaction)	0.581667	-0.781736	1.12743e-13	3.88328e-12	down	no	24.9696	10.5237	23.1499	13.7267	16.65	14.542	12.2464	25.047	15.0345	14.9993	11.0757	15.7479	15.7999	10.8997	9.72043	8.89011	8.66718	10.6793	8.52655	10.7969	9.70252	9.88334	7.05773	10.2104	6.85528	8.30071	12.2487	8.1991	10.1187
LS26092	Lsat_1_v5_gn_1_22241.1	1	26414921	26415619	NA	NA	195.942	7.61428	0.678534	0.796006	up	no	0	0	0	0	0	0	0	0	0	0	0	0	0	0	0	0	0	0	0	0	0.146573	0	0	0	0	0	0.14734	0	0
LS00548	Lsat_1_v5_gn_1_22260.1	1	26469715	26472293	GO:0004197(cysteine-type endopeptidase activity);GO:0005615(extracellular space);GO:0005764(lysosome);GO:0051603(proteolysis involved in cellular protein catabolic process)	04145(Phagosome)	1.27018	0.345034	0.492904	0.633004	up	no	31.7036	66.6483	26.29	75.894	30.6719	113.235	84.9699	22.9225	106.193	84.1212	87.5576	59.4788	83.9935	96.3969	86.7395	80.5438	95.8932	101.646	86.106	86.6002	85.3401	92.8328	90.4629	87.1817	92.7525	76.6547	77.4212	78.2172	101.793
LS00549	Lsat_1_v5_gn_1_22320.1	1	26523198	26526062	GO:0004197(cysteine-type endopeptidase activity);GO:0005615(extracellular space);GO:0005764(lysosome);GO:0051603(proteolysis involved in cellular protein catabolic process)	00230(Purine metabolism);00730(Thiamine metabolism)	0.886285	-0.174158	0.0159777	0.0358076	down	no	254.005	487.42	231.97	540.154	619.358	550.917	560.351	192.163	580.59	527.284	551.614	384.449	449.157	574.422	410.579	391.867	449.707	453.655	425.25	332.916	495.921	458.873	419.52	452.616	465.917	330.385	411.262	312.199	365.331
LS00550	Lsat_1_v5_gn_1_22340.1	1	26568429	26570911	GO:0004197(cysteine-type endopeptidase activity);GO:0005615(extracellular space);GO:0005764(lysosome);GO:0051603(proteolysis involved in cellular protein catabolic process)	04145(Phagosome)	0.880968	-0.182838	0.0168329	0.0374683	down	no	144.588	317.057	131.664	334.165	192.664	372.31	347.736	107.22	348.567	315.981	354.004	249.809	277.623	353.687	237.797	211.152	261.943	274.967	251.293	197.69	276.953	282.341	235.263	273.3	277.755	208.957	249.547	181.169	211.108
LS00551	Lsat_1_v5_gn_1_22360.1	1	26581570	26599794	GO:0004197(cysteine-type endopeptidase activity);GO:0005615(extracellular space);GO:0005764(lysosome);GO:0051603(proteolysis involved in cellular protein catabolic process)	04145(Phagosome)	1.38858	0.473615	0.224163	0.342453	up	no	4.27799	3.64394	3.30151	5.25939	8.52546	7.0563	6.23542	5.21695	6.56336	3.98254	3.89124	4.82863	5.21621	5.90622	7.09422	6.81348	6.44686	10.2707	9.20635	6.38049	7.07303	6.54934	7.71302	5.2579	5.49631	7.1325	10.1013	9.23133	5.187
LS00552	Lsat_1_v5_gn_1_22400.1	1	26640976	26644144	GO:0004197(cysteine-type endopeptidase activity);GO:0005615(extracellular space);GO:0005764(lysosome);GO:0051603(proteolysis involved in cellular protein catabolic process)	00230(Purine metabolism);00730(Thiamine metabolism)	0.695758	-0.523343	0.935485	0.962764	down	no	0	0.064994	0	0.015974	0	0	0	0	0	0	0	0	0	0	0	0	0	0.032953	0	0	0.002572	0	0	0	0	0	0	0.024833	0
LS00553	Lsat_1_v5_gn_1_22421.1	1	26646061	26647650	GO:0004674(protein serine/threonine kinase activity);GO:0005829(cytosol);GO:0006468(protein phosphorylation);GO:0035556(intracellular signal transduction)	NA	0.380384	-1.39447	7.2617e-21	8.91194e-19	down	yes	69.7683	39.7692	74.9539	49.1198	71.5448	38.1172	28.3631	67.4571	41.4046	49.0973	38.8766	46.4536	38.9997	36.2482	17.4661	18.0173	15.0186	19.6228	20.7095	13.1018	23.3547	23.5769	18.412	23.2529	22.5501	19.4228	23.1782	12.5226	11.0767
LS00554	Lsat_1_v5_gn_1_22441.1	1	26649141	26650994	GO:0006890(retrograde vesicle-mediated transport, Golgi to ER)	NA	1.05685	0.0797752	0.246652	0.369899	up	no	23.423	28.1711	16.8099	29.0424	27.9276	44.3785	22.011	15.0234	23.9723	25.198	19.3868	20.0005	30.2325	26.5228	27.8403	23.2471	27.8952	30.8445	25.3951	24.6872	28.5163	28.3403	28.8749	29.5266	21.749	22.0191	28.7229	22.9957	28.0434
LS00555	Lsat_1_v5_gn_1_22460.1	1	26658397	26660616	GO:0006488(dolichol-linked oligosaccharide biosynthetic process)	NA	0.994741	-0.00760777	0.0215016	0.0464819	down	no	59.562	42.4562	58.4361	35.4182	61.8304	34.9897	42.9633	61.134	38.4196	44.9362	42.7704	45.7469	45.1799	44.8327	47.1644	39.7759	40.0505	44.4913	44.763	49.9735	50.6997	47.6231	47.1312	42.6504	39.8721	48.2393	51.8894	55.9952	51.6929
LS00556	Lsat_1_v5_gn_1_22481.1	1	26660887	26662506	GO:0004842(ubiquitin-protein transferase activity);GO:0005515(protein binding);GO:0005634(nucleus);GO:0005737(cytoplasm);GO:0016567(protein ubiquitination)	NA	0.674485	-0.568143	5.22017e-09	6.26681e-08	down	no	63.6207	69.4129	62.9934	100.733	43.1301	73.1997	107.971	74.6243	68.3048	127.12	102.495	99.5313	114.585	88.534	56.9663	51.65	73.0643	63.1701	58.0092	52.6022	62.0054	70.3649	45.8212	65.3568	51.3068	55.8503	61.0181	50.319	46.9836
LS26093	Lsat_1_v5_gn_1_22500.1	1	26661278	26661561	GO:0004842(ubiquitin-protein transferase activity);GO:0005634(nucleus);GO:0006511(ubiquitin-dependent protein catabolic process);GO:0016567(protein ubiquitination)	NA	0.00533333	-7.55075	0.986705	0.992204	down	no	0	0	0	0	0	0	0	0	0	0	0	0	0	0	0	0	0	0	0	0	0	0	0	0	0	0	8e-06	0	0
LS00557	Lsat_1_v5_gn_1_22601.1	1	26716887	26718522	GO:0004067(asparaginase activity);GO:0005737(cytoplasm);GO:0006508(proteolysis);GO:0006516(glycoprotein catabolic process);GO:0008798(beta-aspartyl-peptidase activity)	NA	0.983468	-0.0240495	0.2382	0.359923	down	no	0.623454	1.40964	0.360871	1.39627	0.83152	1.63292	0.803197	0.574614	0.858256	1.04448	1.29166	2.41776	0.768887	1.43305	1.84707	1.17485	0.308236	0.962752	0.692772	1.0394	1.32913	0.93489	1.21614	1.24439	0.840024	1.1339	1.0351	1.19781	1.31983
LS00558	Lsat_1_v5_gn_1_22580.1	1	26757081	26760166	GO:0003674(molecular_function);GO:0008150(biological_process);GO:0016021(integral component of membrane)	NA	0.612554	-0.707092	0.047836	0.0928734	down	no	0.226534	0.364105	0	0.565186	0.765966	0.229886	0.28976	0.09393	0.346469	0.213877	0.212317	0.469454	0.410674	0.943565	0	0.38838	0.07594	0	0.337142	0.28078	0.207666	0	0.55864	0.29493	0.125507	0.28593	0.574842	0.174369	0.063863
LS00559	Lsat_1_v5_gn_1_24061.1	1	26904913	26914170	GO:0016020(membrane);GO:0016709(oxidoreductase activity, acting on paired donors, with incorporation or reduction of molecular oxygen, NAD(P)H as one donor, and incorporation of one atom of oxygen);GO:0042343(indole glucosinolate metabolic process);GO:0044550(secondary metabolite biosynthetic process);GO:0098542(defense response to other organism)	NA	0.729108	-0.455796	1.04867e-07	9.17794e-07	down	no	12.785	10.767	16.6134	13.4271	8.99977	8.74241	19.4596	28.0074	11.5365	17.8564	15.317	15.001	12.7364	14.7616	7.73967	9.49369	10.2375	10.7584	12.6113	17.0328	11.1426	9.87536	10.0924	9.78985	13.8488	8.79452	9.94336	10.7241	8.84833
LS00560	Lsat_1_v5_gn_1_24041.1	1	26917759	26921895	GO:0000118(histone deacetylase complex);GO:0003714(transcription corepressor activity);GO:0006357(regulation of transcription by RNA polymerase II);GO:0016575(histone deacetylation)	NA	1.41498	0.500779	0.120427	0.204591	up	no	3.1634	2.12481	3.29162	1.93585	0.541649	2.07319	2.31287	4.04486	2.92362	1.39386	1.79096	2.23395	1.76388	2.05078	2.54634	2.24604	1.80482	2.3954	2.92048	4.44696	1.90847	3.33369	3.69902	1.97332	2.00876	7.03066	2.29142	6.0228	3.34758
LS00561	Lsat_1_v5_gn_1_24001.1	1	26975344	26976139	GO:0003735(structural constituent of ribosome);GO:0005840(ribosome);GO:0006412(translation)	03010(Ribosome)	0.697629	-0.519469	0.223361	0.341497	down	no	0.440888	0.506668	0.592173	0	0.090605	0.461356	0.629508	0.253918	0.209007	0.306713	0.406204	0.428463	0.213419	0	0.261527	0.304514	0.562795	0.337654	0	0.115589	0.180219	0.54045	0	0.336365	0	0.055695	0.115371	0.408339	0.174142
LS00562	Lsat_1_v5_gn_1_23980.1	1	26981977	26982516	GO:0005739(mitochondrion)	00190(Oxidative phosphorylation)	0.474853	-1.07445	0.0053047	0.0136384	down	yes	0.212823	0.415368	0.849941	0.257688	0.958619	0.283611	1.14927	0.566995	1.12999	0.776657	0.717914	0	0.74094	0.102211	0.232782	0	0.27595	0.305496	0.140244	0.110593	0.067054	0.231592	0.751499	0.363983	0.449126	0.172107	0.892491	0.095766	0.06392
LS26094	Lsat_1_v5_gn_1_23960.1	1	26989251	26989601	NA	NA	0.00366617	-8.09151	0.511798	0.650856	down	no	0.356403	0	0	0	0	0	0	0	0.025467	0	0	0	0	0	0	0	0	0	0	0	0	0	0	0	0	0	0	0	0
LS00563	Lsat_1_v5_gn_1_23940.1	1	26994060	26996163	GO:0005515(protein binding);GO:0005634(nucleus);GO:0007049(cell cycle);GO:0016538(cyclin-dependent protein serine/threonine kinase regulator activity);GO:0051301(cell division);GO:0051726(regulation of cell cycle)	NA	1.83259	0.873881	3.45807e-11	6.91742e-10	up	no	3.43626	5.33625	3.55719	2.32978	2.12884	3.97767	3.74369	6.4436	4.62783	4.41145	2.86742	5.16145	4.02331	3.26479	5.5728	6.74157	4.46627	6.79302	6.5736	8.98977	7.17657	7.44825	7.50128	6.68475	8.07591	9.055	7.87	8.15213	7.49845
LS00564	Lsat_1_v5_gn_1_23900.1	1	27072641	27072823	GO:0016020(membrane);GO:0016709(oxidoreductase activity, acting on paired donors, with incorporation or reduction of molecular oxygen, NAD(P)H as one donor, and incorporation of one atom of oxygen);GO:0042343(indole glucosinolate metabolic process);GO:0044550(secondary metabolite biosynthetic process);GO:0098542(defense response to other organism)	NA	1.93896	0.955284	0.239765	0.361685	up	no	0.09687	0.489153	0.197327	0	0	0	0.143675	0.130789	0	0	0.173604	0	0.052833	0.097862	0.415522	0.408978	0.120366	0.188427	0	0.105251	0.175952	0.231204	0.096524	0.107602	0.120251	0.570029	0	0.02567	0.305507
LS00565	Lsat_1_v5_gn_1_23880.1	1	27072962	27073207	GO:0016020(membrane);GO:0016709(oxidoreductase activity, acting on paired donors, with incorporation or reduction of molecular oxygen, NAD(P)H as one donor, and incorporation of one atom of oxygen);GO:0042343(indole glucosinolate metabolic process);GO:0044550(secondary metabolite biosynthetic process);GO:0098542(defense response to other organism)	00904(Diterpenoid biosynthesis)	5.21223	2.3819	0.00278015	0.00770316	up	yes	0	0.105006	0.050746	0.059681	0.220301	0	0	0.206285	0.23927	0.084656	0.08726	0	0.019233	0.049726	0	0.48828	0	0.721023	0.0805	0.876546	1.19268	0.113343	0.022854	0.149352	1.2373	0.139212	0.612359	0.255854	0.377461
LS26095	Lsat_1_v5_gn_1_25500.1	1	27087890	27096642	GO:0016020(membrane);GO:0016709(oxidoreductase activity, acting on paired donors, with incorporation or reduction of molecular oxygen, NAD(P)H as one donor, and incorporation of one atom of oxygen);GO:0042343(indole glucosinolate metabolic process);GO:0044550(secondary metabolite biosynthetic process);GO:0098542(defense response to other organism)	NA	426.468	8.73629	0.330977	0.465995	up	no	0	0	0	0	0	0	0	0	0	0	0	0	0	0	0	0	0	0	0	0	0.345351	0.067672	0	0	0.130851	0	0	0.095828	0
LS00566	Lsat_1_v5_gn_1_25520.1	1	27109030	27110067	GO:0016020(membrane);GO:0016709(oxidoreductase activity, acting on paired donors, with incorporation or reduction of molecular oxygen, NAD(P)H as one donor, and incorporation of one atom of oxygen);GO:0042343(indole glucosinolate metabolic process);GO:0044550(secondary metabolite biosynthetic process);GO:0098542(defense response to other organism)	NA	1.94521	0.959923	0.0540148	0.103164	up	no	0.053661	0.108413	0	0.147813	0.021056	0.270424	0.130832	0.056196	0.265246	0.071313	0.099884	0.108526	0.142194	0.229475	0.098425	0.391366	0.11851	0.453246	0.302705	0.41185	0.052325	0.244795	0.310071	0.05425	0.316442	0.173101	0.181033	0.191458	0.253966
LS00567	Lsat_1_v5_gn_1_22720.1	1	27116633	27121905	GO:0016020(membrane);GO:0016709(oxidoreductase activity, acting on paired donors, with incorporation or reduction of molecular oxygen, NAD(P)H as one donor, and incorporation of one atom of oxygen);GO:0042343(indole glucosinolate metabolic process);GO:0044550(secondary metabolite biosynthetic process);GO:0098542(defense response to other organism)	NA	2.35171	1.23371	0.00491706	0.0127622	up	yes	0.067641	0.066002	0	0.146337	0.153154	0.187742	0.084669	0.065203	0.215064	0.07897	0.312357	0.079434	0.110577	0.139704	0.092704	0.336274	0.072149	0.575804	0.336051	0.426132	0.380222	0.229035	0.23277	0.259219	0.349975	0.422129	0.172302	0.151863	0.264106
LS00568	Lsat_1_v5_gn_1_22701.1	1	27171962	27172135	NA	NA	1.20761	0.272156	0.965419	0.979767	up	no	0.401732	0.245468	0.066449	0.054242	0.176298	0.044776	0.116894	0.515639	0.092733	0.178937	0.178882	0.12116	0.17379	0.178851	0.100906	0.322952	0.680689	0	0.179338	0.586878	0.296085	0.138502	0.060765	0.049683	0.026626	0.075101	0.224619	0.551854	0
LS00569	Lsat_1_v5_gn_1_23861.1	1	27327511	27331681	GO:0016020(membrane);GO:0016709(oxidoreductase activity, acting on paired donors, with incorporation or reduction of molecular oxygen, NAD(P)H as one donor, and incorporation of one atom of oxygen);GO:0042343(indole glucosinolate metabolic process);GO:0044550(secondary metabolite biosynthetic process);GO:0098542(defense response to other organism)	NA	1.79406	0.84323	3.19013e-06	1.87559e-05	up	no	1.88295	2.6397	1.55509	2.64726	2.09482	2.04169	2.25495	1.81306	3.50798	1.93075	2.27898	2.23743	2.05483	1.56079	4.83047	4.18532	2.98371	2.85896	3.58298	3.77876	4.73236	4.90452	4.53179	3.21845	4.03464	4.99216	3.48957	2.90715	3.59708
LS00570	Lsat_1_v5_gn_1_23821.1	1	27361239	27362925	GO:0016020(membrane);GO:0016709(oxidoreductase activity, acting on paired donors, with incorporation or reduction of molecular oxygen, NAD(P)H as one donor, and incorporation of one atom of oxygen);GO:0042343(indole glucosinolate metabolic process);GO:0044550(secondary metabolite biosynthetic process);GO:0098542(defense response to other organism)	NA	1.51517	0.599481	0.294241	0.425069	up	no	0	0.342233	0.328199	0.582235	0.081267	0.471902	0.940915	0	0.56541	0.725705	0.438273	0.334137	0.577864	0.517697	0.598076	0.871811	0.55114	0.685514	1.1149	0.50947	0.577379	0.858111	0.322966	0.56835	1.19807	0.378638	0.442858	0.246025	0.664213
LS00571	Lsat_1_v5_gn_1_23801.1	1	27383639	27385407	GO:0016020(membrane);GO:0016709(oxidoreductase activity, acting on paired donors, with incorporation or reduction of molecular oxygen, NAD(P)H as one donor, and incorporation of one atom of oxygen);GO:0042343(indole glucosinolate metabolic process);GO:0044550(secondary metabolite biosynthetic process);GO:0098542(defense response to other organism)	NA	1.07981	0.110781	0.695423	0.808414	up	no	0.496127	1.10061	0.267043	2.10495	0.78379	1.3669	2.80011	0.982784	2.17537	1.55576	2.20114	1.26846	1.94759	1.7657	1.54297	1.2637	2.02339	2.26827	1.26433	1.35149	1.31123	1.56639	2.04764	2.21642	1.95593	0.889559	1.19424	1.34477	1.84297
LS00572	Lsat_1_v5_gn_1_23761.1	1	27412646	27414233	GO:0016020(membrane);GO:0016709(oxidoreductase activity, acting on paired donors, with incorporation or reduction of molecular oxygen, NAD(P)H as one donor, and incorporation of one atom of oxygen);GO:0042343(indole glucosinolate metabolic process);GO:0044550(secondary metabolite biosynthetic process);GO:0098542(defense response to other organism)	NA	0.913506	-0.130513	0.156737	0.255279	down	no	0.187628	0.593037	0.11843	0.794034	0.223388	0.409945	0.764322	0.217028	0.806452	0.633948	0.555281	0.326007	0.711423	0.767783	0.679344	0.423451	0.277663	0.612783	0.295393	0.402859	0.531144	0.633004	0.441065	0.317343	0.691239	0.385061	0.38519	0.354494	0.527661
LS00573	Lsat_1_v5_gn_1_23721.1	1	27438059	27440196	GO:0016020(membrane);GO:0016709(oxidoreductase activity, acting on paired donors, with incorporation or reduction of molecular oxygen, NAD(P)H as one donor, and incorporation of one atom of oxygen);GO:0042343(indole glucosinolate metabolic process);GO:0044550(secondary metabolite biosynthetic process);GO:0098542(defense response to other organism)	NA	0.886177	-0.174333	0.0857012	0.153341	down	no	0.781573	2.1049	0.595139	3.66117	2.29961	3.97147	2.90867	0.97997	2.92611	2.01834	1.34939	1.53873	3.76665	3.21525	3.25679	1.8201	1.79676	2.14397	1.40094	2.18359	3.01287	1.73263	1.34096	1.79623	1.35655	1.6476	2.63631	1.56934	2.79964
LS00574	Lsat_1_v5_gn_1_23701.1	1	27469963	27472515	GO:0016020(membrane);GO:0016709(oxidoreductase activity, acting on paired donors, with incorporation or reduction of molecular oxygen, NAD(P)H as one donor, and incorporation of one atom of oxygen);GO:0042343(indole glucosinolate metabolic process);GO:0044550(secondary metabolite biosynthetic process);GO:0098542(defense response to other organism)	NA	0.948035	-0.0769884	0.177954	0.283381	down	no	3.79817	17.6612	5.26439	22.1437	7.09041	27.1608	22.0328	4.41217	20.2961	17.4666	23.3346	13.1285	20.7369	17.8376	15.0596	14.067	18.2712	17.7943	13.3071	15.6351	14.3557	14.4174	16.6352	14.2434	14.2905	13.8737	13.8618	14.7001	15.3542
LS00575	Lsat_1_v5_gn_1_23661.1	1	27486821	27493157	GO:0004742(dihydrolipoyllysine-residue acetyltransferase activity);GO:0005739(mitochondrion);GO:0005886(plasma membrane);GO:0006096(glycolytic process);GO:0009507(chloroplast);GO:0009570(chloroplast stroma);GO:0009793(embryo development ending in seed dormancy);GO:0009941(chloroplast envelope);GO:0022626(cytosolic ribosome)	00010(Glycolysis / Gluconeogenesis);00020(Citrate cycle (TCA cycle));00620(Pyruvate metabolism)	1.75128	0.808413	0.617759	0.744629	up	no	0	0.292058	0	0	0	0	0	0	0.207711	0	0.114946	0	0	0	0.078253	0.264384	0.098363	0	0.254491	0	0	0	0.185153	0	0.189298	0	0.083494	0	0
LS00576	Lsat_1_v5_gn_1_23621.1	1	27503611	27504622	GO:0016020(membrane);GO:0016709(oxidoreductase activity, acting on paired donors, with incorporation or reduction of molecular oxygen, NAD(P)H as one donor, and incorporation of one atom of oxygen);GO:0042343(indole glucosinolate metabolic process);GO:0044550(secondary metabolite biosynthetic process);GO:0098542(defense response to other organism)	NA	0.9172	-0.124692	0.0360493	0.0727622	down	no	1.71105	4.51107	1.90274	3.41474	1.3444	2.25719	3.80257	2.66455	3.79044	2.78367	3.63931	3.08467	2.85373	2.72002	2.2452	2.47189	2.37691	2.269	2.30684	2.433	1.21775	3.07942	2.54817	3.61994	3.35113	2.08002	3.26721	3.8128	2.70114
LS00577	Lsat_1_v5_gn_1_23581.1	1	27542618	27544813	GO:0016020(membrane);GO:0016709(oxidoreductase activity, acting on paired donors, with incorporation or reduction of molecular oxygen, NAD(P)H as one donor, and incorporation of one atom of oxygen);GO:0042343(indole glucosinolate metabolic process);GO:0044550(secondary metabolite biosynthetic process);GO:0098542(defense response to other organism)	NA	0.913618	-0.130338	0.0179426	0.0396019	down	no	7.15247	13.7071	7.43109	15.8092	6.83937	13.854	19.9849	8.63192	16.8512	15.8195	17.7866	13.3275	16.5545	15.6642	11.3296	11.1246	14.6373	12.0674	10.9816	11.1317	10.7615	12.7537	11.37	15.1101	14.0174	11.3172	11.1253	14.3096	13.3754
LS00578	Lsat_1_v5_gn_1_23561.1	1	27551340	27554048	GO:0005384(manganese ion transmembrane transporter activity);GO:0005634(nucleus);GO:0005802(trans-Golgi network);GO:0006875(cellular metal ion homeostasis);GO:0010015(root morphogenesis);GO:0015103(inorganic anion transmembrane transporter activity);GO:0016021(integral component of membrane);GO:0030001(metal ion transport);GO:0046873(metal ion transmembrane transporter activity);GO:0048767(root h…	NA	1.41284	0.4986	0.0125615	0.0290722	up	no	4.12986	6.86271	4.84593	7.91352	2.83431	4.8894	8.85414	5.19053	7.90763	6.20446	6.38994	7.38746	7.064	4.37746	7.88521	7.55169	6.92145	7.81141	8.54802	11.4363	5.86673	8.76745	8.58109	8.89957	7.95265	9.61213	8.26274	11.0511	9.29694
LS00579	Lsat_1_v5_gn_1_23401.1	1	27643622	27646065	GO:0003723(RNA binding);GO:0005634(nucleus);GO:0005737(cytoplasm);GO:0006417(regulation of translation)	NA	3.27665	1.71222	0.252856	0.3774	up	no	0	0.034224	0.066784	0	0	0	0.017375	0	0.032607	0	0	0	0	0.028177	0	0	0	0.069029	0	0.090845	0	0.370517	0	0.027146	0	0	0	0.049388	0.022076
LS00580	Lsat_1_v5_gn_1_23380.1	1	27679568	27680185	GO:0003674(molecular_function);GO:0005576(extracellular region);GO:0005737(cytoplasm);GO:0009505(plant-type cell wall);GO:0009739(response to gibberellin);GO:0009740(gibberellic acid mediated signaling pathway)	00563(Glycosylphosphatidylinositol(GPI)-anchor biosynthesis)	0.609415	-0.714502	0.00111501	0.0034295	down	no	4.69827	1.54814	5.72419	2.09847	6.37369	1.70588	0.796375	5.31343	1.7559	3.18786	1.64459	1.54681	1.48614	1.59854	1.90493	1.18394	1.8761	1.41274	1.74735	1.933	3.82555	1.0294	2.39998	1.53205	0.9293	1.78291	2.30146	1.02316	0.89527
LS26096	Lsat_1_v5_gn_1_23361.1	1	27690571	27692097	GO:0005515(protein binding);GO:0005634(nucleus);GO:0005886(plasma membrane);GO:0005905(clathrin-coated pit);GO:0006886(intracellular protein transport);GO:0006897(endocytosis);GO:0008289(lipid binding);GO:0030131(clathrin adaptor complex)	04144(Endocytosis)	82.2847	6.36255	0.783753	0.872919	up	no	0	0	0	0	0	0	0	0	0	0	0	0	0	0	0	0	0	0	0.123427	0	0	0	0	0	0	0	0	0	0
LS00581	Lsat_1_v5_gn_1_23241.1	1	27902002	27904686	GO:0005739(mitochondrion);GO:0005886(plasma membrane);GO:0008150(biological_process);GO:0016740(transferase activity)	NA	1.22512	0.292928	0.67692	0.795392	up	no	7.49593	29.3543	9.7526	34.4856	9.21522	32.7874	30.69	8.60817	33.7883	26.7187	30.3313	21.1366	29.4613	28.9956	31.0163	32.3416	28.1431	30.8956	28.8019	26.9127	27.3271	31.7515	28.1064	32.0654	32.1062	27.6471	23	27.315	29.4419
LS00582	Lsat_1_v5_gn_1_22841.1	1	27947670	27949916	GO:0005634(nucleus);GO:0005737(cytoplasm);GO:0008150(biological_process)	NA	0.808332	-0.30698	0.84139	0.906291	down	no	0.049129	0	0	0	0	0	0	0.034691	0	0	0	0	0	0	0	0	0	0	0	0	0	0	0	0	0	0.072594	0	0	0
LS00583	Lsat_1_v5_gn_1_22801.1	1	27960188	27961409	NA	NA	0.766397	-0.383837	0.00566404	0.0144356	down	no	12.721	6.29849	14.4952	5.47576	7.82573	1.31175	6.07992	14.6821	7.43206	6.67592	5.46826	7.79009	6.43077	5.05017	7.22496	6.6361	4.29936	3.35487	4.09919	5.7659	7.34513	5.58143	7.58559	7.33244	6.58873	6.2342	7.2394	4.44504	4.73489
LS00584	Lsat_1_v5_gn_1_22780.1	1	27961622	27963110	GO:0000149(SNARE binding);GO:0005484(SNAP receptor activity);GO:0006886(intracellular protein transport);GO:0006906(vesicle fusion);GO:0012505(endomembrane system);GO:0016021(integral component of membrane);GO:0031201(SNARE complex);GO:0048278(vesicle docking)	NA	0.901022	-0.150365	0.0361289	0.0728973	down	no	1.28442	0.764931	1.49013	1.54644	1.00211	1.51673	1.07802	1.11334	1.41782	0.982329	0.606294	0.706343	0.66779	0.616317	0.769726	0.409318	0.716988	1.53508	1.20797	1.30032	0.741373	1.08442	0.7435	0.691838	1.31083	0.835233	1.24916	0.929218	0.755925
LS00585	Lsat_1_v5_gn_1_22761.1	1	27965216	27967226	GO:0003674(molecular_function);GO:0005739(mitochondrion);GO:0005778(peroxisomal membrane);GO:0008150(biological_process);GO:0016021(integral component of membrane)	04146(Peroxisome)	1.28122	0.357523	0.385777	0.526288	up	no	2.43343	1.28212	2.42761	1.75145	0.578018	0.775856	1.06895	2.17279	0.898219	1.19123	1.26405	1.70391	0.946081	0.795671	1.70303	2.56544	1.65018	1.45528	2.55117	1.52485	1.32482	1.90882	1.85211	2.36299	1.23275	1.72127	2.01857	1.08515	1.52287
LS00586	Lsat_1_v5_gn_1_23041.1	1	28055447	28055974	NA	NA	0.569098	-0.81325	0.182238	0.289138	down	no	0.751222	0	0.095685	0.136585	0.85017	0	0.836676	0.658899	0.384793	0.067559	0	0	0.882453	0.550101	0	0.096203	0	0.732472	0.135021	0.128647	0.27431	0	0	1.0183	0	0.200554	0.239714	0.126669	0.227424
LS00587	Lsat_1_v5_gn_1_23100.1	1	28110479	28111596	GO:0005515(protein binding);GO:0005634(nucleus);GO:0009740(gibberellic acid mediated signaling pathway);GO:0009845(seed germination);GO:0009939(positive regulation of gibberellic acid mediated signaling pathway);GO:0010162(seed dormancy process);GO:0016567(protein ubiquitination);GO:0019005(SCF ubiquitin ligase complex)	04075(Plant hormone signal transduction)	0.959035	-0.060345	0.0530645	0.101648	down	no	6.15723	12.0949	5.54345	10.7648	15.2842	15.0111	8.83171	6.28115	9.11033	9.09034	8.81214	8.11755	8.85918	10.7881	11.0808	9.36179	10.1844	10.575	9.07094	10.4579	9.87791	8.72195	7.17512	8.40839	10.1332	8.33803	7.93744	7.12314	10.0107
LS00588	Lsat_1_v5_gn_1_23200.1	1	28229401	28231876	GO:0000123(histone acetyltransferase complex);GO:0006338(chromatin remodeling);GO:0016573(histone acetylation)	NA	1.11638	0.158831	0.474652	0.61519	up	no	4.15744	3.72258	5.15093	3.48794	5.68534	2.27679	2.96343	5.73438	3.96324	3.2362	3.79234	3.54766	4.52826	4.0115	3.86184	3.76302	2.47924	4.05403	4.37993	4.82754	5.19352	3.50124	5.6565	4.82059	4.50008	5.7086	5.14944	4.4893	4.90667
LS00589	Lsat_1_v5_gn_1_23220.1	1	28235985	28238525	GO:0004674(protein serine/threonine kinase activity);GO:0005886(plasma membrane);GO:0006468(protein phosphorylation)	NA	1.00442	0.00636134	0.144493	0.238531	up	no	0.931198	0.998469	1.28544	0.450481	0.347784	1.17678	0.847603	1.13124	0.967623	0.850573	0.766807	1.0453	1.0862	0.730053	0.599544	0.685075	0.414767	0.95773	1.04772	0.806264	0.755818	1.32577	1.09376	0.657277	0.910702	1.34464	0.837308	1.08546	1.05458
LS00590	Lsat_1_v5_gn_1_22901.1	1	28346566	28347695	GO:0000981(RNA polymerase II transcription factor activity, sequence-specific DNA binding);GO:0001135(transcription factor activity, RNA polymerase II transcription factor recruiting);GO:0003677(DNA binding);GO:0003700(DNA binding transcription factor activity);GO:0005515(protein binding);GO:0005634(nucleus);GO:0006351(transcription, DNA-templated);GO:0006355(regulation of transcription, DNA-temp…	NA	0.657825	-0.604225	1.9629e-07	1.59259e-06	down	no	6.32306	5.84054	7.74141	4.65566	3.64513	4.59563	4.36249	4.47252	4.18702	4.45703	4.14766	5.88735	5.05211	3.62816	3.55296	3.76549	3.43628	2.41596	3.02085	1.86305	3.98069	3.71026	2.93826	4.70623	4.02461	2.88747	3.2874	1.93267	3.10687
LS26097	Lsat_1_v5_gn_1_22961.1	1	28430337	28431137	GO:0003674(molecular_function);GO:0005575(cellular_component);GO:0008150(biological_process)	NA	0.0228147	-5.45389	0.74597	0.844114	down	no	0.061364	0	0	0	0	0	0	0	0	0	0	0	0	0	0	0	0	0	0	0	0	0	0	0	0	0	0	0	0
LS00591	Lsat_1_v5_gn_1_22980.1	1	28438874	28446908	GO:0003674(molecular_function);GO:0008150(biological_process);GO:0016021(integral component of membrane)	NA	0.846067	-0.241156	0.0541194	0.103327	down	no	0.930358	0.851121	1.1162	1.50694	0.297116	0.567243	0.763168	0.970879	1.08671	0.692733	0.893234	0.780343	0.915323	1.15438	1.09986	1.22075	0.909079	0.471936	0.803544	0.405892	0.496685	0.34224	0.723208	1.18935	0.772391	0.73767	0.531855	0.435819	1.21432
LS00592	Lsat_1_v5_gn_1_24181.1	1	28583094	28584094	GO:0003700(DNA binding transcription factor activity);GO:0005634(nucleus);GO:0010200(response to chitin);GO:0043565(sequence-specific DNA binding);GO:0044212(transcription regulatory region DNA binding)	NA	1.24982	0.321726	0.925681	0.959008	up	no	2.26782	1.96838	1.90686	3.1823	6.7736	3.40062	5.93296	2.20525	3.37621	2.95054	3.81646	2.53942	5.28026	3.39866	3.46277	3.23415	4.44331	2.29783	4.47317	4.63097	4.29461	5.25637	7.96473	3.78267	3.49452	2.66672	6.96106	4.64457	4.00749
LS00593	Lsat_1_v5_gn_1_24200.1	1	28674505	28676267	GO:0003999(adenine phosphoribosyltransferase activity);GO:0005737(cytoplasm);GO:0005829(cytosol);GO:0006166(purine ribonucleoside salvage);GO:0006168(adenine salvage);GO:0009116(nucleoside metabolic process);GO:0016740(transferase activity);GO:0044209(AMP salvage)	00230(Purine metabolism)	1.23416	0.303529	0.541155	0.677781	up	no	23.87	18.3578	22.1677	17.8153	20.6706	13.7491	18.6911	22.1109	23.9536	18.8442	16.5098	20.4288	15.8818	16.4498	23.7583	22.8112	19.9378	17.1375	25.0378	27.6371	25.5895	25.9434	26.1088	25.8231	28.2	21.4824	26.1379	21.8377	18.9219
LS00594	Lsat_1_v5_gn_1_24280.1	1	28829505	28830993	GO:0001046(core promoter sequence-specific DNA binding);GO:0001228(transcriptional activator activity, RNA polymerase II transcription regulatory region sequence-specific DNA binding);GO:0005634(nucleus);GO:0006366(transcription by RNA polymerase II)	04075(Plant hormone signal transduction);04712(Circadian rhythm - plant)	2.35988	1.23871	0.223236	0.341383	up	no	0.09878	0	0	0	0	0	0.271048	0.050922	0.101213	0	0	0.197696	0	0	0.119402	0.356701	0	0	0.065685	0.183984	0.113808	0	0	0.119737	0.198884	0.28137	0.14023	0.121515	0.118302
LS26098	Lsat_1_v5_gn_1_24301.1	1	28841151	28841465	GO:0002239(response to oomycetes);GO:0003674(molecular_function);GO:0009506(plasmodesma);GO:0009507(chloroplast);GO:0016021(integral component of membrane);GO:0055085(transmembrane transport)	NA	0.00745982	-7.06664	0.74597	0.844114	down	no	0	0	0	0	0	0	0	0.187672	0	0	0	0	0	0	0	0	0	0	0	0	0	0	0	0	0	0	0	0	0
LS00595	Lsat_1_v5_gn_1_24320.1	1	28843002	28845732	GO:0004033(aldo-keto reductase (NADP) activity);GO:0005737(cytoplasm);GO:0016491(oxidoreductase activity);GO:0055114(oxidation-reduction process)	00053(Ascorbate and aldarate metabolism)	0.975151	-0.0363023	0.00936405	0.0224383	down	no	14.9314	8.53367	14.6665	8.38739	5.82118	10.5614	9.81757	15.3966	9.57266	10.9613	9.3635	14.8149	11.4687	7.93914	10.0195	10.2099	9.00497	10.3989	10.0709	11.3781	9.81017	10.5334	11.6951	11.3138	10.6121	10.6059	12.4492	10.9275	10.0275
LS00596	Lsat_1_v5_gn_1_24340.1	1	28846121	28850007	GO:0003676(nucleic acid binding);GO:0005634(nucleus);GO:0008150(biological_process)	NA	2.12031	1.08427	0.0031873	0.00870552	up	yes	0.345353	3.27014	0.314251	1.95314	0.702673	5.4849	3.09177	0.390268	2.93778	1.27734	1.69839	0.768301	1.5081	2.84773	4.13951	3.8606	3.8042	5.86606	4.66118	4.11037	3.51673	3.98819	3.66804	2.64943	3.48084	4.90626	2.88564	4.75768	4.11161
LS00597	Lsat_1_v5_gn_1_24360.1	1	28862700	28864172	GO:0004806(triglyceride lipase activity);GO:0005737(cytoplasm);GO:0006629(lipid metabolic process);GO:0008970(phosphatidylcholine 1-acylhydrolase activity);GO:0009507(chloroplast);GO:0009650(UV protection);GO:0016042(lipid catabolic process);GO:0071493(cellular response to UV-B)	00220(Arginine biosynthesis)	1.38022	0.464898	0.0870789	0.1555	up	no	2.79999	3.25869	1.86065	2.23881	1.6157	4.41531	2.46342	2.73121	2.32367	2.59231	4.19014	3.1095	3.14851	3.80604	4.12765	3.36495	5.54353	3.67427	4.07411	3.31231	2.39714	4.46109	3.11713	3.94389	5.13039	4.61925	3.5321	4.6026	4.07109
LS00598	Lsat_1_v5_gn_1_24401.1	1	28878573	28879961	GO:0010223(secondary shoot formation);GO:0016787(hydrolase activity);GO:1901601(strigolactone biosynthetic process)	NA	0.633311	-0.659014	8.55837e-09	9.73274e-08	down	no	96.2001	59.7598	69.8816	80.2194	123.988	48.1608	79.4974	86.4651	51.3467	87.2271	78.8572	70.1093	103.121	74.1975	51.5217	46.6526	60.1111	38.0869	41.0012	47.6823	47.1527	50.3003	43.4944	59.6194	64.3565	47.5358	51.887	44.4823	58.6457
LS00599	Lsat_1_v5_gn_1_24420.1	1	28926226	28928056	GO:0004605(phosphatidate cytidylyltransferase activity);GO:0009507(chloroplast);GO:0032049(cardiolipin biosynthetic process)	NA	1.48707	0.572477	0.239295	0.361176	up	no	0.445189	0.538436	0.414234	0.383436	0.618618	0	0.935057	0.910074	0.849984	0.64062	0.472155	0.413521	0.699462	0.401211	0.354344	0.478935	1.0173	0.531506	1.57577	1.99822	0.757019	0.726425	0.637638	0.753846	0.483094	0.853533	0.559668	0.930043	0.646073
LS00600	Lsat_1_v5_gn_1_24441.1	1	28928149	28930269	GO:0000145(exocyst);GO:0005634(nucleus);GO:0005737(cytoplasm);GO:0005829(cytosol);GO:0006887(exocytosis);GO:0006904(vesicle docking involved in exocytosis)	NA	8.76178	3.13122	0.025756	0.0542793	up	no	0	0	0	0	0	0	0.070986	0	0	0	0	0	0	0	0.071503	0	0	0	0.033725	0.110799	0.0338	0.177825	0.032521	0	0	0.04812	0	0.10068	0.057417
LS00601	Lsat_1_v5_gn_1_24461.1	1	28934012	28934167	NA	NA	1.5036	0.588424	0.7642	0.858228	up	no	0.290546	0.085252	0	0	0.570255	0.222601	0	0.358831	0.359829	0.157288	0.159618	0.212948	0.245271	0	0.032623	0	0	0.636083	1.14941	0.084747	0	1.29586	0.156532	0	0.147003	0.236857	0.421432	0.038279	0.090375
LS00602	Lsat_1_v5_gn_1_24481.1	1	28955794	28956977	GO:0005739(mitochondrion);GO:0016021(integral component of membrane)	NA	1.14749	0.19848	0.967915	0.981496	up	no	0.230369	0	0.05095	0.060909	0.365743	0.148338	0.400765	0.573748	0.24991	0.265925	0	0.420321	0.118145	0.178862	0.06297	0.058652	0.47455	0.048818	0	0.425461	0.175897	0.345034	0.044225	0.35493	0.59495	0.181917	0.325507	0.319761	0.35435
LS00603	Lsat_1_v5_gn_1_24500.1	1	28960335	28960538	NA	NA	0.794522	-0.331841	0.00601456	0.0152179	down	no	15.8036	4.85311	10.4533	4.92191	10.8355	8.06712	12.8131	20.8647	4.54744	6.50314	7.8624	6.40306	10.5013	7.02589	7.99922	6.91293	6.6744	10.6513	5.9162	11.2249	7.68947	7.38971	4.07354	6.81678	3.69263	8.79897	6.75247	9.9924	7.31972
LS00604	Lsat_1_v5_gn_1_24520.1	1	28982592	28988147	GO:0003743(translation initiation factor activity);GO:0006413(translational initiation)	NA	1.66844	0.738503	4.62287e-07	3.39214e-06	up	no	2.72011	3.58225	3.09066	3.06198	1.9193	3.04685	4.93898	4.19055	4.99156	3.22784	3.45471	4.3265	4.17818	3.53077	4.44499	5.14058	3.7518	6.49662	5.24001	7.34949	6.09156	5.59557	6.72933	3.97877	4.54373	8.70862	6.54383	8.80798	6.42323
LS00605	Lsat_1_v5_gn_1_24541.1	1	28988824	28991527	GO:0003674(molecular_function);GO:0005739(mitochondrion);GO:0008150(biological_process)	NA	2.83301	1.50233	0.00276883	0.00767569	up	yes	0	0.369801	0.560029	0.229973	0.137533	0	0.48013	0.863514	0.569148	0.463028	0.397934	0.130135	0	0.188856	0.408845	0.300635	0.413889	1.34046	0.420064	1.28099	0.404489	1.04262	1.05408	0.213805	0.671556	1.42725	1.62413	1.28127	1.4414
LS00606	Lsat_1_v5_gn_1_24560.1	1	28996994	28999161	GO:0003674(molecular_function);GO:0005739(mitochondrion);GO:0005794(Golgi apparatus);GO:0016021(integral component of membrane)	NA	0.527416	-0.922986	1.38975e-16	8.56644e-15	down	no	70.3478	38.5049	64.2416	34.7942	42.2408	25.3671	32.1263	61.1229	27.4552	37.8374	38.8867	42.9338	40.6076	31.7986	23.1427	19.6434	20.3277	17.0854	22.6164	21.5784	20.9674	25.0322	22.5374	27.5058	21.5475	21.7104	23.1251	23.9103	21.6919
LS00607	Lsat_1_v5_gn_1_24581.1	1	29026414	29029564	GO:0003723(RNA binding);GO:0003729(mRNA binding);GO:0005576(extracellular region);GO:0008150(biological_process)	03040(Spliceosome)	1.22929	0.297823	0.72297	0.830865	up	no	6.53878	29.3571	5.01026	34.7327	0.59283	38.0829	34.1483	8.36736	34.1369	17.0879	25.6909	15.1195	22.0845	28.0634	23.684	26.3589	26.1685	33.6049	28.8032	30.0955	19.2242	25.4606	26.0956	21.6177	28.742	28.7485	24.9955	26.5801	23.6497
LS00608	Lsat_1_v5_gn_1_24600.1	1	29136152	29139600	GO:0003677(DNA binding);GO:0003700(DNA binding transcription factor activity);GO:0005634(nucleus);GO:0006351(transcription, DNA-templated);GO:0007275(multicellular organism development);GO:0009834(plant-type secondary cell wall biogenesis);GO:0010628(positive regulation of gene expression);GO:0045893(positive regulation of transcription, DNA-templated);GO:0048829(root cap development)	03013(RNA transport);03015(mRNA surveillance pathway);03018(RNA degradation)	0.68125	-0.553744	0.00271614	0.00754039	down	no	1.53736	0.574967	1.85721	0.863032	1.05852	0.76911	0.470036	1.50636	1.33779	1.04744	0.286048	1.32485	0.771807	0.959402	0.737619	1.05961	0.982163	0.443283	0.557528	0.582685	0.924153	0.716526	0.236033	0.61569	0.157072	0.951108	0.932111	1.03162	0.55719
LS00609	Lsat_1_v5_gn_1_24621.1	1	29161501	29163305	GO:0004497(monooxygenase activity);GO:0044550(secondary metabolite biosynthetic process)	NA	0.977509	-0.0328181	0.00544871	0.0139586	down	no	5.51918	5.48088	5.59093	4.72752	2.63047	4.4285	4.93356	7.85897	4.2227	5.42036	5.10534	5.81743	4.35816	4.78431	4.68448	4.18776	4.19192	4.65515	5.64121	7.12675	4.15833	4.21223	5.00733	3.97309	4.03616	5.72552	4.47579	7.61521	4.5421
LS00610	Lsat_1_v5_gn_1_24721.1	1	29256528	29260923	GO:0004497(monooxygenase activity);GO:0044550(secondary metabolite biosynthetic process)	NA	0.694382	-0.526198	5.63005e-05	0.000240274	down	no	0.741755	2.05002	0.661893	1.78632	2.38193	1.86157	2.10125	1.7254	2.22997	1.7619	2.74979	2.44362	2.32389	2.43243	1.60841	1.19174	1.18108	1.30075	1.18604	1.42488	1.10204	0.996116	1.12679	2.17332	1.70121	1.5366	1.02209	1.50946	1.21425
LS00611	Lsat_1_v5_gn_1_24741.1	1	29264150	29267631	GO:0004497(monooxygenase activity);GO:0044550(secondary metabolite biosynthetic process)	NA	0.996946	-0.00441313	0.0449267	0.0880665	down	no	22.3768	14.2829	16.0638	15.7423	9.63071	16.9668	27.4825	32.2249	16.3942	20.3127	22.7314	20.5313	23.9839	16.1796	18.1769	16.4482	17.4538	22.7696	20.1322	26.7416	12.5146	17.8871	16.5941	15.2388	15.8728	21.7752	21.2962	30.6595	20.0792
LS00612	Lsat_1_v5_gn_1_24761.1	1	29302264	29303476	GO:0003674(molecular_function);GO:0008150(biological_process);GO:0016021(integral component of membrane)	NA	0.704259	-0.505822	4.40991e-09	5.37334e-08	down	no	13.3444	9.26986	10.0023	9.00503	7.84675	11.9912	8.09842	13.3014	7.83064	7.79345	5.66282	7.9312	8.4756	5.75602	5.92166	6.30901	7.13608	9.68926	6.55623	6.93275	5.10364	5.98382	5.11939	4.90485	5.90028	7.25442	6.59056	6.54768	5.35858
LS26099	Lsat_1_v5_gn_1_24860.1	1	29440437	29442182	GO:0005576(extracellular region);GO:0005618(cell wall);GO:0005737(cytoplasm);GO:0009055(electron transfer activity);GO:0009506(plasmodesma);GO:0016614(oxidoreductase activity, acting on CH-OH group of donors);GO:0050660(flavin adenine dinucleotide binding);GO:0055114(oxidation-reduction process)	00052(Galactose metabolism);00500(Starch and sucrose metabolism)	23.1107	4.53049	0.833676	0.901185	up	no	0	0	0	0	0	0	0	0	0	0	0	0	0	0	0	0	0	0	0	0	0	0	0	0	0	0	0	0	0.034666
LS00613	Lsat_1_v5_gn_1_24881.1	1	29479956	29484777	GO:0004176(ATP-dependent peptidase activity);GO:0005524(ATP binding);GO:0005759(mitochondrial matrix);GO:0006508(proteolysis);GO:0030163(protein catabolic process)	NA	2.04743	1.03381	9.87601e-05	0.000396218	up	yes	0.799233	4.94397	0.938484	3.42485	1.81574	4.9833	5.42702	2.09079	7.71314	3.55384	3.37242	3.62017	3.56582	3.91019	7.24571	6.11087	4.99521	8.40789	6.98378	9.34195	5.95787	6.43011	9.5187	4.92165	7.11824	9.76401	7.70823	9.37096	6.15726
LS00614	Lsat_1_v5_gn_1_24901.1	1	29499174	29501783	GO:0009507(chloroplast)	NA	1.64506	0.718141	0.234843	0.355726	up	no	0.379009	0.974516	0.255558	0.380724	0.463845	0	0.699502	0.207219	0.848185	0.693921	0.1458	0.180575	0.427202	0.661965	0.909591	0.529789	0.981728	0.873962	0	0.442208	1.18185	0.571721	0.856698	0.700311	1.30876	0.613063	0.275077	1.41485	0.476323
LS00615	Lsat_1_v5_gn_1_25020.1	1	29535459	29541141	GO:0003824(catalytic activity);GO:0004084(branched-chain-amino-acid transaminase activity);GO:0005737(cytoplasm);GO:0005739(mitochondrion);GO:0005829(cytosol);GO:0008152(metabolic process);GO:0008483(transaminase activity)	00270(Cysteine and methionine metabolism);00280(Valine, leucine and isoleucine degradation);00290(Valine, leucine and isoleucine biosynthesis);00770(Pantothenate and CoA biosynthesis)	1.5741	0.654526	1.03305e-06	6.90519e-06	up	no	8.66	7.24628	8.74027	6.14778	5.36406	6.08753	9.65417	14.4116	10.7715	9.80623	8.13651	10.5957	8.46388	7.75593	10.7464	11.7638	11.4003	11.5099	14.0727	19.8784	11.7799	12.565	14.2871	11.421	12.6501	16.2198	14.9015	19.6632	12.6305
LS00616	Lsat_1_v5_gn_1_25041.1	1	29543025	29548155	GO:0003676(nucleic acid binding);GO:0005634(nucleus);GO:0008150(biological_process)	NA	1.61023	0.687266	0.128671	0.21637	up	no	1.26629	23.182	1.8506	18.6956	12.699	23.9862	20.6923	2.37614	18.2117	12.9924	14.2318	8.13409	14.6409	19.3715	23.0148	23.5897	22.6032	27.1543	25.9463	21.8815	21.0363	20.449	21.2597	20.7862	19.7608	22.5366	17.295	24.6445	19.8595
LS00617	Lsat_1_v5_gn_1_25060.1	1	29578219	29581953	GO:0006338(chromatin remodeling)	NA	0.907991	-0.13925	0.00544384	0.0139488	down	no	12.009	7.48186	15.3962	7.82163	12.5727	7.20989	7.93365	14.0555	8.18724	9.28264	6.97617	10.2197	9.42001	7.58439	9.06638	8.7611	7.23273	6.69155	9.54778	9.67982	10.5912	7.67438	10.0605	8.82562	8.18615	9.83823	8.83591	9.79104	7.6713
LS00618	Lsat_1_v5_gn_1_25101.1	1	29586816	29588859	GO:0003674(molecular_function);GO:0005739(mitochondrion);GO:0008150(biological_process)	NA	1.31389	0.393846	0.488248	0.628446	up	no	0.195827	0.316818	0.093827	0.22377	0.074413	0.321269	0.218797	0.239823	0.430171	0.219104	0.403483	0.415166	0.427927	0.036866	0.05627	0.536514	0.295968	0.25499	0.377318	0.356852	0.304123	0.122024	0.346577	0.626067	0.231301	0.412247	0.186526	0.512198	0.473191
LS00619	Lsat_1_v5_gn_1_25121.1	1	29592897	29595956	GO:0004325(ferrochelatase activity);GO:0006783(heme biosynthetic process)	00860(Porphyrin and chlorophyll metabolism)	0.857149	-0.222383	0.0383443	0.0767873	down	no	7.2338	4.03094	5.15908	4.43714	1.00485	2.55696	4.78873	8.53167	5.42128	4.51118	4.37808	8.48908	5.23122	3.21746	3.66474	5.54907	5.77056	4.99162	3.93307	3.31603	2.80125	3.87	4.70067	5.87548	4.0789	3.17198	2.94302	4.91768	3.77588
LS00620	Lsat_1_v5_gn_1_25141.1	1	29619207	29620607	NA	04141(Protein processing in endoplasmic reticulum)	0.222808	-2.16613	0.144963	0.239119	down	no	0.122341	0	0.055481	0	0	0	0.090445	0.190122	0	0.148861	0	0.07635	0	0	0	0	0	0	0	0	0	0	0	0	0	0	0.163191	0	0
LS00621	Lsat_1_v5_gn_1_25160.1	1	29634995	29635977	NA	NA	1.25288	0.325248	0.757763	0.853028	up	no	1.43942	2.35333	1.71983	3.32501	4.24458	5.41512	4.00679	1.62562	4.58751	3.31292	4.33466	3.21112	4.02967	4.84789	5.48186	3.20376	5.14426	6.79966	4.31773	3.27602	3.53519	3.65387	5.29121	2.14681	4.872	5.32797	3.77426	3.98825	4.22974
LS00622	Lsat_1_v5_gn_1_25180.1	1	29657449	29658799	GO:0008942(nitrite reductase [NAD(P)H] activity);GO:0009507(chloroplast);GO:0009534(chloroplast thylakoid);GO:0009535(chloroplast thylakoid membrane);GO:0009941(chloroplast envelope);GO:0010207(photosystem II assembly);GO:0042128(nitrate assimilation);GO:0042549(photosystem II stabilization);GO:0051537(2 iron, 2 sulfur cluster binding);GO:0055114(oxidation-reduction process)	NA	0.976531	-0.0342627	0.2403	0.362291	down	no	34.124	206.643	42.6016	237.202	124.495	156.039	231.243	38.5306	190.121	181.144	219.465	128.418	207.543	214.935	170.802	162.853	176.613	117.677	153.648	137.233	154.274	172.752	159.316	155.358	172.277	142.605	152.931	133.665	152.9
LS00623	Lsat_1_v5_gn_1_25201.1	1	29658922	29663214	GO:0005576(extracellular region);GO:0006694(steroid biosynthetic process);GO:0016021(integral component of membrane);GO:0016491(oxidoreductase activity);GO:0055114(oxidation-reduction process)	NA	3.33306	1.73685	1.21213e-05	6.10773e-05	up	yes	2.69814	1.05724	1.55195	1.03043	1.28421	4.97488	6.90524	2.44429	1.07063	1.62378	4.53083	2.07754	4.36052	2.30659	11.4713	6.79012	8.24724	21.207	9.15901	1.8663	7.5961	9.08248	6.14528	1.13696	1.65333	13.185	19.9532	15.4563	2.45466
LS00624	Lsat_1_v5_gn_1_25220.1	1	29664637	29667118	GO:0005524(ATP binding);GO:0005634(nucleus);GO:0016301(kinase activity);GO:0016310(phosphorylation)	NA	4.70314	2.23363	0.210634	0.325379	up	no	0	0	0	0	0	0.089222	0	0	0	0	0	0	0	0	0	0.063125	0	0	0.075229	0	0	0	0	0	0.089069	0.086631	0.04478	0.090763	0
LS00625	Lsat_1_v5_gn_1_25241.1	1	29667394	29670691	GO:0009507(chloroplast);GO:0009543(chloroplast thylakoid lumen)	NA	1.08561	0.118511	0.428148	0.569536	up	no	10.5028	21.3407	11.6031	23.1681	9.35769	20.3362	23.3369	11.8404	23.884	18.4581	21.6237	17.8552	20.6802	22.044	20.2587	21.7098	20.2007	22.8513	18.3539	22.4546	19.8111	20.7484	20.436	15.879	20.0801	21.8627	17.8144	16.7009	18.6428
LS26100	Lsat_1_v5_gn_1_25260.1	1	29673560	29675591	GO:0005739(mitochondrion);GO:0009617(response to bacterium)	03010(Ribosome)	156.852	7.29326	0.392741	0.533251	up	no	0	0	0	0	0	0	0	0	0	0	0	0	0	0	0	0	0	0	0	0	0.048928	0	0	0	0.057475	0	0.128875	0	0
LS00626	Lsat_1_v5_gn_1_25281.1	1	29676526	29678914	GO:0005737(cytoplasm);GO:0008479(queuine tRNA-ribosyltransferase activity);GO:0008616(queuosine biosynthetic process)	NA	1.27119	0.346179	0.53469	0.671722	up	no	1.14311	1.32711	2.02743	1.17159	0.121021	1.25461	2.50217	1.709	1.23132	0.767592	2.41244	1.57263	1.24439	1.71863	1.4826	2.46638	1.37176	0.896589	2.34769	2.11924	1.7299	1.18618	1.96276	1.02049	1.31413	1.90504	2.69635	3.65303	1.36417
LS00627	Lsat_1_v5_gn_1_25300.1	1	29686125	29689468	GO:0003993(acid phosphatase activity);GO:0004722(protein serine/threonine phosphatase activity);GO:0005576(extracellular region);GO:0005618(cell wall);GO:0005829(cytosol);GO:0009505(plant-type cell wall);GO:0009506(plasmodesma);GO:0016036(cellular response to phosphate starvation);GO:0046872(metal ion binding)	NA	0.575929	-0.796038	0.490112	0.63025	down	no	0	0	0.051325	0	0	0.132591	0	0	0	0.048428	0	0	0.041175	0.173608	0	0	0	0	0	0	0	0	0	0	0	0	0.057866	0.218041	0
LS00628	Lsat_1_v5_gn_1_25320.1	1	29727906	29728609	GO:0000139(Golgi membrane);GO:0005739(mitochondrion);GO:0005794(Golgi apparatus);GO:0005976(polysaccharide metabolic process);GO:0009808(lignin metabolic process);GO:0016021(integral component of membrane);GO:0030775(glucuronoxylan 4-O-methyltransferase activity);GO:0032259(methylation);GO:0045491(xylan metabolic process);GO:0045492(xylan biosynthetic process)	NA	0.877671	-0.188248	0.0298429	0.0616897	down	no	6.05222	15.2179	6.6369	16.9237	27.5476	15.4683	11.2877	4.97964	11.7517	12.6175	7.69203	10.9795	14.6099	16.5617	12.1316	12.003	10.1675	9.90775	10.9708	9.85254	14.19	10.6987	10.9158	14.2093	14.0479	7.54189	10.5665	10.1489	10.3391
LS00629	Lsat_1_v5_gn_1_25341.1	1	29731656	29733150	GO:0003729(mRNA binding);GO:0003735(structural constituent of ribosome);GO:0022627(cytosolic small ribosomal subunit)	03010(Ribosome)	0.804543	-0.313758	0.00612763	0.0154738	down	no	600.891	258.942	542.764	231.793	156.805	99.5899	237.24	506.361	233.746	327.559	279.262	373.345	278.701	287.847	257.149	279.96	242.423	113.345	268.33	237.508	313.59	239.077	251.189	327.065	267.378	216.709	273.22	238.253	280.448
LS00630	Lsat_1_v5_gn_1_25400.1	1	29787598	29790188	GO:0016787(hydrolase activity)	00860(Porphyrin and chlorophyll metabolism)	0.910085	-0.135926	0.000273682	0.000984872	down	no	17.3785	10.7456	17.5053	11.7836	6.47595	12.3411	12.485	22.9329	11.2846	12.0324	9.23039	14.4004	11.5002	11.0763	9.82083	10.7893	10.1535	11.81	11.146	15.0451	11.2632	10.3399	13.1183	11.9764	11.5746	12.3383	11.7986	12.9367	12.5489
LS00631	Lsat_1_v5_gn_1_25420.1	1	29792178	29793310	GO:0000447(endonucleolytic cleavage in ITS1 to separate SSU-rRNA from 5.8S rRNA and LSU-rRNA from tricistronic rRNA transcript (SSU-rRNA, 5.8S rRNA, LSU-rRNA));GO:0000461(endonucleolytic cleavage to generate mature 3'-end of SSU-rRNA from (SSU-rRNA, 5.8S rRNA, LSU-rRNA));GO:0003735(structural constituent of ribosome);GO:0022627(cytosolic small ribosomal subunit)	03010(Ribosome)	0.83532	-0.259599	0.000505125	0.00169276	down	no	493.949	246.23	478.765	276.985	536.653	310.406	268.92	481.17	243.039	319.479	290.486	306.964	299.402	277.461	276.52	291.488	277.817	369.623	275.571	266.077	291.415	258.959	253.503	308.98	264.73	271.085	319.103	300.451	297.377
LS00632	Lsat_1_v5_gn_1_25441.1	1	29794716	29797256	GO:0004672(protein kinase activity);GO:0004674(protein serine/threonine kinase activity);GO:0005524(ATP binding);GO:0005886(plasma membrane);GO:0006468(protein phosphorylation);GO:0009755(hormone-mediated signaling pathway);GO:0016021(integral component of membrane);GO:0016301(kinase activity);GO:0042803(protein homodimerization activity)	NA	0.928369	-0.10723	0.103155	0.179481	down	no	0.664269	1.82361	0.697177	2.23736	0.713878	2.53035	2.01129	0.675203	2.47724	1.31749	2.03997	1.16371	1.81869	1.77615	1.32056	1.37478	2.07469	1.59563	1.46913	1.57629	1.40988	1.6544	1.33946	1.1023	1.27863	1.21261	2.06383	1.11319	1.24428
LS00633	Lsat_1_v5_gn_1_25461.1	1	29821899	29824864	GO:0005515(protein binding);GO:0005737(cytoplasm);GO:0009507(chloroplast);GO:0009535(chloroplast thylakoid membrane);GO:0009658(chloroplast organization);GO:0009706(chloroplast inner membrane);GO:0009941(chloroplast envelope);GO:0016020(membrane);GO:0016021(integral component of membrane);GO:0031897(Tic complex);GO:0045037(protein import into chloroplast stroma)	03050(Proteasome)	2.41394	1.27139	0.000125489	0.000490877	up	yes	5.78265	54.4916	7.88736	50.3739	14.3285	86.1896	66.1504	8.13152	70.0476	37.7859	61.4335	24.1788	50.7133	61.5558	105.092	95.7854	102.078	140.331	108.987	117.216	91.0116	99.7544	110.439	80.3923	96.6811	108.411	79.0475	110.882	103.253
LS00634	Lsat_1_v5_gn_1_25540.1	1	29859857	29870513	GO:0009813(flavonoid biosynthetic process);GO:0043231(intracellular membrane-bounded organelle);GO:0052696(flavonoid glucuronidation);GO:0080043(quercetin 3-O-glucosyltransferase activity);GO:0080044(quercetin 7-O-glucosyltransferase activity)	NA	1.59844	0.676665	0.000130806	0.00050955	up	no	3.45047	4.58332	3.90887	3.4205	2.69758	3.10656	3.04856	3.07503	3.4503	3.60487	2.3483	3.89728	3.81255	2.97319	3.35807	4.62611	3.2418	4.91947	5.16736	6.92416	4.685	5.79437	5.50999	5.9357	4.21972	5.89767	7.94415	7.22657	5.68905
LS00635	Lsat_1_v5_gn_1_25561.1	1	29872201	29874073	GO:0009813(flavonoid biosynthetic process);GO:0043231(intracellular membrane-bounded organelle);GO:0052696(flavonoid glucuronidation);GO:0080043(quercetin 3-O-glucosyltransferase activity);GO:0080044(quercetin 7-O-glucosyltransferase activity)	NA	1.04721	0.0665545	0.250996	0.375223	up	no	2.64695	1.59178	2.11552	1.6872	1.74331	1.20109	1.78762	4.18377	1.8847	2.16327	1.74812	2.75452	2.32555	2.60873	1.43093	2.59828	1.96046	1.97311	1.81475	2.69081	1.72424	2.36441	2.55972	2.37428	2.74757	2.16946	2.58745	2.42646	2.73455
LS00636	Lsat_1_v5_gn_1_25581.1	1	29890986	29892828	GO:0009813(flavonoid biosynthetic process);GO:0043231(intracellular membrane-bounded organelle);GO:0052696(flavonoid glucuronidation);GO:0080043(quercetin 3-O-glucosyltransferase activity);GO:0080044(quercetin 7-O-glucosyltransferase activity)	NA	1.76763	0.821815	2.58148e-05	0.000120124	up	no	1.0976	0.75016	0.756758	1.08829	0.664124	0.570067	1.3143	1.34086	0.924925	1.39531	1.50633	1.4643	1.11138	0.99522	1.62373	1.63928	1.35753	1.81935	2.41356	1.73691	1.63373	2.44653	2.39938	1.65283	2.34201	2.44496	1.86826	1.31103	1.68063
LS00637	Lsat_1_v5_gn_1_25721.1	1	29948598	29950271	GO:0009813(flavonoid biosynthetic process);GO:0043231(intracellular membrane-bounded organelle);GO:0052696(flavonoid glucuronidation);GO:0080043(quercetin 3-O-glucosyltransferase activity);GO:0080044(quercetin 7-O-glucosyltransferase activity)	NA	0.956465	-0.0642155	0.0764276	0.139041	down	no	2.06745	0.861346	1.4973	1.40509	0.343286	1.52851	1.46553	2.19634	1.10867	1.19602	1.29397	1.2992	1.40907	1.25024	1.22835	1.19725	1.17634	1.59886	1.40879	1.48132	0.816458	0.977618	1.45223	1.43093	1.62957	1.37106	1.6319	0.941302	1.04899
LS00638	Lsat_1_v5_gn_1_25740.1	1	29954397	29956101	GO:0009813(flavonoid biosynthetic process);GO:0043231(intracellular membrane-bounded organelle);GO:0052696(flavonoid glucuronidation);GO:0080043(quercetin 3-O-glucosyltransferase activity);GO:0080044(quercetin 7-O-glucosyltransferase activity)	NA	1.02095	0.0299143	0.410593	0.552152	up	no	0.611732	0.307915	0.178171	0.287388	0.264181	0.490745	0.461929	1.13207	0.338134	0.363033	0.669031	0.220489	0.677565	0.607577	0.328877	0.383608	0.422425	0.570973	0.180382	0.751826	0.222297	0.408727	0.356897	0.317923	0.589356	0.478972	0.878841	0.64203	0.697352
LS00639	Lsat_1_v5_gn_1_25761.1	1	29959092	29960644	GO:0005634(nucleus);GO:0008270(zinc ion binding);GO:0016021(integral component of membrane);GO:0016874(ligase activity)	NA	1.25314	0.325551	0.567497	0.701518	up	no	5.99789	2.97602	7.59187	2.66824	3.46803	2.42111	2.11759	7.0789	2.42895	3.00695	4.86387	4.01613	4.23064	3.08751	5.73077	5.07617	3.59459	4.94327	4.36502	6.18825	4.35872	6.25448	6.35103	4.25429	3.74046	4.36144	5.7626	5.19344	4.9519
LS00640	Lsat_1_v5_gn_1_25800.1	1	29997114	29999057	GO:0000209(protein polyubiquitination);GO:0005622(intracellular);GO:0031624(ubiquitin conjugating enzyme binding);GO:0032436(positive regulation of proteasomal ubiquitin-dependent protein catabolic process);GO:0061630(ubiquitin protein ligase activity)	NA	1.2013	0.264591	0.978175	0.988274	up	no	6.35408	9.79142	6.78515	5.21	8.78612	7.3859	6.3025	8.38852	8.93781	6.07517	8.04066	7.21887	7.20626	6.04719	8.65373	9.27726	6.26907	8.50408	6.25906	11.7193	7.18062	8.38592	8.90063	4.47698	7.74942	11.9931	11.0759	12.2694	9.25172
LS00641	Lsat_1_v5_gn_1_25820.1	1	29999399	30000566	GO:0016787(hydrolase activity);GO:0070062(extracellular exosome)	NA	0.56835	-0.815149	5.69956e-17	3.75991e-15	down	no	94.0222	56.9762	111.88	53.6053	33.5559	55.2657	47.7286	87.25	55.9188	70.5582	66.7107	71.2377	55.9886	55.8152	40.1877	43.2561	34.6885	31.4241	38.1684	33.2821	43.2197	41.5948	42.8813	34.2837	38.0871	36.4716	38.3747	32.2825	29.9048
LS00642	Lsat_1_v5_gn_1_25861.1	1	30003744	30006131	GO:0005886(plasma membrane);GO:0006952(defense response);GO:0007165(signal transduction);GO:0016301(kinase activity)	04626(Plant-pathogen interaction)	0.636086	-0.652707	0.386127	0.526508	down	no	0.025139	0.015958	0	0	0	0	0	0.122026	0	0	0.217715	0.039326	0.073136	0.073273	0	0.030314	0	0	0.034679	0	0	0	0.06283	0.059933	0.046949	0.028021	0.050834	0.029208	0.043363
LS00643	Lsat_1_v5_gn_1_25881.1	1	30007152	30008400	GO:0003674(molecular_function);GO:0005634(nucleus);GO:0005739(mitochondrion);GO:0008150(biological_process);GO:0061617(MICOS complex)	NA	0.874439	-0.19357	0.00310566	0.00850816	down	no	268.347	134.95	247.249	143.084	212.784	87.7423	127.041	228.81	117.563	142.618	134.001	154.903	148.715	133.591	135.61	152.481	138.996	115.088	128.968	143.105	138.043	123.309	148.792	160.596	141.03	145.661	152.135	148.923	164.704
LS00644	Lsat_1_v5_gn_1_26001.1	1	30167584	30170028	GO:0005215(transporter activity);GO:0005634(nucleus);GO:0006810(transport);GO:0007049(cell cycle);GO:0008289(lipid binding);GO:0009507(chloroplast);GO:0016020(membrane);GO:0051301(cell division);GO:0071365(cellular response to auxin stimulus);GO:1901703(protein localization involved in auxin polar transport)	NA	1.08776	0.121367	0.664858	0.784906	up	no	16.3849	47.3425	13.4556	56.9564	21.5612	111.554	77.285	22.5765	62.608	47.8957	42.881	36.8892	57.8197	57.3752	52.4273	46.6685	48.9722	69.5327	48.2822	49.7965	48.4304	48.2972	45.5183	53.7756	55.0462	46.7554	53.5374	50.9585	65.8731
LS00645	Lsat_1_v5_gn_1_26021.1	1	30184065	30184835	NA	NA	0.944888	-0.0817841	0.0305896	0.0630276	down	no	33.2367	22.5185	22.558	24.6626	38.1609	12.4154	39.1635	21.4036	20.5692	33.4977	30.8835	22.9371	34.193	28.8583	30.4626	25.5859	27.5706	16.3591	28.1784	27.6738	24.0988	26.088	27.7584	24.9265	27.1949	23.0807	23.7949	31.8962	25.1562
LS00646	Lsat_1_v5_gn_1_26041.1	1	30185079	30187514	GO:0005215(transporter activity);GO:0005886(plasma membrane);GO:0006857(oligopeptide transport);GO:0015706(nitrate transport);GO:0016020(membrane);GO:0016021(integral component of membrane);GO:0022857(transmembrane transporter activity);GO:0042938(dipeptide transport);GO:0055085(transmembrane transport)	NA	1.58354	0.663158	0.000308622	0.00109399	up	no	4.99412	5.87465	3.85314	7.63469	5.46199	9.17155	7.93447	4.86051	9.11505	8.62474	5.87133	6.57299	6.44279	5.88272	9.27241	9.95228	10.4435	11.6151	10.0095	11.1098	10.2664	11.0363	11.5603	10.171	10.1822	12.9947	8.29498	9.31983	10.364
LS00647	Lsat_1_v5_gn_1_26061.1	1	30235495	30237741	GO:0005215(transporter activity);GO:0005886(plasma membrane);GO:0006857(oligopeptide transport);GO:0015706(nitrate transport);GO:0016020(membrane);GO:0016021(integral component of membrane);GO:0022857(transmembrane transporter activity);GO:0042938(dipeptide transport);GO:0055085(transmembrane transport)	NA	0.702476	-0.509479	0.000880258	0.00278285	down	no	0.359981	0.238989	0.723678	0.558874	0.187517	0.398901	0.235308	0.633903	0.244194	0.408258	0.219632	0.440081	0.67747	0.518322	0.212183	0.314002	0.229323	0.581252	0.254952	0.341909	0.272062	0.365255	0.311132	0.138973	0.306964	0.174346	0.19334	0.303892	0.399752
LS00648	Lsat_1_v5_gn_1_26081.1	1	30304826	30306550	NA	NA	1.80135	0.849075	0.0732813	0.134096	up	no	1.32902	1.69661	1.00772	1.65133	0.95748	2.49527	3.48587	2.20935	1.43913	2.71231	2.41811	0.809517	3.34688	1.10794	3.79029	2.15901	2.21334	8.00602	3.06825	1.61491	2.47106	3.85735	1.31008	0.46374	0.315072	8.37388	7.3655	5.61069	0.847557
LS00649	Lsat_1_v5_gn_1_26120.1	1	30364984	30368191	GO:0003677(DNA binding);GO:0005516(calmodulin binding);GO:0005634(nucleus);GO:0006351(transcription, DNA-templated);GO:0006355(regulation of transcription, DNA-templated);GO:0006950(response to stress)	NA	1.82485	0.86778	7.31802e-07	5.11098e-06	up	no	3.88405	3.8621	4.68666	3.58931	0.730439	4.43725	4.80524	7.05588	5.17618	3.6628	3.31604	3.29946	3.54906	2.51146	7.12636	5.98103	5.451	7.37147	6.89198	8.45884	4.92589	8.97382	7.36706	4.42219	7.6267	9.34819	7.06285	9.23839	6.44154
LS00650	Lsat_1_v5_gn_1_26140.1	1	30380595	30383774	GO:0003677(DNA binding);GO:0005516(calmodulin binding);GO:0005634(nucleus);GO:0006351(transcription, DNA-templated);GO:0006355(regulation of transcription, DNA-templated);GO:0006950(response to stress)	NA	1.49613	0.581235	0.18623	0.294358	up	no	0.393641	0.187555	0.304626	0.085234	0.107237	0.344402	0.268167	0.434812	0.307159	0.16664	0.087754	0.198618	0.217872	0.082721	0.254138	0.23659	0.133084	0.225918	0.135266	0.648408	0.252795	0.175555	0.711213	0.19377	0.346442	0.582104	0.305226	0.303009	0.604329
LS00651	Lsat_1_v5_gn_1_26160.1	1	30385010	30385201	NA	NA	1.53745	0.620536	0.379323	0.519486	up	no	0.179412	0.543484	0.251352	0.185283	0.174416	0.630704	0.80614	0.790184	0.151507	0.579915	0	0.299458	0.304281	0.421009	0	1.12213	0.417519	0.40441	0.295045	0.603089	0.188589	0.493541	1.03188	0.395223	0.786615	1.23799	1.07981	0.631989	0.070898
LS00652	Lsat_1_v5_gn_1_26300.1	1	30441600	30444551	GO:0003677(DNA binding);GO:0005516(calmodulin binding);GO:0005634(nucleus);GO:0006351(transcription, DNA-templated);GO:0006355(regulation of transcription, DNA-templated);GO:0006950(response to stress)	NA	6.57688	2.7174	0.452425	0.593582	up	no	0	0	0	0	0	0	0	0	0	0	0.027392	0	0	0	0	0	0	0	0	0	0	0	0	0	0.137783	0	0	0	0.055239
LS00653	Lsat_1_v5_gn_1_26320.1	1	30479808	30484087	GO:0005516(calmodulin binding);GO:0005634(nucleus)	NA	2.74718	1.45795	3.55813e-10	5.60031e-09	up	yes	0.494814	0.582032	0.516308	0.643784	0.144392	0.533599	1.47457	1.26058	0.968049	0.593383	0.726687	0.78857	0.820308	1.10899	2.59858	1.60639	1.2979	2.53011	1.32792	3.48829	1.01737	2.16621	2.2356	1.18054	1.5758	3.64246	1.41317	3.2962	1.98865
LS00654	Lsat_1_v5_gn_1_26361.1	1	30521449	30522534	GO:0003674(molecular_function);GO:0005634(nucleus)	NA	0.932445	-0.10091	0.24823	0.371861	down	no	2.50665	18.2899	2.32632	21.1463	19.8939	58.6115	16.5196	1.7945	14.5702	12.995	14.376	11.0442	11.4655	16.8466	13.1305	14.1747	15.8022	23.7399	15.971	11.65	19.6381	14.5922	16.5299	13.1562	12.1348	11.4857	12.6796	12.5777	14.9119
LS00655	Lsat_1_v5_gn_1_26421.1	1	30589457	30594607	GO:0005618(cell wall);GO:0005773(vacuole);GO:0005783(endoplasmic reticulum);GO:0005886(plasma membrane);GO:0009506(plasmodesma);GO:0016020(membrane);GO:0016021(integral component of membrane);GO:0022857(transmembrane transporter activity);GO:0055085(transmembrane transport)	NA	1.8835	0.913414	0.00160916	0.00474631	up	no	3.17044	15.5131	3.93777	16.1906	2.82653	9.91945	19.6431	4.20667	19.1308	10.1881	14.8907	6.82097	14.501	14.391	20.8168	24.0428	20.7413	16.1435	24.845	24.8609	16.7738	19.6964	19.3493	20.232	19.8494	21.5315	16.6093	28.2271	19.7425
LS00656	Lsat_1_v5_gn_1_26441.1	1	30604280	30607058	GO:0005634(nucleus);GO:0008150(biological_process)	NA	1.01328	0.0190379	0.00403315	0.0106974	up	no	6.98356	6.71103	6.64187	7.63205	3.52001	5.59588	6.67988	7.34687	7.72676	5.81331	5.47523	7.68028	5.75024	5.46566	6.54292	5.89784	5.33277	6.35349	7.09324	8.31396	6.27118	6.72782	7.32696	5.74515	5.961	6.27608	6.15261	7.31859	5.33479
LS00657	Lsat_1_v5_gn_1_26461.1	1	30608990	30609193	NA	NA	2.1139	1.07991	0.0174427	0.0386647	up	yes	0.204407	0.67575	0.507632	0.862431	0.260644	2.69522	1.31317	0.212853	1.62759	0.235504	0.634505	0.849705	0.728055	0.951753	2.4448	1.03447	0.678533	4.20993	2.37683	2.26598	1.58912	1.14579	2.12254	0.740417	0.365629	3.12221	1.61897	1.61935	1.29879
LS00658	Lsat_1_v5_gn_1_26480.1	1	30662375	30664413	GO:0004672(protein kinase activity);GO:0004674(protein serine/threonine kinase activity);GO:0005524(ATP binding);GO:0005886(plasma membrane);GO:0006468(protein phosphorylation);GO:0007169(transmembrane receptor protein tyrosine kinase signaling pathway);GO:0016021(integral component of membrane)	NA	1.34822	0.431061	0.464567	0.605557	up	no	0.257201	0.190948	0.172762	0.147649	0.026828	0.352362	0.221337	0.404102	0.279657	0.167622	0.069568	0.266793	0.188037	0.28523	0.065725	0.139706	0.113624	0.241058	0.422381	0.501863	0.286489	0.19657	0.279121	0.136716	0.15997	0.467023	0.161717	0.763216	0.441874
LS00659	Lsat_1_v5_gn_1_26501.1	1	30667863	30668577	GO:0003674(molecular_function);GO:0005634(nucleus);GO:0008150(biological_process)	NA	0.528028	-0.921314	1.61317e-08	1.72627e-07	down	no	8.55958	2.78185	6.0233	4.19968	4.22776	2.75372	3.85178	9.38974	3.4248	4.18642	4.42617	4.61457	3.49191	2.62297	2.69228	2.29703	3.13726	1.78335	1.25054	3.40952	0.955739	2.76581	3.55714	2.75568	1.95032	2.02363	2.99775	1.73551	3.20964
LS00660	Lsat_1_v5_gn_1_26521.1	1	30672950	30673975	GO:0003725(double-stranded RNA binding);GO:0004525(ribonuclease III activity);GO:0006396(RNA processing);GO:0090502(RNA phosphodiester bond hydrolysis, endonucleolytic)	NA	0.754159	-0.407059	0.000697186	0.00225914	down	no	16.5225	9.52193	17.5191	10.9529	17.0077	4.56131	9.38255	14.8715	9.47037	12.4456	9.07522	13.23	11.734	11.8079	9.48617	8.90615	11.6682	4.10711	9.0574	7.52942	12.7595	10.101	10.1976	10.2598	10.3601	6.68517	10.0973	7.11256	7.50401
LS00661	Lsat_1_v5_gn_1_26540.1	1	30685748	30686112	GO:0003674(molecular_function);GO:0005739(mitochondrion);GO:0005783(endoplasmic reticulum);GO:0090153(regulation of sphingolipid biosynthetic process);GO:1904222(positive regulation of serine C-palmitoyltransferase activity)	NA	0.590767	-0.759338	9.8794e-06	5.11136e-05	down	no	74.2509	19.1309	78.3231	24.979	24.4816	10.6837	25.2671	66.6054	17.0714	32.764	25.8427	35.6385	35.1439	24.4917	21.1132	21.005	21.6076	11.1112	20.6741	15.6114	22.0985	22.8396	23.2882	20.4941	20.8153	16.9044	26.3348	25.3451	23.8686
LS00662	Lsat_1_v5_gn_1_26561.1	1	30706719	30707536	GO:0005783(endoplasmic reticulum);GO:0005887(integral component of plasma membrane);GO:0019829(cation-transporting ATPase activity)	NA	3.43776	1.78147	0.169656	0.272491	up	no	0	0	0	0	0	0	0.269209	0.197404	0	0	0	0.195912	0	0	0.211709	0.172752	0	0	0.343733	0.774385	0.26375	0.119795	0	0	0.265615	0	0	0.288546	0
LS00663	Lsat_1_v5_gn_1_26580.1	1	30707772	30711384	GO:0005249(voltage-gated potassium channel activity);GO:0005887(integral component of plasma membrane);GO:0042391(regulation of membrane potential)	04626(Plant-pathogen interaction)	0.611158	-0.710384	5.96278e-09	7.08177e-08	down	no	2.14258	1.24301	2.17552	1.36627	0.723683	1.5692	1.24055	2.20776	1.3253	1.46603	1.11129	1.37107	1.30075	1.08488	0.557919	0.805295	1.17186	1.24308	0.590266	0.732246	1.2443	0.74675	0.861449	1.19375	0.830975	0.841395	1.12695	0.684047	0.680648
LS00664	Lsat_1_v5_gn_1_26640.1	1	30733348	30742610	GO:0005249(voltage-gated potassium channel activity);GO:0005887(integral component of plasma membrane);GO:0042391(regulation of membrane potential)	04626(Plant-pathogen interaction)	0.665335	-0.587848	5.51878e-06	3.04988e-05	down	no	150.019	56.1589	146.862	50.921	70.1279	33.2501	57.5238	149.627	55.38	68.8705	61.4455	75.6481	68.9813	61.8555	48.2035	59.5139	43.8607	29.6361	50.8382	49.9416	54.6979	51.6091	48.4893	52.3455	61.6351	56.5922	70.5272	57.8411	53.1682
LS00665	Lsat_1_v5_gn_1_26721.1	1	30770527	30771953	GO:0008194(UDP-glycosyltransferase activity);GO:0009813(flavonoid biosynthetic process);GO:0043231(intracellular membrane-bounded organelle);GO:0052696(flavonoid glucuronidation)	NA	0.67816	-0.560303	0.0129886	0.029936	down	no	0.244783	2.00089	0.188117	1.53444	0.408079	1.97721	1.19328	0.133264	1.29763	0.928514	1.52713	0.939091	1.35795	0.786322	1.06883	0.701597	0.539495	1.30764	0.956615	0.318668	0.500502	0.623223	0.631738	0.515105	0.880788	0.866477	0.976016	0.326071	0.335061
LS00666	Lsat_1_v5_gn_1_26821.1	1	30918114	30929712	GO:0004672(protein kinase activity);GO:0004712(protein serine/threonine/tyrosine kinase activity);GO:0005524(ATP binding);GO:0005575(cellular_component);GO:0006468(protein phosphorylation);GO:0016301(kinase activity)	00280(Valine, leucine and isoleucine degradation)	1.04519	0.0637638	0.0365261	0.0736114	up	no	14.3187	16.7228	14.2968	17.4008	6.58011	19.4618	18.1573	16.8433	17.6667	13.9056	15.1321	15.0202	15.5413	13.4558	14.0206	14.5588	12.8666	15.2248	15.3651	17.7601	14.3833	15.137	18.4398	14.5525	18.6715	17.9213	18.364	17.1721	15.7731
LS00667	Lsat_1_v5_gn_1_26880.1	1	31085074	31087942	GO:0004842(ubiquitin-protein transferase activity);GO:0008270(zinc ion binding);GO:0010182(sugar mediated signaling pathway);GO:0016021(integral component of membrane);GO:0016567(protein ubiquitination);GO:0043161(proteasome-mediated ubiquitin-dependent protein catabolic process);GO:0046872(metal ion binding);GO:0061630(ubiquitin protein ligase activity)	NA	1.02904	0.0412963	0.100441	0.175665	up	no	4.98618	4.87603	4.47035	3.85268	4.80083	4.92732	4.59661	6.20283	3.96311	2.93217	2.47267	4.77244	3.37768	3.07023	4.65389	3.00121	3.64291	3.83011	3.88756	6.01393	4.3156	4.78009	5.32563	3.51711	3.80124	5.50507	4.19014	5.11365	3.80377
LS00668	Lsat_1_v5_gn_1_26901.1	1	31088157	31088830	GO:0009249(protein lipoylation)	03013(RNA transport);03008(Ribosome biogenesis in eukaryotes)	1.12661	0.171992	0.792396	0.879659	up	no	3.99925	3.10147	3.39569	2.3975	1.8821	1.65265	2.42191	3.7456	3.15508	1.30209	1.2085	2.39129	1.85028	1.35905	1.7779	3.32972	1.03431	1.75476	2.54273	4.51931	2.74731	2.66134	2.45803	2.63317	3.02888	4.12714	3.57267	2.52253	2.16507
LS00669	Lsat_1_v5_gn_1_26920.1	1	31090392	31094035	GO:0000304(response to singlet oxygen);GO:0042651(thylakoid membrane)	03018(RNA degradation)	1.92437	0.944383	2.77414e-11	5.66577e-10	up	no	8.66372	15.1974	9.01428	10.8404	6.494	14.3484	16.3216	12.0146	17.6289	9.80917	14.6043	12.8495	13.6995	11.6859	21.2416	17.2138	19.8444	24.0854	21.8495	33.7719	17.091	23.0088	26.0889	17.2736	21.0967	34.1943	23.4982	34.6288	22.162
LS00670	Lsat_1_v5_gn_1_26940.1	1	31113361	31114359	GO:0003954(NADH dehydrogenase activity);GO:0005634(nucleus);GO:0005886(plasma membrane);GO:0016020(membrane);GO:0016021(integral component of membrane);GO:0051536(iron-sulfur cluster binding)	NA	0.663081	-0.592742	6.00684e-07	4.27524e-06	down	no	7.39151	2.60727	7.19032	4.27949	3.65409	3.70946	2.79306	9.90344	4.77332	4.67978	3.28603	5.36689	4.58425	6.6173	2.90995	4.00467	2.86334	2.47277	3.19838	4.48997	3.48197	3.0686	4.20505	2.06766	3.66277	3.39209	4.26389	2.62118	3.62292
LS00671	Lsat_1_v5_gn_1_26960.1	1	31117287	31119383	GO:0003954(NADH dehydrogenase activity);GO:0005634(nucleus);GO:0005886(plasma membrane);GO:0016020(membrane);GO:0016021(integral component of membrane);GO:0051536(iron-sulfur cluster binding)	NA	0.743165	-0.428246	1.6052e-08	1.71909e-07	down	no	15.5575	10.7438	16.0517	10.3535	13.4982	7.87175	11.1447	15.8375	10.4453	11.4498	10.8842	13.1785	13.1471	12.3615	11.111	8.05829	9.22631	10.0787	9.57191	8.72495	8.77988	8.87075	8.49397	8.05891	10.0181	9.66653	8.81309	7.11573	10.7846
LS00672	Lsat_1_v5_gn_1_27020.1	1	31169871	31172486	GO:0004712(protein serine/threonine/tyrosine kinase activity);GO:0004713(protein tyrosine kinase activity);GO:0005524(ATP binding);GO:0005829(cytosol);GO:0005886(plasma membrane);GO:0016301(kinase activity)	NA	0.506444	-0.981526	5.50889e-21	6.9486e-19	down	no	4.13994	4.86539	3.48986	5.40842	1.88761	4.62697	4.75045	3.73202	4.14884	3.85817	2.68858	3.19422	4.05899	2.80399	1.98265	1.40434	2.01831	2.20454	2.05508	1.81608	2.1223	2.41796	1.54821	1.07807	2.06064	2.23227	2.69455	1.53011	1.94823
LS00673	Lsat_1_v5_gn_1_27041.1	1	31189048	31190255	NA	NA	0.658804	-0.602079	3.42581e-05	0.000154479	down	no	3.27632	0.803475	1.45984	1.00768	0.882438	1.16589	0.856857	2.24528	1.20215	1.61745	1.1067	1.92552	1.58677	1.2782	0.928309	0.78471	1.42865	1.22085	0.690503	0.667967	1.21225	0.664156	1.08387	0.661366	0.800005	1.00864	1.44736	0.729637	1.08157
LS00674	Lsat_1_v5_gn_1_27061.1	1	31198281	31217686	GO:0005634(nucleus);GO:0006281(DNA repair);GO:0016301(kinase activity)	03440(Homologous recombination)	4.92089	2.29892	5.16295e-15	2.36809e-13	up	yes	0.058099	0.114051	0.07304	0.088696	0.128726	0.201915	0.13316	0.143513	0.120166	0.056651	0.110422	0.090545	0.087337	0.083596	0.309503	0.3279	0.191152	0.559528	0.56861	1.05687	0.234952	0.317365	0.612226	0.090616	0.428653	1.02161	0.561917	1.18314	0.391366
LS00675	Lsat_1_v5_gn_1_27080.1	1	31253714	31254504	GO:0003677(DNA binding);GO:0003700(DNA binding transcription factor activity);GO:0005634(nucleus);GO:0006351(transcription, DNA-templated);GO:0006355(regulation of transcription, DNA-templated);GO:0044212(transcription regulatory region DNA binding);GO:0046872(metal ion binding);GO:0048364(root development)	NA	1.00767	0.0110202	0.441355	0.582536	up	no	0.932352	0.655721	1.03591	0.905598	0.884208	1.29311	1.10287	1.25597	1.03948	0.88759	1.57452	0.721493	0.834547	0.557725	2.40786	0.599352	0.512506	1.92719	2.38701	0.544057	0.628885	0.73742	0.442698	0.870984	0.164579	0.885831	1.00424	1.22511	0.43299
LS00676	Lsat_1_v5_gn_1_27101.1	1	31261213	31267366	GO:0000166(nucleotide binding);GO:0003824(catalytic activity);GO:0005634(nucleus);GO:0006364(rRNA processing);GO:0032040(small-subunit processome);GO:0034388(Pwp2p-containing subcomplex of 90S preribosome);GO:0080008(Cul4-RING E3 ubiquitin ligase complex)	03008(Ribosome biogenesis in eukaryotes)	1.8723	0.904811	2.77117e-10	4.45957e-09	up	no	3.32302	5.79142	3.05134	3.36858	2.78586	3.24327	5.4627	5.71258	4.89143	3.43153	4.11898	4.08223	4.25753	3.68854	6.08239	7.60258	5.11996	7.77094	8.04997	10.7306	5.44122	6.04717	8.51583	6.16095	5.83	10.2233	7.61623	12.2467	7.32539
LS00677	Lsat_1_v5_gn_1_27120.1	1	31278486	31280395	GO:0005576(extracellular region);GO:0005829(cytosol);GO:0016042(lipid catabolic process);GO:0016788(hydrolase activity, acting on ester bonds);GO:0052689(carboxylic ester hydrolase activity)	NA	0.925228	-0.11212	0.00337531	0.0091594	down	no	23.9079	12.4302	25.124	13.5702	16.3787	20.1226	12.2569	27.8885	15.2243	15.0409	12.6769	17.4131	14.4081	12.6186	14.5216	15.4413	14.1745	14.9614	16.8129	17.5463	16.5804	13.9737	17.4506	15.2025	14.6888	17.2044	16.9271	16.4517	15.0476
LS00678	Lsat_1_v5_gn_1_27140.1	1	31283709	31285272	GO:0000981(RNA polymerase II transcription factor activity, sequence-specific DNA binding);GO:0001135(transcription factor activity, RNA polymerase II transcription factor recruiting);GO:0003677(DNA binding);GO:0003700(DNA binding transcription factor activity);GO:0005634(nucleus);GO:0006351(transcription, DNA-templated);GO:0006355(regulation of transcription, DNA-templated);GO:0006357(regulation…	NA	0.574234	-0.80029	0.00380583	0.0101577	down	no	0.75886	0.274025	1.25676	0.463964	1.23608	0.257628	0.248814	1.45547	0.634964	0.597231	0.982407	0.820269	0.295363	0.506733	0.379844	0.276124	0.123107	0.119414	0	0.388157	0.357979	1.0977	0.392468	0.298802	0.475272	0.521042	0.340019	0.335297	0.917201
LS00679	Lsat_1_v5_gn_1_27161.1	1	31285453	31288912	GO:0034219(carbohydrate transmembrane transport)	NA	1.15624	0.209439	0.742166	0.844114	up	no	0.772454	0.678296	0.774706	0.864653	1.37958	0.764028	0.795537	0.732651	0.700453	0.395443	0.277737	1.23852	0.830457	0.784487	1.09327	0.699107	0.585525	0.832906	0.845548	1.54774	0.68596	0.822636	1.08598	1.11945	1.09528	0.79865	0.570733	0.843001	0.987691
LS00680	Lsat_1_v5_gn_1_27241.1	1	31304933	31331146	GO:0034219(carbohydrate transmembrane transport)	NA	1.38318	0.467993	0.297708	0.429224	up	no	0.934879	4.3806	1.04357	4.68764	2.44624	6.82693	5.62986	1.38719	3.83722	3.19279	4.58791	2.54161	4.23618	4.74122	5.04715	4.62044	4.5903	8.49776	3.97392	5.00011	4.53916	5.21524	3.87519	4.88864	4.38594	6.162	4.46011	5.35181	4.19361
LS00681	Lsat_1_v5_gn_1_28341.1	1	31361956	31365643	GO:0000162(tryptophan biosynthetic process);GO:0003824(catalytic activity);GO:0005829(cytosol)	00400(Phenylalanine, tyrosine and tryptophan biosynthesis)	1.45503	0.541047	0.00165253	0.00486263	up	no	31.4304	27.7044	31.3253	19.687	10.1249	14.7444	24.8316	40.7532	29.4326	26.5385	27.4677	35.1776	25.5825	24.6862	37.3736	33.542	33.8549	27.1884	37.9404	50.497	30.5243	40.5102	39.9654	37.3873	35.7116	47.3952	40.4823	44.8766	38.7643
LS00682	Lsat_1_v5_gn_1_28321.1	1	31373926	31377204	GO:0005634(nucleus)	NA	3.38306	1.75833	0.0277518	0.0578676	up	no	0.327104	0.40433	0.1036	0	0	0	0.261423	0	0	0.133754	0.190907	0.311028	0	0.082296	0.656207	0.414748	0	0.160578	1.05377	0.590498	0.243013	0	0.462051	0.248107	0.307253	0.771266	0.199047	1.08297	0.387309
LS00683	Lsat_1_v5_gn_1_28281.1	1	31425717	31432545	GO:0005515(protein binding);GO:0005524(ATP binding);GO:0005634(nucleus);GO:0006281(DNA repair);GO:0006952(defense response);GO:0009506(plasmodesma);GO:0009941(chloroplast envelope);GO:0016569(covalent chromatin modification);GO:0016887(ATPase activity);GO:0031935(regulation of chromatin silencing);GO:0042803(protein homodimerization activity);GO:0080188(RNA-directed DNA methylation);GO:1902290(po…	NA	2.98097	1.57578	1.09501e-10	1.95118e-09	up	yes	0.487893	2.3651	1.20064	0.928292	0.376835	2.4506	1.76639	1.13661	2.52849	1.18836	1.07739	0.874911	0.912439	1.50515	3.62824	2.79078	2.6727	5.87899	4.23047	6.29916	3.15557	3.82978	4.67042	1.65528	2.81378	6.24709	3.37876	5.94091	2.85038
LS00684	Lsat_1_v5_gn_1_28261.1	1	31447798	31452493	GO:0005515(protein binding);GO:0005524(ATP binding);GO:0005634(nucleus);GO:0006281(DNA repair);GO:0006952(defense response);GO:0009506(plasmodesma);GO:0009941(chloroplast envelope);GO:0016569(covalent chromatin modification);GO:0016887(ATPase activity);GO:0031935(regulation of chromatin silencing);GO:0042803(protein homodimerization activity);GO:0080188(RNA-directed DNA methylation);GO:1902290(po…	NA	0.188962	-2.40383	0.26721	0.394395	down	no	0.069153	0	0	0	0.029251	0	0	0.037885	0	0	0.024326	0	0	0	0	0	0	0	0	0	0	0	0	0	0	0	0	0	0.032518
LS00685	Lsat_1_v5_gn_1_28241.1	1	31483184	31486671	GO:0003674(molecular_function);GO:0008150(biological_process);GO:0009507(chloroplast)	NA	1.06957	0.0970297	0.212155	0.327266	up	no	6.72657	5.05418	7.04702	4.21201	4.34432	4.04797	4.83072	7.52369	4.22429	4.85003	4.55691	5.60561	5.47057	5.32669	6.23573	6.30827	4.96344	4.02519	5.5658	6.97638	5.79702	4.38715	6.04742	5.09507	5.3242	6.31443	4.57264	6.52871	6.45446
LS00686	Lsat_1_v5_gn_1_28200.1	1	31492833	31498552	GO:0003674(molecular_function);GO:0009507(chloroplast);GO:0009793(embryo development ending in seed dormancy);GO:0016021(integral component of membrane)	NA	0.767843	-0.381117	0.000126947	0.00049594	down	no	120.247	54.2406	143.302	53.227	61.9464	39.0283	42.0581	101.671	50.3281	58.0454	52.749	68.9487	55.0347	45.5358	55.7423	49.7264	42.5491	37.4924	53.4827	58.8484	50.2056	58.7175	55.8239	46.1085	53.2244	55.8717	53.5353	55.6458	51.5872
LS00687	Lsat_1_v5_gn_1_28180.1	1	31500592	31503206	GO:0005737(cytoplasm);GO:0005886(plasma membrane);GO:0008150(biological_process)	NA	0.66952	-0.5788	0.00514738	0.0132904	down	no	1.12039	1.06045	1.26988	0.396991	1.19921	0.945401	0.333399	1.57889	0.729907	0.193305	0.391121	0.884204	0.886221	0.646607	0.304227	0.587846	0.13966	0.507454	0.3447	0.585267	1.04049	0.212298	0.833342	1.01369	0.692539	0.64874	0.511384	0.330894	0.594466
LS00688	Lsat_1_v5_gn_1_28101.1	1	31585467	31589581	GO:0000381(regulation of alternative mRNA splicing, via spliceosome);GO:0005634(nucleus);GO:0080009(mRNA methylation)	NA	1.52768	0.611343	0.00810638	0.0197689	up	no	5.0398	6.27039	6.4646	4.69791	1.15058	8.24569	6.45669	10.1468	7.48405	5.02579	6.11513	7.16792	5.4409	4.64963	6.4888	8.93412	4.29555	10.2485	8.46312	13.0331	6.80511	7.90646	8.91379	5.8283	8.61879	14.1642	11.0125	14.7775	8.58411
LS00689	Lsat_1_v5_gn_1_28080.1	1	31589134	31592589	GO:0003676(nucleic acid binding);GO:0005622(intracellular);GO:0005634(nucleus)	NA	1.50778	0.592426	0.00616746	0.0155614	up	no	1.43282	2.20724	1.32498	1.26015	0.812537	1.49281	1.62581	2.6631	1.82737	1.07372	1.05664	1.86525	1.01717	1.77038	1.77985	1.73954	1.64133	2.66206	2.42071	3.16899	1.79929	2.21478	2.55782	1.2732	1.56913	3.53024	2.61324	3.63661	2.01288
LS00690	Lsat_1_v5_gn_1_27981.1	1	31621869	31622120	GO:0009536(plastid)	00195(Photosynthesis)	0.585138	-0.773151	0.000181034	0.000680596	down	no	3.34558	4.29983	6.62579	2.47636	5.00967	5.55278	1.95417	2.83885	9.70743	4.79621	4.53364	2.20728	5.74331	1.55285	3.1992	2.10629	1.69806	3.11562	1.29129	1.08268	1.3682	1.96933	5.22315	1.3061	1.93994	1.42656	4.35002	3.76864	4.17452
LS00691	Lsat_1_v5_gn_1_27961.1	1	31639114	31643439	GO:0004176(ATP-dependent peptidase activity);GO:0005515(protein binding);GO:0005524(ATP binding);GO:0005618(cell wall);GO:0005739(mitochondrion);GO:0005829(cytosol);GO:0009507(chloroplast);GO:0009532(plastid stroma);GO:0009535(chloroplast thylakoid membrane);GO:0009536(plastid);GO:0009570(chloroplast stroma);GO:0009658(chloroplast organization);GO:0009706(chloroplast inner membrane);GO:0009735(re…	NA	1.78878	0.838974	0.0296404	0.0613176	up	no	31.6633	368.539	39.7847	322.954	48.2417	476.999	430.135	44.1145	438.15	245.513	383.101	207.674	317.51	386.362	442.737	457.276	515.742	612.215	476.733	511.568	403.742	469.769	454.631	444.649	489.892	518.835	377.313	504.248	489.961
LS00692	Lsat_1_v5_gn_1_27900.1	1	31823768	31825598	GO:0005515(protein binding);GO:0005634(nucleus);GO:0007275(multicellular organism development);GO:0010199(organ boundary specification between lateral organs and the meristem)	NA	2.55614	1.35397	0.00886025	0.0213702	up	yes	0.142805	0.082831	0.034594	0.143536	0.870349	0.061638	0.191011	0.080859	0.40326	0.130967	0.186053	0.101299	0.215148	0.229395	0.549357	0.793386	0.702999	0.617133	0.235448	0.597298	0.714042	0.320997	0.498948	0.612732	0.451264	0.512623	0.549329	0.214206	0.500624
LS00693	Lsat_1_v5_gn_1_27861.1	1	31901745	31902478	GO:0005737(cytoplasm);GO:0008017(microtubule binding)	NA	2.71978	1.44349	0.102348	0.178292	up	no	0	0.117013	0	0	0	0.059894	0.121049	0	0.100014	0	0.101016	0	0.113836	0.081018	0.142475	0.040096	0.120366	0.14025	0	0.131102	0.162803	0	0.054846	0	0.050719	0.371578	0.323681	0.483969	0
LS00694	Lsat_1_v5_gn_1_27840.1	1	31905721	31910167	GO:0003735(structural constituent of ribosome);GO:0022625(cytosolic large ribosomal subunit)	03010(Ribosome)	0.939792	-0.0895866	0.0466288	0.0908274	down	no	165.777	295.371	162.056	315.439	559.185	178.104	335.88	193.751	226.954	343.498	327.338	306.729	325.86	330.194	273.266	319.845	290.273	194.175	288.361	235.506	302.214	239.909	244.941	321.385	269.65	220.759	337.632	269.798	286.559
LS00695	Lsat_1_v5_gn_1_27821.1	1	31939034	31942531	GO:0005634(nucleus);GO:0009555(pollen development);GO:0055046(microgametogenesis)	NA	1.14548	0.195948	0.978435	0.988317	up	no	37.0693	26.1461	34.985	25.3582	13.4788	31.555	32.7578	46.5495	29.1623	31.5932	31.0191	36.9077	31.2697	26.8259	32.0623	35.1333	33.8977	39.5645	34.5238	38.2625	31.3901	36.1911	33.1697	37.1465	34.014	36.8457	36.2424	40.3131	34.7215
LS00696	Lsat_1_v5_gn_1_27801.1	1	31963401	31976749	GO:0006855(drug transmembrane transport)	NA	0.483951	-1.04707	8.11999e-08	7.27514e-07	down	yes	12.2665	3.73811	12.9605	5.83145	3.10149	2.14896	4.44704	14.1008	3.50046	5.38713	3.13277	5.80199	5.93833	3.24806	3.40583	3.0948	3.20892	1.87265	3.21931	1.60412	4.02626	2.9263	3.42894	3.42465	3.17364	2.53055	3.08595	2.08062	3.30455
LS00697	Lsat_1_v5_gn_1_27780.1	1	31977782	31979481	GO:0005515(protein binding);GO:0005737(cytoplasm);GO:0005773(vacuole);GO:0008270(zinc ion binding);GO:0015031(protein transport);GO:0016236(macroautophagy);GO:0043130(ubiquitin binding);GO:0051258(protein polymerization)	NA	0.604875	-0.725292	0.0262085	0.055139	down	no	0.322835	0.060009	0.240471	0.243679	0.130583	0.114674	0	0.398822	0.231392	0.280278	0.055384	0.30753	0.352825	0.101844	0.065653	0.119613	0.110674	0.064005	0.091858	0.249056	0.363573	0.089944	0	0.123914	0.142394	0.096753	0.116306	0.087686	0.119329
LS00698	Lsat_1_v5_gn_1_27760.1	1	31996842	31997805	GO:0003674(molecular_function);GO:0005575(cellular_component);GO:0008150(biological_process)	NA	1.14544	0.195897	0.732138	0.838501	up	no	0.674523	10.0858	2.41307	6.89803	10.7063	5.47345	6.86708	0.919642	10.1703	7.6628	7.31529	4.43544	9.16061	8.21537	9.18855	8.01565	6.8291	5.52254	5.80672	8.19728	8.88386	6.78942	8.80059	7.15585	7.62911	9.21259	6.88147	6.6336	6.131
LS00699	Lsat_1_v5_gn_1_27740.1	1	31998212	32000309	GO:0003723(RNA binding);GO:0004519(endonuclease activity);GO:0005739(mitochondrion);GO:0008380(RNA splicing);GO:0009451(RNA modification);GO:0009507(chloroplast)	NA	1.55519	0.637088	0.00289894	0.00798763	up	no	1.85516	2.01997	2.17495	1.04218	0.638592	1.67333	2.32189	3.44278	2.18118	1.6289	1.9927	2.40983	1.83277	1.6754	1.97369	2.87716	1.59987	2.64697	2.99394	3.8365	2.29646	2.1554	3.70823	2.75423	2.27423	3.42712	3.48128	6.03383	2.74649
LS00700	Lsat_1_v5_gn_1_27540.1	1	32159888	32163580	GO:0004674(protein serine/threonine kinase activity);GO:0005829(cytosol);GO:0006468(protein phosphorylation);GO:0035556(intracellular signal transduction)	NA	1.58778	0.66701	0.0968366	0.170368	up	no	0.250342	0.43828	0.236625	0.187739	0.055406	0.459716	0.402005	0.340973	0.800217	0.22236	0.307803	0.524772	0.444861	0.272806	0.38449	0.440723	0.21178	0.774926	0.365554	0.908041	0.156299	0.475577	0.823543	0.136782	0.692678	0.867566	0.472283	1.24229	0.457991
LS00701	Lsat_1_v5_gn_1_27520.1	1	32167988	32169116	GO:0003676(nucleic acid binding);GO:0005634(nucleus);GO:0008270(zinc ion binding);GO:0009793(embryo development ending in seed dormancy)	NA	2.16586	1.11494	0.000642563	0.00209962	up	yes	0.986815	1.20418	0.805604	0.619399	0.143019	1.42746	0.616041	0.855375	1.12115	0.482122	0.647286	0.323565	0.523339	0.241661	0.648166	0.832848	0.922274	1.41765	0.821214	2.91907	1.28549	1.25949	2.15614	0.913054	1.04369	3.33046	2.09921	2.2902	1.25977
LS00702	Lsat_1_v5_gn_1_27481.1	1	32184461	32185396	GO:0000977(RNA polymerase II regulatory region sequence-specific DNA binding);GO:0005515(protein binding);GO:0005794(Golgi apparatus);GO:0005886(plasma membrane);GO:0009507(chloroplast);GO:0009832(plant-type cell wall biogenesis);GO:0009833(plant-type primary cell wall biogenesis);GO:0009834(plant-type secondary cell wall biogenesis);GO:0010330(cellulose synthase complex);GO:0010400(rhamnogalactu…	NA	0.872011	-0.197581	0.807964	0.887692	down	no	0	0.020357	0.058004	0	0	0	0.01908	0.019702	0	0	0	0	0	0.052486	0	0	0	0	0	0	0.02579	0.053494	0	0.018087	0	0	0.061113	0	0
LS00703	Lsat_1_v5_gn_1_27461.1	1	32186774	32187949	GO:0003674(molecular_function);GO:0005634(nucleus);GO:0008150(biological_process);GO:0009506(plasmodesma)	NA	0.645001	-0.632626	5.33214e-14	1.97652e-12	down	no	9.06999	5.98898	8.56711	6.60815	3.72296	6.12835	6.46789	9.79272	5.52285	5.73235	5.09851	7.1334	6.55476	4.82102	3.27204	3.62906	4.82323	3.67848	4.15104	3.74336	4.25914	4.50024	3.58712	5.16066	3.56365	4.20661	5.42755	3.94245	5.08746
LS00704	Lsat_1_v5_gn_1_27401.1	1	32208388	32210091	GO:0004675(transmembrane receptor protein serine/threonine kinase activity);GO:0005524(ATP binding);GO:0005886(plasma membrane);GO:0006468(protein phosphorylation);GO:0007166(cell surface receptor signaling pathway);GO:0008061(chitin binding);GO:0009507(chloroplast);GO:0016021(integral component of membrane);GO:0016301(kinase activity);GO:0045087(innate immune response);GO:0071219(cellular respon…	NA	0.721557	-0.470815	0.0374979	0.0752804	down	no	0.151675	0.050431	0.221408	0.251092	0.23868	0.112476	0.307434	0.281073	0.217658	0.035091	0.111864	0.034742	0.279351	0.139671	0.111251	0.225514	0.167551	0.122435	0.198622	0.212824	0.101969	0.137309	0.044026	0.05482	0.095158	0.047599	0.154327	0.073032	0.134234
LS00705	Lsat_1_v5_gn_1_27380.1	1	32210828	32212588	GO:0003674(molecular_function);GO:0005634(nucleus);GO:0005739(mitochondrion);GO:0008150(biological_process)	NA	1.51749	0.601687	0.00318329	0.00869549	up	no	3.0441	3.7238	3.68249	2.1985	1.49271	4.51409	3.38711	5.51943	5.14504	2.47583	2.1383	3.73487	2.46362	2.35168	4.19444	4.18677	2.30629	5.34109	3.15701	6.35369	4.17152	5.42049	5.23299	3.85226	5.24566	6.84954	5.6871	7.34328	5.23961
LS00706	Lsat_1_v5_gn_1_27341.1	1	32231342	32232417	GO:0016020(membrane);GO:0016709(oxidoreductase activity, acting on paired donors, with incorporation or reduction of molecular oxygen, NAD(P)H as one donor, and incorporation of one atom of oxygen);GO:0044550(secondary metabolite biosynthetic process)	00590(Arachidonic acid metabolism);00591(Linoleic acid metabolism)	1.09844	0.13546	0.516894	0.655939	up	no	4.01445	2.48847	3.90896	1.27222	3.34535	2.41312	2.18295	5.51418	3.21472	2.43875	2.38513	2.45086	2.93865	2.7432	2.25148	2.72616	2.56181	2.67582	3.56912	6.49701	3.6847	2.9826	2.79959	2.22454	2.62853	3.58908	2.59635	4.9794	2.85283
LS00707	Lsat_1_v5_gn_1_27321.1	1	32325482	32327148	GO:0016020(membrane);GO:0016709(oxidoreductase activity, acting on paired donors, with incorporation or reduction of molecular oxygen, NAD(P)H as one donor, and incorporation of one atom of oxygen);GO:0044550(secondary metabolite biosynthetic process)	00590(Arachidonic acid metabolism);00591(Linoleic acid metabolism)	1.08501	0.117707	0.447751	0.588641	up	no	2.368	1.70468	2.12966	1.02466	1.25355	1.67309	1.50858	3.39715	2.12975	1.65523	1.52618	1.71418	1.80218	1.70333	1.16757	1.87949	1.96444	2.38785	2.30367	2.56854	1.12834	1.96721	1.91011	1.58846	1.76924	1.77469	2.06829	3.37534	1.89566
LS00708	Lsat_1_v5_gn_1_27281.1	1	32421056	32423072	GO:0016020(membrane);GO:0016709(oxidoreductase activity, acting on paired donors, with incorporation or reduction of molecular oxygen, NAD(P)H as one donor, and incorporation of one atom of oxygen);GO:0044550(secondary metabolite biosynthetic process)	00590(Arachidonic acid metabolism);00591(Linoleic acid metabolism)	1.20012	0.263178	0.7697	0.862798	up	no	38.9032	22.9452	36.9273	25.1359	32.0521	42.7423	30.5352	51.2147	26.9572	29.9501	27.0405	28.9942	29.5703	27.8969	34.9039	39.6048	31.5975	44.8749	33.072	46.3387	41.1108	34.8859	36.0866	31.3978	40.9594	41.4598	43.0327	38.6601	41.7567
LS00709	Lsat_1_v5_gn_1_29601.1	1	32519342	32523892	GO:0005515(protein binding);GO:0005634(nucleus);GO:0006351(transcription, DNA-templated);GO:0009409(response to cold);GO:0009651(response to salt stress);GO:0009737(response to abscisic acid);GO:0009738(abscisic acid-activated signaling pathway);GO:0045892(negative regulation of transcription, DNA-templated);GO:0051365(cellular response to potassium ion starvation)	NA	2.07369	1.0522	3.42478e-05	0.000154473	up	yes	1.51644	2.68798	1.89504	1.31266	0.168619	2.77094	3.55818	3.64857	4.36123	1.85659	2.62507	3.19118	2.70495	2.02122	4.14714	4.10699	3.28172	5.1485	5.32992	8.36262	3.03496	4.26209	5.65536	3.16874	4.37475	7.61714	4.65402	8.57063	4.53485
LS00710	Lsat_1_v5_gn_1_29580.1	1	32522612	32526423	GO:0003674(molecular_function);GO:0005634(nucleus);GO:0006979(response to oxidative stress)	NA	1.81908	0.86321	3.08094e-08	3.0798e-07	up	no	1.75407	1.65675	1.60542	0.88777	1.12371	1.06793	1.072	2.32465	1.60167	1.70584	1.47295	1.60896	1.27516	1.11643	3.10513	1.91905	2.02594	2.09637	3.0473	3.63453	2.36443	2.66819	2.62365	1.81708	2.47495	3.47282	2.86038	3.15197	2.25123
LS00711	Lsat_1_v5_gn_1_29560.1	1	32566762	32567600	GO:0003674(molecular_function);GO:0005634(nucleus);GO:0008150(biological_process)	NA	1.50242	0.587285	0.00246304	0.00692237	up	no	22.5036	9.80969	18.9677	10.7703	6.76574	16.7933	11.7964	20.3097	11.3633	16.9341	12.013	18.3121	11.1648	13.3031	24.2429	19.259	17.8357	22.8745	18.9183	20.0611	24.761	20.1793	23.6464	18.7097	21.0121	26.848	27.4541	15.1524	22.2905
LS00712	Lsat_1_v5_gn_1_29520.1	1	32579329	32587396	GO:0005886(plasma membrane);GO:0009507(chloroplast)	NA	0.913344	-0.130769	0.000433285	0.00147968	down	no	16.3576	16.4478	17.5273	14.0879	5.44298	18.0319	15.1879	20.6103	16.0503	11.9054	13.2638	17.1452	13.2466	10.4277	9.89545	14.8843	11.1257	15.7997	14.9488	15.0193	11.0273	13.0374	13.8199	9.10257	13.7217	16.458	13.9643	16.14	12.3823
LS00713	Lsat_1_v5_gn_1_29541.1	1	32581468	32581695	GO:0003674(molecular_function);GO:0005634(nucleus);GO:0008150(biological_process)	NA	1.09498	0.130907	0.563894	0.698427	up	no	20.0279	9.52807	23.3195	9.15152	14.9791	4.11129	7.01483	23.004	8.86116	11.8886	9.83381	11.0742	11.989	13.8818	12.1191	14.4133	13.4408	12.149	10.4374	12.4827	14.4348	11.9871	10.8879	9.60331	13.4017	18.6754	29.2003	13.129	13.2466
LS00714	Lsat_1_v5_gn_1_29481.1	1	32614502	32614741	NA	NA	0.293733	-1.76743	0.0131153	0.0301922	down	yes	1.4823	0	0.980271	0.227886	0.477179	0	0	0	0.215897	0.306711	0.390857	0.408151	0.365137	0.620606	0	0	0	0	0.380058	0	0	0.235925	0	0	0.172766	0.183059	0.376385	0.222938	0.151923
LS00715	Lsat_1_v5_gn_1_29461.1	1	32626278	32627926	GO:0005215(transporter activity);GO:0005345(purine nucleobase transmembrane transporter activity);GO:0005886(plasma membrane);GO:0006810(transport);GO:0006863(purine nucleobase transport);GO:0015853(adenine transport);GO:0015854(guanine transport);GO:0016020(membrane);GO:0016021(integral component of membrane)	NA	0.919992	-0.120307	0.0578159	0.109396	down	no	5.12628	3.12058	3.44073	6.98594	1.70943	5.07798	4.91634	3.06137	3.79631	6.21802	4.22184	8.25513	4.9947	4.30223	3.73787	4.61399	4.925	3.60495	4.24948	4.35199	4.01348	3.27139	4.29199	6.95053	4.39739	2.87401	4.47831	3.65753	4.87658
LS00716	Lsat_1_v5_gn_1_29441.1	1	32628810	32628980	NA	NA	1.82128	0.86495	0.83362	0.901185	up	no	0	0.255757	0	0	0	0	0	0	0	0	0	0	0	0	0	0	0	0.168283	0	0.113303	0	0	0	0	0	0	0	0	0.21749
LS00717	Lsat_1_v5_gn_1_29421.1	1	32630775	32632064	GO:0003674(molecular_function);GO:0005747(mitochondrial respiratory chain complex I);GO:0008150(biological_process)	NA	0.705463	-0.503357	2.20143e-06	1.3533e-05	down	no	9.45877	9.13441	8.28359	6.603	10.9954	3.34111	5.28538	8.17974	5.83479	6.75368	7.87149	7.76711	7.37018	6.57955	5.39738	5.16234	4.46879	6.43397	6.89721	4.50314	4.90134	4.03689	5.53558	2.95829	5.84504	6.32611	5.60317	5.4628	4.66716
LS00718	Lsat_1_v5_gn_1_28461.1	1	32672636	32674085	GO:0004633(phosphopantothenoylcysteine decarboxylase activity);GO:0005737(cytoplasm);GO:0009055(electron transfer activity);GO:0010181(FMN binding);GO:0015937(coenzyme A biosynthetic process);GO:0040008(regulation of growth);GO:0042538(hyperosmotic salinity response)	00770(Pantothenate and CoA biosynthesis)	0.949045	-0.0754517	0.205674	0.319203	down	no	1.48416	0.654685	2.0062	1.26736	0.768958	1.08753	1.10391	3.29132	0.991909	1.12475	1.01219	1.53423	1.64433	0.811757	2.02689	1.41471	1.7178	0.755502	1.20212	0.984169	1.07368	1.45071	0.906865	1.327	1.17826	1.29033	1.91209	1.07216	0.787192
LS00719	Lsat_1_v5_gn_1_28440.1	1	32676601	32678665	GO:0005198(structural molecule activity);GO:0005618(cell wall);GO:0005730(nucleolus);GO:0005737(cytoplasm);GO:0005794(Golgi apparatus);GO:0005886(plasma membrane);GO:0007017(microtubule-based process);GO:0009506(plasmodesma);GO:0009651(response to salt stress);GO:0045298(tubulin complex);GO:0046686(response to cadmium ion)	04145(Phagosome)	0.763785	-0.388762	0.360234	0.49843	down	no	0	0.485357	0.347195	0.190669	0	0.636887	0.300658	0.322019	0.274319	0.195258	0.292716	0.219401	0.012208	0	0.095743	0	0.06383	0.013782	0.243977	0.439474	0.433865	0	0	0.393252	0.058203	0.294999	0.142815	0.451787	0.04972
LS00720	Lsat_1_v5_gn_1_28420.1	1	32681422	32685387	GO:0003676(nucleic acid binding);GO:0003700(DNA binding transcription factor activity);GO:0005515(protein binding);GO:0005634(nucleus);GO:0006351(transcription, DNA-templated);GO:0006355(regulation of transcription, DNA-templated);GO:0009741(response to brassinosteroid);GO:0009826(unidimensional cell growth);GO:0010228(vegetative to reproductive phase transition of meristem);GO:0033169(histone H3…	NA	3.26464	1.70692	7.08149e-05	0.000295053	up	yes	0.061315	0.098908	0	0.118045	0	0.0787	0.11291	0.088218	0.091795	0	0.056918	0.096549	0.073473	0.053551	0.130108	0.049374	0.055336	0.344682	0.296371	0.192597	0.201082	0.407533	0.225391	0.141981	0.181819	0.356407	0.10322	0.27489	0.293525
LS00721	Lsat_1_v5_gn_1_28820.1	1	32973855	32978571	GO:0003676(nucleic acid binding);GO:0003700(DNA binding transcription factor activity);GO:0005515(protein binding);GO:0005634(nucleus);GO:0006351(transcription, DNA-templated);GO:0006355(regulation of transcription, DNA-templated);GO:0009741(response to brassinosteroid);GO:0009826(unidimensional cell growth);GO:0010228(vegetative to reproductive phase transition of meristem);GO:0033169(histone H3…	NA	2.05039	1.0359	2.39595e-06	1.45942e-05	up	yes	1.84348	2.61472	1.40191	2.35747	0.361331	2.59643	4.6674	2.77344	4.46354	1.87669	3.2597	2.399	3.26097	2.12169	3.75947	4.36389	4.59313	7.0116	4.59567	7.6506	3.6819	5.4375	4.9961	4.46863	4.4155	6.91127	4.67079	8.06382	4.4617
LS00722	Lsat_1_v5_gn_1_28741.1	1	33066234	33067865	GO:0003712(transcription cofactor activity);GO:0004402(histone acetyltransferase activity);GO:0005515(protein binding);GO:0005516(calmodulin binding);GO:0005634(nucleus);GO:0005737(cytoplasm);GO:0006355(regulation of transcription, DNA-templated);GO:0008270(zinc ion binding);GO:0009553(embryo sac development);GO:0009555(pollen development);GO:0009733(response to auxin);GO:0009751(response to sali…	NA	1.07202	0.100336	0.284351	0.413512	up	no	3.0648	3.72253	3.22798	4.67644	2.35375	2.5921	4.65692	5.17599	2.91675	2.58556	3.39916	2.97147	3.77342	3.01142	2.62228	3.20965	2.22492	4.4643	2.99581	4.21319	3.05789	3.16357	5.18248	2.38875	3.48472	5.33157	5.76414	4.03615	3.14056
LS00723	Lsat_1_v5_gn_1_28720.1	1	33080882	33082671	GO:0004197(cysteine-type endopeptidase activity);GO:0005615(extracellular space);GO:0005764(lysosome);GO:0051603(proteolysis involved in cellular protein catabolic process)	NA	1.52225	0.60621	0.0572674	0.108509	up	no	1.20999	1.25239	0.64007	0.419987	0.498816	1.25909	0.934308	1.00069	0.876505	0.291156	0.546007	0.57075	0.465092	0.298421	1.18575	0.778247	0.813869	1.42137	1.07859	1.30618	0.837654	0.820953	1.40526	0.824593	1.4023	1.76296	0.916258	1.58871	0.596563
LS00724	Lsat_1_v5_gn_1_28700.1	1	33098082	33099493	GO:0004197(cysteine-type endopeptidase activity);GO:0005615(extracellular space);GO:0005764(lysosome);GO:0051603(proteolysis involved in cellular protein catabolic process)	NA	7.01864	2.81119	0.00794692	0.0194375	up	yes	0	0	0	0	0	0.039954	0.095174	0	0	0	0	0	0.121128	0	0.082256	0	0.041665	0.153569	0.273888	0.4803	0	0	0.200334	0.201872	0.092275	0.1795	0	0.106963	0.114415
LS26101	Lsat_1_v5_gn_1_28661.1	1	33122779	33124479	GO:0004197(cysteine-type endopeptidase activity);GO:0005615(extracellular space);GO:0005764(lysosome);GO:0051603(proteolysis involved in cellular protein catabolic process)	NA	27.232	4.76723	0.884278	0.932215	up	no	0	0	0	0	0	0	0	0	0	0	0	0	0	0	0	0	0.040848	0	0	0	0	0	0	0	0	0	0	0	0
LS00725	Lsat_1_v5_gn_1_28641.1	1	33151414	33154263	GO:0000166(nucleotide binding);GO:0000421(autophagosome membrane);GO:0005737(cytoplasm);GO:0005834(heterotrimeric G-protein complex);GO:0007275(multicellular organism development);GO:0015031(protein transport)	04136(Autophagy - other eukaryotes)	1.20154	0.264883	0.616457	0.743278	up	no	3.47078	3.66699	3.85396	2.72133	0.971923	2.53378	2.85496	5.36317	3.0967	2.74237	3.12643	3.14053	2.59851	2.14191	3.68171	2.87477	2.53226	4.32565	2.8575	5.24312	3.56312	3.92309	3.77407	2.56045	2.7429	4.7991	3.64479	4.83184	3.07962
LS00726	Lsat_1_v5_gn_1_28620.1	1	33154398	33158699	GO:0016021(integral component of membrane);GO:0042626(ATPase activity, coupled to transmembrane movement of substances);GO:0055085(transmembrane transport)	02010(ABC transporters)	10.4834	3.39003	0.00395481	0.0105076	up	yes	0	0.030304	0	0	0	0	0	0	0	0	0	0	0	0	0.020467	0.042653	0	0	0.050534	0.018334	0.028598	0	0	0	0.01438	0.088236	0.014182	0.028947	0.03405
LS00727	Lsat_1_v5_gn_1_28600.1	1	33169870	33171899	GO:0004674(protein serine/threonine kinase activity);GO:0004713(protein tyrosine kinase activity);GO:0004714(transmembrane receptor protein tyrosine kinase activity);GO:0005515(protein binding);GO:0005524(ATP binding);GO:0005886(plasma membrane);GO:0006468(protein phosphorylation);GO:0006952(defense response);GO:0007169(transmembrane receptor protein tyrosine kinase signaling pathway);GO:0010942(…	NA	1.27471	0.350164	0.561843	0.696456	up	no	1.45636	4.93851	2.47266	4.61605	4.01065	8.32968	6.04908	2.09636	7.43555	4.38234	5.93515	4.00814	5.7366	5.90178	5.80867	4.20035	5.4129	7.20767	5.23032	7.14202	6.45087	6.23203	7.8793	5.08637	6.50421	6.23324	6.87116	5.84671	5.90366
LS00728	Lsat_1_v5_gn_1_28580.1	1	33188818	33190507	GO:0003674(molecular_function);GO:0005576(extracellular region);GO:0008150(biological_process)	NA	1.12263	0.166877	0.755442	0.851024	up	no	0.12194	0.491235	0.268901	0.34625	0.263346	0.370914	0.207241	0.075378	0.580522	0.582096	0.709135	0.428668	0.370645	0.418894	0.172098	0.427467	0.296997	0.651887	0.404796	0.692449	0.476105	0.332964	0.368825	0.36475	0.794159	0.419677	0.135236	0.354053	0.405464
LS00729	Lsat_1_v5_gn_1_28561.1	1	33195142	33197247	GO:0003674(molecular_function);GO:0008150(biological_process);GO:0009507(chloroplast)	NA	0.871961	-0.197664	0.00099522	0.00309909	down	no	131.653	72.4038	150.765	70.2948	55.3319	42.7434	73.645	118.907	70.8794	88.2481	85.6325	100.649	73.222	78.8425	76.421	76.6614	66.4654	57.6374	81.7289	81.0359	78.7032	72.2643	82.3508	68.0644	73.4741	85.0991	81.4422	77.4296	74.6637
LS00730	Lsat_1_v5_gn_1_28540.1	1	33212642	33214249	GO:0016020(membrane);GO:0016709(oxidoreductase activity, acting on paired donors, with incorporation or reduction of molecular oxygen, NAD(P)H as one donor, and incorporation of one atom of oxygen);GO:0044550(secondary metabolite biosynthetic process)	00590(Arachidonic acid metabolism);00591(Linoleic acid metabolism)	1.50408	0.588885	0.250014	0.373964	up	no	0.161607	0.686154	0.140369	0.459022	0.466751	0.586267	0.307586	0.188538	0.537058	0.217604	0.201977	0.355046	0.945272	0.922018	1.021	0.430953	0.359151	0.5577	0.929993	0.591961	0.33369	1.05347	0.403133	0.574354	0.696796	0.630652	0.460843	0.489162	1.41871
LS00731	Lsat_1_v5_gn_1_28521.1	1	33215261	33217055	GO:0000150(recombinase activity);GO:0000400(four-way junction DNA binding);GO:0000707(meiotic DNA recombinase assembly);GO:0003690(double-stranded DNA binding);GO:0003697(single-stranded DNA binding);GO:0004520(endodeoxyribonuclease activity);GO:0005657(replication fork);GO:0006312(mitotic recombination);GO:0007131(reciprocal meiotic recombination);GO:0008094(DNA-dependent ATPase activity);GO:001…	03440(Homologous recombination)	0.968361	-0.0463834	0.195814	0.30634	down	no	1.94936	1.59424	2.39869	0.725334	0.355036	1.11834	0.846387	1.56174	0.972851	0.933206	0.674829	1.52267	1.21169	0.793906	0.81696	0.877651	0.804137	1.18591	0.804357	0.880772	1.64031	1.4964	1.06405	0.897263	0.918305	1.60084	1.19048	1.30157	1.80446
LS26102	Lsat_1_v5_gn_1_28501.1	1	33265347	33267254	GO:0016020(membrane);GO:0016709(oxidoreductase activity, acting on paired donors, with incorporation or reduction of molecular oxygen, NAD(P)H as one donor, and incorporation of one atom of oxygen);GO:0044550(secondary metabolite biosynthetic process)	NA	237.924	7.89436	0.0183985	0.0404869	up	yes	0	0	0	0	0	0	0	0	0	0	0	0	0	0	0.094695	0.034177	0	0	0.03985	0.037842	0	0.077687	0	0	0	0.028367	0.044268	0	0
LS00732	Lsat_1_v5_gn_1_28480.1	1	33267886	33271225	GO:0016020(membrane);GO:0016709(oxidoreductase activity, acting on paired donors, with incorporation or reduction of molecular oxygen, NAD(P)H as one donor, and incorporation of one atom of oxygen);GO:0044550(secondary metabolite biosynthetic process)	NA	1.22447	0.292161	0.79755	0.880988	up	no	4.50514	5.32276	4.23882	3.86747	6.41773	3.60401	4.95113	6.84209	5.62915	4.88687	5.41483	4.53691	4.27956	4.92367	5.80539	4.93377	4.09156	5.80176	5.13759	8.35937	7.2662	5.55605	8.50693	4.13361	6.26323	6.30144	6.1467	5.85386	6.91727
LS00733	Lsat_1_v5_gn_1_29640.1	1	33312971	33314144	GO:0003674(molecular_function);GO:0005575(cellular_component);GO:0008150(biological_process)	NA	13.4911	3.75393	2.90717e-43	4.40032e-40	up	yes	1.2399	0.748318	0.602045	1.01315	0.246487	1.86993	1.59474	0.376993	0.111114	0.636315	0.749477	0.4395	1.3592	0.552493	8.9884	11.426	10.7347	16.3081	8.73047	19.7018	12.9695	12.3933	14.9834	7.75756	4.68767	9.99144	9.27628	11.8216	7.03226
LS00734	Lsat_1_v5_gn_1_29320.1	1	33358397	33359076	GO:0005515(protein binding);GO:0005622(intracellular);GO:0005623(cell);GO:0005739(mitochondrion);GO:0005743(mitochondrial inner membrane);GO:0005774(vacuolar membrane);GO:0005886(plasma membrane);GO:0006850(mitochondrial pyruvate transmembrane transport);GO:0009507(chloroplast);GO:0010119(regulation of stomatal movement);GO:0016020(membrane);GO:0031305(integral component of mitochondrial inner me…	NA	0.543968	-0.878405	5.55096e-08	5.22584e-07	down	no	433.102	130.736	426.947	159.068	132.596	68.5423	167.355	373.301	133.446	213.33	163.591	225.306	189.238	163.169	111.338	131.908	126.141	51.1982	116.833	120.509	130.486	111.515	106.983	135.733	124.011	99.0652	125.543	114.601	130.79
LS00735	Lsat_1_v5_gn_1_29301.1	1	33361353	33364578	GO:0005773(vacuole);GO:0005774(vacuolar membrane);GO:0005829(cytosol);GO:0006508(proteolysis);GO:0008270(zinc ion binding);GO:0009507(chloroplast);GO:0046686(response to cadmium ion);GO:0061077(chaperone-mediated protein folding);GO:0070006(metalloaminopeptidase activity)	NA	1.00037	0.000532136	0.100951	0.176377	up	no	33.8821	21.9571	33.7571	19.5292	9.07298	14.7176	25.3015	41.1503	21.2392	25.4185	22.1889	30.8913	23.3563	20.3679	24.3066	25.4402	23.0521	19.2185	24.8172	26.932	23.6073	25.6566	25.3266	24.9146	23.4409	24.0739	22.2101	29.4901	24.9668
LS00736	Lsat_1_v5_gn_1_29280.1	1	33363623	33366801	GO:0000154(rRNA modification);GO:0030515(snoRNA binding);GO:0031428(box C/D snoRNP complex);GO:0032040(small-subunit processome)	03008(Ribosome biogenesis in eukaryotes)	2.45904	1.29809	9.33496e-08	8.2575e-07	up	yes	1.33147	1.49606	0.903154	0.736447	0.201642	1.42295	2.39009	2.34699	2.63842	0.883877	1.70037	1.25466	1.16187	1.66635	2.35832	2.25902	1.70423	2.7825	2.55854	5.29201	2.52983	3.40391	4.20088	2.32629	3.06004	5.80373	4.38778	6.9051	3.47548
LS00737	Lsat_1_v5_gn_1_29241.1	1	33421216	33422978	GO:0003746(translation elongation factor activity);GO:0005829(cytosol);GO:0005840(ribosome);GO:0005853(eukaryotic translation elongation factor 1 complex);GO:0005886(plasma membrane);GO:0006414(translational elongation);GO:0009808(lignin metabolic process);GO:0016021(integral component of membrane);GO:0046686(response to cadmium ion);GO:0071668(plant-type cell wall assembly);GO:2001006(regulation…	NA	0.83226	-0.264893	7.14273e-05	0.000297286	down	no	195.864	88.1163	194.019	109.699	66.0541	88.0143	100.057	183.061	91.4971	121.685	113.385	143.58	117.651	103.784	98.6557	106.892	104.951	103.6	103.101	97.1317	101.347	92.9514	98.3005	105.116	104.638	101.462	104.674	100.001	107.765
LS00738	Lsat_1_v5_gn_1_29220.1	1	33426384	33427435	GO:0003735(structural constituent of ribosome);GO:0005730(nucleolus);GO:0005737(cytoplasm);GO:0005773(vacuole);GO:0005794(Golgi apparatus);GO:0005829(cytosol);GO:0005840(ribosome);GO:0006412(translation);GO:0009506(plasmodesma);GO:0015934(large ribosomal subunit);GO:0016020(membrane);GO:0022625(cytosolic large ribosomal subunit);GO:0022626(cytosolic ribosome)	03010(Ribosome)	0.618927	-0.692158	5.79871e-07	4.14117e-06	down	no	7.52488	3.38003	9.59156	3.20012	2.4317	3.65298	4.15269	9.24696	3.67339	3.82806	2.9072	6.08605	5.08332	3.73006	1.99203	2.89642	2.3331	2.11363	4.49687	3.68743	2.73776	3.31893	3.4953	2.17602	2.27669	3.12125	5.19609	2.98601	2.59001
LS00739	Lsat_1_v5_gn_1_29121.1	1	33447083	33449404	GO:0005515(protein binding);GO:0005634(nucleus);GO:0006281(DNA repair);GO:0006351(transcription, DNA-templated);GO:0006355(regulation of transcription, DNA-templated);GO:0009909(regulation of flower development);GO:0010224(response to UV-B);GO:0010468(regulation of gene expression);GO:0016569(covalent chromatin modification);GO:0048364(root development);GO:2000024(regulation of leaf development)	NA	1.7724	0.8257	1.18635e-05	5.99666e-05	up	no	2.90984	3.87259	2.52465	3.98416	1.82234	8.34575	5.55745	3.71762	6.79694	4.0991	5.26701	4.09367	5.49838	4.67523	8.02019	7.04839	7.9427	9.14079	7.89895	9.14428	4.76652	8.02835	8.78846	5.59104	8.36174	8.7391	7.84093	9.33789	9.30019
LS00740	Lsat_1_v5_gn_1_29100.1	1	33451055	33456475	GO:0003887(DNA-directed DNA polymerase activity);GO:0005737(cytoplasm);GO:0006261(DNA-dependent DNA replication);GO:0008409(5'-3' exonuclease activity)	00230(Purine metabolism);00240(Pyrimidine metabolism);03030(DNA replication);03410(Base excision repair);03420(Nucleotide excision repair);03440(Homologous recombination)	2.93944	1.55554	7.50857e-12	1.74251e-10	up	yes	2.92872	7.25663	3.60953	4.83871	1.13233	5.29994	11.1563	6.8895	10.9678	4.87918	7.16386	6.83761	5.79434	5.88102	13.4807	14.2558	10.2955	17.2948	18.786	29.4059	10.2258	14.4461	18.5551	9.79865	14.5868	31.0094	13.9791	32.4923	17.9387
LS00741	Lsat_1_v5_gn_1_29060.1	1	33500614	33501450	GO:0005506(iron ion binding);GO:0009507(chloroplast);GO:0009611(response to wounding);GO:0009694(jasmonic acid metabolic process);GO:0016021(integral component of membrane);GO:0016705(oxidoreductase activity, acting on paired donors, with incorporation or reduction of molecular oxygen);GO:0019825(oxygen binding);GO:0020037(heme binding);GO:0052694(jasmonoyl-isoleucine-12-hydroxylase activity);GO:…	NA	1.69217	0.758871	0.0885098	0.157663	up	no	0.579305	0.144532	0.252553	0.85496	0.231504	0.604508	0.542613	0.504093	0.866956	0.300789	0.462401	0.254164	1.01184	0.435876	0.560295	0.664626	0.37821	0.506518	0.855185	0.712684	0.859112	1.24479	0.691465	0.392479	0.410699	0.591656	3.294	0.43663	1.17647
LS00742	Lsat_1_v5_gn_1_29040.1	1	33551218	33553833	NA	NA	0.830695	-0.267609	0.000123909	0.000485531	down	no	50.3382	24.4752	50.1787	34.4965	13.6299	24.3352	31.5118	51.2186	29.8424	41.2105	32.8399	39.8249	35.4941	26.6427	28.5543	29.8299	29.4289	25.6154	30.1706	25.3837	30.8647	27.3094	24.755	29.394	31.1884	27.7987	32.2789	28.9991	31.0182
LS00743	Lsat_1_v5_gn_1_29020.1	1	33554687	33558830	GO:0003993(acid phosphatase activity);GO:0004722(protein serine/threonine phosphatase activity);GO:0005576(extracellular region);GO:0016311(dephosphorylation);GO:0046872(metal ion binding)	NA	1.00568	0.00817836	0.0158836	0.0356172	up	no	16.3391	12.3851	14.2771	10.0695	14.5432	12.6936	15.4457	19.3972	11.8882	13.417	13.1992	15.8781	13.6675	13.5812	13.0087	13.4559	11.3626	13.5457	15.2198	19.1141	11.2201	12.5466	11.7054	15.3344	14.6886	15.244	12.4904	16.3889	16.7107
LS00744	Lsat_1_v5_gn_1_28980.1	1	33579203	33580695	GO:0003674(molecular_function);GO:0005634(nucleus);GO:0008150(biological_process)	03008(Ribosome biogenesis in eukaryotes)	1.71354	0.776979	0.00336333	0.00913417	up	no	1.99322	2.41414	2.28798	1.15573	1.80773	3.34353	1.52446	2.62709	2.84935	1.34276	1.64547	1.17438	1.67932	2.11408	2.14948	2.38755	2.25767	4.26718	2.44773	6.37182	2.9027	2.20632	5.67782	1.92627	3.07331	4.50576	3.79923	4.82195	2.53654
LS00745	Lsat_1_v5_gn_1_28960.1	1	33582699	33586062	GO:0004674(protein serine/threonine kinase activity);GO:0005524(ATP binding);GO:0005737(cytoplasm)	03008(Ribosome biogenesis in eukaryotes)	2.56949	1.36148	5.75635e-08	5.39126e-07	up	yes	0.939154	4.1177	1.05077	2.71158	0.699696	4.1898	6.02882	2.27736	6.09206	2.28439	3.94713	2.66446	4.38182	4.5073	7.81452	7.96966	5.98216	8.01345	7.78866	11.0259	5.96282	8.38437	7.32585	6.58405	8.23962	10.4857	8.7113	13.8983	8.15542
LS00746	Lsat_1_v5_gn_1_28940.1	1	33602404	33603998	GO:0005634(nucleus);GO:0016567(protein ubiquitination)	NA	0.570025	-0.810902	1.05344e-12	2.97728e-11	down	no	15.8172	5.90211	12.2751	6.7919	5.8552	5.15752	5.54438	10.169	6.39038	7.64394	6.59201	9.54475	8.79414	7.30008	5.79318	4.90489	3.46629	4.41609	4.39288	4.60036	4.19322	4.64702	4.29701	5.85819	4.33889	3.97146	4.91235	4.23963	5.4574
LS00747	Lsat_1_v5_gn_1_28920.1	1	33612657	33614867	GO:0008270(zinc ion binding);GO:0009507(chloroplast);GO:0016787(hydrolase activity)	00240(Pyrimidine metabolism)	1.03978	0.0562722	0.328924	0.46376	up	no	5.98699	3.50943	7.24869	3.17619	4.56094	1.1647	3.38756	6.6542	3.13137	3.95883	3.53435	3.58058	3.78527	3.00579	3.73448	4.1152	3.83243	2.55783	5.18854	5.37402	4.59536	3.86738	4.5824	5.09669	3.66545	4.42566	4.67284	3.42465	4.01661
LS00748	Lsat_1_v5_gn_1_28901.1	1	33626972	33627775	NA	NA	0.627357	-0.672641	0.000130408	0.000508406	down	no	6.3395	1.74576	5.16865	2.27464	4.01666	2.17064	1.21152	4.42991	0.864381	1.99088	1.56615	3.05517	2.01387	2.49937	1.73374	1.08166	2.13814	2.20303	1.18615	1.4955	1.80719	1.91923	2.02396	1.08031	1.22793	2.94407	2.15693	1.74096	1.7091
LS00749	Lsat_1_v5_gn_1_33221.1	1	33643539	33646284	GO:0005634(nucleus);GO:0009793(embryo development ending in seed dormancy);GO:0009960(endosperm development)	NA	1.6169	0.693228	0.0951946	0.167891	up	no	0.566013	1.19353	0.35587	0.571599	0.62122	0.649629	1.27592	1.53864	1.38671	0.783981	1.30981	0.595645	0.801372	0.829353	1.3267	0.917309	0.472142	1.22888	1.32061	2.96244	1.14388	0.748208	2.03068	0.440855	0.61498	2.96175	1.68589	3.17337	0.591324
LS00750	Lsat_1_v5_gn_1_33201.1	1	33656209	33661067	GO:0006855(drug transmembrane transport)	NA	1.13489	0.182554	0.99115	0.995022	up	no	0.651376	0.68319	0.252387	1.12569	0	0.774518	0.641573	0.626877	0.646714	0.353189	0.51119	0.691204	0.302161	0.472909	0.491906	0.732902	0.595216	0.89063	0.362143	0.842457	0.426831	0.287434	0.957291	0.702099	0.700545	0.489498	0.936726	0.362887	0.624387
LS00751	Lsat_1_v5_gn_1_33120.1	1	33687712	33688947	GO:0003674(molecular_function);GO:0008150(biological_process);GO:0009507(chloroplast);GO:0009543(chloroplast thylakoid lumen);GO:0009579(thylakoid);GO:0031977(thylakoid lumen)	NA	1.0139	0.0199208	0.366957	0.506205	up	no	9.249	60.2477	9.04032	59.3446	57.0263	105.161	46.523	7.31962	49.8465	51.1535	52.7079	32.8073	51.4138	62.9721	56.4013	47.4227	54.3639	68.1923	41.6017	37.8341	49.4316	50.5777	47.4876	45.4625	41.5289	40.6358	41.5894	39.6393	49.1707
LS00752	Lsat_1_v5_gn_1_33101.1	1	33689525	33691713	GO:0005773(vacuole);GO:0005774(vacuolar membrane);GO:0016021(integral component of membrane)	NA	0.936304	-0.0949509	0.0380115	0.0761711	down	no	12.9199	13.7485	13.1428	14.0158	2.08185	10.1695	14.792	12.8901	14.4732	12.4055	13.4523	13.3182	12.6227	13.6549	10.875	11.671	12.7056	9.64682	12.6243	10.7615	8.52733	13.0856	12.4223	11.2932	13.8803	12.8859	11.8731	10.6467	11.3415
LS00753	Lsat_1_v5_gn_1_33080.1	1	33692359	33695384	GO:0016021(integral component of membrane)	04626(Plant-pathogen interaction)	0.945138	-0.0814029	0.219311	0.336551	down	no	0.839162	0.414599	0.589029	0.181052	0.185249	0.353461	0.410471	0.987768	0.331589	0.291761	0.377833	0.696134	0.338769	0.492837	0.526541	0.48066	0.438471	0.321912	0.623106	0.354239	0.261375	0.201698	0.346705	0.354224	0.432918	0.61349	0.626116	0.649727	0.340614
LS00754	Lsat_1_v5_gn_1_33061.1	1	33700707	33701361	GO:0003674(molecular_function);GO:0008150(biological_process);GO:0016021(integral component of membrane);GO:0031225(anchored component of membrane)	NA	0.589574	-0.762256	0.0217868	0.0470164	down	no	1.56204	0.537675	0.770172	0.971336	2.35572	1.16466	0.174198	1.3614	0.208871	0.09381	0	0.717196	0.293963	0.882399	0.540384	0.457431	0.72587	0.173461	0.389922	0.56341	0.802872	0.586902	0.254049	0.321891	0.279738	0	0.704972	0.598796	0.607878
LS00755	Lsat_1_v5_gn_1_33040.1	1	33701543	33705134	GO:0005515(protein binding)	NA	0.13867	-2.85027	0.260394	0.386281	down	no	0	0	0	0	0.330877	0	0	0	0	0	0	0	0	0	0	0	0	0	0	0	0	0.04916	0	0	0	0	0	0	0
LS00756	Lsat_1_v5_gn_1_33020.1	1	33713584	33716410	NA	NA	1.14369	0.193698	0.746838	0.84465	up	no	5.09844	9.62334	4.93206	10.1857	8.39494	19.1337	11.6541	7.92479	10.4037	10.5888	9.16757	9.44003	12.2277	9.53799	11.1161	8.38885	10.9873	14.6496	10.451	13.0985	11.2805	10.8798	11.5983	10.0424	10.1283	11.1438	12.4898	13.1272	10.105
LS00757	Lsat_1_v5_gn_1_33001.1	1	33729640	33730590	NA	NA	1.02344	0.0334251	0.182922	0.290055	up	no	5.82051	3.07661	5.56013	3.71071	11.2198	4.22779	4.26655	7.10579	3.72411	4.23095	3.10025	4.63985	4.2386	4.07911	5.22723	5.63229	3.8674	6.01582	4.89412	3.43682	6.25804	4.75921	6.67555	4.29037	4.14031	5.88726	5.17446	4.16966	5.2337
LS00758	Lsat_1_v5_gn_1_32980.1	1	33730782	33732920	GO:0005794(Golgi apparatus);GO:0005829(cytosol);GO:0009832(plant-type cell wall biogenesis);GO:0033356(UDP-L-arabinose metabolic process);GO:0052691(UDP-arabinopyranose mutase activity)	00520(Amino sugar and nucleotide sugar metabolism)	1.84673	0.884976	7.00205e-11	1.296e-09	up	no	68.6722	91.3172	60.2143	86.148	56.8111	110.523	89.0488	54.5758	90.6165	75.6143	74.4501	72.0954	87.4311	88.3533	149.592	136.334	151.765	160.786	150.595	138.897	145.708	154.113	159.438	147.72	133.422	134.756	143.139	130.579	151.281
LS00759	Lsat_1_v5_gn_1_32961.1	1	33750278	33757264	GO:0005737(cytoplasm);GO:0030001(metal ion transport);GO:0046914(transition metal ion binding);GO:0046916(cellular transition metal ion homeostasis)	NA	1.27929	0.355349	0.611866	0.739128	up	no	2.12927	4.81593	2.20156	3.7904	5.71449	4.96576	4.23399	3.56347	4.42919	3.56424	2.81305	3.02615	4.40165	4.92064	4.88309	4.7368	4.41867	5.55774	3.4516	4.46473	5.46416	4.69568	5.43447	4.5686	3.32956	5.39706	6.51813	7.12818	4.74885
LS00760	Lsat_1_v5_gn_1_32841.1	1	33841373	33847636	GO:0005576(extracellular region);GO:0016491(oxidoreductase activity);GO:0055114(oxidation-reduction process)	NA	1.01908	0.0272623	0.581316	0.713614	up	no	0	0.446992	0.227668	0.136326	0.290856	0.470913	0.489804	0	0.357584	0.690023	0.250326	0.493211	0.277824	0.281191	0.158037	0.207597	0	0.380277	0.451862	0.82423	0.192539	0.43974	0.383863	0.065934	0.584618	0.346743	0.451317	0.245396	0.085951
LS00761	Lsat_1_v5_gn_1_32821.1	1	33863502	33864071	GO:0006694(steroid biosynthetic process);GO:0009507(chloroplast);GO:0016021(integral component of membrane);GO:0016491(oxidoreductase activity);GO:0055114(oxidation-reduction process)	00906(Carotenoid biosynthesis)	0.720377	-0.473176	0.23637	0.357593	down	no	1.72178	0	1.46069	0	1.29049	0.396669	0	1.43621	1.25303	0.696385	0.284411	0.108483	0.68139	0.489924	0.383021	0	0.833224	0.720814	0.458938	0.427207	1.373	0.776483	0.394239	0.368006	0.684725	0.392037	0.5665	0	0.200781
LS00762	Lsat_1_v5_gn_1_32801.1	1	33990965	34001272	GO:0005576(extracellular region);GO:0016491(oxidoreductase activity);GO:0055114(oxidation-reduction process)	NA	1.8929	0.920599	0.180839	0.287218	up	no	0.03728	0.358309	0.163419	0	0.146283	0.053843	0.084158	0.063271	0.179484	0	0	0.388734	0	0.20462	0.478761	0.285223	0.093791	0.135715	0.305307	0.147087	0.262541	0.217262	0.051697	0.118313	0.224684	0.239019	0.221856	0.162667	0.462083
[truncated: 26,452 more rows]
