# Supplementary material for: QTL mapping and transcriptome analysis of seed germination under PEG-induced water stress in Lactuca spp
Source: Sci Rep. 2024 Nov 7;14:27157. doi: 10.1038/s41598-024-77972-9 (PMC11543936; doi:10.1038/s41598-024-77972-9)
Supplement: Supplementary file 3 — Supplementary Material 3 [file 41598_2024_77972_MOESM3_ESM.xlsx]

## Sheet: Supplementary Data 3
Gene ID	Gene model name	Lettuce genome resource	Chromosome	Start	End	GO	KEGG (ko) pathway	Regulation	DEG	A. thaliana gene model	Bit score	E-value	A. thaliana gene description	TAIR genome resource
LS00112	Lsat_1_v5_gn_1_5340.1	https://lgr.genomecenter.ucdavis.edu/Private/GeneModelDetail.php?geneModel=Lsat_1_v5_gn_1_5340.1	1	5916181	5917965	GO:0003677(DNA binding);GO:0003700(DNA binding transcription factor activity);GO:0005634(nucleus);GO:0006351(transcription, DNA-templated);GO:0006355(regulation of transcription, DNA-templated);GO:0009873(ethylene-activated signaling pathway);GO:0045893(positive regulation of transcription, DNA-templated);GO:0048510(regulation of timing of transition from vegetative to reproductive phase)	03040(Spliceosome)	down	yes	AT5G50080.2	192	1e-47	ethylene response factor 110	https://www.arabidopsis.org/servlets/TairObject?type=locus&name=AT5G50080
LS00123	Lsat_1_v5_gn_1_5900.1	https://lgr.genomecenter.ucdavis.edu/Private/GeneModelDetail.php?geneModel=Lsat_1_v5_gn_1_5900.1	1	6293726	6296258	GO:0005515(protein binding);GO:0005634(nucleus);GO:0005829(cytosol);GO:0009646(response to absence of light);GO:0016853(isomerase activity);GO:0090549(response to carbon starvation)	03013(RNA transport)	up	yes	AT1G22730.1	476	1e-132	MA3 domain-containing protein	https://www.arabidopsis.org/servlets/TairObject?type=locus&name=AT1G22730
LS00181	Lsat_1_v5_gn_1_6740.1	https://lgr.genomecenter.ucdavis.edu/Private/GeneModelDetail.php?geneModel=Lsat_1_v5_gn_1_6740.1	1	10009434	10016492	GO:0003713(transcription coactivator activity);GO:0005622(intracellular);GO:0005634(nucleus);GO:0006974(cellular response to DNA damage stimulus);GO:0007131(reciprocal meiotic recombination);GO:0007140(male meiotic nuclear division);GO:0007143(female meiotic nuclear division);GO:0033314(mitotic DNA replication checkpoint)	03440(Homologous recombination)	up	yes	AT1G77320.3	338	3e-91	MEIOSIS DEFECTIVE 1	https://www.arabidopsis.org/servlets/TairObject?type=locus&name=AT1G77320
LS00310	Lsat_1_v5_gn_1_13121.1	https://lgr.genomecenter.ucdavis.edu/Private/GeneModelDetail.php?geneModel=Lsat_1_v5_gn_1_13121.1	1	14569923	14575613	GO:0000285(1-phosphatidylinositol-3-phosphate 5-kinase activity);GO:0005524(ATP binding);GO:0005634(nucleus);GO:0006458('de novo' protein folding);GO:0007005(mitochondrion organization);GO:0010008(endosome membrane);GO:0016308(1-phosphatidylinositol-4-phosphate 5-kinase activity);GO:0042147(retrograde transport, endosome to Golgi);GO:0044183(protein binding involved in protein folding);GO:0046854…	00562(Inositol phosphate metabolism);04070(Phosphatidylinositol signaling system);04145(Phagosome)	up	yes	AT1G34260.1	254	1e-65	FORMS APLOID AND BINUCLEATE CELLS 1A	https://www.arabidopsis.org/servlets/TairObject?type=locus&name=AT1G34260
LS00357	Lsat_1_v5_gn_1_14461.1	https://lgr.genomecenter.ucdavis.edu/Private/GeneModelDetail.php?geneModel=Lsat_1_v5_gn_1_14461.1	1	16529262	16532186	GO:0003677(DNA binding);GO:0005634(nucleus);GO:0006260(DNA replication);GO:0006281(DNA repair);GO:0006310(DNA recombination);GO:0010224(response to UV-B);GO:0046872(metal ion binding)	03030(DNA replication);03420(Nucleotide excision repair);03430(Mismatch repair);03440(Homologous recombination)	up	yes	AT5G08020.1	807	0	RPA70-kDa subunit B	https://www.arabidopsis.org/servlets/TairObject?type=locus&name=AT5G08020
LS00674	Lsat_1_v5_gn_1_27061.1	https://lgr.genomecenter.ucdavis.edu/Private/GeneModelDetail.php?geneModel=Lsat_1_v5_gn_1_27061.1	1	31198281	31217686	GO:0005634(nucleus);GO:0006281(DNA repair);GO:0016301(kinase activity)	03440(Homologous recombination)	up	yes	AT3G48190.2	1539	0	Serine/Threonine-kinase ATM-like protein	https://www.arabidopsis.org/servlets/TairObject?type=locus&name=AT3G48190
LS00834	Lsat_1_v5_gn_1_31200.1	https://lgr.genomecenter.ucdavis.edu/Private/GeneModelDetail.php?geneModel=Lsat_1_v5_gn_1_31200.1	1	37889935	37896327	GO:0000795(synaptonemal complex);GO:0003697(single-stranded DNA binding);GO:0005712(chiasma);GO:0006298(mismatch repair);GO:0016887(ATPase activity);GO:0032389(MutLalpha complex)	03430(Mismatch repair)	up	yes	AT4G09140.1	1088	0	MUTL-homologue 1	https://www.arabidopsis.org/servlets/TairObject?type=locus&name=AT4G09140
LS00954	Lsat_1_v5_gn_1_37181.1	https://lgr.genomecenter.ucdavis.edu/Private/GeneModelDetail.php?geneModel=Lsat_1_v5_gn_1_37181.1	1	42367196	42369039	GO:0004722(protein serine/threonine phosphatase activity);GO:0005515(protein binding);GO:0005634(nucleus);GO:0005737(cytoplasm);GO:0006470(protein dephosphorylation);GO:0009738(abscisic acid-activated signaling pathway);GO:0046872(metal ion binding)	04016(MAPK signaling pathway - plant);04075(Plant hormone signal transduction)	up	yes	AT1G72770.1	362	1e-98	HYPERSENSITIVE TO ABA1	https://www.arabidopsis.org/servlets/TairObject?type=locus&name=AT1G72770
LS01002	Lsat_1_v5_gn_1_39180.1	https://lgr.genomecenter.ucdavis.edu/Private/GeneModelDetail.php?geneModel=Lsat_1_v5_gn_1_39180.1	1	44796801	44803953	GO:0000285(1-phosphatidylinositol-3-phosphate 5-kinase activity);GO:0005524(ATP binding);GO:0005737(cytoplasm);GO:0005739(mitochondrion);GO:0005768(endosome);GO:0006458('de novo' protein folding);GO:0007005(mitochondrion organization);GO:0007033(vacuole organization);GO:0007165(signal transduction);GO:0008270(zinc ion binding);GO:0009555(pollen development);GO:0010008(endosome membrane);GO:001025…	00562(Inositol phosphate metabolism);04070(Phosphatidylinositol signaling system);04145(Phagosome)	up	yes	AT3G14270.1	776	0	phosphatidylinositol-4-phosphate 5-kinase family protein	https://www.arabidopsis.org/servlets/TairObject?type=locus&name=AT3G14270
LS01090	Lsat_1_v5_gn_1_44961.1	https://lgr.genomecenter.ucdavis.edu/Private/GeneModelDetail.php?geneModel=Lsat_1_v5_gn_1_44961.1	1	48381936	48383858	GO:0003723(RNA binding);GO:0004519(endonuclease activity);GO:0005515(protein binding);GO:0006397(mRNA processing);GO:0008270(zinc ion binding);GO:0009507(chloroplast);GO:0031425(chloroplast RNA processing);GO:1900865(chloroplast RNA modification)	03440(Homologous recombination)	up	yes	AT3G62890.1	122	3e-26	Pentatricopeptide repeat (PPR) superfamily protein	https://www.arabidopsis.org/servlets/TairObject?type=locus&name=AT3G62890
LS01156	Lsat_1_v5_gn_1_42501.1	https://lgr.genomecenter.ucdavis.edu/Private/GeneModelDetail.php?geneModel=Lsat_1_v5_gn_1_42501.1	1	51269252	51270025	GO:0004864(protein phosphatase inhibitor activity);GO:0005634(nucleus);GO:0005737(cytoplasm);GO:0009738(abscisic acid-activated signaling pathway);GO:0010427(abscisic acid binding);GO:0080163(regulation of protein serine/threonine phosphatase activity)	04016(MAPK signaling pathway - plant);04075(Plant hormone signal transduction)	down	yes	AT4G34360.1	36.5	0.76	S-adenosyl-L-methionine-dependent methyltransferases superfamily protein	https://www.arabidopsis.org/servlets/TairObject?type=locus&name=AT4G34360
LS01157	Lsat_1_v5_gn_1_42421.1	https://lgr.genomecenter.ucdavis.edu/Private/GeneModelDetail.php?geneModel=Lsat_1_v5_gn_1_42421.1	1	51333326	51334090	GO:0004864(protein phosphatase inhibitor activity);GO:0005634(nucleus);GO:0005737(cytoplasm);GO:0009738(abscisic acid-activated signaling pathway);GO:0010427(abscisic acid binding);GO:0080163(regulation of protein serine/threonine phosphatase activity)	04016(MAPK signaling pathway - plant);04075(Plant hormone signal transduction)	down	yes	AT3G61270.1	35.6	0.76	Arabidopsis thaliana protein of unknown function (DUF821)	https://www.arabidopsis.org/servlets/TairObject?type=locus&name=AT3G61270
LS01163	Lsat_1_v5_gn_0_31860.1	https://lgr.genomecenter.ucdavis.edu/Private/GeneModelDetail.php?geneModel=Lsat_1_v5_gn_0_31860.1	1	51563449	51564027	GO:0004864(protein phosphatase inhibitor activity);GO:0005634(nucleus);GO:0005737(cytoplasm);GO:0009738(abscisic acid-activated signaling pathway);GO:0010427(abscisic acid binding);GO:0080163(regulation of protein serine/threonine phosphatase activity)	04016(MAPK signaling pathway - plant);04075(Plant hormone signal transduction)	down	yes	AT5G40010.1	38.3	0.22	AAA-ATPase 1	https://www.arabidopsis.org/servlets/TairObject?type=locus&name=AT5G40010
LS01272	Lsat_1_v5_gn_1_50121.1	https://lgr.genomecenter.ucdavis.edu/Private/GeneModelDetail.php?geneModel=Lsat_1_v5_gn_1_50121.1	1	59259675	59261580	GO:0001666(response to hypoxia);GO:0004674(protein serine/threonine kinase activity);GO:0004712(protein serine/threonine/tyrosine kinase activity);GO:0005515(protein binding);GO:0005524(ATP binding);GO:0005634(nucleus);GO:0005789(endoplasmic reticulum membrane);GO:0009686(gibberellin biosynthetic process);GO:0009723(response to ethylene);GO:0009744(response to sucrose);GO:0009750(response to fruc…	04016(MAPK signaling pathway - plant);04075(Plant hormone signal transduction)	up	yes	AT5G03730.1	480	4e-104	Protein kinase superfamily protein	https://www.arabidopsis.org/servlets/TairObject?type=locus&name=AT5G03730
LS01315	Lsat_1_v5_gn_1_52061.1	https://lgr.genomecenter.ucdavis.edu/Private/GeneModelDetail.php?geneModel=Lsat_1_v5_gn_1_52061.1	1	61401143	61404543	GO:0005515(protein binding);GO:0005524(ATP binding);GO:0005654(nucleoplasm);GO:0005730(nucleolus);GO:0005794(Golgi apparatus);GO:0005829(cytosol);GO:0005856(cytoskeleton);GO:0005886(plasma membrane);GO:0007049(cell cycle);GO:0009524(phragmoplast);GO:0015031(protein transport);GO:0016787(hydrolase activity);GO:0045732(positive regulation of protein catabolic process);GO:0046686(response to cadmium…	04141(Protein processing in endoplasmic reticulum)	up	yes	AT3G53230.1	1819	0	ATPase	https://www.arabidopsis.org/servlets/TairObject?type=locus&name=AT3G53230
LS01316	Lsat_1_v5_gn_1_52021.1	https://lgr.genomecenter.ucdavis.edu/Private/GeneModelDetail.php?geneModel=Lsat_1_v5_gn_1_52021.1	1	61417900	61421300	GO:0005515(protein binding);GO:0005524(ATP binding);GO:0005654(nucleoplasm);GO:0005730(nucleolus);GO:0005794(Golgi apparatus);GO:0005829(cytosol);GO:0005856(cytoskeleton);GO:0005886(plasma membrane);GO:0007049(cell cycle);GO:0009524(phragmoplast);GO:0015031(protein transport);GO:0016787(hydrolase activity);GO:0045732(positive regulation of protein catabolic process);GO:0046686(response to cadmium…	04141(Protein processing in endoplasmic reticulum)	up	yes	AT3G53230.1	1805	0	ATPase	https://www.arabidopsis.org/servlets/TairObject?type=locus&name=AT3G53230
LS01575	Lsat_1_v5_gn_1_64561.1	https://lgr.genomecenter.ucdavis.edu/Private/GeneModelDetail.php?geneModel=Lsat_1_v5_gn_1_64561.1	1	72969875	72973503	GO:0003910(DNA ligase (ATP) activity);GO:0005634(nucleus);GO:0005739(mitochondrion);GO:0006273(lagging strand elongation);GO:0051103(DNA ligation involved in DNA repair)	03030(DNA replication);03410(Base excision repair);03420(Nucleotide excision repair);03430(Mismatch repair)	up	yes	AT1G08130.1	893	0	DNA ligase 1	https://www.arabidopsis.org/servlets/TairObject?type=locus&name=AT1G08130
LS01929	Lsat_1_v5_gn_1_78921.1	https://lgr.genomecenter.ucdavis.edu/Private/GeneModelDetail.php?geneModel=Lsat_1_v5_gn_1_78921.1	1	98062364	98067581	GO:0004674(protein serine/threonine kinase activity);GO:0005634(nucleus);GO:0005737(cytoplasm);GO:0006468(protein phosphorylation);GO:0035556(intracellular signal transduction)	04016(MAPK signaling pathway - plant);04075(Plant hormone signal transduction)	up	yes	AT1G10940.2	644	0	Protein kinase superfamily protein	https://www.arabidopsis.org/servlets/TairObject?type=locus&name=AT1G10940
LS01931	Lsat_1_v5_gn_1_78841.1	https://lgr.genomecenter.ucdavis.edu/Private/GeneModelDetail.php?geneModel=Lsat_1_v5_gn_1_78841.1	1	98309747	98319433	GO:0000278(mitotic cell cycle);GO:0000712(resolution of meiotic recombination intermediates);GO:0003677(DNA binding);GO:0003916(DNA topoisomerase activity);GO:0003917(DNA topoisomerase type I activity);GO:0005634(nucleus);GO:0005694(chromosome);GO:0006265(DNA topological change);GO:0006268(DNA unwinding involved in DNA replication);GO:0006281(DNA repair);GO:0007059(chromosome segregation);GO:0008…	03440(Homologous recombination)	up	yes	AT5G63920.1	934	0	topoisomerase 3alpha	https://www.arabidopsis.org/servlets/TairObject?type=locus&name=AT5G63920
LS02010	Lsat_1_v5_gn_1_85520.1	https://lgr.genomecenter.ucdavis.edu/Private/GeneModelDetail.php?geneModel=Lsat_1_v5_gn_1_85520.1	1	109015928	109019734	GO:0003677(DNA binding);GO:0003700(DNA binding transcription factor activity);GO:0005515(protein binding);GO:0005634(nucleus);GO:0006351(transcription, DNA-templated);GO:0006355(regulation of transcription, DNA-templated);GO:0009555(pollen development);GO:0046983(protein dimerization activity);GO:0048658(anther wall tapetum development);GO:0052543(callose deposition in cell wall)	04016(MAPK signaling pathway - plant);04075(Plant hormone signal transduction)	up	yes	AT2G31210.1	195	3e-48	basic helix-loop-helix (bHLH) DNA-binding superfamily protein	https://www.arabidopsis.org/servlets/TairObject?type=locus&name=AT2G31210
LS02426	Lsat_1_v5_gn_1_115601.1	https://lgr.genomecenter.ucdavis.edu/Private/GeneModelDetail.php?geneModel=Lsat_1_v5_gn_1_115601.1	1	175136505	175142167	GO:0005524(ATP binding);GO:0005634(nucleus);GO:0016308(1-phosphatidylinositol-4-phosphate 5-kinase activity);GO:0016324(apical plasma membrane);GO:0072583(clathrin-dependent endocytosis);GO:0090406(pollen tube)	00562(Inositol phosphate metabolism);04070(Phosphatidylinositol signaling system);04144(Endocytosis)	up	yes	AT1G03982.1	37.4	0.11	PAK-box/P21-Rho-binding family protein	https://www.arabidopsis.org/servlets/TairObject?type=locus&name=AT1G03982
LS02570	Lsat_1_v5_gn_1_121421.1	https://lgr.genomecenter.ucdavis.edu/Private/GeneModelDetail.php?geneModel=Lsat_1_v5_gn_1_121421.1	1	204498955	204500936	GO:0005622(intracellular);GO:0005634(nucleus);GO:0005737(cytoplasm);GO:0006606(protein import into nucleus);GO:0015031(protein transport)	00510(N-Glycan biosynthesis);04141(Protein processing in endoplasmic reticulum)	down	yes	AT1G11570.3	190	1e-47	NTF2-like protein	https://www.arabidopsis.org/servlets/TairObject?type=locus&name=AT1G11570
LS02650	Lsat_1_v5_gn_2_1140.1	https://lgr.genomecenter.ucdavis.edu/Private/GeneModelDetail.php?geneModel=Lsat_1_v5_gn_2_1140.1	2	1511247	1513361	GO:0005634(nucleus);GO:0005739(mitochondrion)	03440(Homologous recombination)	up	yes	AT1G20750.1	77	5e-13	RAD3-like DNA-binding helicase protein	https://www.arabidopsis.org/servlets/TairObject?type=locus&name=AT1G20750
LS02654	Lsat_1_v5_gn_2_860.1	https://lgr.genomecenter.ucdavis.edu/Private/GeneModelDetail.php?geneModel=Lsat_1_v5_gn_2_860.1	2	1727387	1737449	GO:0005634(nucleus);GO:0005739(mitochondrion)	03440(Homologous recombination)	up	yes	AT1G20720.2	619	8e-176	RAD3-like DNA-binding helicase protein	https://www.arabidopsis.org/servlets/TairObject?type=locus&name=AT1G20720
LS02809	Lsat_1_v5_gn_2_8340.1	https://lgr.genomecenter.ucdavis.edu/Private/GeneModelDetail.php?geneModel=Lsat_1_v5_gn_2_8340.1	2	18383777	18392299	GO:0000967(rRNA 5'-end processing);GO:0003676(nucleic acid binding);GO:0004534(5'-3' exoribonuclease activity);GO:0005634(nucleus);GO:0006397(mRNA processing);GO:0008270(zinc ion binding);GO:0010587(miRNA catabolic process);GO:0060149(negative regulation of posttranscriptional gene silencing);GO:0071035(nuclear polyadenylation-dependent rRNA catabolic process)	03008(Ribosome biogenesis in eukaryotes);03018(RNA degradation)	up	yes	AT1G75660.1	819	0	5'-3' exoribonuclease 3	https://www.arabidopsis.org/servlets/TairObject?type=locus&name=AT1G75660
LS02876	Lsat_1_v5_gn_2_12381.1	https://lgr.genomecenter.ucdavis.edu/Private/GeneModelDetail.php?geneModel=Lsat_1_v5_gn_2_12381.1	2	29392871	29399177	GO:0003700(DNA binding transcription factor activity);GO:0005515(protein binding);GO:0005634(nucleus);GO:0006351(transcription, DNA-templated);GO:0006355(regulation of transcription, DNA-templated);GO:0009733(response to auxin);GO:0009734(auxin-activated signaling pathway);GO:0009793(embryo development ending in seed dormancy);GO:0009908(flower development);GO:0009942(longitudinal axis specificat…	04075(Plant hormone signal transduction)	up	yes	AT1G19850.1	772	0	Transcriptional factor B3 family protein / auxin-responsive factor AUX/IAA-related	https://www.arabidopsis.org/servlets/TairObject?type=locus&name=AT1G19850
LS03394	Lsat_1_v5_gn_2_49140.1	https://lgr.genomecenter.ucdavis.edu/Private/GeneModelDetail.php?geneModel=Lsat_1_v5_gn_2_49140.1	2	108125541	108137641	GO:0003677(DNA binding);GO:0003729(mRNA binding);GO:0003917(DNA topoisomerase type I activity);GO:0005576(extracellular region);GO:0006265(DNA topological change);GO:0006268(DNA unwinding involved in DNA replication)	03440(Homologous recombination)	up	yes	AT2G32000.1	1489	0	DNA topoisomerase	https://www.arabidopsis.org/servlets/TairObject?type=locus&name=AT2G32000
LS03454	Lsat_1_v5_gn_2_50361.1	https://lgr.genomecenter.ucdavis.edu/Private/GeneModelDetail.php?geneModel=Lsat_1_v5_gn_2_50361.1	2	111990241	111993963	GO:0005524(ATP binding);GO:0005634(nucleus);GO:0005730(nucleolus);GO:0005739(mitochondrion);GO:0005794(Golgi apparatus);GO:0005829(cytosol);GO:0006458('de novo' protein folding);GO:0007005(mitochondrion organization);GO:0009507(chloroplast);GO:0009570(chloroplast stroma);GO:0009941(chloroplast envelope);GO:0022626(cytosolic ribosome);GO:0042026(protein refolding);GO:0044183(protein binding involv…	03018(RNA degradation)	up	yes	AT5G56500.1	1356	0	TCP-1/cpn60 chaperonin family protein	https://www.arabidopsis.org/servlets/TairObject?type=locus&name=AT5G56500
LS03553	Lsat_1_v5_gn_2_58060.1	https://lgr.genomecenter.ucdavis.edu/Private/GeneModelDetail.php?geneModel=Lsat_1_v5_gn_2_58060.1	2	125462496	125469057	GO:0005634(nucleus)	03040(Spliceosome)	up	yes	AT3G11960.1	612	1e-173	Cleavage and polyadenylation specificity factor (CPSF) A subunit protein	https://www.arabidopsis.org/servlets/TairObject?type=locus&name=AT3G11960
LS03577	Lsat_1_v5_gn_2_59780.1	https://lgr.genomecenter.ucdavis.edu/Private/GeneModelDetail.php?geneModel=Lsat_1_v5_gn_2_59780.1	2	127725110	127727230	GO:0006281(DNA repair);GO:0006284(base-excision repair);GO:0008725(DNA-3-methyladenine glycosylase activity)	03410(Base excision repair)	down	yes	AT5G44680.1	252	1e-65	DNA glycosylase superfamily protein	https://www.arabidopsis.org/servlets/TairObject?type=locus&name=AT5G44680
LS03712	Lsat_1_v5_gn_2_67741.1	https://lgr.genomecenter.ucdavis.edu/Private/GeneModelDetail.php?geneModel=Lsat_1_v5_gn_2_67741.1	2	138284262	138288065	GO:0003676(nucleic acid binding);GO:0003677(DNA binding);GO:0005634(nucleus);GO:0005737(cytoplasm);GO:0005829(cytosol);GO:0009507(chloroplast)	03040(Spliceosome);03013(RNA transport);03015(mRNA surveillance pathway)	up	yes	AT4G39680.1	121	1e-25	SAP domain-containing protein	https://www.arabidopsis.org/servlets/TairObject?type=locus&name=AT4G39680
LS03859	Lsat_1_v5_gn_2_72540.1	https://lgr.genomecenter.ucdavis.edu/Private/GeneModelDetail.php?geneModel=Lsat_1_v5_gn_2_72540.1	2	146432296	146436809	GO:0003700(DNA binding transcription factor activity);GO:0005515(protein binding);GO:0005634(nucleus);GO:0006351(transcription, DNA-templated);GO:0006355(regulation of transcription, DNA-templated);GO:0009733(response to auxin);GO:0009734(auxin-activated signaling pathway);GO:0009908(flower development);GO:0043565(sequence-specific DNA binding)	04075(Plant hormone signal transduction)	up	yes	AT5G37020.1	1045	0	auxin response factor 8	https://www.arabidopsis.org/servlets/TairObject?type=locus&name=AT5G37020
LS03883	Lsat_1_v5_gn_2_73920.1	https://lgr.genomecenter.ucdavis.edu/Private/GeneModelDetail.php?geneModel=Lsat_1_v5_gn_2_73920.1	2	147751692	147757046	GO:0000175(3'-5'-exoribonuclease activity);GO:0000176(nuclear exosome (RNase complex));GO:0000177(cytoplasmic exosome (RNase complex));GO:0004519(endonuclease activity);GO:0006364(rRNA processing);GO:0006402(mRNA catabolic process);GO:0016075(rRNA catabolic process)	03018(RNA degradation)	up	yes	AT2G17510.2	1737	0	ribonuclease II family protein	https://www.arabidopsis.org/servlets/TairObject?type=locus&name=AT2G17510
LS03889	Lsat_1_v5_gn_2_73681.1	https://lgr.genomecenter.ucdavis.edu/Private/GeneModelDetail.php?geneModel=Lsat_1_v5_gn_2_73681.1	2	147951894	147957263	GO:0000795(synaptonemal complex);GO:0003697(single-stranded DNA binding);GO:0005712(chiasma);GO:0006298(mismatch repair);GO:0016887(ATPase activity);GO:0032300(mismatch repair complex)	03430(Mismatch repair)	up	yes	AT4G35520.2	315	4e-84	MUTL protein homolog 3	https://www.arabidopsis.org/servlets/TairObject?type=locus&name=AT4G35520
LS04075	Lsat_1_v5_gn_2_82180.1	https://lgr.genomecenter.ucdavis.edu/Private/GeneModelDetail.php?geneModel=Lsat_1_v5_gn_2_82180.1	2	156356205	156358861	GO:0003677(DNA binding);GO:0005634(nucleus);GO:0008150(biological_process)	03008(Ribosome biogenesis in eukaryotes)	up	yes	AT3G53440.1	72.5	4e-11	Homeodomain-like superfamily protein	https://www.arabidopsis.org/servlets/TairObject?type=locus&name=AT3G53440
LS04157	Lsat_1_v5_gn_2_85100.1	https://lgr.genomecenter.ucdavis.edu/Private/GeneModelDetail.php?geneModel=Lsat_1_v5_gn_2_85100.1	2	162260146	162261080	GO:0005634(nucleus);GO:0005829(cytosol);GO:0008171(O-methyltransferase activity);GO:0009805(coumarin biosynthetic process);GO:0009809(lignin biosynthetic process);GO:0032259(methylation);GO:0042409(caffeoyl-CoA O-methyltransferase activity);GO:0046686(response to cadmium ion);GO:0046872(metal ion binding)	00360(Phenylalanine metabolism);00940(Phenylpropanoid biosynthesis);00945(Stilbenoid, diarylheptanoid and gingerol biosynthesis);00941(Flavonoid biosynthesis)	down	yes	AT4G34050.3	559	4e-158	CAFFEOYL COENZYME A O-METHYLTRANSFERASE 1	https://www.arabidopsis.org/servlets/TairObject?type=locus&name=AT4G34050
LS04158	Lsat_1_v5_gn_2_85140.1	https://lgr.genomecenter.ucdavis.edu/Private/GeneModelDetail.php?geneModel=Lsat_1_v5_gn_2_85140.1	2	162268122	162269056	GO:0005634(nucleus);GO:0005829(cytosol);GO:0008171(O-methyltransferase activity);GO:0009805(coumarin biosynthetic process);GO:0009809(lignin biosynthetic process);GO:0032259(methylation);GO:0042409(caffeoyl-CoA O-methyltransferase activity);GO:0046686(response to cadmium ion);GO:0046872(metal ion binding)	00360(Phenylalanine metabolism);00940(Phenylpropanoid biosynthesis);00945(Stilbenoid, diarylheptanoid and gingerol biosynthesis);00941(Flavonoid biosynthesis)	down	yes	AT4G34050.3	559	4e-158	S-adenosyl-L-methionine-dependent methyltransferases superfamily protein	https://www.arabidopsis.org/servlets/TairObject?type=locus&name=AT4G34050
LS04159	Lsat_1_v5_gn_2_85160.1	https://lgr.genomecenter.ucdavis.edu/Private/GeneModelDetail.php?geneModel=Lsat_1_v5_gn_2_85160.1	2	162287023	162288037	GO:0005634(nucleus);GO:0005829(cytosol);GO:0008171(O-methyltransferase activity);GO:0009805(coumarin biosynthetic process);GO:0009809(lignin biosynthetic process);GO:0032259(methylation);GO:0042409(caffeoyl-CoA O-methyltransferase activity);GO:0046686(response to cadmium ion);GO:0046872(metal ion binding)	00360(Phenylalanine metabolism);00940(Phenylpropanoid biosynthesis);00945(Stilbenoid, diarylheptanoid and gingerol biosynthesis);00941(Flavonoid biosynthesis)	down	yes	AT4G34050.3	552	7e-156	S-adenosyl-L-methionine-dependent methyltransferases superfamily protein	https://www.arabidopsis.org/servlets/TairObject?type=locus&name=AT4G34050
LS04344	Lsat_1_v5_gn_2_90941.1	https://lgr.genomecenter.ucdavis.edu/Private/GeneModelDetail.php?geneModel=Lsat_1_v5_gn_2_90941.1	2	168683833	168687255	GO:0000724(double-strand break repair via homologous recombination);GO:0004842(ubiquitin-protein transferase activity);GO:0005886(plasma membrane);GO:0031436(BRCA1-BARD1 complex);GO:0035066(positive regulation of histone acetylation);GO:0035067(negative regulation of histone acetylation);GO:0042127(regulation of cell proliferation);GO:0045717(negative regulation of fatty acid biosynthetic process…	03440(Homologous recombination)	up	yes	AT1G04020.1	131	5e-29	breast cancer associated RING 1	https://www.arabidopsis.org/servlets/TairObject?type=locus&name=AT1G04020
LS04354	Lsat_1_v5_gn_2_92580.1	https://lgr.genomecenter.ucdavis.edu/Private/GeneModelDetail.php?geneModel=Lsat_1_v5_gn_2_92580.1	2	169011812	169017339	GO:0003677(DNA binding);GO:0003697(single-stranded DNA binding);GO:0004518(nuclease activity);GO:0004519(endonuclease activity);GO:0004527(exonuclease activity);GO:0005515(protein binding);GO:0005634(nucleus);GO:0006281(DNA repair);GO:0006289(nucleotide-excision repair);GO:0009408(response to heat);GO:0010213(non-photoreactive DNA repair);GO:0010224(response to UV-B);GO:0046872(metal ion binding)	03420(Nucleotide excision repair)	up	yes	AT3G28030.3	579	3e-163	5-3 exonuclease family protein	https://www.arabidopsis.org/servlets/TairObject?type=locus&name=AT3G28030
LS04412	Lsat_1_v5_gn_2_93641.1	https://lgr.genomecenter.ucdavis.edu/Private/GeneModelDetail.php?geneModel=Lsat_1_v5_gn_2_93641.1	2	170844503	170848953	GO:0000226(microtubule cytoskeleton organization);GO:0005515(protein binding);GO:0005634(nucleus);GO:0005819(spindle);GO:0005874(microtubule);GO:0009524(phragmoplast);GO:0009561(megagametogenesis);GO:0051011(microtubule minus-end binding);GO:0051225(spindle assembly);GO:0051301(cell division);GO:0055046(microgametogenesis);GO:0070652(HAUS complex)	04141(Protein processing in endoplasmic reticulum)	up	yes	AT5G40740.1	719	0	HAUS augmin-like complex subunit	https://www.arabidopsis.org/servlets/TairObject?type=locus&name=AT5G40740
LS04585	Lsat_1_v5_gn_2_97540.1	https://lgr.genomecenter.ucdavis.edu/Private/GeneModelDetail.php?geneModel=Lsat_1_v5_gn_2_97540.1	2	178106269	178113730	GO:0005634(nucleus);GO:0008568(microtubule-severing ATPase activity);GO:0031122(cytoplasmic microtubule organization)	03013(RNA transport)	up	yes	AT3G19740.1	1051	0	P-loop containing nucleoside triphosphate hydrolases superfamily protein	https://www.arabidopsis.org/servlets/TairObject?type=locus&name=AT3G19740
LS04758	Lsat_1_v5_gn_2_106321.1	https://lgr.genomecenter.ucdavis.edu/Private/GeneModelDetail.php?geneModel=Lsat_1_v5_gn_2_106321.1	2	183843313	183848689	GO:0005515(protein binding);GO:0005634(nucleus);GO:0005635(nuclear envelope);GO:0005643(nuclear pore);GO:0005829(cytosol);GO:0006997(nucleus organization);GO:0016973(poly(A)+ mRNA export from nucleus);GO:0034399(nuclear periphery)	03013(RNA transport)	up	yes	AT5G64830.1	45.5	0.011	programmed cell death 2 C-terminal domain-containing protein	https://www.arabidopsis.org/servlets/TairObject?type=locus&name=AT5G64830
LS04803	Lsat_1_v5_gn_2_108480.1	https://lgr.genomecenter.ucdavis.edu/Private/GeneModelDetail.php?geneModel=Lsat_1_v5_gn_2_108480.1	2	185078229	185083351	GO:0004439(phosphatidylinositol-4,5-bisphosphate 5-phosphatase activity);GO:0004519(endonuclease activity);GO:0004527(exonuclease activity);GO:0005634(nucleus);GO:0046856(phosphatidylinositol dephosphorylation);GO:0046872(metal ion binding)	00562(Inositol phosphate metabolism);04070(Phosphatidylinositol signaling system)	up	yes	AT1G65580.1	946	0	Endonuclease/exonuclease/phosphatase family protein	https://www.arabidopsis.org/servlets/TairObject?type=locus&name=AT1G65580
LS05274	Lsat_1_v5_gn_2_126340.1	https://lgr.genomecenter.ucdavis.edu/Private/GeneModelDetail.php?geneModel=Lsat_1_v5_gn_2_126340.1	2	205199058	205200457	GO:0000156(phosphorelay response regulator activity);GO:0000160(phosphorelay signal transduction system);GO:0005634(nucleus);GO:0006351(transcription, DNA-templated);GO:0006355(regulation of transcription, DNA-templated);GO:0009736(cytokinin-activated signaling pathway)	04075(Plant hormone signal transduction)	down	yes	AT3G56380.2	202	8e-51	response regulator 17	https://www.arabidopsis.org/servlets/TairObject?type=locus&name=AT3G56380
LS05684	Lsat_1_v5_gn_3_7501.1	https://lgr.genomecenter.ucdavis.edu/Private/GeneModelDetail.php?geneModel=Lsat_1_v5_gn_3_7501.1	3	9672474	9680328	GO:0003723(RNA binding);GO:0004386(helicase activity);GO:0005515(protein binding);GO:0005524(ATP binding);GO:0005634(nucleus);GO:0005681(spliceosomal complex);GO:0005730(nucleolus);GO:0005829(cytosol);GO:0006397(mRNA processing);GO:0008026(ATP-dependent helicase activity);GO:0008380(RNA splicing);GO:0009793(embryo development ending in seed dormancy);GO:0010228(vegetative to reproductive phase tr…	03040(Spliceosome)	up	yes	AT1G20960.1	4009	0	U5 small nuclear ribonucleoprotein helicase	https://www.arabidopsis.org/servlets/TairObject?type=locus&name=AT1G20960
LS05685	Lsat_1_v5_gn_3_7441.1	https://lgr.genomecenter.ucdavis.edu/Private/GeneModelDetail.php?geneModel=Lsat_1_v5_gn_3_7441.1	3	9753680	9761236	GO:0003723(RNA binding);GO:0004386(helicase activity);GO:0005515(protein binding);GO:0005524(ATP binding);GO:0005634(nucleus);GO:0005681(spliceosomal complex);GO:0005730(nucleolus);GO:0005829(cytosol);GO:0006397(mRNA processing);GO:0008026(ATP-dependent helicase activity);GO:0008380(RNA splicing);GO:0009793(embryo development ending in seed dormancy);GO:0010228(vegetative to reproductive phase tr…	03040(Spliceosome)	up	yes	AT1G20960.1	3859	0	U5 small nuclear ribonucleoprotein helicase	https://www.arabidopsis.org/servlets/TairObject?type=locus&name=AT1G20960
LS05796	Lsat_1_v5_gn_3_11900.1	https://lgr.genomecenter.ucdavis.edu/Private/GeneModelDetail.php?geneModel=Lsat_1_v5_gn_3_11900.1	3	16109691	16113925	GO:0003700(DNA binding transcription factor activity);GO:0005515(protein binding);GO:0005634(nucleus);GO:0006351(transcription, DNA-templated);GO:0006355(regulation of transcription, DNA-templated);GO:0009734(auxin-activated signaling pathway);GO:0043565(sequence-specific DNA binding)	04075(Plant hormone signal transduction)	up	yes	AT3G61830.1	590	2e-167	auxin response factor 18	https://www.arabidopsis.org/servlets/TairObject?type=locus&name=AT3G61830
LS05869	Lsat_1_v5_gn_3_15381.1	https://lgr.genomecenter.ucdavis.edu/Private/GeneModelDetail.php?geneModel=Lsat_1_v5_gn_3_15381.1	3	20633448	20637378	GO:0000014(single-stranded DNA endodeoxyribonuclease activity);GO:0000110(nucleotide-excision repair factor 1 complex);GO:0000712(resolution of meiotic recombination intermediates);GO:0000724(double-strand break repair via homologous recombination);GO:0003684(damaged DNA binding);GO:0003697(single-stranded DNA binding);GO:0006296(nucleotide-excision repair, DNA incision, 5'-to lesion);GO:1901255(…	03420(Nucleotide excision repair)	up	yes	AT5G41150.1	669	0	Restriction endonuclease	https://www.arabidopsis.org/servlets/TairObject?type=locus&name=AT5G41150
LS05878	Lsat_1_v5_gn_3_15721.1	https://lgr.genomecenter.ucdavis.edu/Private/GeneModelDetail.php?geneModel=Lsat_1_v5_gn_3_15721.1	3	21245960	21250573	GO:0005634(nucleus)	03440(Homologous recombination)	up	yes	AT1G05490.1	69.8	3e-10	chromatin remodeling 31	https://www.arabidopsis.org/servlets/TairObject?type=locus&name=AT1G05490
LS05949	Lsat_1_v5_gn_3_18021.1	https://lgr.genomecenter.ucdavis.edu/Private/GeneModelDetail.php?geneModel=Lsat_1_v5_gn_3_18021.1	3	26114692	26117618	GO:0005634(nucleus);GO:0006355(regulation of transcription, DNA-templated);GO:0044212(transcription regulatory region DNA binding)	04075(Plant hormone signal transduction)	up	yes	AT1G32240.1	234	3e-60	Homeodomain-like superfamily protein	https://www.arabidopsis.org/servlets/TairObject?type=locus&name=AT1G32240
LS06114	Lsat_1_v5_gn_3_25461.1	https://lgr.genomecenter.ucdavis.edu/Private/GeneModelDetail.php?geneModel=Lsat_1_v5_gn_3_25461.1	3	34112796	34115406	GO:0005515(protein binding);GO:0005634(nucleus);GO:0005635(nuclear envelope);GO:0005637(nuclear inner membrane);GO:0005768(endosome);GO:0005794(Golgi apparatus);GO:0005802(trans-Golgi network);GO:0005886(plasma membrane);GO:0071763(nuclear membrane organization)	03013(RNA transport)	up	yes	AT4G31430.2	67.1	1e-09	flocculation protein	https://www.arabidopsis.org/servlets/TairObject?type=locus&name=AT4G31430
LS06160	Lsat_1_v5_gn_3_26741.1	https://lgr.genomecenter.ucdavis.edu/Private/GeneModelDetail.php?geneModel=Lsat_1_v5_gn_3_26741.1	3	36066124	36070577	GO:0005634(nucleus)	03030(DNA replication);03420(Nucleotide excision repair);03430(Mismatch repair);03440(Homologous recombination)	up	yes	AT4G19130.2	629	1e-178	Replication factor-A protein 1-like protein	https://www.arabidopsis.org/servlets/TairObject?type=locus&name=AT4G19130
LS06244	Lsat_1_v5_gn_3_29520.1	https://lgr.genomecenter.ucdavis.edu/Private/GeneModelDetail.php?geneModel=Lsat_1_v5_gn_3_29520.1	3	39667326	39671043	GO:0005658(alpha DNA polymerase:primase complex);GO:0006270(DNA replication initiation);GO:0046982(protein heterodimerization activity)	00230(Purine metabolism);00240(Pyrimidine metabolism);03030(DNA replication)	up	yes	AT1G67630.1	388	4e-106	DNA polymerase alpha 2	https://www.arabidopsis.org/servlets/TairObject?type=locus&name=AT1G67630
LS06312	Lsat_1_v5_gn_3_33321.1	https://lgr.genomecenter.ucdavis.edu/Private/GeneModelDetail.php?geneModel=Lsat_1_v5_gn_3_33321.1	3	43001833	43006538	GO:0006268(DNA unwinding involved in DNA replication)	03030(DNA replication)	up	yes	AT1G44900.1	1568	0	minichromosome maintenance (MCM2/3/5) family protein	https://www.arabidopsis.org/servlets/TairObject?type=locus&name=AT1G44900
LS06712	Lsat_1_v5_gn_3_49280.1	https://lgr.genomecenter.ucdavis.edu/Private/GeneModelDetail.php?geneModel=Lsat_1_v5_gn_3_49280.1	3	63217874	63223598	GO:0000373(Group II intron splicing);GO:0003723(RNA binding);GO:0003724(RNA helicase activity);GO:0004004(ATP-dependent RNA helicase activity);GO:0005524(ATP binding);GO:0005730(nucleolus);GO:0006397(mRNA processing);GO:0008026(ATP-dependent helicase activity);GO:0009507(chloroplast);GO:0009570(chloroplast stroma);GO:0009793(embryo development ending in seed dormancy);GO:0010494(cytoplasmic stres…	03018(RNA degradation)	up	yes	AT1G70070.1	1584	0	DEAD/DEAH box helicase	https://www.arabidopsis.org/servlets/TairObject?type=locus&name=AT1G70070
LS06839	Lsat_1_v5_gn_3_54941.1	https://lgr.genomecenter.ucdavis.edu/Private/GeneModelDetail.php?geneModel=Lsat_1_v5_gn_3_54941.1	3	71225654	71233589	GO:0004004(ATP-dependent RNA helicase activity);GO:0010501(RNA secondary structure unwinding)	03440(Homologous recombination)	up	yes	AT2G01440.1	1044	0	DEAD/DEAH box RNA helicase family protein	https://www.arabidopsis.org/servlets/TairObject?type=locus&name=AT2G01440
LS06878	Lsat_1_v5_gn_3_62041.1	https://lgr.genomecenter.ucdavis.edu/Private/GeneModelDetail.php?geneModel=Lsat_1_v5_gn_3_62041.1	3	72929623	72930815	GO:0003700(DNA binding transcription factor activity);GO:0005515(protein binding);GO:0005634(nucleus);GO:0006351(transcription, DNA-templated);GO:0006355(regulation of transcription, DNA-templated);GO:0009555(pollen development);GO:0009733(response to auxin);GO:0009734(auxin-activated signaling pathway);GO:0009793(embryo development ending in seed dormancy)	04075(Plant hormone signal transduction)	up	yes	AT1G15050.1	68	2e-10	indole-3-acetic acid inducible 34	https://www.arabidopsis.org/servlets/TairObject?type=locus&name=AT1G15050
LS06934	Lsat_1_v5_gn_3_59901.1	https://lgr.genomecenter.ucdavis.edu/Private/GeneModelDetail.php?geneModel=Lsat_1_v5_gn_3_59901.1	3	77151256	77154215	GO:0003677(DNA binding);GO:0003700(DNA binding transcription factor activity);GO:0005515(protein binding);GO:0005634(nucleus);GO:0006351(transcription, DNA-templated);GO:0006355(regulation of transcription, DNA-templated);GO:0009909(regulation of flower development);GO:0043565(sequence-specific DNA binding)	04075(Plant hormone signal transduction)	up	yes	AT1G68640.1	465	1e-129	bZIP transcription factor family protein	https://www.arabidopsis.org/servlets/TairObject?type=locus&name=AT1G68640
LS07028	Lsat_1_v5_gn_3_66820.1	https://lgr.genomecenter.ucdavis.edu/Private/GeneModelDetail.php?geneModel=Lsat_1_v5_gn_3_66820.1	3	86283056	86283797	GO:0003677(DNA binding);GO:0003700(DNA binding transcription factor activity);GO:0005622(intracellular);GO:0005634(nucleus);GO:0006351(transcription, DNA-templated);GO:0006355(regulation of transcription, DNA-templated);GO:0006952(defense response);GO:0009867(jasmonic acid mediated signaling pathway);GO:0009873(ethylene-activated signaling pathway)	04016(MAPK signaling pathway - plant);04075(Plant hormone signal transduction)	down	yes	AT3G23230.1	77	3e-13	Integrase-type DNA-binding superfamily protein	https://www.arabidopsis.org/servlets/TairObject?type=locus&name=AT3G23230
LS07055	Lsat_1_v5_gn_3_69541.1	https://lgr.genomecenter.ucdavis.edu/Private/GeneModelDetail.php?geneModel=Lsat_1_v5_gn_3_69541.1	3	90262408	90264699	GO:0000285(1-phosphatidylinositol-3-phosphate 5-kinase activity);GO:0005524(ATP binding);GO:0005634(nucleus);GO:0006458('de novo' protein folding);GO:0007005(mitochondrion organization);GO:0010008(endosome membrane);GO:0016308(1-phosphatidylinositol-4-phosphate 5-kinase activity);GO:0042147(retrograde transport, endosome to Golgi);GO:0044183(protein binding involved in protein folding);GO:0046854…	00562(Inositol phosphate metabolism);04070(Phosphatidylinositol signaling system);04145(Phagosome)	up	yes	AT1G34260.1	148	6e-34	FORMS APLOID AND BINUCLEATE CELLS 1A	https://www.arabidopsis.org/servlets/TairObject?type=locus&name=AT1G34260
LS07072	Lsat_1_v5_gn_3_68481.1	https://lgr.genomecenter.ucdavis.edu/Private/GeneModelDetail.php?geneModel=Lsat_1_v5_gn_3_68481.1	3	91302008	91303490	GO:0000347(THO complex);GO:0003677(DNA binding);GO:0003678(DNA helicase activity);GO:0005515(protein binding);GO:0005524(ATP binding);GO:0005634(nucleus);GO:0005737(cytoplasm);GO:0005829(cytosol);GO:0006268(DNA unwinding involved in DNA replication);GO:0006270(DNA replication initiation);GO:0006351(transcription, DNA-templated);GO:0006355(regulation of transcription, DNA-templated);GO:0007049(cel…	03030(DNA replication)	up	yes	AT4G02060.1	707	0	Minichromosome maintenance (MCM2/3/5) family protein	https://www.arabidopsis.org/servlets/TairObject?type=locus&name=AT4G02060
LS07377	Lsat_1_v5_gn_3_90381.1	https://lgr.genomecenter.ucdavis.edu/Private/GeneModelDetail.php?geneModel=Lsat_1_v5_gn_3_90381.1	3	132171791	132174628	GO:0003676(nucleic acid binding);GO:0003723(RNA binding);GO:0004527(exonuclease activity);GO:0005622(intracellular);GO:0005634(nucleus);GO:0006351(transcription, DNA-templated);GO:0006355(regulation of transcription, DNA-templated);GO:0016592(mediator complex)	03008(Ribosome biogenesis in eukaryotes)	up	yes	AT5G05540.1	251	6e-65	small RNA degrading nuclease 2	https://www.arabidopsis.org/servlets/TairObject?type=locus&name=AT5G05540
LS07380	Lsat_1_v5_gn_3_90320.1	https://lgr.genomecenter.ucdavis.edu/Private/GeneModelDetail.php?geneModel=Lsat_1_v5_gn_3_90320.1	3	132206767	132208906	GO:0003676(nucleic acid binding);GO:0004527(exonuclease activity);GO:0005622(intracellular);GO:0005634(nucleus);GO:0008408(3'-5' exonuclease activity);GO:0010587(miRNA catabolic process)	03008(Ribosome biogenesis in eukaryotes)	up	yes	AT5G05540.1	217	3e-55	small RNA degrading nuclease 2	https://www.arabidopsis.org/servlets/TairObject?type=locus&name=AT5G05540
LS07590	Lsat_1_v5_gn_3_104380.1	https://lgr.genomecenter.ucdavis.edu/Private/GeneModelDetail.php?geneModel=Lsat_1_v5_gn_3_104380.1	3	167111709	167124410	GO:0000967(rRNA 5'-end processing);GO:0003676(nucleic acid binding);GO:0004534(5'-3' exoribonuclease activity);GO:0005634(nucleus);GO:0006397(mRNA processing);GO:0008270(zinc ion binding);GO:0010587(miRNA catabolic process);GO:0060149(negative regulation of posttranscriptional gene silencing);GO:0071035(nuclear polyadenylation-dependent rRNA catabolic process)	03008(Ribosome biogenesis in eukaryotes);03018(RNA degradation)	up	yes	AT1G75660.1	1453	0	5'-3' exoribonuclease 3	https://www.arabidopsis.org/servlets/TairObject?type=locus&name=AT1G75660
LS07878	Lsat_1_v5_gn_3_121920.1	https://lgr.genomecenter.ucdavis.edu/Private/GeneModelDetail.php?geneModel=Lsat_1_v5_gn_3_121920.1	3	204239152	204244543	GO:0003682(chromatin binding);GO:0005634(nucleus);GO:0016887(ATPase activity);GO:0031936(negative regulation of chromatin silencing);GO:0042393(histone binding);GO:0045944(positive regulation of transcription by RNA polymerase II)	04141(Protein processing in endoplasmic reticulum)	up	yes	AT1G05910.1	994	0	cell division cycle protein 48-related / CDC48-relate	https://www.arabidopsis.org/servlets/TairObject?type=locus&name=AT1G05910
LS07989	Lsat_1_v5_gn_3_129280.1	https://lgr.genomecenter.ucdavis.edu/Private/GeneModelDetail.php?geneModel=Lsat_1_v5_gn_3_129280.1	3	223105029	223110750	GO:0005634(nucleus);GO:0016779(nucleotidyltransferase activity);GO:0042493(response to drug)	03018(RNA degradation)	up	yes	AT4G00060.1	315	5e-84	Nucleotidyltransferase family protein	https://www.arabidopsis.org/servlets/TairObject?type=locus&name=AT4G00060
LS08241	Lsat_1_v5_gn_4_3040.1	https://lgr.genomecenter.ucdavis.edu/Private/GeneModelDetail.php?geneModel=Lsat_1_v5_gn_4_3040.1	4	4157636	4162169	GO:0000398(mRNA splicing, via spliceosome);GO:0004004(ATP-dependent RNA helicase activity);GO:0005681(spliceosomal complex);GO:0005737(cytoplasm)	03040(Spliceosome)	up	yes	AT5G13010.1	2066	0	RNA helicase family protein	https://www.arabidopsis.org/servlets/TairObject?type=locus&name=AT5G13010
LS08251	Lsat_1_v5_gn_4_2340.1	https://lgr.genomecenter.ucdavis.edu/Private/GeneModelDetail.php?geneModel=Lsat_1_v5_gn_4_2340.1	4	4895269	4898769	GO:0003674(molecular_function);GO:0005634(nucleus);GO:0008150(biological_process);GO:0009507(chloroplast)	04075(Plant hormone signal transduction)	up	yes	AT5G40700.2	92.4	3e-17	transcriptional regulator ATRX-like protein	https://www.arabidopsis.org/servlets/TairObject?type=locus&name=AT5G40700
LS08475	Lsat_1_v5_gn_4_14920.1	https://lgr.genomecenter.ucdavis.edu/Private/GeneModelDetail.php?geneModel=Lsat_1_v5_gn_4_14920.1	4	21897729	21904092	GO:0000285(1-phosphatidylinositol-3-phosphate 5-kinase activity);GO:0005524(ATP binding);GO:0005634(nucleus);GO:0006458('de novo' protein folding);GO:0010008(endosome membrane);GO:0016308(1-phosphatidylinositol-4-phosphate 5-kinase activity);GO:0042147(retrograde transport, endosome to Golgi);GO:0044183(protein binding involved in protein folding);GO:0051082(unfolded protein binding);GO:0061077(c…	00562(Inositol phosphate metabolism);04070(Phosphatidylinositol signaling system);04145(Phagosome)	up	yes	AT1G71010.1	481	6e-134	FORMS APLOID AND BINUCLEATE CELLS 1C	https://www.arabidopsis.org/servlets/TairObject?type=locus&name=AT1G71010
LS08539	Lsat_1_v5_gn_4_18681.1	https://lgr.genomecenter.ucdavis.edu/Private/GeneModelDetail.php?geneModel=Lsat_1_v5_gn_4_18681.1	4	26010872	26012078	GO:0005634(nucleus);GO:0052689(carboxylic ester hydrolase activity)	04075(Plant hormone signal transduction)	down	yes	AT1G68620.1	159	6e-38	alpha/beta-Hydrolases superfamily protein	https://www.arabidopsis.org/servlets/TairObject?type=locus&name=AT1G68620
LS08617	Lsat_1_v5_gn_4_24320.1	https://lgr.genomecenter.ucdavis.edu/Private/GeneModelDetail.php?geneModel=Lsat_1_v5_gn_4_24320.1	4	34622943	34629983	GO:0004439(phosphatidylinositol-4,5-bisphosphate 5-phosphatase activity);GO:0005634(nucleus);GO:0016787(hydrolase activity);GO:0034485(phosphatidylinositol-3,4,5-trisphosphate 5-phosphatase activity);GO:0034595(phosphatidylinositol phosphate 5-phosphatase activity);GO:0046856(phosphatidylinositol dephosphorylation);GO:0071472(cellular response to salt stress);GO:2000369(regulation of clathrin-dep…	00562(Inositol phosphate metabolism);04070(Phosphatidylinositol signaling system)	down	yes	AT2G01900.3	341	4e-92	DNAse I-like superfamily protein	https://www.arabidopsis.org/servlets/TairObject?type=locus&name=AT2G01900
LS08693	Lsat_1_v5_gn_4_26620.1	https://lgr.genomecenter.ucdavis.edu/Private/GeneModelDetail.php?geneModel=Lsat_1_v5_gn_4_26620.1	4	39357521	39359593	GO:0005576(extracellular region);GO:0005634(nucleus)	00230(Purine metabolism);00240(Pyrimidine metabolism);03020(RNA polymerase)	up	yes	AT2G42840.1	120	6e-26	protodermal factor 1	https://www.arabidopsis.org/servlets/TairObject?type=locus&name=AT2G42840
LS08743	Lsat_1_v5_gn_4_27921.1	https://lgr.genomecenter.ucdavis.edu/Private/GeneModelDetail.php?geneModel=Lsat_1_v5_gn_4_27921.1	4	41774256	41778939	GO:0003677(DNA binding);GO:0005634(nucleus)	03030(DNA replication);03420(Nucleotide excision repair);03430(Mismatch repair)	up	yes	AT5G22010.1	781	0	replication factor C1	https://www.arabidopsis.org/servlets/TairObject?type=locus&name=AT5G22010
LS08789	Lsat_1_v5_gn_4_29820.1	https://lgr.genomecenter.ucdavis.edu/Private/GeneModelDetail.php?geneModel=Lsat_1_v5_gn_4_29820.1	4	44425445	44431342	GO:0000398(mRNA splicing, via spliceosome);GO:0003729(mRNA binding);GO:0005634(nucleus);GO:0005681(spliceosomal complex);GO:0005829(cytosol);GO:0005886(plasma membrane);GO:0009507(chloroplast);GO:0016787(hydrolase activity)	03040(Spliceosome)	up	yes	AT2G38770.1	2569	0	P-loop containing nucleoside triphosphate hydrolases superfamily protein	https://www.arabidopsis.org/servlets/TairObject?type=locus&name=AT2G38770
LS08866	Lsat_1_v5_gn_4_33260.1	https://lgr.genomecenter.ucdavis.edu/Private/GeneModelDetail.php?geneModel=Lsat_1_v5_gn_4_33260.1	4	49258581	49263738	GO:0003729(mRNA binding);GO:0005634(nucleus)	03018(RNA degradation)	up	yes	AT3G61690.1	755	0	nucleotidyltransferases	https://www.arabidopsis.org/servlets/TairObject?type=locus&name=AT3G61690
LS08868	Lsat_1_v5_gn_4_33301.1	https://lgr.genomecenter.ucdavis.edu/Private/GeneModelDetail.php?geneModel=Lsat_1_v5_gn_4_33301.1	4	49272326	49277566	GO:0003729(mRNA binding);GO:0005634(nucleus)	03018(RNA degradation)	up	yes	AT3G61690.1	764	0	nucleotidyltransferases	https://www.arabidopsis.org/servlets/TairObject?type=locus&name=AT3G61690
LS08992	Lsat_1_v5_gn_4_38680.1	https://lgr.genomecenter.ucdavis.edu/Private/GeneModelDetail.php?geneModel=Lsat_1_v5_gn_4_38680.1	4	57681878	57685181	GO:0005634(nucleus)	03008(Ribosome biogenesis in eukaryotes)	up	yes	AT1G80770.6	553	4e-156	P-loop containing nucleoside triphosphate hydrolases superfamily protein	https://www.arabidopsis.org/servlets/TairObject?type=locus&name=AT1G80770
LS09047	Lsat_1_v5_gn_4_41860.1	https://lgr.genomecenter.ucdavis.edu/Private/GeneModelDetail.php?geneModel=Lsat_1_v5_gn_4_41860.1	4	61650705	61654424	GO:0005524(ATP binding);GO:0005634(nucleus);GO:0005856(cytoskeleton);GO:0005886(plasma membrane);GO:0007049(cell cycle);GO:0009524(phragmoplast);GO:0009793(embryo development ending in seed dormancy);GO:0015031(protein transport);GO:0016887(ATPase activity);GO:0051301(cell division)	03008(Ribosome biogenesis in eukaryotes)	up	yes	AT3G01610.2	537	6e-151	cell division cycle 48C	https://www.arabidopsis.org/servlets/TairObject?type=locus&name=AT3G01610
LS09468	Lsat_1_v5_gn_4_65420.1	https://lgr.genomecenter.ucdavis.edu/Private/GeneModelDetail.php?geneModel=Lsat_1_v5_gn_4_65420.1	4	100202455	100209431	GO:0000183(chromatin silencing at rDNA);GO:0003676(nucleic acid binding);GO:0003723(RNA binding);GO:0005634(nucleus);GO:0005730(nucleolus);GO:0006364(rRNA processing);GO:0031491(nucleosome binding)	03040(Spliceosome)	up	yes	AT5G40490.1	45.5	0.006	RNA-binding (RRM/RBD/RNP motifs) family protein	https://www.arabidopsis.org/servlets/TairObject?type=locus&name=AT5G40490
LS09514	Lsat_1_v5_gn_4_65500.1	https://lgr.genomecenter.ucdavis.edu/Private/GeneModelDetail.php?geneModel=Lsat_1_v5_gn_4_65500.1	4	103398625	103401290	GO:0004004(ATP-dependent RNA helicase activity);GO:0005634(nucleus);GO:0005737(cytoplasm);GO:0005773(vacuole);GO:0006813(potassium ion transport);GO:0008026(ATP-dependent helicase activity);GO:0016441(posttranscriptional gene silencing);GO:0035864(response to potassium ion);GO:0055087(Ski complex);GO:0070478(nuclear-transcribed mRNA catabolic process, 3'-5' exonucleolytic nonsense-mediated decay)…	03018(RNA degradation)	up	yes	AT3G46960.1	651	0	RNA helicase	https://www.arabidopsis.org/servlets/TairObject?type=locus&name=AT3G46960
LS09515	Lsat_1_v5_gn_4_65480.1	https://lgr.genomecenter.ucdavis.edu/Private/GeneModelDetail.php?geneModel=Lsat_1_v5_gn_4_65480.1	4	103401561	103407814	GO:0004004(ATP-dependent RNA helicase activity);GO:0005634(nucleus);GO:0005737(cytoplasm);GO:0005773(vacuole);GO:0006813(potassium ion transport);GO:0008026(ATP-dependent helicase activity);GO:0016441(posttranscriptional gene silencing);GO:0035864(response to potassium ion);GO:0055087(Ski complex);GO:0070478(nuclear-transcribed mRNA catabolic process, 3'-5' exonucleolytic nonsense-mediated decay)…	03018(RNA degradation)	up	yes	AT3G46960.1	617	6e-175	RNA helicase	https://www.arabidopsis.org/servlets/TairObject?type=locus&name=AT3G46960
LS09603	Lsat_1_v5_gn_4_71141.1	https://lgr.genomecenter.ucdavis.edu/Private/GeneModelDetail.php?geneModel=Lsat_1_v5_gn_4_71141.1	4	110153082	110154922	GO:0003700(DNA binding transcription factor activity);GO:0005634(nucleus);GO:0007275(multicellular organism development);GO:0009965(leaf morphogenesis);GO:0010200(response to chitin);GO:0045792(negative regulation of cell size);GO:0048281(inflorescence morphogenesis)	03013(RNA transport);03015(mRNA surveillance pathway);03018(RNA degradation)	down	yes	AT2G17040.1	290	5e-77	NAC domain containing protein 36	https://www.arabidopsis.org/servlets/TairObject?type=locus&name=AT2G17040
LS09638	Lsat_1_v5_gn_4_72580.1	https://lgr.genomecenter.ucdavis.edu/Private/GeneModelDetail.php?geneModel=Lsat_1_v5_gn_4_72580.1	4	114717746	114719920	GO:0005515(protein binding);GO:0005524(ATP binding);GO:0005618(cell wall);GO:0005634(nucleus);GO:0005794(Golgi apparatus);GO:0005829(cytosol);GO:0005886(plasma membrane);GO:0006351(transcription, DNA-templated);GO:0006355(regulation of transcription, DNA-templated);GO:0006457(protein folding);GO:0009408(response to heat);GO:0009615(response to virus);GO:0009617(response to bacterium);GO:0034620(c…	03040(Spliceosome);04141(Protein processing in endoplasmic reticulum);04144(Endocytosis)	up	yes	AT3G12580.1	426	5e-118	heat shock protein 70	https://www.arabidopsis.org/servlets/TairObject?type=locus&name=AT3G12580
LS09639	Lsat_1_v5_gn_4_72600.1	https://lgr.genomecenter.ucdavis.edu/Private/GeneModelDetail.php?geneModel=Lsat_1_v5_gn_4_72600.1	4	114729310	114731461	GO:0005515(protein binding);GO:0005524(ATP binding);GO:0005618(cell wall);GO:0005634(nucleus);GO:0005794(Golgi apparatus);GO:0005829(cytosol);GO:0005886(plasma membrane);GO:0006351(transcription, DNA-templated);GO:0006355(regulation of transcription, DNA-templated);GO:0006457(protein folding);GO:0009408(response to heat);GO:0009615(response to virus);GO:0009617(response to bacterium);GO:0034620(c…	03040(Spliceosome);04141(Protein processing in endoplasmic reticulum);04144(Endocytosis)	up	yes	AT3G12580.1	429	1e-118	heat shock protein 70	https://www.arabidopsis.org/servlets/TairObject?type=locus&name=AT3G12580
LS10036	Lsat_1_v5_gn_4_95020.1	https://lgr.genomecenter.ucdavis.edu/Private/GeneModelDetail.php?geneModel=Lsat_1_v5_gn_4_95020.1	4	154977299	155000910	GO:0004175(endopeptidase activity);GO:0005634(nucleus);GO:0016926(protein desumoylation);GO:0016929(SUMO-specific protease activity)	03008(Ribosome biogenesis in eukaryotes)	up	yes	AT1G67120.2	726	0	midasin-like protein	https://www.arabidopsis.org/servlets/TairObject?type=locus&name=AT1G67120
LS10203	Lsat_1_v5_gn_4_103480.1	https://lgr.genomecenter.ucdavis.edu/Private/GeneModelDetail.php?geneModel=Lsat_1_v5_gn_4_103480.1	4	175878091	175880177	GO:0003713(transcription coactivator activity);GO:0005515(protein binding);GO:0005622(intracellular);GO:0005634(nucleus);GO:0006266(DNA ligation);GO:0006281(DNA repair);GO:0006303(double-strand break repair via nonhomologous end joining);GO:0010385(double-stranded methylated DNA binding);GO:0080111(DNA demethylation);GO:1901969(positive regulation of polynucleotide 3'-phosphatase activity);GO:190…	03410(Base excision repair)	up	yes	AT1G80420.1	188	1e-46	BRCT domain-containing DNA repair protein	https://www.arabidopsis.org/servlets/TairObject?type=locus&name=AT1G80420
LS10205	Lsat_1_v5_gn_4_104420.1	https://lgr.genomecenter.ucdavis.edu/Private/GeneModelDetail.php?geneModel=Lsat_1_v5_gn_4_104420.1	4	176388954	176390354	GO:0003700(DNA binding transcription factor activity);GO:0005515(protein binding);GO:0005634(nucleus);GO:0006351(transcription, DNA-templated);GO:0006355(regulation of transcription, DNA-templated);GO:0009630(gravitropism);GO:0009638(phototropism);GO:0009733(response to auxin);GO:0009734(auxin-activated signaling pathway);GO:0080086(stamen filament development)	04075(Plant hormone signal transduction)	down	yes	AT3G15540.1	118	7e-26	indole-3-acetic acid inducible 19	https://www.arabidopsis.org/servlets/TairObject?type=locus&name=AT3G15540
LS10328	Lsat_1_v5_gn_4_110201.1	https://lgr.genomecenter.ucdavis.edu/Private/GeneModelDetail.php?geneModel=Lsat_1_v5_gn_4_110201.1	4	191972309	191980980	GO:0005634(nucleus);GO:0005737(cytoplasm);GO:0005834(heterotrimeric G-protein complex);GO:0007186(G-protein coupled receptor signaling pathway)	00561(Glycerolipid metabolism);00564(Glycerophospholipid metabolism);04070(Phosphatidylinositol signaling system)	up	yes	AT5G61200.3	104	4e-21	myosin heavy chain-like protein	https://www.arabidopsis.org/servlets/TairObject?type=locus&name=AT5G61200
LS10607	Lsat_1_v5_gn_4_126380.1	https://lgr.genomecenter.ucdavis.edu/Private/GeneModelDetail.php?geneModel=Lsat_1_v5_gn_4_126380.1	4	231302436	231304899	GO:0000976(transcription regulatory region sequence-specific DNA binding);GO:0000977(RNA polymerase II regulatory region sequence-specific DNA binding);GO:0003677(DNA binding);GO:0003700(DNA binding transcription factor activity);GO:0005515(protein binding);GO:0005634(nucleus);GO:0006351(transcription, DNA-templated);GO:0006355(regulation of transcription, DNA-templated);GO:0009414(response to wa…	04075(Plant hormone signal transduction)	up	yes	AT1G45249.6	132	9e-30	abscisic acid responsive elements-binding factor 2	https://www.arabidopsis.org/servlets/TairObject?type=locus&name=AT1G45249
LS10612	Lsat_1_v5_gn_4_126881.1	https://lgr.genomecenter.ucdavis.edu/Private/GeneModelDetail.php?geneModel=Lsat_1_v5_gn_4_126881.1	4	233203307	233208259	GO:0000184(nuclear-transcribed mRNA catabolic process, nonsense-mediated decay);GO:0003723(RNA binding);GO:0003729(mRNA binding);GO:0003743(translation initiation factor activity);GO:0005515(protein binding);GO:0005634(nucleus);GO:0005829(cytosol);GO:0006413(translational initiation);GO:0006446(regulation of translational initiation);GO:0009651(response to salt stress);GO:0016032(viral process);G…	03013(RNA transport);03015(mRNA surveillance pathway);03018(RNA degradation)	up	yes	AT4G34110.1	814	0	poly(A) binding protein 2	https://www.arabidopsis.org/servlets/TairObject?type=locus&name=AT4G34110
LS10726	Lsat_1_v5_gn_4_135081.1	https://lgr.genomecenter.ucdavis.edu/Private/GeneModelDetail.php?geneModel=Lsat_1_v5_gn_4_135081.1	4	256373931	256384817	GO:0000285(1-phosphatidylinositol-3-phosphate 5-kinase activity);GO:0005524(ATP binding);GO:0005634(nucleus);GO:0006458('de novo' protein folding);GO:0007005(mitochondrion organization);GO:0010008(endosome membrane);GO:0016308(1-phosphatidylinositol-4-phosphate 5-kinase activity);GO:0042147(retrograde transport, endosome to Golgi);GO:0044183(protein binding involved in protein folding);GO:0046854…	00562(Inositol phosphate metabolism);04070(Phosphatidylinositol signaling system);04145(Phagosome)	up	yes	AT1G34260.1	305	9e-81	FORMS APLOID AND BINUCLEATE CELLS 1A	https://www.arabidopsis.org/servlets/TairObject?type=locus&name=AT1G34260
LS10821	Lsat_1_v5_gn_4_139660.1	https://lgr.genomecenter.ucdavis.edu/Private/GeneModelDetail.php?geneModel=Lsat_1_v5_gn_4_139660.1	4	272544120	272546115	GO:0003676(nucleic acid binding);GO:0003677(DNA binding);GO:0005634(nucleus);GO:0005737(cytoplasm);GO:0005829(cytosol);GO:0009507(chloroplast)	03040(Spliceosome);03013(RNA transport);03015(mRNA surveillance pathway)	up	yes	AT4G39680.1	190	6e-47	SAP domain-containing protein	https://www.arabidopsis.org/servlets/TairObject?type=locus&name=AT4G39680
LS10892	Lsat_1_v5_gn_4_144501.1	https://lgr.genomecenter.ucdavis.edu/Private/GeneModelDetail.php?geneModel=Lsat_1_v5_gn_4_144501.1	4	283894403	283898465	GO:0000347(THO complex);GO:0003677(DNA binding);GO:0003678(DNA helicase activity);GO:0005515(protein binding);GO:0005524(ATP binding);GO:0005634(nucleus);GO:0005737(cytoplasm);GO:0005829(cytosol);GO:0006268(DNA unwinding involved in DNA replication);GO:0006270(DNA replication initiation);GO:0006351(transcription, DNA-templated);GO:0006355(regulation of transcription, DNA-templated);GO:0007049(cel…	03030(DNA replication)	up	yes	AT4G02060.1	702	0	Minichromosome maintenance (MCM2/3/5) family protein	https://www.arabidopsis.org/servlets/TairObject?type=locus&name=AT4G02060
LS10925	Lsat_1_v5_gn_4_144841.1	https://lgr.genomecenter.ucdavis.edu/Private/GeneModelDetail.php?geneModel=Lsat_1_v5_gn_4_144841.1	4	287051080	287054080	GO:0003906(DNA-(apurinic or apyrimidinic site) lyase activity);GO:0005634(nucleus);GO:0006284(base-excision repair);GO:0008311(double-stranded DNA 3'-5' exodeoxyribonuclease activity)	03410(Base excision repair)	up	yes	AT4G36050.2	453	3e-126	endonuclease/exonuclease/phosphatase family protein	https://www.arabidopsis.org/servlets/TairObject?type=locus&name=AT4G36050
LS11703	Lsat_1_v5_gn_5_3401.1	https://lgr.genomecenter.ucdavis.edu/Private/GeneModelDetail.php?geneModel=Lsat_1_v5_gn_5_3401.1	5	5482780	5495965	GO:0005524(ATP binding);GO:0005634(nucleus);GO:0005737(cytoplasm);GO:0010264(myo-inositol hexakisphosphate biosynthetic process);GO:0030643(cellular phosphate ion homeostasis);GO:0032942(inositol tetrakisphosphate 2-kinase activity);GO:0035299(inositol pentakisphosphate 2-kinase activity);GO:0040007(growth);GO:0042742(defense response to bacterium);GO:0046872(metal ion binding);GO:0048527(lateral…	00562(Inositol phosphate metabolism);04070(Phosphatidylinositol signaling system)	up	yes	AT5G42810.1	238	5e-61	inositol-pentakisphosphate 2-kinase 1	https://www.arabidopsis.org/servlets/TairObject?type=locus&name=AT5G42810
LS12359	Lsat_1_v5_gn_5_36980.1	https://lgr.genomecenter.ucdavis.edu/Private/GeneModelDetail.php?geneModel=Lsat_1_v5_gn_5_36980.1	5	80042907	80049578	GO:0004004(ATP-dependent RNA helicase activity);GO:0005634(nucleus);GO:0005737(cytoplasm);GO:0006396(RNA processing)	03018(RNA degradation)	up	yes	AT5G04895.1	2221	0	DEA(D/H)-box RNA helicase family protein	https://www.arabidopsis.org/servlets/TairObject?type=locus&name=AT5G04895
LS12480	Lsat_1_v5_gn_5_48780.1	https://lgr.genomecenter.ucdavis.edu/Private/GeneModelDetail.php?geneModel=Lsat_1_v5_gn_5_48780.1	5	102439479	102440348	GO:0004864(protein phosphatase inhibitor activity);GO:0005634(nucleus);GO:0005737(cytoplasm);GO:0009738(abscisic acid-activated signaling pathway);GO:0010427(abscisic acid binding);GO:0080163(regulation of protein serine/threonine phosphatase activity)	04016(MAPK signaling pathway - plant);04075(Plant hormone signal transduction)	down	yes	AT2G26040.1	224	9e-58	PYR1-like 2	https://www.arabidopsis.org/servlets/TairObject?type=locus&name=AT2G26040
LS12509	Lsat_1_v5_gn_5_45480.1	https://lgr.genomecenter.ucdavis.edu/Private/GeneModelDetail.php?geneModel=Lsat_1_v5_gn_5_45480.1	5	108294565	108303782	GO:0005634(nucleus);GO:0006281(DNA repair);GO:0008150(biological_process)	03430(Mismatch repair)	up	yes	AT4G32620.2	220	3e-55	Enhancer of polycomb-like transcription factor protein	https://www.arabidopsis.org/servlets/TairObject?type=locus&name=AT4G32620
LS12536	Lsat_1_v5_gn_5_44701.1	https://lgr.genomecenter.ucdavis.edu/Private/GeneModelDetail.php?geneModel=Lsat_1_v5_gn_5_44701.1	5	113153645	113162621	GO:0004004(ATP-dependent RNA helicase activity);GO:0005634(nucleus);GO:0005737(cytoplasm);GO:0006396(RNA processing)	03040(Spliceosome)	up	yes	AT5G10370.1	521	8e-146	helicase domain-containing protein / IBR domain-containing protein / zinc finger protein-	https://www.arabidopsis.org/servlets/TairObject?type=locus&name=AT5G10370
LS12572	Lsat_1_v5_gn_5_52180.1	https://lgr.genomecenter.ucdavis.edu/Private/GeneModelDetail.php?geneModel=Lsat_1_v5_gn_5_52180.1	5	116662509	116665028	GO:0003700(DNA binding transcription factor activity);GO:0005634(nucleus);GO:0009414(response to water deprivation);GO:0010118(stomatal movement);GO:0010167(response to nitrate);GO:0042128(nitrate assimilation)	04016(MAPK signaling pathway - plant);04075(Plant hormone signal transduction)	up	yes	AT1G06140.1	41	0.072	Pentatricopeptide repeat (PPR) superfamily protein	https://www.arabidopsis.org/servlets/TairObject?type=locus&name=AT1G06140
LS12671	Lsat_1_v5_gn_5_58221.1	https://lgr.genomecenter.ucdavis.edu/Private/GeneModelDetail.php?geneModel=Lsat_1_v5_gn_5_58221.1	5	134385663	134389862	GO:0005634(nucleus)	03030(DNA replication);03420(Nucleotide excision repair);03430(Mismatch repair);03440(Homologous recombination)	up	yes	AT4G19130.2	366	1e-99	Replication factor-A protein 1-like protein	https://www.arabidopsis.org/servlets/TairObject?type=locus&name=AT4G19130
LS12723	Lsat_1_v5_gn_5_62020.1	https://lgr.genomecenter.ucdavis.edu/Private/GeneModelDetail.php?geneModel=Lsat_1_v5_gn_5_62020.1	5	140137633	140144658	GO:0003723(RNA binding);GO:0005634(nucleus);GO:0006397(mRNA processing);GO:0008380(RNA splicing);GO:0016607(nuclear speck)	03040(Spliceosome)	up	yes	AT5G25060.1	1294	0	RNA recognition motif (RRM)-containing protein	https://www.arabidopsis.org/servlets/TairObject?type=locus&name=AT5G25060
LS12903	Lsat_1_v5_gn_5_72381.1	https://lgr.genomecenter.ucdavis.edu/Private/GeneModelDetail.php?geneModel=Lsat_1_v5_gn_5_72381.1	5	164817378	164820488	GO:0003677(DNA binding);GO:0003700(DNA binding transcription factor activity);GO:0005634(nucleus);GO:0005829(cytosol);GO:0006351(transcription, DNA-templated);GO:0006355(regulation of transcription, DNA-templated);GO:0099402(plant organ development)	03013(RNA transport)	up	yes	AT3G18010.1	163	5e-39	WUSCHEL related homeobox 1	https://www.arabidopsis.org/servlets/TairObject?type=locus&name=AT3G18010
LS12914	Lsat_1_v5_gn_5_73181.1	https://lgr.genomecenter.ucdavis.edu/Private/GeneModelDetail.php?geneModel=Lsat_1_v5_gn_5_73181.1	5	165719363	165721973	GO:0003674(molecular_function);GO:0005634(nucleus);GO:0008150(biological_process)	03030(DNA replication)	up	yes	AT4G20325.1	280	2e-74	ribonuclease H2 subunit B	https://www.arabidopsis.org/servlets/TairObject?type=locus&name=AT4G20325
LS13011	Lsat_1_v5_gn_5_82320.1	https://lgr.genomecenter.ucdavis.edu/Private/GeneModelDetail.php?geneModel=Lsat_1_v5_gn_5_82320.1	5	178608893	178615255	GO:0003674(molecular_function);GO:0005634(nucleus)	04075(Plant hormone signal transduction)	up	yes	AT4G00820.1	96.9	7e-19	IQ-domain 17	https://www.arabidopsis.org/servlets/TairObject?type=locus&name=AT4G00820
LS13018	Lsat_1_v5_gn_5_81421.1	https://lgr.genomecenter.ucdavis.edu/Private/GeneModelDetail.php?geneModel=Lsat_1_v5_gn_5_81421.1	5	179700654	179707009	GO:0003723(RNA binding);GO:0003724(RNA helicase activity);GO:0004004(ATP-dependent RNA helicase activity);GO:0005524(ATP binding);GO:0005634(nucleus);GO:0005654(nucleoplasm);GO:0005829(cytosol);GO:0006397(mRNA processing);GO:0008026(ATP-dependent helicase activity);GO:0010093(specification of floral organ identity);GO:0016070(RNA metabolic process);GO:0016607(nuclear speck);GO:0055087(Ski complex…	03018(RNA degradation)	up	yes	AT2G06990.1	1975	0	RNA helicase	https://www.arabidopsis.org/servlets/TairObject?type=locus&name=AT2G06990
LS13020	Lsat_1_v5_gn_5_81601.1	https://lgr.genomecenter.ucdavis.edu/Private/GeneModelDetail.php?geneModel=Lsat_1_v5_gn_5_81601.1	5	179930309	179937973	GO:0003677(DNA binding);GO:0003700(DNA binding transcription factor activity);GO:0005515(protein binding);GO:0005634(nucleus);GO:0006351(transcription, DNA-templated);GO:0006355(regulation of transcription, DNA-templated);GO:0009723(response to ethylene);GO:0009733(response to auxin);GO:0009734(auxin-activated signaling pathway);GO:0010311(lateral root formation);GO:0043565(sequence-specific DNA …	04075(Plant hormone signal transduction)	up	yes	AT1G19220.1	636	0	auxin response factor 19	https://www.arabidopsis.org/servlets/TairObject?type=locus&name=AT1G19220
LS13152	Lsat_1_v5_gn_5_89440.1	https://lgr.genomecenter.ucdavis.edu/Private/GeneModelDetail.php?geneModel=Lsat_1_v5_gn_5_89440.1	5	198889223	198891499	GO:0005524(ATP binding);GO:0005618(cell wall);GO:0005737(cytoplasm);GO:0005829(cytosol);GO:0005886(plasma membrane);GO:0006457(protein folding);GO:0009408(response to heat);GO:0009507(chloroplast);GO:0009615(response to virus);GO:0016020(membrane);GO:0016887(ATPase activity)	03040(Spliceosome);04141(Protein processing in endoplasmic reticulum);04144(Endocytosis)	up	yes	AT1G16030.1	1315	0	heat shock protein 70B	https://www.arabidopsis.org/servlets/TairObject?type=locus&name=AT1G16030
LS13405	Lsat_1_v5_gn_5_104301.1	https://lgr.genomecenter.ucdavis.edu/Private/GeneModelDetail.php?geneModel=Lsat_1_v5_gn_5_104301.1	5	221644136	221648703	GO:0000460(maturation of 5.8S rRNA);GO:0004004(ATP-dependent RNA helicase activity);GO:0005524(ATP binding);GO:0005634(nucleus);GO:0005654(nucleoplasm);GO:0005730(nucleolus);GO:0006364(rRNA processing);GO:0006401(RNA catabolic process);GO:0008026(ATP-dependent helicase activity);GO:0019843(rRNA binding);GO:0031125(rRNA 3'-end processing)	03018(RNA degradation)	up	yes	AT1G59760.1	1696	0	RNA helicase	https://www.arabidopsis.org/servlets/TairObject?type=locus&name=AT1G59760
LS13439	Lsat_1_v5_gn_5_105701.1	https://lgr.genomecenter.ucdavis.edu/Private/GeneModelDetail.php?geneModel=Lsat_1_v5_gn_5_105701.1	5	223711839	223719891	GO:0000724(double-strand break repair via homologous recombination);GO:0003677(DNA binding);GO:0005634(nucleus);GO:0005694(chromosome);GO:0005737(cytoplasm);GO:0009378(four-way junction helicase activity);GO:0043140(ATP-dependent 3'-5' DNA helicase activity)	03440(Homologous recombination)	up	yes	AT1G10930.1	1132	0	DNA helicase (RECQ4A)	https://www.arabidopsis.org/servlets/TairObject?type=locus&name=AT1G10930
LS13624	Lsat_1_v5_gn_5_114560.1	https://lgr.genomecenter.ucdavis.edu/Private/GeneModelDetail.php?geneModel=Lsat_1_v5_gn_5_114560.1	5	235988081	235990438	GO:0004693(cyclin-dependent protein serine/threonine kinase activity);GO:0005515(protein binding);GO:0005634(nucleus);GO:0007049(cell cycle);GO:0010444(guard mother cell differentiation);GO:0042127(regulation of cell proliferation);GO:0048316(seed development);GO:0051301(cell division);GO:0051726(regulation of cell cycle)	04075(Plant hormone signal transduction)	up	yes	AT4G34160.1	224	2e-57	CYCLIN D3	https://www.arabidopsis.org/servlets/TairObject?type=locus&name=AT4G34160
LS13728	Lsat_1_v5_gn_5_120180.1	https://lgr.genomecenter.ucdavis.edu/Private/GeneModelDetail.php?geneModel=Lsat_1_v5_gn_5_120180.1	5	243329115	243333441	GO:0000347(THO complex);GO:0003677(DNA binding);GO:0003678(DNA helicase activity);GO:0005515(protein binding);GO:0005524(ATP binding);GO:0005634(nucleus);GO:0005829(cytosol);GO:0006268(DNA unwinding involved in DNA replication);GO:0006270(DNA replication initiation);GO:0007049(cell cycle);GO:0008094(DNA-dependent ATPase activity);GO:0042555(MCM complex);GO:0046872(metal ion binding)	03030(DNA replication)	up	yes	AT2G16440.1	1342	0	Minichromosome maintenance (MCM2/3/5) family protein	https://www.arabidopsis.org/servlets/TairObject?type=locus&name=AT2G16440
LS13806	Lsat_1_v5_gn_5_123660.1	https://lgr.genomecenter.ucdavis.edu/Private/GeneModelDetail.php?geneModel=Lsat_1_v5_gn_5_123660.1	5	248650191	248679691	GO:0005634(nucleus);GO:0006511(ubiquitin-dependent protein catabolic process);GO:0009507(chloroplast)	04141(Protein processing in endoplasmic reticulum)	up	yes	AT4G38930.2	67.1	1e-09	Ubiquitin fusion degradation UFD1 family protein	https://www.arabidopsis.org/servlets/TairObject?type=locus&name=AT4G38930
LS14001	Lsat_1_v5_gn_5_134540.1	https://lgr.genomecenter.ucdavis.edu/Private/GeneModelDetail.php?geneModel=Lsat_1_v5_gn_5_134540.1	5	261332874	261335503	GO:0005524(ATP binding);GO:0005634(nucleus);GO:0005730(nucleolus);GO:0005739(mitochondrion);GO:0005794(Golgi apparatus);GO:0005829(cytosol);GO:0006458('de novo' protein folding);GO:0007005(mitochondrion organization);GO:0009507(chloroplast);GO:0009570(chloroplast stroma);GO:0009941(chloroplast envelope);GO:0022626(cytosolic ribosome);GO:0042026(protein refolding);GO:0044183(protein binding involv…	03018(RNA degradation)	up	yes	AT3G13470.1	1333	0	TCP-1/cpn60 chaperonin family protein	https://www.arabidopsis.org/servlets/TairObject?type=locus&name=AT3G13470
LS14013	Lsat_1_v5_gn_5_133961.1	https://lgr.genomecenter.ucdavis.edu/Private/GeneModelDetail.php?geneModel=Lsat_1_v5_gn_5_133961.1	5	262054405	262056227	GO:0000418(DNA-directed RNA polymerase IV complex);GO:0001054(RNA polymerase I activity);GO:0001055(RNA polymerase II activity);GO:0001056(RNA polymerase III activity);GO:0003677(DNA binding);GO:0003899(DNA-directed 5'-3' RNA polymerase activity);GO:0005634(nucleus);GO:0005665(DNA-directed RNA polymerase II, core complex);GO:0005666(DNA-directed RNA polymerase III complex);GO:0005736(DNA-directed…	00230(Purine metabolism);00240(Pyrimidine metabolism);03020(RNA polymerase)	up	yes	AT3G22320.1	89.7	6e-17	Eukaryotic rpb5 RNA polymerase subunit family protein	https://www.arabidopsis.org/servlets/TairObject?type=locus&name=AT3G22320
LS14066	Lsat_1_v5_gn_5_137041.1	https://lgr.genomecenter.ucdavis.edu/Private/GeneModelDetail.php?geneModel=Lsat_1_v5_gn_5_137041.1	5	265385978	265386880	GO:0003714(transcription corepressor activity);GO:0005634(nucleus);GO:0009611(response to wounding);GO:0031347(regulation of defense response);GO:1903507(negative regulation of nucleic acid-templated transcription);GO:2000022(regulation of jasmonic acid mediated signaling pathway)	04075(Plant hormone signal transduction)	down	yes	AT1G19180.1	72.5	2e-11	jasmonate-zim-domain protein 1	https://www.arabidopsis.org/servlets/TairObject?type=locus&name=AT1G19180
LS14332	Lsat_1_v5_gn_5_149520.1	https://lgr.genomecenter.ucdavis.edu/Private/GeneModelDetail.php?geneModel=Lsat_1_v5_gn_5_149520.1	5	283172109	283181384	GO:0003697(single-stranded DNA binding);GO:0005634(nucleus);GO:0006355(regulation of transcription, DNA-templated)	03440(Homologous recombination)	up	yes	AT5G01630.1	271	6e-71	BRCA2-like B	https://www.arabidopsis.org/servlets/TairObject?type=locus&name=AT5G01630
LS14416	Lsat_1_v5_gn_5_153460.1	https://lgr.genomecenter.ucdavis.edu/Private/GeneModelDetail.php?geneModel=Lsat_1_v5_gn_5_153460.1	5	288574565	288577992	GO:0003700(DNA binding transcription factor activity);GO:0005634(nucleus);GO:0006355(regulation of transcription, DNA-templated);GO:0008356(asymmetric cell division);GO:0009630(gravitropism);GO:0009956(radial pattern formation);GO:0043565(sequence-specific DNA binding);GO:0048366(leaf development);GO:0051457(maintenance of protein location in nucleus);GO:0090610(bundle sheath cell fate specificat…	04075(Plant hormone signal transduction)	up	yes	AT3G54220.1	741	0	GRAS family transcription factor	https://www.arabidopsis.org/servlets/TairObject?type=locus&name=AT3G54220
LS14440	Lsat_1_v5_gn_5_157880.1	https://lgr.genomecenter.ucdavis.edu/Private/GeneModelDetail.php?geneModel=Lsat_1_v5_gn_5_157880.1	5	289261609	289264124	GO:0000139(Golgi membrane);GO:0003677(DNA binding);GO:0003700(DNA binding transcription factor activity);GO:0005515(protein binding);GO:0005634(nucleus);GO:0005783(endoplasmic reticulum);GO:0005789(endoplasmic reticulum membrane);GO:0006351(transcription, DNA-templated);GO:0006355(regulation of transcription, DNA-templated);GO:0016021(integral component of membrane);GO:0042538(hyperosmotic salini…	03013(RNA transport)	up	yes	AT3G10800.1	132	6e-29	Basic-leucine zipper (bZIP) transcription factor family protein	https://www.arabidopsis.org/servlets/TairObject?type=locus&name=AT3G10800
LS14614	Lsat_1_v5_gn_5_163440.1	https://lgr.genomecenter.ucdavis.edu/Private/GeneModelDetail.php?geneModel=Lsat_1_v5_gn_5_163440.1	5	303663160	303671362	GO:0003677(DNA binding);GO:0003887(DNA-directed DNA polymerase activity);GO:0005634(nucleus);GO:0006260(DNA replication);GO:0006271(DNA strand elongation involved in DNA replication);GO:0006974(cellular response to DNA damage stimulus);GO:0043625(delta DNA polymerase complex)	00230(Purine metabolism);00240(Pyrimidine metabolism);03030(DNA replication);03410(Base excision repair);03420(Nucleotide excision repair);03430(Mismatch repair);03440(Homologous recombination)	up	yes	AT2G42120.1	692	0	DNA polymerase delta small subunit	https://www.arabidopsis.org/servlets/TairObject?type=locus&name=AT2G42120
LS14631	Lsat_1_v5_gn_5_165461.1	https://lgr.genomecenter.ucdavis.edu/Private/GeneModelDetail.php?geneModel=Lsat_1_v5_gn_5_165461.1	5	304676743	304680420	GO:0000932(P-body);GO:0003723(RNA binding);GO:0004535(poly(A)-specific ribonuclease activity);GO:0005634(nucleus);GO:0005829(cytosol);GO:0005986(sucrose biosynthetic process);GO:0006351(transcription, DNA-templated);GO:0006355(regulation of transcription, DNA-templated);GO:0006397(mRNA processing);GO:0016787(hydrolase activity);GO:0019252(starch biosynthetic process);GO:0046872(metal ion binding)	03018(RNA degradation)	up	yes	AT3G58560.1	1018	0	DNAse I-like superfamily protein	https://www.arabidopsis.org/servlets/TairObject?type=locus&name=AT3G58560
LS14661	Lsat_1_v5_gn_5_165801.1	https://lgr.genomecenter.ucdavis.edu/Private/GeneModelDetail.php?geneModel=Lsat_1_v5_gn_5_165801.1	5	306751195	306752182	GO:0003677(DNA binding);GO:0003700(DNA binding transcription factor activity);GO:0005515(protein binding);GO:0005634(nucleus);GO:0006351(transcription, DNA-templated);GO:0006355(regulation of transcription, DNA-templated);GO:0008283(cell proliferation);GO:0009908(flower development);GO:0009943(adaxial/abaxial axis specification);GO:0009947(centrolateral axis specification);GO:0010865(stipule deve…	03013(RNA transport)	up	yes	AT2G28610.1	71.6	1e-11	Homeodomain-like superfamily protein	https://www.arabidopsis.org/servlets/TairObject?type=locus&name=AT2G28610
LS14778	Lsat_1_v5_gn_5_171361.1	https://lgr.genomecenter.ucdavis.edu/Private/GeneModelDetail.php?geneModel=Lsat_1_v5_gn_5_171361.1	5	314498065	314501050	GO:0000166(nucleotide binding);GO:0005515(protein binding);GO:0005634(nucleus);GO:0006281(DNA repair);GO:0008270(zinc ion binding);GO:0010224(response to UV-B);GO:0016567(protein ubiquitination);GO:0080008(Cul4-RING E3 ubiquitin ligase complex)	04120(Ubiquitin mediated proteolysis);03420(Nucleotide excision repair)	up	yes	AT5G58760.1	801	0	damaged DNA binding 2	https://www.arabidopsis.org/servlets/TairObject?type=locus&name=AT5G58760
LS14845	Lsat_1_v5_gn_5_175060.1	https://lgr.genomecenter.ucdavis.edu/Private/GeneModelDetail.php?geneModel=Lsat_1_v5_gn_5_175060.1	5	319431685	319437145	GO:0004004(ATP-dependent RNA helicase activity);GO:0005739(mitochondrion);GO:0010501(RNA secondary structure unwinding)	03040(Spliceosome)	up	yes	AT3G58570.1	93.3	1e-17	P-loop containing nucleoside triphosphate hydrolases superfamily protein	https://www.arabidopsis.org/servlets/TairObject?type=locus&name=AT3G58570
LS15209	Lsat_1_v5_gn_5_190601.1	https://lgr.genomecenter.ucdavis.edu/Private/GeneModelDetail.php?geneModel=Lsat_1_v5_gn_5_190601.1	5	339510385	339514626	GO:0003697(single-stranded DNA binding);GO:0006298(mismatch repair);GO:0016887(ATPase activity);GO:0032389(MutLalpha complex)	03430(Mismatch repair)	up	yes	AT4G02460.1	597	7e-169	DNA mismatch repair protein	https://www.arabidopsis.org/servlets/TairObject?type=locus&name=AT4G02460
LS15337	Lsat_1_v5_gn_6_5781.1	https://lgr.genomecenter.ucdavis.edu/Private/GeneModelDetail.php?geneModel=Lsat_1_v5_gn_6_5781.1	6	9376819	9379869	GO:0000932(P-body);GO:0004004(ATP-dependent RNA helicase activity);GO:0006417(regulation of translation);GO:0010494(cytoplasmic stress granule);GO:0010501(RNA secondary structure unwinding);GO:0033962(cytoplasmic mRNA processing body assembly)	03018(RNA degradation)	up	yes	AT4G00660.1	1030	0	RNAhelicase-like 8	https://www.arabidopsis.org/servlets/TairObject?type=locus&name=AT4G00660
LS15345	Lsat_1_v5_gn_6_7001.1	https://lgr.genomecenter.ucdavis.edu/Private/GeneModelDetail.php?geneModel=Lsat_1_v5_gn_6_7001.1	6	9810105	9811934	GO:0004004(ATP-dependent RNA helicase activity);GO:0010501(RNA secondary structure unwinding)	03040(Spliceosome)	up	yes	AT1G12770.1	255	2e-66	P-loop containing nucleoside triphosphate hydrolases superfamily protein	https://www.arabidopsis.org/servlets/TairObject?type=locus&name=AT1G12770
LS15348	Lsat_1_v5_gn_6_7120.1	https://lgr.genomecenter.ucdavis.edu/Private/GeneModelDetail.php?geneModel=Lsat_1_v5_gn_6_7120.1	6	9922505	9924352	GO:0003700(DNA binding transcription factor activity);GO:0005634(nucleus);GO:0006355(regulation of transcription, DNA-templated);GO:0043565(sequence-specific DNA binding)	04075(Plant hormone signal transduction)	up	yes	AT1G63100.2	348	4e-94	GRAS family transcription factor	https://www.arabidopsis.org/servlets/TairObject?type=locus&name=AT1G63100
LS15349	Lsat_1_v5_gn_6_7140.1	https://lgr.genomecenter.ucdavis.edu/Private/GeneModelDetail.php?geneModel=Lsat_1_v5_gn_6_7140.1	6	9943479	9945326	GO:0003700(DNA binding transcription factor activity);GO:0005634(nucleus);GO:0006355(regulation of transcription, DNA-templated);GO:0043565(sequence-specific DNA binding)	04075(Plant hormone signal transduction)	up	yes	AT1G63100.2	348	4e-94	GRAS family transcription factor	https://www.arabidopsis.org/servlets/TairObject?type=locus&name=AT1G63100
LS15356	Lsat_1_v5_gn_6_13001.1	https://lgr.genomecenter.ucdavis.edu/Private/GeneModelDetail.php?geneModel=Lsat_1_v5_gn_6_13001.1	6	10771094	10775963	GO:0000347(THO complex);GO:0003723(RNA binding);GO:0005622(intracellular);GO:0005634(nucleus);GO:0006397(mRNA processing);GO:0006406(mRNA export from nucleus);GO:0008380(RNA splicing);GO:0009873(ethylene-activated signaling pathway);GO:0010267(production of ta-siRNAs involved in RNA interference);GO:0031047(gene silencing by RNA);GO:0050832(defense response to fungus)	03040(Spliceosome);03013(RNA transport)	up	yes	AT5G09860.1	1104	0	nuclear matrix protein-related	https://www.arabidopsis.org/servlets/TairObject?type=locus&name=AT5G09860
LS15483	Lsat_1_v5_gn_6_10400.1	https://lgr.genomecenter.ucdavis.edu/Private/GeneModelDetail.php?geneModel=Lsat_1_v5_gn_6_10400.1	6	15761579	15777723	GO:0004843(thiol-dependent ubiquitin-specific protease activity);GO:0005634(nucleus);GO:0005737(cytoplasm);GO:0005829(cytosol);GO:0005886(plasma membrane);GO:0008150(biological_process);GO:1990380(Lys48-specific deubiquitinase activity)	00970(Aminoacyl-tRNA biosynthesis)	up	yes	AT4G11860.1	407	6e-112	FAM63A-like protein (DUF544)	https://www.arabidopsis.org/servlets/TairObject?type=locus&name=AT4G11860
LS15535	Lsat_1_v5_gn_6_14381.1	https://lgr.genomecenter.ucdavis.edu/Private/GeneModelDetail.php?geneModel=Lsat_1_v5_gn_6_14381.1	6	18756095	18764753	GO:0003723(RNA binding);GO:0005634(nucleus)	03008(Ribosome biogenesis in eukaryotes)	up	yes	AT2G21440.1	299	2e-79	RNA-binding (RRM/RBD/RNP motifs) family protein	https://www.arabidopsis.org/servlets/TairObject?type=locus&name=AT2G21440
LS15973	Lsat_1_v5_gn_6_34321.1	https://lgr.genomecenter.ucdavis.edu/Private/GeneModelDetail.php?geneModel=Lsat_1_v5_gn_6_34321.1	6	46359024	46361107	GO:0005634(nucleus);GO:0008152(metabolic process);GO:0016787(hydrolase activity);GO:0052689(carboxylic ester hydrolase activity)	04075(Plant hormone signal transduction)	down	yes	AT5G06570.3	111	3e-23	alpha/beta-Hydrolases superfamily protein	https://www.arabidopsis.org/servlets/TairObject?type=locus&name=AT5G06570
LS15997	Lsat_1_v5_gn_6_35220.1	https://lgr.genomecenter.ucdavis.edu/Private/GeneModelDetail.php?geneModel=Lsat_1_v5_gn_6_35220.1	6	48271209	48272036	GO:0005515(protein binding);GO:0005634(nucleus);GO:0008150(biological_process)	00970(Aminoacyl-tRNA biosynthesis)	up	yes	AT3G52525.1	107	2e-22	ovate family protein 6	https://www.arabidopsis.org/servlets/TairObject?type=locus&name=AT3G52525
LS16092	Lsat_1_v5_gn_6_39380.1	https://lgr.genomecenter.ucdavis.edu/Private/GeneModelDetail.php?geneModel=Lsat_1_v5_gn_6_39380.1	6	55178276	55190742	GO:0000278(mitotic cell cycle);GO:0003677(DNA binding);GO:0003887(DNA-directed DNA polymerase activity);GO:0005634(nucleus);GO:0006272(leading strand elongation);GO:0006287(base-excision repair, gap-filling);GO:0006297(nucleotide-excision repair, DNA gap filling);GO:0008310(single-stranded DNA 3'-5' exodeoxyribonuclease activity);GO:0008622(epsilon DNA polymerase complex);GO:0045004(DNA replicati…	00230(Purine metabolism);00240(Pyrimidine metabolism);03030(DNA replication);03410(Base excision repair);03420(Nucleotide excision repair)	up	yes	AT1G08260.1	1618	0	DNA polymerase epsilon catalytic subunit	https://www.arabidopsis.org/servlets/TairObject?type=locus&name=AT1G08260
LS16093	Lsat_1_v5_gn_6_39840.1	https://lgr.genomecenter.ucdavis.edu/Private/GeneModelDetail.php?geneModel=Lsat_1_v5_gn_6_39840.1	6	55263737	55275874	GO:0000278(mitotic cell cycle);GO:0003677(DNA binding);GO:0003887(DNA-directed DNA polymerase activity);GO:0005634(nucleus);GO:0006272(leading strand elongation);GO:0006287(base-excision repair, gap-filling);GO:0006297(nucleotide-excision repair, DNA gap filling);GO:0008310(single-stranded DNA 3'-5' exodeoxyribonuclease activity);GO:0008622(epsilon DNA polymerase complex);GO:0045004(DNA replicati…	00230(Purine metabolism);00240(Pyrimidine metabolism);03030(DNA replication);03410(Base excision repair);03420(Nucleotide excision repair)	up	yes	AT1G08260.1	1522	0	DNA polymerase epsilon catalytic subunit	https://www.arabidopsis.org/servlets/TairObject?type=locus&name=AT1G08260
LS16428	Lsat_1_v5_gn_6_59140.1	https://lgr.genomecenter.ucdavis.edu/Private/GeneModelDetail.php?geneModel=Lsat_1_v5_gn_6_59140.1	6	84660989	84670514	GO:0000014(single-stranded DNA endodeoxyribonuclease activity);GO:0000722(telomere maintenance via recombination);GO:0000724(double-strand break repair via homologous recombination);GO:0000784(nuclear chromosome, telomeric region);GO:0000790(nuclear chromatin);GO:0000794(condensed nuclear chromosome);GO:0003691(double-stranded telomeric DNA binding);GO:0004003(ATP-dependent DNA helicase activity)…	03440(Homologous recombination);03450(Non-homologous end-joining)	up	yes	AT2G31970.1	1274	0	DNA repair-recombination protein (RAD50)	https://www.arabidopsis.org/servlets/TairObject?type=locus&name=AT2G31970
LS16577	Lsat_1_v5_gn_6_68181.1	https://lgr.genomecenter.ucdavis.edu/Private/GeneModelDetail.php?geneModel=Lsat_1_v5_gn_6_68181.1	6	105844403	105855869	GO:0000184(nuclear-transcribed mRNA catabolic process, nonsense-mediated decay);GO:0000932(P-body);GO:0003677(DNA binding);GO:0003724(RNA helicase activity);GO:0003729(mRNA binding);GO:0004386(helicase activity);GO:0005515(protein binding);GO:0005524(ATP binding);GO:0005737(cytoplasm);GO:0005829(cytosol);GO:0005886(plasma membrane);GO:0008270(zinc ion binding);GO:0009506(plasmodesma);GO:0009611(r…	03013(RNA transport);03015(mRNA surveillance pathway)	up	yes	AT5G47010.1	2458	0	RNA helicase	https://www.arabidopsis.org/servlets/TairObject?type=locus&name=AT5G47010
LS16612	Lsat_1_v5_gn_6_69341.1	https://lgr.genomecenter.ucdavis.edu/Private/GeneModelDetail.php?geneModel=Lsat_1_v5_gn_6_69341.1	6	112056890	112064017	GO:0000398(mRNA splicing, via spliceosome);GO:0004004(ATP-dependent RNA helicase activity);GO:0005681(spliceosomal complex);GO:0005737(cytoplasm)	03040(Spliceosome)	up	yes	AT1G32490.1	1687	0	RNA helicase family protein	https://www.arabidopsis.org/servlets/TairObject?type=locus&name=AT1G32490
LS16627	Lsat_1_v5_gn_6_69481.1	https://lgr.genomecenter.ucdavis.edu/Private/GeneModelDetail.php?geneModel=Lsat_1_v5_gn_6_69481.1	6	116484768	116485855	GO:0005634(nucleus);GO:0005737(cytoplasm);GO:0008379(thioredoxin peroxidase activity);GO:0009269(response to desiccation);GO:0010231(maintenance of seed dormancy);GO:0016209(antioxidant activity);GO:0045454(cell redox homeostasis);GO:0055114(oxidation-reduction process)	00940(Phenylpropanoid biosynthesis)	up	yes	AT1G48130.1	331	1e-89	1-cysteine peroxiredoxin 1	https://www.arabidopsis.org/servlets/TairObject?type=locus&name=AT1G48130
LS16947	Lsat_1_v5_gn_6_89421.1	https://lgr.genomecenter.ucdavis.edu/Private/GeneModelDetail.php?geneModel=Lsat_1_v5_gn_6_89421.1	6	145968787	145975738	GO:0000184(nuclear-transcribed mRNA catabolic process, nonsense-mediated decay);GO:0000932(P-body);GO:0003677(DNA binding);GO:0003724(RNA helicase activity);GO:0003729(mRNA binding);GO:0004386(helicase activity);GO:0005515(protein binding);GO:0005524(ATP binding);GO:0005737(cytoplasm);GO:0005829(cytosol);GO:0005886(plasma membrane);GO:0008270(zinc ion binding);GO:0009506(plasmodesma);GO:0009611(r…	03013(RNA transport);03015(mRNA surveillance pathway)	up	yes	AT5G47010.1	2435	0	RNA helicase	https://www.arabidopsis.org/servlets/TairObject?type=locus&name=AT5G47010
LS17177	Lsat_1_v5_gn_6_100121.1	https://lgr.genomecenter.ucdavis.edu/Private/GeneModelDetail.php?geneModel=Lsat_1_v5_gn_6_100121.1	6	164708939	164712652	GO:0003677(DNA binding);GO:0003700(DNA binding transcription factor activity);GO:0005634(nucleus);GO:0005737(cytoplasm);GO:0006351(transcription, DNA-templated);GO:0007275(multicellular organism development);GO:0009644(response to high light intensity);GO:0009962(regulation of flavonoid biosynthetic process);GO:0016021(integral component of membrane);GO:0045893(positive regulation of transcriptio…	03013(RNA transport);03015(mRNA surveillance pathway);03018(RNA degradation)	up	yes	AT3G10480.3	162	2e-38	NAC domain containing protein 50	https://www.arabidopsis.org/servlets/TairObject?type=locus&name=AT3G10480
LS17178	Lsat_1_v5_gn_6_99940.1	https://lgr.genomecenter.ucdavis.edu/Private/GeneModelDetail.php?geneModel=Lsat_1_v5_gn_6_99940.1	6	164831252	164835198	GO:0003677(DNA binding);GO:0003700(DNA binding transcription factor activity);GO:0005634(nucleus);GO:0005737(cytoplasm);GO:0006351(transcription, DNA-templated);GO:0007275(multicellular organism development);GO:0009644(response to high light intensity);GO:0009962(regulation of flavonoid biosynthetic process);GO:0016021(integral component of membrane);GO:0045893(positive regulation of transcriptio…	03013(RNA transport);03015(mRNA surveillance pathway);03018(RNA degradation)	up	yes	AT3G10480.3	176	8e-43	NAC domain containing protein 50	https://www.arabidopsis.org/servlets/TairObject?type=locus&name=AT3G10480
LS17370	Lsat_1_v5_gn_6_109741.1	https://lgr.genomecenter.ucdavis.edu/Private/GeneModelDetail.php?geneModel=Lsat_1_v5_gn_6_109741.1	6	181413238	181417361	GO:0003785(actin monomer binding);GO:0005524(ATP binding);GO:0005634(nucleus);GO:0005886(plasma membrane);GO:0016307(phosphatidylinositol phosphate kinase activity);GO:0016308(1-phosphatidylinositol-4-phosphate 5-kinase activity);GO:0046854(phosphatidylinositol phosphorylation);GO:0051015(actin filament binding)	00562(Inositol phosphate metabolism);04070(Phosphatidylinositol signaling system);04144(Endocytosis)	up	yes	AT1G21980.1	957	0	phosphatidylinositol-4-phosphate 5-kinase 1	https://www.arabidopsis.org/servlets/TairObject?type=locus&name=AT1G21980
LS17447	Lsat_1_v5_gn_6_113721.1	https://lgr.genomecenter.ucdavis.edu/Private/GeneModelDetail.php?geneModel=Lsat_1_v5_gn_6_113721.1	6	186156592	186159524	GO:0005634(nucleus);GO:0006355(regulation of transcription, DNA-templated);GO:0044212(transcription regulatory region DNA binding)	04075(Plant hormone signal transduction)	up	yes	AT5G42630.1	194	3e-48	Homeodomain-like superfamily protein	https://www.arabidopsis.org/servlets/TairObject?type=locus&name=AT5G42630
LS17481	Lsat_1_v5_gn_6_114720.1	https://lgr.genomecenter.ucdavis.edu/Private/GeneModelDetail.php?geneModel=Lsat_1_v5_gn_6_114720.1	6	187593111	187594112	GO:0004864(protein phosphatase inhibitor activity);GO:0005634(nucleus);GO:0005737(cytoplasm);GO:0009738(abscisic acid-activated signaling pathway);GO:0010427(abscisic acid binding);GO:0080163(regulation of protein serine/threonine phosphatase activity)	04016(MAPK signaling pathway - plant);04075(Plant hormone signal transduction)	up	yes	AT4G34360.1	36.5	0.76	S-adenosyl-L-methionine-dependent methyltransferases superfamily protein	https://www.arabidopsis.org/servlets/TairObject?type=locus&name=AT4G34360
LS17758	Lsat_1_v5_gn_7_6341.1	https://lgr.genomecenter.ucdavis.edu/Private/GeneModelDetail.php?geneModel=Lsat_1_v5_gn_7_6341.1	7	8809456	8810457	GO:0005634(nucleus);GO:0052689(carboxylic ester hydrolase activity)	04075(Plant hormone signal transduction)	up	yes	AT2G45600.1	149	1e-34	alpha/beta-Hydrolases superfamily protein	https://www.arabidopsis.org/servlets/TairObject?type=locus&name=AT2G45600
LS18207	Lsat_1_v5_gn_7_26381.1	https://lgr.genomecenter.ucdavis.edu/Private/GeneModelDetail.php?geneModel=Lsat_1_v5_gn_7_26381.1	7	35971813	35975725	GO:0003677(DNA binding);GO:0004518(nuclease activity);GO:0004519(endonuclease activity);GO:0005634(nucleus);GO:0006281(DNA repair);GO:0035312(5'-3' exodeoxyribonuclease activity);GO:0046872(metal ion binding)	03430(Mismatch repair)	up	yes	AT1G29630.2	575	2e-162	5'-3' exonuclease family protein	https://www.arabidopsis.org/servlets/TairObject?type=locus&name=AT1G29630
LS18265	Lsat_1_v5_gn_7_32301.1	https://lgr.genomecenter.ucdavis.edu/Private/GeneModelDetail.php?geneModel=Lsat_1_v5_gn_7_32301.1	7	40768321	40772442	GO:0000724(double-strand break repair via homologous recombination);GO:0004842(ubiquitin-protein transferase activity);GO:0005886(plasma membrane);GO:0031436(BRCA1-BARD1 complex);GO:0035066(positive regulation of histone acetylation);GO:0035067(negative regulation of histone acetylation);GO:0042127(regulation of cell proliferation);GO:0045717(negative regulation of fatty acid biosynthetic process…	03440(Homologous recombination)	up	yes	AT4G21070.1	178	5e-43	breast cancer susceptibility1	https://www.arabidopsis.org/servlets/TairObject?type=locus&name=AT4G21070
LS18275	Lsat_1_v5_gn_7_31880.1	https://lgr.genomecenter.ucdavis.edu/Private/GeneModelDetail.php?geneModel=Lsat_1_v5_gn_7_31880.1	7	41300391	41303496	GO:0005524(ATP binding);GO:0005634(nucleus);GO:0016308(1-phosphatidylinositol-4-phosphate 5-kinase activity);GO:0016324(apical plasma membrane);GO:0072583(clathrin-dependent endocytosis);GO:0090406(pollen tube)	00562(Inositol phosphate metabolism);04070(Phosphatidylinositol signaling system);04144(Endocytosis)	up	yes	AT3G07960.1	669	0	Phosphatidylinositol-4-phosphate 5-kinase family protein	https://www.arabidopsis.org/servlets/TairObject?type=locus&name=AT3G07960
LS18331	Lsat_1_v5_gn_7_30521.1	https://lgr.genomecenter.ucdavis.edu/Private/GeneModelDetail.php?geneModel=Lsat_1_v5_gn_7_30521.1	7	44373848	44379015	GO:0000347(THO complex);GO:0003677(DNA binding);GO:0004386(helicase activity);GO:0005515(protein binding);GO:0005524(ATP binding);GO:0005634(nucleus);GO:0006268(DNA unwinding involved in DNA replication);GO:0006270(DNA replication initiation);GO:0007049(cell cycle);GO:0008094(DNA-dependent ATPase activity);GO:0042555(MCM complex)	03030(DNA replication)	up	yes	AT5G46280.1	1227	0	Minichromosome maintenance (MCM2/3/5) family protein	https://www.arabidopsis.org/servlets/TairObject?type=locus&name=AT5G46280
LS18407	Lsat_1_v5_gn_7_35481.1	https://lgr.genomecenter.ucdavis.edu/Private/GeneModelDetail.php?geneModel=Lsat_1_v5_gn_7_35481.1	7	48822684	48830089	GO:0004439(phosphatidylinositol-4,5-bisphosphate 5-phosphatase activity);GO:0005634(nucleus);GO:0005774(vacuolar membrane);GO:0007033(vacuole organization);GO:0009506(plasmodesma);GO:0036092(phosphatidylinositol-3-phosphate biosynthetic process);GO:0042578(phosphoric ester hydrolase activity)	00562(Inositol phosphate metabolism);04070(Phosphatidylinositol signaling system)	up	yes	AT5G20840.1	577	7e-163	Phosphoinositide phosphatase family protein	https://www.arabidopsis.org/servlets/TairObject?type=locus&name=AT5G20840
LS18415	Lsat_1_v5_gn_7_35261.1	https://lgr.genomecenter.ucdavis.edu/Private/GeneModelDetail.php?geneModel=Lsat_1_v5_gn_7_35261.1	7	49118345	49120839	GO:0003677(DNA binding);GO:0003700(DNA binding transcription factor activity);GO:0005515(protein binding);GO:0005634(nucleus);GO:0006351(transcription, DNA-templated);GO:0006355(regulation of transcription, DNA-templated);GO:0009723(response to ethylene);GO:0009733(response to auxin);GO:0009734(auxin-activated signaling pathway);GO:0010311(lateral root formation);GO:0043565(sequence-specific DNA …	04075(Plant hormone signal transduction)	up	yes	AT1G19220.1	326	1e-87	auxin response factor 19	https://www.arabidopsis.org/servlets/TairObject?type=locus&name=AT1G19220
LS18511	Lsat_1_v5_gn_7_40440.1	https://lgr.genomecenter.ucdavis.edu/Private/GeneModelDetail.php?geneModel=Lsat_1_v5_gn_7_40440.1	7	55636680	55639828	GO:0004721(phosphoprotein phosphatase activity);GO:0004722(protein serine/threonine phosphatase activity);GO:0005509(calcium ion binding);GO:0005515(protein binding);GO:0005634(nucleus);GO:0005737(cytoplasm);GO:0005886(plasma membrane);GO:0006470(protein dephosphorylation);GO:0008287(protein serine/threonine phosphatase complex);GO:0009408(response to heat);GO:0009409(response to cold);GO:0009737…	04016(MAPK signaling pathway - plant);04075(Plant hormone signal transduction)	up	yes	AT1G17550.1	147	4e-34	homology to ABI2	https://www.arabidopsis.org/servlets/TairObject?type=locus&name=AT1G17550
LS18551	Lsat_1_v5_gn_7_40800.1	https://lgr.genomecenter.ucdavis.edu/Private/GeneModelDetail.php?geneModel=Lsat_1_v5_gn_7_40800.1	7	58247515	58248435	GO:0005515(protein binding);GO:0005634(nucleus);GO:0006351(transcription, DNA-templated);GO:0045892(negative regulation of transcription, DNA-templated)	00970(Aminoacyl-tRNA biosynthesis)	down	yes	AT5G19650.1	61.7	3e-08	ovate family protein 8	https://www.arabidopsis.org/servlets/TairObject?type=locus&name=AT5G19650
LS18572	Lsat_1_v5_gn_7_42660.1	https://lgr.genomecenter.ucdavis.edu/Private/GeneModelDetail.php?geneModel=Lsat_1_v5_gn_7_42660.1	7	59346670	59349171	GO:0003723(RNA binding);GO:0005634(nucleus);GO:0008150(biological_process)	03040(Spliceosome)	up	yes	AT5G19960.1	132	8e-30	RNA-binding (RRM/RBD/RNP motifs) family protein	https://www.arabidopsis.org/servlets/TairObject?type=locus&name=AT5G19960
LS18942	Lsat_1_v5_gn_7_63741.1	https://lgr.genomecenter.ucdavis.edu/Private/GeneModelDetail.php?geneModel=Lsat_1_v5_gn_7_63741.1	7	94557350	94558935	GO:0003700(DNA binding transcription factor activity);GO:0005634(nucleus);GO:0006355(regulation of transcription, DNA-templated);GO:0043565(sequence-specific DNA binding)	04075(Plant hormone signal transduction)	down	yes	AT3G49950.1	46.4	0.001	GRAS family transcription factor	https://www.arabidopsis.org/servlets/TairObject?type=locus&name=AT3G49950
LS18950	Lsat_1_v5_gn_7_64700.1	https://lgr.genomecenter.ucdavis.edu/Private/GeneModelDetail.php?geneModel=Lsat_1_v5_gn_7_64700.1	7	96873930	96877935	GO:0003677(DNA binding);GO:0005634(nucleus);GO:0006355(regulation of transcription, DNA-templated);GO:0016746(transferase activity, transferring acyl groups);GO:0046872(metal ion binding)	00071(Fatty acid degradation);00592(alpha-Linolenic acid metabolism);01040(Biosynthesis of unsaturated fatty acids);04146(Peroxisome)	up	yes	AT1G05380.1	402	3e-110	Acyl-CoA N-acyltransferase with RING/FYVE/PHD-type zinc finger protein	https://www.arabidopsis.org/servlets/TairObject?type=locus&name=AT1G05380
LS19084	Lsat_1_v5_gn_7_73480.1	https://lgr.genomecenter.ucdavis.edu/Private/GeneModelDetail.php?geneModel=Lsat_1_v5_gn_7_73480.1	7	120596504	120599478	GO:0000724(double-strand break repair via homologous recombination);GO:0003677(DNA binding);GO:0005634(nucleus);GO:0005694(chromosome);GO:0005737(cytoplasm);GO:0009378(four-way junction helicase activity);GO:0043140(ATP-dependent 3'-5' DNA helicase activity)	03440(Homologous recombination)	up	yes	AT3G05740.1	394	3e-108	RECQ helicase l1	https://www.arabidopsis.org/servlets/TairObject?type=locus&name=AT3G05740
LS19387	Lsat_1_v5_gn_7_87680.1	https://lgr.genomecenter.ucdavis.edu/Private/GeneModelDetail.php?geneModel=Lsat_1_v5_gn_7_87680.1	7	148208051	148209935	GO:0003677(DNA binding);GO:0003700(DNA binding transcription factor activity);GO:0005634(nucleus);GO:0005829(cytosol);GO:0006355(regulation of transcription, DNA-templated);GO:0010629(negative regulation of gene expression);GO:0044212(transcription regulatory region DNA binding);GO:0048449(floral organ formation);GO:0090701(specification of plant organ identity)	04075(Plant hormone signal transduction)	up	yes	AT1G25550.1	131	2e-29	myb-like transcription factor family protein	https://www.arabidopsis.org/servlets/TairObject?type=locus&name=AT1G25550
LS19450	Lsat_1_v5_gn_7_90940.1	https://lgr.genomecenter.ucdavis.edu/Private/GeneModelDetail.php?geneModel=Lsat_1_v5_gn_7_90940.1	7	152936524	152937456	GO:0003743(translation initiation factor activity);GO:0005634(nucleus);GO:0005829(cytosol);GO:0006413(translational initiation)	03013(RNA transport)	up	yes	AT2G04520.1	79.7	4e-14	Nucleic acid-binding	https://www.arabidopsis.org/servlets/TairObject?type=locus&name=AT2G04520
LS19618	Lsat_1_v5_gn_7_101281.1	https://lgr.genomecenter.ucdavis.edu/Private/GeneModelDetail.php?geneModel=Lsat_1_v5_gn_7_101281.1	7	168965647	168969635	GO:0000347(THO complex);GO:0003677(DNA binding);GO:0003678(DNA helicase activity);GO:0005515(protein binding);GO:0005524(ATP binding);GO:0005634(nucleus);GO:0005737(cytoplasm);GO:0005829(cytosol);GO:0006268(DNA unwinding involved in DNA replication);GO:0006270(DNA replication initiation);GO:0006351(transcription, DNA-templated);GO:0006355(regulation of transcription, DNA-templated);GO:0007049(cel…	03030(DNA replication)	up	yes	AT4G02060.1	1491	0	Minichromosome maintenance (MCM2/3/5) family protein	https://www.arabidopsis.org/servlets/TairObject?type=locus&name=AT4G02060
LS19652	Lsat_1_v5_gn_7_102200.1	https://lgr.genomecenter.ucdavis.edu/Private/GeneModelDetail.php?geneModel=Lsat_1_v5_gn_7_102200.1	7	171790741	171793820	GO:0003887(DNA-directed DNA polymerase activity);GO:0005634(nucleus);GO:0006271(DNA strand elongation involved in DNA replication)	00230(Purine metabolism);00240(Pyrimidine metabolism);03030(DNA replication);03410(Base excision repair);03420(Nucleotide excision repair);03430(Mismatch repair);03440(Homologous recombination)	up	yes	AT1G78650.1	234	5e-60	DNA-directed DNA polymerases	https://www.arabidopsis.org/servlets/TairObject?type=locus&name=AT1G78650
LS19659	Lsat_1_v5_gn_7_102580.1	https://lgr.genomecenter.ucdavis.edu/Private/GeneModelDetail.php?geneModel=Lsat_1_v5_gn_7_102580.1	7	172057216	172058018	GO:0005634(nucleus);GO:0006351(transcription, DNA-templated);GO:0043565(sequence-specific DNA binding);GO:0080167(response to karrikin)	04075(Plant hormone signal transduction)	up	yes	AT3G14880.1	135	2e-30	transcription factor-like protein	https://www.arabidopsis.org/servlets/TairObject?type=locus&name=AT3G14880
LS19672	Lsat_1_v5_gn_7_103320.1	https://lgr.genomecenter.ucdavis.edu/Private/GeneModelDetail.php?geneModel=Lsat_1_v5_gn_7_103320.1	7	173533411	173537742	GO:0003677(DNA binding);GO:0004402(histone acetyltransferase activity);GO:0005634(nucleus);GO:0006355(regulation of transcription, DNA-templated);GO:0009506(plasmodesma);GO:0010385(double-stranded methylated DNA binding);GO:0042393(histone binding);GO:0043971(histone H3-K18 acetylation);GO:0043972(histone H3-K23 acetylation);GO:0044030(regulation of DNA methylation);GO:0044154(histone H3-K14 acet…	00071(Fatty acid degradation);00592(alpha-Linolenic acid metabolism);01040(Biosynthesis of unsaturated fatty acids);04146(Peroxisome)	up	yes	AT3G14980.1	358	3e-97	Acyl-CoA N-acyltransferase with RING/FYVE/PHD-type zinc finger protein	https://www.arabidopsis.org/servlets/TairObject?type=locus&name=AT3G14980
LS19683	Lsat_1_v5_gn_7_102940.1	https://lgr.genomecenter.ucdavis.edu/Private/GeneModelDetail.php?geneModel=Lsat_1_v5_gn_7_102940.1	7	174020604	174021883	GO:0000977(RNA polymerase II regulatory region sequence-specific DNA binding);GO:0003677(DNA binding);GO:0003700(DNA binding transcription factor activity);GO:0005634(nucleus);GO:0009555(pollen development);GO:0045893(positive regulation of transcription, DNA-templated)	04141(Protein processing in endoplasmic reticulum)	down	yes	AT3G58120.1	262	6e-69	Basic-leucine zipper (bZIP) transcription factor family protein	https://www.arabidopsis.org/servlets/TairObject?type=locus&name=AT3G58120
LS19684	Lsat_1_v5_gn_7_102900.1	https://lgr.genomecenter.ucdavis.edu/Private/GeneModelDetail.php?geneModel=Lsat_1_v5_gn_7_102900.1	7	174086042	174087331	GO:0000977(RNA polymerase II regulatory region sequence-specific DNA binding);GO:0003677(DNA binding);GO:0003700(DNA binding transcription factor activity);GO:0005634(nucleus);GO:0009555(pollen development);GO:0045893(positive regulation of transcription, DNA-templated)	04141(Protein processing in endoplasmic reticulum)	down	yes	AT3G58120.1	257	3e-67	Basic-leucine zipper (bZIP) transcription factor family protein	https://www.arabidopsis.org/servlets/TairObject?type=locus&name=AT3G58120
LS19824	Lsat_1_v5_gn_7_111140.1	https://lgr.genomecenter.ucdavis.edu/Private/GeneModelDetail.php?geneModel=Lsat_1_v5_gn_7_111140.1	7	185048031	185057696	GO:0003700(DNA binding transcription factor activity);GO:0005515(protein binding);GO:0005634(nucleus);GO:0006351(transcription, DNA-templated);GO:0006355(regulation of transcription, DNA-templated);GO:0043565(sequence-specific DNA binding);GO:0044212(transcription regulatory region DNA binding);GO:0045892(negative regulation of transcription, DNA-templated)	00970(Aminoacyl-tRNA biosynthesis)	down	yes	AT4G04450.1	209	2e-52	WRKY family transcription factor	https://www.arabidopsis.org/servlets/TairObject?type=locus&name=AT4G04450
LS19862	Lsat_1_v5_gn_7_112441.1	https://lgr.genomecenter.ucdavis.edu/Private/GeneModelDetail.php?geneModel=Lsat_1_v5_gn_7_112441.1	7	188738768	188740338	GO:0003677(DNA binding);GO:0003700(DNA binding transcription factor activity);GO:0005634(nucleus);GO:0005992(trehalose biosynthetic process);GO:0006351(transcription, DNA-templated);GO:0006355(regulation of transcription, DNA-templated);GO:0006561(proline biosynthetic process);GO:0007275(multicellular organism development);GO:0009718(anthocyanin-containing compound biosynthetic process);GO:001012…	04141(Protein processing in endoplasmic reticulum);04120(Ubiquitin mediated proteolysis)	down	yes	AT2G43000.1	294	4e-78	NAC domain containing protein 42	https://www.arabidopsis.org/servlets/TairObject?type=locus&name=AT2G43000
LS19908	Lsat_1_v5_gn_7_116441.1	https://lgr.genomecenter.ucdavis.edu/Private/GeneModelDetail.php?geneModel=Lsat_1_v5_gn_7_116441.1	7	191508225	191513500	GO:0000166(nucleotide binding);GO:0000932(P-body);GO:0003729(mRNA binding);GO:0005515(protein binding);GO:0005634(nucleus);GO:0005829(cytosol);GO:0006397(mRNA processing);GO:0006402(mRNA catabolic process);GO:0009791(post-embryonic development);GO:0009965(leaf morphogenesis);GO:0010071(root meristem specification);GO:0010072(primary shoot apical meristem specification);GO:0031087(deadenylation-in…	03018(RNA degradation)	up	yes	AT3G13300.1	664	0	Transducin/WD40 repeat-like superfamily protein	https://www.arabidopsis.org/servlets/TairObject?type=locus&name=AT3G13300
LS19942	Lsat_1_v5_gn_7_114340.1	https://lgr.genomecenter.ucdavis.edu/Private/GeneModelDetail.php?geneModel=Lsat_1_v5_gn_7_114340.1	7	193846820	193849889	GO:0003676(nucleic acid binding);GO:0003723(RNA binding);GO:0004535(poly(A)-specific ribonuclease activity);GO:0004540(ribonuclease activity);GO:0005634(nucleus);GO:0005739(mitochondrion);GO:0006397(mRNA processing);GO:0006952(defense response);GO:0006970(response to osmotic stress);GO:0009451(RNA modification);GO:0009651(response to salt stress);GO:0009737(response to abscisic acid);GO:0009751(r…	03018(RNA degradation)	up	yes	AT1G55870.1	234	6e-60	Polynucleotidyl transferase	https://www.arabidopsis.org/servlets/TairObject?type=locus&name=AT1G55870
LS19968	Lsat_1_v5_gn_8_981.1	https://lgr.genomecenter.ucdavis.edu/Private/GeneModelDetail.php?geneModel=Lsat_1_v5_gn_8_981.1	8	1044017	1052130	GO:0004004(ATP-dependent RNA helicase activity);GO:0005634(nucleus);GO:0005737(cytoplasm);GO:0006396(RNA processing)	03018(RNA degradation)	up	yes	AT1G48650.2	1386	0	DEA(D/H)-box RNA helicase family protein	https://www.arabidopsis.org/servlets/TairObject?type=locus&name=AT1G48650
LS20011	Lsat_1_v5_gn_8_2880.1	https://lgr.genomecenter.ucdavis.edu/Private/GeneModelDetail.php?geneModel=Lsat_1_v5_gn_8_2880.1	8	3500176	3504399	GO:0000981(RNA polymerase II transcription factor activity, sequence-specific DNA binding);GO:0001135(transcription factor activity, RNA polymerase II transcription factor recruiting);GO:0003677(DNA binding);GO:0003700(DNA binding transcription factor activity);GO:0005515(protein binding);GO:0005634(nucleus);GO:0005681(spliceosomal complex);GO:0006281(DNA repair);GO:0006351(transcription, DNA-tem…	03040(Spliceosome)	up	yes	AT1G09770.1	1260	0	cell division cycle 5	https://www.arabidopsis.org/servlets/TairObject?type=locus&name=AT1G09770
LS20044	Lsat_1_v5_gn_8_3740.1	https://lgr.genomecenter.ucdavis.edu/Private/GeneModelDetail.php?geneModel=Lsat_1_v5_gn_8_3740.1	8	4930062	4937520	GO:0000055(ribosomal large subunit export from nucleus);GO:0000056(ribosomal small subunit export from nucleus);GO:0005049(nuclear export signal receptor activity);GO:0005515(protein binding);GO:0005634(nucleus);GO:0005643(nuclear pore);GO:0005737(cytoplasm);GO:0005829(cytosol);GO:0006611(protein export from nucleus);GO:0008536(Ran GTPase binding);GO:0009408(response to heat);GO:0009553(embryo sa…	03013(RNA transport);03008(Ribosome biogenesis in eukaryotes)	up	yes	AT5G17020.1	2468	0	exportin 1A	https://www.arabidopsis.org/servlets/TairObject?type=locus&name=AT5G17020
LS20200	Lsat_1_v5_gn_8_8760.1	https://lgr.genomecenter.ucdavis.edu/Private/GeneModelDetail.php?geneModel=Lsat_1_v5_gn_8_8760.1	8	12722333	12723857	GO:0004722(protein serine/threonine phosphatase activity);GO:0005515(protein binding);GO:0005634(nucleus);GO:0006470(protein dephosphorylation);GO:0009737(response to abscisic acid);GO:0046872(metal ion binding)	04016(MAPK signaling pathway - plant);04075(Plant hormone signal transduction)	up	yes	AT5G51760.1	118	2e-25	Protein phosphatase 2C family protein	https://www.arabidopsis.org/servlets/TairObject?type=locus&name=AT5G51760
LS20277	Lsat_1_v5_gn_8_13121.1	https://lgr.genomecenter.ucdavis.edu/Private/GeneModelDetail.php?geneModel=Lsat_1_v5_gn_8_13121.1	8	15943855	15948088	GO:0003677(DNA binding);GO:0004386(helicase activity);GO:0005524(ATP binding);GO:0005634(nucleus);GO:0005654(nucleoplasm);GO:0005730(nucleolus);GO:0031047(gene silencing by RNA)	03440(Homologous recombination)	up	yes	AT3G42670.4	560	7e-158	chromatin remodeling 38	https://www.arabidopsis.org/servlets/TairObject?type=locus&name=AT3G42670
LS20279	Lsat_1_v5_gn_8_13081.1	https://lgr.genomecenter.ucdavis.edu/Private/GeneModelDetail.php?geneModel=Lsat_1_v5_gn_8_13081.1	8	15968691	15969314	GO:0004864(protein phosphatase inhibitor activity);GO:0005634(nucleus);GO:0005737(cytoplasm);GO:0009738(abscisic acid-activated signaling pathway);GO:0010427(abscisic acid binding);GO:0080163(regulation of protein serine/threonine phosphatase activity)	04016(MAPK signaling pathway - plant);04075(Plant hormone signal transduction)	down	yes	AT2G38310.1	201	1e-50	PYR1-like 4	https://www.arabidopsis.org/servlets/TairObject?type=locus&name=AT2G38310
LS20280	Lsat_1_v5_gn_8_13041.1	https://lgr.genomecenter.ucdavis.edu/Private/GeneModelDetail.php?geneModel=Lsat_1_v5_gn_8_13041.1	8	16005104	16010453	GO:0005524(ATP binding);GO:0005634(nucleus)	03008(Ribosome biogenesis in eukaryotes)	up	yes	AT3G57940.1	1380	0	Domain of unknown function (DUF1726)	https://www.arabidopsis.org/servlets/TairObject?type=locus&name=AT3G57940
LS20404	Lsat_1_v5_gn_8_18261.1	https://lgr.genomecenter.ucdavis.edu/Private/GeneModelDetail.php?geneModel=Lsat_1_v5_gn_8_18261.1	8	23180355	23184865	GO:0000398(mRNA splicing, via spliceosome);GO:0003723(RNA binding);GO:0005634(nucleus)	03040(Spliceosome)	up	yes	AT3G55220.1	2646	0	Cleavage and polyadenylation specificity factor (CPSF) A subunit protein	https://www.arabidopsis.org/servlets/TairObject?type=locus&name=AT3G55220
LS20563	Lsat_1_v5_gn_8_21821.1	https://lgr.genomecenter.ucdavis.edu/Private/GeneModelDetail.php?geneModel=Lsat_1_v5_gn_8_21821.1	8	30588428	30594288	GO:0005515(protein binding);GO:0005634(nucleus);GO:0005635(nuclear envelope);GO:0005643(nuclear pore);GO:0005829(cytosol);GO:0006997(nucleus organization);GO:0016973(poly(A)+ mRNA export from nucleus);GO:0034399(nuclear periphery)	03013(RNA transport)	up	yes	AT5G57290.1	44.6	0.01	60S acidic ribosomal protein family	https://www.arabidopsis.org/servlets/TairObject?type=locus&name=AT5G57290
LS20920	Lsat_1_v5_gn_8_41221.1	https://lgr.genomecenter.ucdavis.edu/Private/GeneModelDetail.php?geneModel=Lsat_1_v5_gn_8_41221.1	8	55485779	55487311	GO:0000151(ubiquitin ligase complex);GO:0000209(protein polyubiquitination);GO:0005634(nucleus);GO:0005829(cytosol);GO:0030433(ubiquitin-dependent ERAD pathway);GO:0034450(ubiquitin-ubiquitin ligase activity)	04141(Protein processing in endoplasmic reticulum);04120(Ubiquitin mediated proteolysis)	up	yes	AT5G15400.1	202	2e-50	U-box domain-containing protein	https://www.arabidopsis.org/servlets/TairObject?type=locus&name=AT5G15400
LS20956	Lsat_1_v5_gn_8_41921.1	https://lgr.genomecenter.ucdavis.edu/Private/GeneModelDetail.php?geneModel=Lsat_1_v5_gn_8_41921.1	8	57724450	57730462	GO:0004004(ATP-dependent RNA helicase activity);GO:0005634(nucleus);GO:0005737(cytoplasm);GO:0006396(RNA processing)	03018(RNA degradation)	up	yes	AT2G01130.1	1395	0	DEA(D/H)-box RNA helicase family protein	https://www.arabidopsis.org/servlets/TairObject?type=locus&name=AT2G01130
LS20985	Lsat_1_v5_gn_8_43581.1	https://lgr.genomecenter.ucdavis.edu/Private/GeneModelDetail.php?geneModel=Lsat_1_v5_gn_8_43581.1	8	60351843	60360490	GO:0000285(1-phosphatidylinositol-3-phosphate 5-kinase activity);GO:0005524(ATP binding);GO:0005634(nucleus);GO:0006458('de novo' protein folding);GO:0010008(endosome membrane);GO:0016308(1-phosphatidylinositol-4-phosphate 5-kinase activity);GO:0042147(retrograde transport, endosome to Golgi);GO:0044183(protein binding involved in protein folding);GO:0051082(unfolded protein binding);GO:0061077(c…	00562(Inositol phosphate metabolism);04070(Phosphatidylinositol signaling system);04145(Phagosome)	up	yes	AT1G71010.1	409	3e-112	FORMS APLOID AND BINUCLEATE CELLS 1C	https://www.arabidopsis.org/servlets/TairObject?type=locus&name=AT1G71010
LS21206	Lsat_1_v5_gn_8_53420.1	https://lgr.genomecenter.ucdavis.edu/Private/GeneModelDetail.php?geneModel=Lsat_1_v5_gn_8_53420.1	8	75650919	75664496	GO:0005634(nucleus);GO:0008568(microtubule-severing ATPase activity);GO:0031122(cytoplasmic microtubule organization)	03013(RNA transport)	up	yes	AT4G02480.1	1155	0	AAA-type ATPase family protein	https://www.arabidopsis.org/servlets/TairObject?type=locus&name=AT4G02480
LS21261	Lsat_1_v5_gn_8_56580.1	https://lgr.genomecenter.ucdavis.edu/Private/GeneModelDetail.php?geneModel=Lsat_1_v5_gn_8_56580.1	8	79000131	79005899	GO:0003677(DNA binding);GO:0005634(nucleus);GO:0006355(regulation of transcription, DNA-templated)	00071(Fatty acid degradation);00592(alpha-Linolenic acid metabolism);01040(Biosynthesis of unsaturated fatty acids);04146(Peroxisome)	up	yes	AT1G05380.1	250	1e-64	Acyl-CoA N-acyltransferase with RING/FYVE/PHD-type zinc finger protein	https://www.arabidopsis.org/servlets/TairObject?type=locus&name=AT1G05380
LS21277	Lsat_1_v5_gn_8_57061.1	https://lgr.genomecenter.ucdavis.edu/Private/GeneModelDetail.php?geneModel=Lsat_1_v5_gn_8_57061.1	8	79369053	79372856	GO:0004439(phosphatidylinositol-4,5-bisphosphate 5-phosphatase activity);GO:0005634(nucleus);GO:0005737(cytoplasm);GO:0005886(plasma membrane);GO:0010305(leaf vascular tissue pattern formation);GO:0016787(hydrolase activity);GO:0034485(phosphatidylinositol-3,4,5-trisphosphate 5-phosphatase activity);GO:0046856(phosphatidylinositol dephosphorylation);GO:0071472(cellular response to salt stress);GO…	00562(Inositol phosphate metabolism);04070(Phosphatidylinositol signaling system)	up	yes	AT2G32010.1	470	4e-131	CVP2 like 1	https://www.arabidopsis.org/servlets/TairObject?type=locus&name=AT2G32010
LS21344	Lsat_1_v5_gn_8_60021.1	https://lgr.genomecenter.ucdavis.edu/Private/GeneModelDetail.php?geneModel=Lsat_1_v5_gn_8_60021.1	8	86587143	86591205	GO:0000347(THO complex);GO:0003677(DNA binding);GO:0003678(DNA helicase activity);GO:0003682(chromatin binding);GO:0003688(DNA replication origin binding);GO:0005515(protein binding);GO:0005524(ATP binding);GO:0005634(nucleus);GO:0005737(cytoplasm);GO:0006268(DNA unwinding involved in DNA replication);GO:0006270(DNA replication initiation);GO:0007049(cell cycle);GO:0008094(DNA-dependent ATPase ac…	03030(DNA replication)	up	yes	AT2G07690.1	1327	0	Minichromosome maintenance (MCM2/3/5) family protein	https://www.arabidopsis.org/servlets/TairObject?type=locus&name=AT2G07690
LS21570	Lsat_1_v5_gn_8_70901.1	https://lgr.genomecenter.ucdavis.edu/Private/GeneModelDetail.php?geneModel=Lsat_1_v5_gn_8_70901.1	8	104763486	104770722	GO:0004435(phosphatidylinositol phospholipase C activity);GO:0005622(intracellular);GO:0005634(nucleus);GO:0005886(plasma membrane);GO:0006629(lipid metabolic process);GO:0007165(signal transduction);GO:0016042(lipid catabolic process);GO:0035556(intracellular signal transduction)	00562(Inositol phosphate metabolism);04070(Phosphatidylinositol signaling system);04933(AGE-RAGE signaling pathway in diabetic complications)	up	yes	AT2G40116.1	246	9e-64	Phosphoinositide-specific phospholipase C family protein	https://www.arabidopsis.org/servlets/TairObject?type=locus&name=AT2G40116
LS21634	Lsat_1_v5_gn_8_75160.1	https://lgr.genomecenter.ucdavis.edu/Private/GeneModelDetail.php?geneModel=Lsat_1_v5_gn_8_75160.1	8	109352941	109356318	GO:0000932(P-body);GO:0003723(RNA binding);GO:0004535(poly(A)-specific ribonuclease activity);GO:0005634(nucleus);GO:0005829(cytosol);GO:0005986(sucrose biosynthetic process);GO:0006351(transcription, DNA-templated);GO:0006355(regulation of transcription, DNA-templated);GO:0006397(mRNA processing);GO:0016787(hydrolase activity);GO:0019252(starch biosynthetic process);GO:0046872(metal ion binding)	03018(RNA degradation)	up	yes	AT3G58560.1	994	0	DNAse I-like superfamily protein	https://www.arabidopsis.org/servlets/TairObject?type=locus&name=AT3G58560
LS21683	Lsat_1_v5_gn_8_78500.1	https://lgr.genomecenter.ucdavis.edu/Private/GeneModelDetail.php?geneModel=Lsat_1_v5_gn_8_78500.1	8	112236198	112237705	GO:0005634(nucleus)	04141(Protein processing in endoplasmic reticulum)	down	yes	AT5G22060.1	525	1e-147	DNAJ homologue 2	https://www.arabidopsis.org/servlets/TairObject?type=locus&name=AT5G22060
LS22061	Lsat_1_v5_gn_8_91920.1	https://lgr.genomecenter.ucdavis.edu/Private/GeneModelDetail.php?geneModel=Lsat_1_v5_gn_8_91920.1	8	135175476	135176397	GO:0003677(DNA binding);GO:0003700(DNA binding transcription factor activity);GO:0005515(protein binding);GO:0005622(intracellular);GO:0005634(nucleus);GO:0006351(transcription, DNA-templated);GO:0006355(regulation of transcription, DNA-templated);GO:0006417(regulation of translation);GO:0009733(response to auxin);GO:0009734(auxin-activated signaling pathway);GO:0043565(sequence-specific DNA bind…	04075(Plant hormone signal transduction)	down	yes	AT5G43700.1	157	4e-37	AUX/IAA transcriptional regulator family protein	https://www.arabidopsis.org/servlets/TairObject?type=locus&name=AT5G43700
LS22124	Lsat_1_v5_gn_8_96740.1	https://lgr.genomecenter.ucdavis.edu/Private/GeneModelDetail.php?geneModel=Lsat_1_v5_gn_8_96740.1	8	143214956	143217568	GO:0000350(generation of catalytic spliceosome for second transesterification step);GO:0000398(mRNA splicing, via spliceosome);GO:0003712(transcription cofactor activity);GO:0005515(protein binding);GO:0005634(nucleus);GO:0005730(nucleolus);GO:0006351(transcription, DNA-templated);GO:0006357(regulation of transcription by RNA polymerase II);GO:0008380(RNA splicing);GO:0009651(response to salt str…	03040(Spliceosome)	up	yes	AT1G77180.1	724	0	chromatin protein family	https://www.arabidopsis.org/servlets/TairObject?type=locus&name=AT1G77180
LS22160	Lsat_1_v5_gn_8_98640.1	https://lgr.genomecenter.ucdavis.edu/Private/GeneModelDetail.php?geneModel=Lsat_1_v5_gn_8_98640.1	8	145428895	145430694	GO:0005634(nucleus);GO:0006284(base-excision repair);GO:0034039(8-oxo-7,8-dihydroguanine DNA N-glycosylase activity)	03410(Base excision repair)	up	yes	AT4G12740.1	328	2e-88	HhH-GPD base excision DNA repair family protein	https://www.arabidopsis.org/servlets/TairObject?type=locus&name=AT4G12740
LS22432	Lsat_1_v5_gn_8_115601.1	https://lgr.genomecenter.ucdavis.edu/Private/GeneModelDetail.php?geneModel=Lsat_1_v5_gn_8_115601.1	8	177348374	177354732	GO:0005634(nucleus);GO:0005737(cytoplasm);GO:0008270(zinc ion binding);GO:0016021(integral component of membrane)	04141(Protein processing in endoplasmic reticulum)	up	yes	AT1G14260.1	86	8e-16	RING/FYVE/PHD zinc finger superfamily protein	https://www.arabidopsis.org/servlets/TairObject?type=locus&name=AT1G14260
LS22498	Lsat_1_v5_gn_8_119281.1	https://lgr.genomecenter.ucdavis.edu/Private/GeneModelDetail.php?geneModel=Lsat_1_v5_gn_8_119281.1	8	181942723	181946523	GO:0005634(nucleus);GO:0005829(cytosol)	04141(Protein processing in endoplasmic reticulum)	up	yes	AT5G42220.1	117	1e-24	Ubiquitin-like superfamily protein	https://www.arabidopsis.org/servlets/TairObject?type=locus&name=AT5G42220
LS23147	Lsat_1_v5_gn_8_160220.1	https://lgr.genomecenter.ucdavis.edu/Private/GeneModelDetail.php?geneModel=Lsat_1_v5_gn_8_160220.1	8	283429905	283432411	GO:0000166(nucleotide binding);GO:0005525(GTP binding);GO:0005634(nucleus);GO:0005730(nucleolus);GO:0016020(membrane);GO:0042254(ribosome biogenesis)	03008(Ribosome biogenesis in eukaryotes)	up	yes	AT1G50920.1	901	0	Nucleolar GTP-binding protein	https://www.arabidopsis.org/servlets/TairObject?type=locus&name=AT1G50920
LS23151	Lsat_1_v5_gn_8_160361.1	https://lgr.genomecenter.ucdavis.edu/Private/GeneModelDetail.php?geneModel=Lsat_1_v5_gn_8_160361.1	8	283930786	283934255	GO:0004004(ATP-dependent RNA helicase activity);GO:0010501(RNA secondary structure unwinding)	03040(Spliceosome)	up	yes	AT1G59990.2	392	7e-108	DEA(D/H)-box RNA helicase family protein	https://www.arabidopsis.org/servlets/TairObject?type=locus&name=AT1G59990
LS23313	Lsat_1_v5_gn_9_3680.1	https://lgr.genomecenter.ucdavis.edu/Private/GeneModelDetail.php?geneModel=Lsat_1_v5_gn_8_160361.1	9	1793544	1796554	GO:0005096(GTPase activator activity);GO:0005635(nuclear envelope);GO:0005774(vacuolar membrane);GO:0005783(endoplasmic reticulum);GO:0005819(spindle);GO:0006913(nucleocytoplasmic transport);GO:0009507(chloroplast);GO:0009524(phragmoplast);GO:0009651(response to salt stress);GO:0031965(nuclear membrane)	03013(RNA transport)	up	yes	AT1G59990.1	392	9e-108	DEA(D/H)-box RNA helicase family protein	https://www.arabidopsis.org/servlets/TairObject?type=locus&name=AT1G59990
LS23393	Lsat_1_v5_gn_9_921.1	https://lgr.genomecenter.ucdavis.edu/Private/GeneModelDetail.php?geneModel=Lsat_1_v5_gn_9_921.1	9	5678960	5687821	GO:0005634(nucleus);GO:0008568(microtubule-severing ATPase activity);GO:0031122(cytoplasmic microtubule organization)	03013(RNA transport)	up	yes	AT4G02480.1	1302	0	AAA-type ATPase family protein	https://www.arabidopsis.org/servlets/TairObject?type=locus&name=AT4G02480
LS23412	Lsat_1_v5_gn_9_7140.1	https://lgr.genomecenter.ucdavis.edu/Private/GeneModelDetail.php?geneModel=Lsat_1_v5_gn_9_7140.1	9	7489662	7496470	GO:0004725(protein tyrosine phosphatase activity);GO:0005634(nucleus);GO:0005737(cytoplasm)	03040(Spliceosome);03013(RNA transport);03015(mRNA surveillance pathway)	up	yes	AT3G62010.1	1272	0	metal ion-binding protein	https://www.arabidopsis.org/servlets/TairObject?type=locus&name=AT3G62010
LS23682	Lsat_1_v5_gn_9_13380.1	https://lgr.genomecenter.ucdavis.edu/Private/GeneModelDetail.php?geneModel=Lsat_1_v5_gn_9_13380.1	9	18242072	18247150	GO:0003677(DNA binding);GO:0003700(DNA binding transcription factor activity);GO:0005634(nucleus);GO:0006351(transcription, DNA-templated);GO:0006355(regulation of transcription, DNA-templated)	00940(Phenylpropanoid biosynthesis)	up	yes	AT5G58280.2	181	2e-44	AP2/B3-like transcriptional factor family protein	https://www.arabidopsis.org/servlets/TairObject?type=locus&name=AT5G58280
LS23741	Lsat_1_v5_gn_9_18801.1	https://lgr.genomecenter.ucdavis.edu/Private/GeneModelDetail.php?geneModel=Lsat_1_v5_gn_9_18801.1	9	20292862	20294821	GO:0005634(nucleus);GO:0005829(cytosol);GO:0009408(response to heat);GO:0009409(response to cold);GO:0009651(response to salt stress);GO:0010228(vegetative to reproductive phase transition of meristem);GO:0051087(chaperone binding)	04141(Protein processing in endoplasmic reticulum)	up	yes	AT3G05820.2	39.2	0.11	invertase H	https://www.arabidopsis.org/servlets/TairObject?type=locus&name=AT3G05820
LS23795	Lsat_1_v5_gn_9_20500.1	https://lgr.genomecenter.ucdavis.edu/Private/GeneModelDetail.php?geneModel=Lsat_1_v5_gn_9_20500.1	9	22529790	22532580	GO:0003677(DNA binding);GO:0003700(DNA binding transcription factor activity);GO:0005515(protein binding);GO:0005634(nucleus);GO:0006351(transcription, DNA-templated);GO:0006355(regulation of transcription, DNA-templated);GO:0009414(response to water deprivation);GO:0009651(response to salt stress);GO:0009737(response to abscisic acid);GO:0009738(abscisic acid-activated signaling pathway);GO:0009…	04075(Plant hormone signal transduction)	up	yes	AT2G36270.3	183	7e-45	Basic-leucine zipper (bZIP) transcription factor family protein	https://www.arabidopsis.org/servlets/TairObject?type=locus&name=AT2G36270
LS23861	Lsat_1_v5_gn_9_23680.1	https://lgr.genomecenter.ucdavis.edu/Private/GeneModelDetail.php?geneModel=Lsat_1_v5_gn_9_23680.1	9	27023500	27025997	GO:0003700(DNA binding transcription factor activity);GO:0005634(nucleus);GO:0006355(regulation of transcription, DNA-templated);GO:0043565(sequence-specific DNA binding)	04075(Plant hormone signal transduction)	up	yes	AT2G29065.1	197	5e-49	GRAS family transcription factor	https://www.arabidopsis.org/servlets/TairObject?type=locus&name=AT2G29065
LS23880	Lsat_1_v5_gn_9_24820.1	https://lgr.genomecenter.ucdavis.edu/Private/GeneModelDetail.php?geneModel=Lsat_1_v5_gn_9_24820.1	9	28239979	28243572	GO:0005515(protein binding);GO:0005634(nucleus);GO:0006397(mRNA processing);GO:0008380(RNA splicing)	03013(RNA transport);03015(mRNA surveillance pathway)	up	yes	AT2G29210.1	315	2e-84	splicing factor PWI domain-containing protein	https://www.arabidopsis.org/servlets/TairObject?type=locus&name=AT2G29210
LS24185	Lsat_1_v5_gn_9_36560.1	https://lgr.genomecenter.ucdavis.edu/Private/GeneModelDetail.php?geneModel=Lsat_1_v5_gn_9_36560.1	9	40874942	40877359	GO:0005515(protein binding);GO:0005524(ATP binding);GO:0005618(cell wall);GO:0005634(nucleus);GO:0005794(Golgi apparatus);GO:0005829(cytosol);GO:0005886(plasma membrane);GO:0006351(transcription, DNA-templated);GO:0006355(regulation of transcription, DNA-templated);GO:0006457(protein folding);GO:0009408(response to heat);GO:0009615(response to virus);GO:0009617(response to bacterium);GO:0034620(c…	03040(Spliceosome);04141(Protein processing in endoplasmic reticulum);04144(Endocytosis)	up	yes	AT3G12580.1	521	3e-146	heat shock protein 70	https://www.arabidopsis.org/servlets/TairObject?type=locus&name=AT3G12580
LS24255	Lsat_1_v5_gn_9_40961.1	https://lgr.genomecenter.ucdavis.edu/Private/GeneModelDetail.php?geneModel=Lsat_1_v5_gn_9_40961.1	9	45189508	45191299	GO:0003700(DNA binding transcription factor activity);GO:0005634(nucleus);GO:0006355(regulation of transcription, DNA-templated)	04075(Plant hormone signal transduction)	up	yes	AT5G44080.1	95.1	2e-18	Basic-leucine zipper (bZIP) transcription factor family protein	https://www.arabidopsis.org/servlets/TairObject?type=locus&name=AT5G44080
LS24401	Lsat_1_v5_gn_9_45920.1	https://lgr.genomecenter.ucdavis.edu/Private/GeneModelDetail.php?geneModel=Lsat_1_v5_gn_9_45920.1	9	51499976	51502247	GO:0000166(nucleotide binding);GO:0000398(mRNA splicing, via spliceosome);GO:0005634(nucleus);GO:0071013(catalytic step 2 spliceosome);GO:0080008(Cul4-RING E3 ubiquitin ligase complex)	03040(Spliceosome)	up	yes	AT1G10580.1	1181	0	Transducin/WD40 repeat-like superfamily protein	https://www.arabidopsis.org/servlets/TairObject?type=locus&name=AT1G10580
LS24418	Lsat_1_v5_gn_9_47141.1	https://lgr.genomecenter.ucdavis.edu/Private/GeneModelDetail.php?geneModel=Lsat_1_v5_gn_9_47141.1	9	52425123	52428580	GO:0000712(resolution of meiotic recombination intermediates);GO:0000724(double-strand break repair via homologous recombination);GO:0000727(double-strand break repair via break-induced replication);GO:0000794(condensed nuclear chromosome);GO:0003676(nucleic acid binding);GO:0003677(DNA binding);GO:0004519(endonuclease activity);GO:0005634(nucleus);GO:0005730(nucleolus);GO:0006281(DNA repair);GO:…	03440(Homologous recombination)	up	yes	AT4G30870.1	328	4e-88	Restriction endonuclease	https://www.arabidopsis.org/servlets/TairObject?type=locus&name=AT4G30870
LS24509	Lsat_1_v5_gn_9_47401.1	https://lgr.genomecenter.ucdavis.edu/Private/GeneModelDetail.php?geneModel=Lsat_1_v5_gn_9_47401.1	9	56014323	56021172	GO:0000055(ribosomal large subunit export from nucleus);GO:0000056(ribosomal small subunit export from nucleus);GO:0005049(nuclear export signal receptor activity);GO:0005515(protein binding);GO:0005634(nucleus);GO:0005643(nuclear pore);GO:0005737(cytoplasm);GO:0005829(cytosol);GO:0006611(protein export from nucleus);GO:0008536(Ran GTPase binding);GO:0009408(response to heat);GO:0009553(embryo sa…	03013(RNA transport);03008(Ribosome biogenesis in eukaryotes)	up	yes	AT5G17020.1	1786	0	exportin 1A	https://www.arabidopsis.org/servlets/TairObject?type=locus&name=AT5G17020
LS24530	Lsat_1_v5_gn_9_48081.1	https://lgr.genomecenter.ucdavis.edu/Private/GeneModelDetail.php?geneModel=Lsat_1_v5_gn_9_48081.1	9	56383506	56389515	GO:0005634(nucleus);GO:0005654(nucleoplasm);GO:0005737(cytoplasm);GO:0005829(cytosol);GO:0035327(transcriptionally active chromatin);GO:0055087(Ski complex)	03018(RNA degradation)	up	yes	AT1G76630.2	518	2e-145	Tetratricopeptide repeat (TPR)-like superfamily protein	https://www.arabidopsis.org/servlets/TairObject?type=locus&name=AT1G76630
LS24906	Lsat_1_v5_gn_9_67881.1	https://lgr.genomecenter.ucdavis.edu/Private/GeneModelDetail.php?geneModel=Lsat_1_v5_gn_9_67881.1	9	86111925	86113004	GO:0005634(nucleus);GO:0005829(cytosol);GO:0008171(O-methyltransferase activity);GO:0009805(coumarin biosynthetic process);GO:0009809(lignin biosynthetic process);GO:0032259(methylation);GO:0042409(caffeoyl-CoA O-methyltransferase activity);GO:0046686(response to cadmium ion);GO:0046872(metal ion binding)	00360(Phenylalanine metabolism);00940(Phenylpropanoid biosynthesis);00945(Stilbenoid, diarylheptanoid and gingerol biosynthesis);00941(Flavonoid biosynthesis)	down	yes	AT4G34050.3	554	2e-156	Methyltransferase in the lignin biosynthetic pathway.	https://www.arabidopsis.org/servlets/TairObject?type=locus&name=AT4G34050
LS24907	Lsat_1_v5_gn_9_67821.1	https://lgr.genomecenter.ucdavis.edu/Private/GeneModelDetail.php?geneModel=Lsat_1_v5_gn_9_67821.1	9	86126961	86128156	GO:0005634(nucleus);GO:0005829(cytosol);GO:0008171(O-methyltransferase activity);GO:0009805(coumarin biosynthetic process);GO:0009809(lignin biosynthetic process);GO:0032259(methylation);GO:0042409(caffeoyl-CoA O-methyltransferase activity);GO:0046686(response to cadmium ion);GO:0046872(metal ion binding)	00360(Phenylalanine metabolism);00940(Phenylpropanoid biosynthesis);00945(Stilbenoid, diarylheptanoid and gingerol biosynthesis);00941(Flavonoid biosynthesis)	down	yes	AT4G34050.3	538	4e-152	Methyltransferase in the lignin biosynthetic pathway.	https://www.arabidopsis.org/servlets/TairObject?type=locus&name=AT4G34050
LS24938	Lsat_1_v5_gn_9_69060.1	https://lgr.genomecenter.ucdavis.edu/Private/GeneModelDetail.php?geneModel=Lsat_1_v5_gn_9_69060.1	9	88467889	88470916	GO:0003677(DNA binding);GO:0003700(DNA binding transcription factor activity);GO:0005634(nucleus);GO:0006351(transcription, DNA-templated);GO:0006355(regulation of transcription, DNA-templated);GO:0007389(pattern specification process);GO:0009734(auxin-activated signaling pathway);GO:0009738(abscisic acid-activated signaling pathway);GO:0009743(response to carbohydrate);GO:0010154(fruit developme…	04075(Plant hormone signal transduction)	up	yes	AT4G30080.1	206	7e-52	auxin response factor 16	https://www.arabidopsis.org/servlets/TairObject?type=locus&name=AT4G30080
LS25050	Lsat_1_v5_gn_9_76400.1	https://lgr.genomecenter.ucdavis.edu/Private/GeneModelDetail.php?geneModel=Lsat_1_v5_gn_9_76400.1	9	107097951	107101989	GO:0000347(THO complex);GO:0003677(DNA binding);GO:0003678(DNA helicase activity);GO:0005515(protein binding);GO:0005524(ATP binding);GO:0005634(nucleus);GO:0005737(cytoplasm);GO:0005829(cytosol);GO:0006268(DNA unwinding involved in DNA replication);GO:0006270(DNA replication initiation);GO:0006351(transcription, DNA-templated);GO:0006355(regulation of transcription, DNA-templated);GO:0007049(cel…	03030(DNA replication)	up	yes	AT4G02060.1	631	1e-179	Minichromosome maintenance (MCM2/3/5) family protein	https://www.arabidopsis.org/servlets/TairObject?type=locus&name=AT4G02060
LS25102	Lsat_1_v5_gn_9_80061.1	https://lgr.genomecenter.ucdavis.edu/Private/GeneModelDetail.php?geneModel=Lsat_1_v5_gn_9_80061.1	9	119354504	119364267	GO:0003677(DNA binding);GO:0005634(nucleus);GO:0006355(regulation of transcription, DNA-templated);GO:0016746(transferase activity, transferring acyl groups);GO:0046872(metal ion binding)	00071(Fatty acid degradation);00592(alpha-Linolenic acid metabolism);01040(Biosynthesis of unsaturated fatty acids);04146(Peroxisome)	up	yes	AT4G14920.3	309	3e-82	Acyl-CoA N-acyltransferase with RING/FYVE/PHD-type zinc finger protein	https://www.arabidopsis.org/servlets/TairObject?type=locus&name=AT4G14920
LS25261	Lsat_1_v5_gn_9_89380.1	https://lgr.genomecenter.ucdavis.edu/Private/GeneModelDetail.php?geneModel=Lsat_1_v5_gn_9_89380.1	9	139076321	139081516	GO:0000166(nucleotide binding);GO:0000932(P-body);GO:0003729(mRNA binding);GO:0005515(protein binding);GO:0005634(nucleus);GO:0005829(cytosol);GO:0006397(mRNA processing);GO:0006402(mRNA catabolic process);GO:0009791(post-embryonic development);GO:0009965(leaf morphogenesis);GO:0010071(root meristem specification);GO:0010072(primary shoot apical meristem specification);GO:0031087(deadenylation-in…	03018(RNA degradation)	up	yes	AT3G13300.1	782	0	Transducin/WD40 repeat-like superfamily protein	https://www.arabidopsis.org/servlets/TairObject?type=locus&name=AT3G13300
LS25440	Lsat_1_v5_gn_9_95600.1	https://lgr.genomecenter.ucdavis.edu/Private/GeneModelDetail.php?geneModel=Lsat_1_v5_gn_9_95600.1	9	151338796	151344208	GO:0000785(chromatin);GO:0000791(euchromatin);GO:0000795(synaptonemal complex);GO:0004519(endonuclease activity);GO:0004722(protein serine/threonine phosphatase activity);GO:0005515(protein binding);GO:0005634(nucleus);GO:0006302(double-strand break repair);GO:0008408(3'-5' exonuclease activity);GO:0030145(manganese ion binding);GO:0030870(Mre11 complex);GO:0051321(meiotic cell cycle)	03440(Homologous recombination);03450(Non-homologous end-joining)	up	yes	AT5G54260.2	1201	0	DNA repair and meiosis protein (Mre11)	https://www.arabidopsis.org/servlets/TairObject?type=locus&name=AT5G54260
LS25496	Lsat_1_v5_gn_9_98220.1	https://lgr.genomecenter.ucdavis.edu/Private/GeneModelDetail.php?geneModel=Lsat_1_v5_gn_9_98220.1	9	156958763	156969069	GO:0003682(chromatin binding);GO:0005634(nucleus);GO:0016887(ATPase activity);GO:0031936(negative regulation of chromatin silencing);GO:0042393(histone binding);GO:0045944(positive regulation of transcription by RNA polymerase II)	04141(Protein processing in endoplasmic reticulum)	up	yes	AT3G15120.2	703	0	P-loop containing nucleoside triphosphate hydrolases superfamily protein	https://www.arabidopsis.org/servlets/TairObject?type=locus&name=AT3G15120
LS25514	Lsat_1_v5_gn_9_99421.1	https://lgr.genomecenter.ucdavis.edu/Private/GeneModelDetail.php?geneModel=Lsat_1_v5_gn_9_99421.1	9	157901938	157905847	GO:0003677(DNA binding);GO:0004402(histone acetyltransferase activity);GO:0005634(nucleus);GO:0006355(regulation of transcription, DNA-templated);GO:0009506(plasmodesma);GO:0010385(double-stranded methylated DNA binding);GO:0042393(histone binding);GO:0043971(histone H3-K18 acetylation);GO:0043972(histone H3-K23 acetylation);GO:0044030(regulation of DNA methylation);GO:0044154(histone H3-K14 acet…	00071(Fatty acid degradation);00592(alpha-Linolenic acid metabolism);01040(Biosynthesis of unsaturated fatty acids);04146(Peroxisome)	up	yes	AT3G14980.1	291	3e-77	Acyl-CoA N-acyltransferase with RING/FYVE/PHD-type zinc finger protein	https://www.arabidopsis.org/servlets/TairObject?type=locus&name=AT3G14980
LS25524	Lsat_1_v5_gn_9_100181.1	https://lgr.genomecenter.ucdavis.edu/Private/GeneModelDetail.php?geneModel=Lsat_1_v5_gn_9_100181.1	9	159040143	159044077	GO:0003677(DNA binding);GO:0005515(protein binding);GO:0005524(ATP binding);GO:0005634(nucleus);GO:0006268(DNA unwinding involved in DNA replication);GO:0006270(DNA replication initiation);GO:0008094(DNA-dependent ATPase activity)	03030(DNA replication)	up	yes	AT5G44635.2	1267	0	minichromosome maintenance (MCM2/3/5) family protein	https://www.arabidopsis.org/servlets/TairObject?type=locus&name=AT5G44635
LS25693	Lsat_1_v5_gn_9_107821.1	https://lgr.genomecenter.ucdavis.edu/Private/GeneModelDetail.php?geneModel=Lsat_1_v5_gn_9_107821.1	9	175267796	175270764	GO:0000419(DNA-directed RNA polymerase V complex);GO:0003676(nucleic acid binding);GO:0003677(DNA binding);GO:0004386(helicase activity);GO:0005515(protein binding);GO:0005524(ATP binding);GO:0005634(nucleus);GO:0005730(nucleolus);GO:0006306(DNA methylation);GO:0010424(DNA methylation on cytosine within a CG sequence);GO:0030422(production of siRNA involved in RNA interference);GO:0031618(nuclear…	03440(Homologous recombination)	up	yes	AT2G16390.2	274	1e-71	SNF2 domain-containing protein / helicase domain-containing protein	https://www.arabidopsis.org/servlets/TairObject?type=locus&name=AT2G16390
LS25724	Lsat_1_v5_gn_9_109321.1	https://lgr.genomecenter.ucdavis.edu/Private/GeneModelDetail.php?geneModel=Lsat_1_v5_gn_9_109321.1	9	177229275	177235432	GO:0000166(nucleotide binding);GO:0005634(nucleus);GO:0005829(cytosol);GO:0008150(biological_process);GO:0009506(plasmodesma);GO:0010992(ubiquitin recycling)	04141(Protein processing in endoplasmic reticulum)	up	yes	AT3G18860.1	733	0	transducin family protein / WD-40 repeat family protein	https://www.arabidopsis.org/servlets/TairObject?type=locus&name=AT3G18860
LS25910	Lsat_1_v5_gn_9_118320.1	https://lgr.genomecenter.ucdavis.edu/Private/GeneModelDetail.php?geneModel=Lsat_1_v5_gn_9_118320.1	9	191849564	191852374	GO:0003723(RNA binding);GO:0004519(endonuclease activity);GO:0006397(mRNA processing);GO:0008270(zinc ion binding);GO:0009451(RNA modification);GO:0009507(chloroplast);GO:0010087(phloem or xylem histogenesis);GO:0010305(leaf vascular tissue pattern formation);GO:0010588(cotyledon vascular tissue pattern formation);GO:0048366(leaf development);GO:1900865(chloroplast RNA modification)	03440(Homologous recombination)	up	yes	AT5G40410.1	67.1	2e-09	Tetratricopeptide repeat (TPR)-like superfamily protein	https://www.arabidopsis.org/servlets/TairObject?type=locus&name=AT5G40410
LS25931	Lsat_1_v5_gn_9_119261.1	https://lgr.genomecenter.ucdavis.edu/Private/GeneModelDetail.php?geneModel=Lsat_1_v5_gn_9_119261.1	9	193851392	193864015	GO:0005524(ATP binding);GO:0005634(nucleus);GO:0005886(plasma membrane);GO:0016308(1-phosphatidylinositol-4-phosphate 5-kinase activity)	00562(Inositol phosphate metabolism);04070(Phosphatidylinositol signaling system);04144(Endocytosis)	up	yes	AT1G60890.2	428	1e-118	Phosphatidylinositol-4-phosphate 5-kinase family protein	https://www.arabidopsis.org/servlets/TairObject?type=locus&name=AT1G60890
LS25932	Lsat_1_v5_gn_9_119221.1	https://lgr.genomecenter.ucdavis.edu/Private/GeneModelDetail.php?geneModel=Lsat_1_v5_gn_9_119221.1	9	193899221	193912944	GO:0005524(ATP binding);GO:0005634(nucleus);GO:0005886(plasma membrane);GO:0016308(1-phosphatidylinositol-4-phosphate 5-kinase activity)	00562(Inositol phosphate metabolism);04070(Phosphatidylinositol signaling system);04144(Endocytosis)	up	yes	AT1G60890.2	335	3e-90	Phosphatidylinositol-4-phosphate 5-kinase family protein	https://www.arabidopsis.org/servlets/TairObject?type=locus&name=AT1G60890
LS25949	Lsat_1_v5_gn_9_121000.1	https://lgr.genomecenter.ucdavis.edu/Private/GeneModelDetail.php?geneModel=Lsat_1_v5_gn_9_121000.1	9	194886297	194893343	GO:0000724(double-strand break repair via homologous recombination);GO:0003677(DNA binding);GO:0005634(nucleus);GO:0005694(chromosome);GO:0005737(cytoplasm);GO:0009378(four-way junction helicase activity);GO:0043140(ATP-dependent 3'-5' DNA helicase activity)	03440(Homologous recombination)	up	yes	AT1G10930.1	886	0	DNA helicase (RECQ4A)	https://www.arabidopsis.org/servlets/TairObject?type=locus&name=AT1G10930
