# Supplementary material for: QTL mapping and transcriptome analysis of seed germination under PEG-induced water stress in Lactuca spp
Source: Sci Rep. 2024 Nov 7;14:27157. doi: 10.1038/s41598-024-77972-9 (PMC11543936; doi:10.1038/s41598-024-77972-9)
Supplement: Supplementary file 4 — Supplementary Material 4 [file 41598_2024_77972_MOESM4_ESM.xlsx]

## Sheet: Supplementary Data 4
Gene ID	Gene model name	Chromosome	Start	End	GO	KEGG (ko) pathway	Regulation	DEG	Module label	Module color code	GS control	GS treatment	P-value GS control	P-value GS treatment	P-value GS meta
LS00445	Lsat_1_v5_gn_1_18940.1	1	20943063	20944934	GO:0005886(plasma membrane);GO:0006633(fatty acid biosynthetic process);GO:0070566(adenylyltransferase activity)	NA	up	no	0	grey	0.309514	-0.150602	0.281548	0.592132	0.691403
LS01634	Lsat_1_v5_gn_1_65800.1	1	78348660	78349358	GO:0000977(RNA polymerase II regulatory region sequence-specific DNA binding);GO:0003677(DNA binding);GO:0003700(DNA binding transcription factor activity);GO:0005515(protein binding);GO:0005634(nucleus);GO:0006351(transcription, DNA-templated);GO:0007275(multicellular organism development);GO:0008134(transcription factor binding);GO:0009960(endosperm development);GO:0045944(positive regulation o…	NA	up	no	0	grey	0.309514	0.207337	0.281548	0.458413	0.186755
LS02091	Lsat_1_v5_gn_1_92541.1	1	118997185	119003654	GO:0004674(protein serine/threonine kinase activity);GO:0005524(ATP binding);GO:0005576(extracellular region);GO:0006468(protein phosphorylation);GO:0016021(integral component of membrane);GO:0016301(kinase activity);GO:0016310(phosphorylation)	NA	up	no	0	grey	-0.60254	-0.463612	0.0225788	0.0817525	0.0028154
LS02940	Lsat_1_v5_gn_2_17500.1	2	39893887	39897236	GO:0004190(aspartic-type endopeptidase activity);GO:0006508(proteolysis);GO:0030163(protein catabolic process)	NA	up	no	0	grey	0.309514	0.0332857	0.281548	0.906256	0.384984
LS03094	Lsat_1_v5_gn_2_27000.1	2	62833153	62836350	GO:0005515(protein binding);GO:0005524(ATP binding);GO:0005576(extracellular region);GO:0006952(defense response);GO:0043531(ADP binding)	NA	down	no	0	grey	-0.60254	-0.283756	0.0225788	0.305408	0.0142281
LS03947	Lsat_1_v5_gn_2_78961.1	2	150319888	150320988	NA	NA	down	no	0	grey	0.309514	-0.283756	0.281548	0.305408	0.968088
LS05470	Lsat_1_v5_gn_2_133700.1	2	213393710	213395152	GO:0000287(magnesium ion binding);GO:0004743(pyruvate kinase activity);GO:0005524(ATP binding);GO:0005739(mitochondrion);GO:0005829(cytosol);GO:0006096(glycolytic process);GO:0006629(lipid metabolic process);GO:0006633(fatty acid biosynthetic process);GO:0009507(chloroplast);GO:0009570(chloroplast stroma);GO:0010431(seed maturation);GO:0016301(kinase activity);GO:0030955(potassium ion binding);GO…	00010(Glycolysis / Gluconeogenesis);00620(Pyruvate metabolism);00230(Purine metabolism)	up	no	0	grey	0.309514	-0.0341932	0.281548	0.903711	0.486024
LS05593	Lsat_1_v5_gn_3_2821.1	3	5189849	5191579	GO:0016020(membrane);GO:0016709(oxidoreductase activity, acting on paired donors, with incorporation or reduction of molecular oxygen, NAD(P)H as one donor, and incorporation of one atom of oxygen);GO:0044550(secondary metabolite biosynthetic process)	NA	up	no	0	grey	-0.60254	0.17275	0.0225788	0.538112	0.206692
LS06054	Lsat_1_v5_gn_3_21660.1	3	31970081	31971878	GO:0030599(pectinesterase activity);GO:0046910(pectinesterase inhibitor activity);GO:0071944(cell periphery)	00040(Pentose and glucuronate interconversions)	down	no	0	grey	0.309514	0.121667	0.281548	0.66578	0.273257
LS07360	Lsat_1_v5_gn_3_88160.1	3	129078429	129079501	NA	NA	up	no	0	grey	-0.60254	0.47428	0.0225788	0.0740703	0.694222
LS09364	Lsat_1_v5_gn_4_59740.1	4	90734046	90734848	GO:0005737(cytoplasm);GO:0009408(response to heat)	04141(Protein processing in endoplasmic reticulum)	down	no	0	grey	0.309514	0.324075	0.281548	0.238641	0.1008
LS09438	Lsat_1_v5_gn_4_63960.1	4	98896022	98896517	GO:0000228(nuclear chromosome);GO:0000706(meiotic DNA double-strand break processing);GO:0000737(DNA catabolic process, endonucleolytic);GO:0003677(DNA binding);GO:0003918(DNA topoisomerase type II (ATP-hydrolyzing) activity);GO:0005515(protein binding);GO:0005524(ATP binding);GO:0005634(nucleus);GO:0006259(DNA metabolic process);GO:0006265(DNA topological change);GO:0007129(synapsis);GO:0007131(…	NA	down	no	0	grey	-0.60254	-0.182248	0.0225788	0.515636	0.0294437
LS10360	Lsat_1_v5_gn_4_113740.1	4	194433771	194434589	NA	NA	up	no	0	grey	-0.60254	0.0262123	0.0225788	0.92612	0.100848
LS10443	Lsat_1_v5_gn_4_116540.1	4	205567932	205570874	GO:0005515(protein binding)	NA	up	no	0	grey	-0.60254	0.0180172	0.0225788	0.949185	0.0965805
LS11876	Lsat_1_v5_gn_5_11261.1	5	21495002	21496925	GO:0008643(carbohydrate transport);GO:0016021(integral component of membrane);GO:0051119(sugar transmembrane transporter activity)	NA	up	no	0	grey	-0.60254	-0.0810441	0.0225788	0.774018	0.0555335
LS11994	Lsat_1_v5_gn_5_16521.1	5	36027573	36027944	GO:0003735(structural constituent of ribosome);GO:0005840(ribosome);GO:0006412(translation)	03010(Ribosome)	up	no	0	grey	-0.60254	-0.0810441	0.0225788	0.774018	0.0555335
LS13160	Lsat_1_v5_gn_5_90161.1	5	199564207	199565301	GO:0003777(microtubule motor activity);GO:0005871(kinesin complex);GO:0007018(microtubule-based movement);GO:0016887(ATPase activity)	NA	up	no	0	grey	0.309514	-0.0909663	0.281548	0.747138	0.581432
LS13959	Lsat_1_v5_gn_5_129661.1	5	259568619	259569946	GO:0051213(dioxygenase activity)	00904(Diterpenoid biosynthesis)	up	no	0	grey	-0.60254	0.326558	0.0225788	0.234854	0.399008
LS14391	Lsat_1_v5_gn_5_152201.1	5	287205585	287207290	NA	NA	down	no	0	grey	-0.60254	-0.283756	0.0225788	0.305408	0.0142281
LS14454	Lsat_1_v5_gn_5_156681.1	5	290479213	290479467	NA	NA	up	no	0	grey	0.237681	-0.2898	0.413225	0.294769	0.867298
LS15167	Lsat_1_v5_gn_5_189101.1	5	337265547	337266209	GO:0005737(cytoplasm);GO:0008794(arsenate reductase (glutaredoxin) activity);GO:0009055(electron transfer activity);GO:0015035(protein disulfide oxidoreductase activity);GO:0045454(cell redox homeostasis);GO:0046872(metal ion binding);GO:0051537(2 iron, 2 sulfur cluster binding)	NA	up	no	0	grey	0.309514	-0.277419	0.281548	0.316799	0.954114
LS15277	Lsat_1_v5_gn_6_2160.1	6	6478788	6479360	GO:0004674(protein serine/threonine kinase activity);GO:0005886(plasma membrane);GO:0006468(protein phosphorylation)	NA	down	no	0	grey	-0.620311	-0.0810441	0.0179448	0.774018	0.0472329
LS15359	Lsat_1_v5_gn_6_12921.1	6	10789394	10792264	GO:0006817(phosphate ion transport);GO:0009705(plant-type vacuole membrane);GO:0016021(integral component of membrane);GO:0055085(transmembrane transport);GO:1905011(transmembrane phosphate ion transport from cytosol to vacuole)	NA	down	no	0	grey	0.309514	-0.182248	0.281548	0.515636	0.753548
LS15645	Lsat_1_v5_gn_6_18241.1	6	23349709	23351131	GO:0003674(molecular_function);GO:0005886(plasma membrane);GO:0008150(biological_process);GO:0016021(integral component of membrane)	NA	up	no	0	grey	-0.60254	-0.283756	0.0225788	0.305408	0.0142281
LS16656	Lsat_1_v5_gn_6_73741.1	6	121373498	121375451	GO:0004674(protein serine/threonine kinase activity);GO:0005886(plasma membrane);GO:0006468(protein phosphorylation);GO:0006952(defense response);GO:0009506(plasmodesma)	NA	up	no	0	grey	-0.60254	-0.151025	0.0225788	0.591081	0.0361168
LS16792	Lsat_1_v5_gn_6_80561.1	6	133397687	133399599	GO:0005576(extracellular region);GO:0016042(lipid catabolic process);GO:0016788(hydrolase activity, acting on ester bonds);GO:0052689(carboxylic ester hydrolase activity)	NA	down	no	0	grey	-0.60254	-0.182248	0.0225788	0.515636	0.0294437
LS17097	Lsat_1_v5_gn_6_95841.1	6	157915276	157918415	GO:0003756(protein disulfide isomerase activity);GO:0005783(endoplasmic reticulum);GO:0006457(protein folding);GO:0034976(response to endoplasmic reticulum stress)	04141(Protein processing in endoplasmic reticulum)	up	no	0	grey	-0.60254	0.32538	0.0225788	0.236646	0.397132
LS17281	Lsat_1_v5_gn_6_106301.1	6	174511906	174512856	GO:0005737(cytoplasm);GO:0008757(S-adenosylmethionine-dependent methyltransferase activity);GO:0032259(methylation)	NA	up	no	0	grey	-0.60254	-0.142522	0.0225788	0.612367	0.03813
LS17762	Lsat_1_v5_gn_7_6160.1	7	9032378	9033882	GO:0009416(response to light stimulus);GO:0009686(gibberellin biosynthetic process);GO:0009740(gibberellic acid mediated signaling pathway);GO:0009826(unidimensional cell growth);GO:0009908(flower development);GO:0045544(gibberellin 20-oxidase activity)	00904(Diterpenoid biosynthesis)	up	no	0	grey	-0.60254	-0.235199	0.0225788	0.398766	0.0204123
LS18410	Lsat_1_v5_gn_7_35400.1	7	48876599	48878598	GO:0004497(monooxygenase activity);GO:0055114(oxidation-reduction process)	00380(Tryptophan metabolism)	up	no	0	grey	-0.60254	-0.412391	0.0225788	0.126624	0.0047202
LS18852	Lsat_1_v5_gn_7_56840.1	7	80660769	80661019	GO:0005737(cytoplasm);GO:0005829(cytosol);GO:0006007(glucose catabolic process);GO:0006096(glycolytic process);GO:0009506(plasmodesma);GO:0009555(pollen development);GO:0010118(stomatal movement);GO:0030145(manganese ion binding);GO:0046537(2,3-bisphosphoglycerate-independent phosphoglycerate mutase activity);GO:0046686(response to cadmium ion);GO:0048046(apoplast)	00010(Glycolysis / Gluconeogenesis);00260(Glycine, serine and threonine metabolism)	up	no	0	grey	-0.60254	0.236588	0.0225788	0.395905	0.274494
LS19035	Lsat_1_v5_gn_7_70881.1	7	111023670	111025184	GO:0000981(RNA polymerase II transcription factor activity, sequence-specific DNA binding);GO:0001135(transcription factor activity, RNA polymerase II transcription factor recruiting);GO:0003677(DNA binding);GO:0003700(DNA binding transcription factor activity);GO:0005634(nucleus);GO:0006351(transcription, DNA-templated);GO:0006355(regulation of transcription, DNA-templated);GO:0006357(regulation…	NA	down	no	0	grey	-0.60254	-0.182248	0.0225788	0.515636	0.0294437
LS19451	Lsat_1_v5_gn_7_90540.1	7	153362243	153363467	NA	NA	up	no	0	grey	-0.60254	0.0991741	0.0225788	0.725104	0.145968
LS20106	Lsat_1_v5_gn_8_6060.1	8	7599366	7602043	GO:0009737(response to abscisic acid)	04626(Plant-pathogen interaction)	up	no	0	grey	-0.60254	-0.283756	0.0225788	0.305408	0.0142281
LS20821	Lsat_1_v5_gn_8_35040.1	8	45685374	45693745	NA	NA	up	no	0	grey	0.309514	-0.000885087	0.281548	0.997502	0.43445
LS21376	Lsat_1_v5_gn_8_61861.1	8	89446490	89447004	NA	NA	up	no	0	grey	0.309514	-0.132109	0.281548	0.638832	0.656273
LS21777	Lsat_1_v5_gn_8_80840.1	8	117826767	117829639	GO:0009507(chloroplast);GO:0048037(cofactor binding)	00500(Starch and sucrose metabolism)	up	no	0	grey	0.309514	-0.0810441	0.281548	0.774018	0.564088
LS22196	Lsat_1_v5_gn_8_100241.1	8	148693945	148696344	GO:0003674(molecular_function);GO:0005886(plasma membrane);GO:0008150(biological_process);GO:0016021(integral component of membrane)	NA	up	no	0	grey	-0.60254	0.045525	0.0225788	0.872012	0.111507
LS22237	Lsat_1_v5_gn_8_102320.1	8	151882252	151882821	GO:0003677(DNA binding);GO:0005524(ATP binding);GO:0005634(nucleus);GO:0006260(DNA replication);GO:0006351(transcription, DNA-templated);GO:0006355(regulation of transcription, DNA-templated);GO:0006790(sulfur compound metabolic process);GO:0009150(purine ribonucleotide metabolic process);GO:0046872(metal ion binding);GO:0046983(protein dimerization activity);GO:0047627(adenylylsulfatase activity…	NA	down	no	0	grey	0.309514	0.0254474	0.281548	0.928271	0.396021
LS22598	Lsat_1_v5_gn_8_124100.1	8	191466131	191469123	GO:0005524(ATP binding);GO:0006952(defense response);GO:0009506(plasmodesma);GO:0043531(ADP binding)	04626(Plant-pathogen interaction)	up	no	0	grey	-0.60254	0.353653	0.0225788	0.195962	0.44411
LS22661	Lsat_1_v5_gn_8_127340.1	8	198198403	198198699	GO:0003674(molecular_function);GO:0005886(plasma membrane);GO:0009409(response to cold);GO:0009507(chloroplast);GO:0009733(response to auxin)	04075(Plant hormone signal transduction)	down	no	0	grey	0.31318	0.293888	0.275587	0.287698	0.117387
LS22712	Lsat_1_v5_gn_8_130100.1	8	205126506	205128325	GO:0000302(response to reactive oxygen species);GO:0004130(cytochrome-c peroxidase activity);GO:0005515(protein binding);GO:0005739(mitochondrion);GO:0005773(vacuole);GO:0005774(vacuolar membrane);GO:0005777(peroxisome);GO:0005778(peroxisomal membrane);GO:0005794(Golgi apparatus);GO:0005829(cytosol);GO:0006979(response to oxidative stress);GO:0009506(plasmodesma);GO:0009507(chloroplast);GO:000953…	00053(Ascorbate and aldarate metabolism);00480(Glutathione metabolism)	up	no	0	grey	0.270139	-0.144598	0.350273	0.607142	0.758626
LS22756	Lsat_1_v5_gn_8_132601.1	8	213114755	213116177	NA	NA	down	no	0	grey	-0.60254	-0.182248	0.0225788	0.515636	0.0294437
LS22774	Lsat_1_v5_gn_8_134801.1	8	216476527	216480161	GO:0004144(diacylglycerol O-acyltransferase activity);GO:0005886(plasma membrane);GO:0019432(triglyceride biosynthetic process);GO:0047196(long-chain-alcohol O-fatty-acyltransferase activity)	NA	up	no	0	grey	-0.60254	0.425583	0.0225788	0.113747	0.583091
LS22994	Lsat_1_v5_gn_8_150060.1	8	255313323	255313553	GO:0004746(riboflavin synthase activity);GO:0009231(riboflavin biosynthetic process);GO:0009507(chloroplast)	00740(Riboflavin metabolism)	up	no	0	grey	0.309514	-0.182248	0.281548	0.515636	0.753548
LS23096	Lsat_1_v5_gn_8_155761.1	8	269957894	269960023	GO:0007165(signal transduction);GO:0016020(membrane)	NA	up	no	0	grey	-0.60254	-0.283756	0.0225788	0.305408	0.0142281
LS23717	Lsat_1_v5_gn_9_14541.1	9	19340557	19341314	NA	NA	up	no	0	grey	-0.60254	-0.466462	0.0225788	0.0796467	0.00273118
LS24204	Lsat_1_v5_gn_9_38801.1	9	42980489	42981139	NA	NA	up	no	0	grey	-0.60254	-0.0810441	0.0225788	0.774018	0.0555335
LS00005	Lsat_1_v5_gn_1_1120.1	1	322580	325146	GO:0000166(nucleotide binding);GO:0005634(nucleus);GO:0009793(embryo development ending in seed dormancy);GO:0010073(meristem maintenance);GO:0010305(leaf vascular tissue pattern formation);GO:0010311(lateral root formation);GO:0010449(root meristem growth);GO:0035266(meristem growth);GO:0048366(leaf development);GO:0090696(post-embryonic plant organ development);GO:2000012(regulation of auxin po…	03008(Ribosome biogenesis in eukaryotes)	up	no	1	turquoise	-0.188371	-0.721103	0.518978	0.00241507	0.0053217
LS00007	Lsat_1_v5_gn_1_440.1	1	624293	625710	GO:0000166(nucleotide binding);GO:0005634(nucleus);GO:0009793(embryo development ending in seed dormancy);GO:0010073(meristem maintenance);GO:0010305(leaf vascular tissue pattern formation);GO:0010311(lateral root formation);GO:0010449(root meristem growth);GO:0035266(meristem growth);GO:0048366(leaf development);GO:0090696(post-embryonic plant organ development);GO:2000012(regulation of auxin po…	03008(Ribosome biogenesis in eukaryotes)	up	no	1	turquoise	-0.0522109	-0.621283	0.859304	0.01343	0.0475088
LS00008	Lsat_1_v5_gn_1_480.1	1	660812	661183	NA	NA	down	no	1	turquoise	0.0572846	-0.0777629	0.845774	0.782961	0.9536
LS00009	Lsat_1_v5_gn_1_581.1	1	814956	822171	GO:0000398(mRNA splicing, via spliceosome);GO:0003723(RNA binding);GO:0005685(U1 snRNP);GO:0071004(U2-type prespliceosome)	03040(Spliceosome)	up	yes	1	turquoise	-0.271273	-0.650554	0.348174	0.00863551	0.0077997
LS00011	Lsat_1_v5_gn_1_681.1	1	952429	954166	GO:0003677(DNA binding);GO:0003700(DNA binding transcription factor activity);GO:0005515(protein binding);GO:0005634(nucleus);GO:0006351(transcription, DNA-templated);GO:0006355(regulation of transcription, DNA-templated);GO:0009637(response to blue light);GO:0040008(regulation of growth);GO:0046983(protein dimerization activity)	NA	up	no	1	turquoise	-0.0770934	-0.560116	0.793358	0.0298888	0.0713787
LS00014	Lsat_1_v5_gn_1_321.1	1	1106295	1108927	GO:0044255(cellular lipid metabolic process);GO:0052689(carboxylic ester hydrolase activity)	00040(Pentose and glucuronate interconversions);00051(Fructose and mannose metabolism)	up	no	1	turquoise	-0.182417	-0.436761	0.53251	0.103568	0.0998418
LS00020	Lsat_1_v5_gn_1_760.1	1	1556237	1559507	GO:0004674(protein serine/threonine kinase activity);GO:0005634(nucleus);GO:0005737(cytoplasm);GO:0006468(protein phosphorylation);GO:0035556(intracellular signal transduction)	NA	up	no	1	turquoise	-0.356755	-0.450399	0.210529	0.0920331	0.0314696
LS00021	Lsat_1_v5_gn_1_781.1	1	1560017	1562143	GO:0003674(molecular_function);GO:0005739(mitochondrion);GO:0008150(biological_process);GO:0009451(RNA modification);GO:0016020(membrane)	NA	up	no	1	turquoise	-0.0565048	-0.684551	0.847851	0.00487277	0.02296
LS00025	Lsat_1_v5_gn_1_2021.1	1	1920049	1925222	GO:0005576(extracellular region);GO:0016829(lyase activity)	NA	up	no	1	turquoise	-0.209609	-0.27059	0.47201	0.329344	0.219203
LS00027	Lsat_1_v5_gn_1_1961.1	1	1997892	2010090	GO:0005576(extracellular region);GO:0005794(Golgi apparatus);GO:0009860(pollen tube growth);GO:0035619(root hair tip);GO:0048768(root hair cell tip growth);GO:0090404(pollen tube tip)	NA	up	yes	1	turquoise	-0.348791	-0.692245	0.221622	0.00423781	0.00217957
LS00032	Lsat_1_v5_gn_1_1761.1	1	2220199	2221190	GO:0003677(DNA binding);GO:0003700(DNA binding transcription factor activity);GO:0005634(nucleus);GO:0006351(transcription, DNA-templated);GO:0006355(regulation of transcription, DNA-templated);GO:0046983(protein dimerization activity)	NA	down	no	1	turquoise	0.255559	0.217786	0.377863	0.435547	0.228411
LS00039	Lsat_1_v5_gn_1_2220.1	1	2715603	2721393	GO:0000166(nucleotide binding);GO:0005515(protein binding);GO:0005634(nucleus);GO:0005737(cytoplasm);GO:0005829(cytosol);GO:0005886(plasma membrane);GO:0009506(plasmodesma);GO:0045717(negative regulation of fatty acid biosynthetic process);GO:0080008(Cul4-RING E3 ubiquitin ligase complex)	NA	up	no	1	turquoise	-0.0414124	-0.586371	0.888215	0.0215933	0.0695134
LS00040	Lsat_1_v5_gn_1_2280.1	1	2800768	2801678	NA	NA	down	yes	1	turquoise	0.323903	0.010338	0.258587	0.970831	0.395664
LS00043	Lsat_1_v5_gn_1_2340.1	1	2925005	2925157	NA	NA	down	no	1	turquoise	-0.113708	-0.390024	0.698721	0.15067	0.183619
LS00051	Lsat_1_v5_gn_1_2520.1	1	3118229	3120935	GO:0004638(phosphoribosylaminoimidazole carboxylase activity);GO:0004639(phosphoribosylaminoimidazolesuccinocarboxamide synthase activity);GO:0006189('de novo' IMP biosynthetic process);GO:0009570(chloroplast stroma);GO:0046084(adenine biosynthetic process)	00230(Purine metabolism)	up	no	1	turquoise	-0.538162	-0.596785	0.0471226	0.0188425	0.00124684
LS00058	Lsat_1_v5_gn_1_2680.1	1	3467477	3467701	GO:0005739(mitochondrion)	00190(Oxidative phosphorylation)	down	no	1	turquoise	-0.0716816	0.101317	0.807607	0.719382	0.933602
LS00065	Lsat_1_v5_gn_1_2880.1	1	3664508	3664889	NA	NA	down	no	1	turquoise	0.149805	-0.483753	0.60924	0.0676947	0.32902
LS00071	Lsat_1_v5_gn_1_3061.1	1	3777919	3784191	GO:0003674(molecular_function);GO:0005634(nucleus);GO:0008150(biological_process)	NA	up	no	1	turquoise	-0.38457	-0.0979781	0.174564	0.728302	0.213628
LS00075	Lsat_1_v5_gn_1_3200.1	1	3973949	3977594	GO:0005737(cytoplasm)	NA	up	no	1	turquoise	-0.39307	-0.611139	0.164425	0.0155009	0.0046604
LS00089	Lsat_1_v5_gn_1_3860.1	1	4365688	4371247	GO:0005634(nucleus);GO:0006351(transcription, DNA-templated);GO:0006355(regulation of transcription, DNA-templated);GO:0008327(methyl-CpG binding)	NA	up	no	1	turquoise	-0.129384	-0.630898	0.659332	0.0116714	0.0269143
LS00090	Lsat_1_v5_gn_1_3881.1	1	4371853	4375750	GO:0004672(protein kinase activity);GO:0005515(protein binding);GO:0005524(ATP binding);GO:0005634(nucleus);GO:0005737(cytoplasm);GO:0006952(defense response);GO:0007623(circadian rhythm);GO:0009414(response to water deprivation);GO:0009416(response to light stimulus);GO:0009583(detection of light stimulus);GO:0009637(response to blue light);GO:0009638(phototropism);GO:0009640(photomorphogenesis)…	04712(Circadian rhythm - plant)	down	no	1	turquoise	-0.0284208	-0.132173	0.923167	0.638666	0.682836
LS00094	Lsat_1_v5_gn_1_4460.1	1	5167457	5168443	GO:0003677(DNA binding);GO:0003700(DNA binding transcription factor activity);GO:0005515(protein binding);GO:0005634(nucleus);GO:0006351(transcription, DNA-templated);GO:0006355(regulation of transcription, DNA-templated);GO:0006970(response to osmotic stress);GO:0009409(response to cold);GO:0009414(response to water deprivation);GO:0009416(response to light stimulus);GO:0009611(response to wound…	NA	up	no	1	turquoise	-0.029999	0.004057	0.918913	0.988551	0.949638
LS00095	Lsat_1_v5_gn_1_4360.1	1	5282743	5284540	GO:0006754(ATP biosynthetic process);GO:0009507(chloroplast);GO:0009534(chloroplast thylakoid);GO:0009535(chloroplast thylakoid membrane);GO:0009544(chloroplast ATP synthase complex);GO:0009579(thylakoid);GO:0009772(photosynthetic electron transport in photosystem II);GO:0009941(chloroplast envelope);GO:0015986(ATP synthesis coupled proton transport);GO:0016020(membrane);GO:0030234(enzyme regulat…	00190(Oxidative phosphorylation);00195(Photosynthesis)	up	no	1	turquoise	-0.103562	-0.479291	0.7246	0.0706465	0.112832
LS00098	Lsat_1_v5_gn_1_4241.1	1	5386295	5394070	GO:0005634(nucleus);GO:0008150(biological_process);GO:0009506(plasmodesma);GO:0016787(hydrolase activity)	NA	up	yes	1	turquoise	-0.261374	-0.709849	0.366724	0.00303034	0.00353929
LS00099	Lsat_1_v5_gn_1_4221.1	1	5397726	5401275	GO:0005215(transporter activity);GO:0005634(nucleus);GO:0006810(transport)	03015(mRNA surveillance pathway)	up	no	1	turquoise	-0.0674646	-0.0924929	0.818749	0.743025	0.687689
LS00100	Lsat_1_v5_gn_1_4200.1	1	5401620	5404444	GO:0005829(cytosol);GO:0006094(gluconeogenesis);GO:0006096(glycolytic process);GO:0043456(regulation of pentose-phosphate shunt);GO:0046538(2,3-bisphosphoglycerate-dependent phosphoglycerate mutase activity)	00010(Glycolysis / Gluconeogenesis);00260(Glycine, serine and threonine metabolism)	up	no	1	turquoise	-0.239778	-0.264557	0.408991	0.340659	0.197079
LS00102	Lsat_1_v5_gn_1_4160.1	1	5413133	5416747	GO:0005887(integral component of plasma membrane);GO:0015116(sulfate transmembrane transporter activity)	NA	up	no	1	turquoise	-0.56275	-0.187023	0.0361637	0.5045	0.0411067
LS00103	Lsat_1_v5_gn_1_4140.1	1	5428927	5430962	GO:0003674(molecular_function);GO:0005739(mitochondrion);GO:0008150(biological_process)	NA	down	no	1	turquoise	0.0534887	-0.745057	0.855892	0.00143583	0.0202949
LS00107	Lsat_1_v5_gn_1_3980.1	1	5581802	5583286	GO:0002098(tRNA wobble uridine modification);GO:0005515(protein binding);GO:0008175(tRNA methyltransferase activity);GO:0009507(chloroplast);GO:0030488(tRNA methylation)	NA	up	no	1	turquoise	-0.0506455	-0.297842	0.863485	0.280956	0.364278
LS00118	Lsat_1_v5_gn_1_5181.1	1	6111205	6115770	GO:0004181(metallocarboxypeptidase activity);GO:0004185(serine-type carboxypeptidase activity);GO:0005615(extracellular space);GO:0006518(peptide metabolic process);GO:0016485(protein processing)	NA	up	no	1	turquoise	-0.23422	-0.230245	0.420261	0.409058	0.237087
LS00123	Lsat_1_v5_gn_1_5900.1	1	6293726	6296258	GO:0005515(protein binding);GO:0005634(nucleus);GO:0005829(cytosol);GO:0009646(response to absence of light);GO:0016853(isomerase activity);GO:0090549(response to carbon starvation)	03013(RNA transport)	up	yes	1	turquoise	-0.199802	-0.363897	0.493441	0.182412	0.141997
LS00133	Lsat_1_v5_gn_1_4680.1	1	6644280	6647428	GO:0003854(3-beta-hydroxy-delta5-steroid dehydrogenase activity);GO:0005789(endoplasmic reticulum membrane);GO:0006694(steroid biosynthetic process);GO:0016020(membrane);GO:0016021(integral component of membrane);GO:0016126(sterol biosynthetic process);GO:0047012(sterol-4-alpha-carboxylate 3-dehydrogenase (decarboxylating) activity);GO:0055114(oxidation-reduction process);GO:0103066(4alpha-carbox…	00100(Steroid biosynthesis)	up	yes	1	turquoise	-0.242617	-0.425561	0.403297	0.113767	0.0775577
LS00136	Lsat_1_v5_gn_1_5740.1	1	6788882	6791430	GO:0005886(plasma membrane);GO:0016021(integral component of membrane);GO:0018230(peptidyl-L-cysteine S-palmitoylation);GO:0019706(protein-cysteine S-palmitoyltransferase activity)	NA	up	no	1	turquoise	-0.151509	-0.708073	0.605127	0.00313793	0.00863942
LS00143	Lsat_1_v5_gn_1_6200.1	1	7384836	7388929	GO:0007165(signal transduction);GO:0016020(membrane)	NA	down	no	1	turquoise	0.0718492	-0.160411	0.807165	0.567939	0.813251
LS00160	Lsat_1_v5_gn_1_8741.1	1	8502927	8505318	GO:0002229(defense response to oomycetes);GO:0004674(protein serine/threonine kinase activity);GO:0005524(ATP binding);GO:0005886(plasma membrane);GO:0006468(protein phosphorylation);GO:0016021(integral component of membrane);GO:0016301(kinase activity);GO:0030246(carbohydrate binding);GO:0042742(defense response to bacterium)	NA	up	no	1	turquoise	-0.350307	-0.0925539	0.219484	0.742861	0.257361
LS00163	Lsat_1_v5_gn_1_8881.1	1	8662044	8664602	GO:0005737(cytoplasm);GO:0005829(cytosol);GO:0008270(zinc ion binding);GO:0009809(lignin biosynthetic process);GO:0045551(cinnamyl-alcohol dehydrogenase activity);GO:0052747(sinapyl alcohol dehydrogenase activity);GO:0055114(oxidation-reduction process)	00940(Phenylpropanoid biosynthesis)	down	no	1	turquoise	0.185076	-0.512873	0.526448	0.0505791	0.324144
LS00171	Lsat_1_v5_gn_1_7980.1	1	8900996	8904711	GO:0005886(plasma membrane);GO:0016301(kinase activity);GO:0016310(phosphorylation)	NA	up	no	1	turquoise	-0.333077	-0.545624	0.244555	0.0353907	0.0160028
LS00176	Lsat_1_v5_gn_1_7181.1	1	9163558	9170977	NA	NA	up	no	1	turquoise	0.20174	-0.339137	0.48917	0.216243	0.689714
LS00180	Lsat_1_v5_gn_1_6760.1	1	9953697	9970522	GO:0005737(cytoplasm);GO:0006607(NLS-bearing protein import into nucleus);GO:0006610(ribosomal protein import into nucleus);GO:0008139(nuclear localization sequence binding);GO:0031965(nuclear membrane);GO:0034399(nuclear periphery)	NA	up	no	1	turquoise	-0.109616	-0.625806	0.709123	0.0125788	0.0321787
LS00181	Lsat_1_v5_gn_1_6740.1	1	10009434	10016492	GO:0003713(transcription coactivator activity);GO:0005622(intracellular);GO:0005634(nucleus);GO:0006974(cellular response to DNA damage stimulus);GO:0007131(reciprocal meiotic recombination);GO:0007140(male meiotic nuclear division);GO:0007143(female meiotic nuclear division);GO:0033314(mitotic DNA replication checkpoint)	03440(Homologous recombination)	up	yes	1	turquoise	-0.395475	-0.445419	0.161628	0.0961349	0.0247235
LS00182	Lsat_1_v5_gn_1_6720.1	1	10019366	10025851	GO:0005515(protein binding);GO:0005524(ATP binding);GO:0005778(peroxisomal membrane);GO:0005886(plasma membrane);GO:0006625(protein targeting to peroxisome);GO:0006635(fatty acid beta-oxidation);GO:0016558(protein import into peroxisome matrix);GO:0016887(ATPase activity);GO:0042623(ATPase activity, coupled)	04146(Peroxisome)	up	yes	1	turquoise	-0.234025	-0.648527	0.420659	0.00891633	0.0106431
LS00186	Lsat_1_v5_gn_1_8361.1	1	10104387	10107856	GO:0005506(iron ion binding);GO:0009507(chloroplast);GO:0009535(chloroplast thylakoid membrane);GO:0009706(chloroplast inner membrane);GO:0010277(chlorophyllide a oxygenase [overall] activity);GO:0015995(chlorophyll biosynthetic process);GO:0016705(oxidoreductase activity, acting on paired donors, with incorporation or reduction of molecular oxygen);GO:0042651(thylakoid membrane);GO:0051537(2 iro…	00860(Porphyrin and chlorophyll metabolism)	up	no	1	turquoise	-0.0475908	-0.303836	0.871655	0.270917	0.359381
LS00187	Lsat_1_v5_gn_1_8340.1	1	10108130	10113693	GO:0005886(plasma membrane);GO:0009507(chloroplast)	03040(Spliceosome);03013(RNA transport);03015(mRNA surveillance pathway)	up	no	1	turquoise	-0.211973	-0.686661	0.46691	0.00469165	0.00751962
LS00188	Lsat_1_v5_gn_1_8320.1	1	10125521	10127740	NA	NA	up	no	1	turquoise	-0.167012	0.12565	0.568222	0.655453	0.927562
LS00190	Lsat_1_v5_gn_1_7960.1	1	10154639	10160694	GO:0000470(maturation of LSU-rRNA);GO:0005634(nucleus);GO:0005730(nucleolus);GO:0005829(cytosol);GO:0008283(cell proliferation);GO:0009383(rRNA (cytosine-C5-)-methyltransferase activity);GO:0009965(leaf morphogenesis);GO:0010015(root morphogenesis);GO:0070475(rRNA base methylation)	NA	up	no	1	turquoise	0.0194968	-0.598446	0.947255	0.0184298	0.0866681
LS00194	Lsat_1_v5_gn_1_7800.1	1	10216654	10223603	GO:0005634(nucleus);GO:0009611(response to wounding)	NA	up	no	1	turquoise	-0.0856141	-0.419449	0.771046	0.119616	0.177043
LS00204	Lsat_1_v5_gn_1_9021.1	1	10677391	10681759	GO:0005768(endosome);GO:0005774(vacuolar membrane);GO:0005802(trans-Golgi network);GO:0008757(S-adenosylmethionine-dependent methyltransferase activity);GO:0032259(methylation)	NA	up	yes	1	turquoise	-0.177702	-0.628562	0.543335	0.0120812	0.0201187
LS00214	Lsat_1_v5_gn_1_9421.1	1	11217743	11221016	GO:0004722(protein serine/threonine phosphatase activity);GO:0005739(mitochondrion);GO:0006470(protein dephosphorylation);GO:0016021(integral component of membrane);GO:0046872(metal ion binding)	NA	up	no	1	turquoise	-0.0228956	-0.433191	0.938075	0.106747	0.215493
LS00221	Lsat_1_v5_gn_1_9720.1	1	11450680	11452915	GO:0003700(DNA binding transcription factor activity);GO:0005634(nucleus);GO:0006355(regulation of transcription, DNA-templated);GO:0043565(sequence-specific DNA binding)	NA	up	no	1	turquoise	-0.142398	-0.554012	0.62724	0.0321213	0.0520804
LS00225	Lsat_1_v5_gn_1_9801.1	1	11501758	11510478	GO:0001666(response to hypoxia);GO:0003677(DNA binding);GO:0003712(transcription cofactor activity);GO:0005515(protein binding);GO:0005634(nucleus);GO:0005654(nucleoplasm);GO:0006351(transcription, DNA-templated);GO:0006355(regulation of transcription, DNA-templated);GO:0006974(cellular response to DNA damage stimulus);GO:0006979(response to oxidative stress);GO:0007275(multicellular organism dev…	00630(Glyoxylate and dicarboxylate metabolism);04146(Peroxisome)	up	yes	1	turquoise	-0.272216	-0.540456	0.346435	0.0375251	0.0260157
LS00226	Lsat_1_v5_gn_1_9840.1	1	11591963	11594564	GO:0005737(cytoplasm);GO:0008150(biological_process)	03060(Protein export)	up	no	1	turquoise	-0.113193	-0.413241	0.700027	0.125765	0.161813
LS00228	Lsat_1_v5_gn_1_9920.1	1	11647882	11651261	GO:0003723(RNA binding);GO:0004519(endonuclease activity);GO:0005739(mitochondrion);GO:0009451(RNA modification);GO:0043231(intracellular membrane-bounded organelle)	00500(Starch and sucrose metabolism)	up	no	1	turquoise	0.017644	-0.677809	0.952262	0.00548923	0.0393749
LS00229	Lsat_1_v5_gn_1_9961.1	1	11657683	11659742	GO:0003674(molecular_function);GO:0005739(mitochondrion);GO:0008150(biological_process)	NA	up	no	1	turquoise	0.302385	-0.449557	0.293354	0.0927179	0.638539
LS00233	Lsat_1_v5_gn_5_101461.1	1	11763775	11770680	GO:0005634(nucleus);GO:0008150(biological_process);GO:0016874(ligase activity)	NA	up	no	1	turquoise	-0.0821562	-0.464153	0.780082	0.0813493	0.138059
LS00237	Lsat_1_v5_gn_5_101600.1	1	11870877	11875772	GO:0004029(aldehyde dehydrogenase (NAD) activity)	00940(Phenylpropanoid biosynthesis)	down	no	1	turquoise	0.0728107	-0.35492	0.80463	0.194252	0.442868
LS00240	Lsat_1_v5_gn_1_10061.1	1	11945166	11946232	GO:0005516(calmodulin binding);GO:0009507(chloroplast);GO:0009522(photosystem I);GO:0009534(chloroplast thylakoid);GO:0009535(chloroplast thylakoid membrane);GO:0009543(chloroplast thylakoid lumen);GO:0009579(thylakoid);GO:0009773(photosynthetic electron transport in photosystem I);GO:0015979(photosynthesis);GO:0030093(chloroplast photosystem I)	00195(Photosynthesis)	down	no	1	turquoise	-0.063408	0.551358	0.829497	0.0331302	0.153865
LS00241	Lsat_1_v5_gn_1_10080.1	1	11965160	11969923	GO:0005794(Golgi apparatus);GO:0006004(fucose metabolic process);GO:0006486(protein glycosylation);GO:0016021(integral component of membrane);GO:0016757(transferase activity, transferring glycosyl groups)	NA	up	no	1	turquoise	0.0108116	-0.622392	0.970738	0.0132173	0.0669729
LS00245	Lsat_1_v5_gn_1_10641.1	1	12674743	12681058	GO:0006869(lipid transport);GO:0042626(ATPase activity, coupled to transmembrane movement of substances);GO:0043231(intracellular membrane-bounded organelle)	02010(ABC transporters)	up	no	1	turquoise	0.356494	-0.500596	0.210888	0.057354	0.624726
LS00248	Lsat_1_v5_gn_1_10521.1	1	12853024	12856316	GO:0004672(protein kinase activity);GO:0005524(ATP binding);GO:0005886(plasma membrane);GO:0006468(protein phosphorylation);GO:0016021(integral component of membrane)	NA	up	no	1	turquoise	-0.00725547	-0.436782	0.980361	0.10355	0.225676
LS00251	Lsat_1_v5_gn_1_10440.1	1	12864560	12873694	GO:0003674(molecular_function);GO:0005634(nucleus);GO:0005886(plasma membrane);GO:0008150(biological_process)	04626(Plant-pathogen interaction)	up	yes	1	turquoise	-0.360195	-0.513387	0.205849	0.050309	0.0177828
LS00255	Lsat_1_v5_gn_1_11080.1	1	12957968	12964995	GO:0006869(lipid transport);GO:0042626(ATPase activity, coupled to transmembrane movement of substances);GO:0043231(intracellular membrane-bounded organelle)	02010(ABC transporters)	up	no	1	turquoise	-0.471661	-0.738778	0.0886326	0.00165411	0.000241585
LS00265	Lsat_1_v5_gn_1_11560.1	1	13440054	13447211	GO:0005634(nucleus)	NA	up	yes	1	turquoise	-0.190404	-0.519507	0.514395	0.0471735	0.0524022
LS00267	Lsat_1_v5_gn_1_11600.1	1	13459783	13461780	GO:0005739(mitochondrion);GO:0043231(intracellular membrane-bounded organelle)	00053(Ascorbate and aldarate metabolism)	up	yes	1	turquoise	-0.261342	-0.437294	0.366785	0.1031	0.0642028
LS00268	Lsat_1_v5_gn_1_11620.1	1	13467360	13471163	GO:0005739(mitochondrion);GO:0043231(intracellular membrane-bounded organelle)	NA	up	no	1	turquoise	-0.4546	-0.142037	0.102446	0.61359	0.117343
LS00270	Lsat_1_v5_gn_1_11701.1	1	13560227	13563438	GO:0004674(protein serine/threonine kinase activity);GO:0005515(protein binding);GO:0005524(ATP binding);GO:0005634(nucleus);GO:0005886(plasma membrane);GO:0006468(protein phosphorylation);GO:0009506(plasmodesma);GO:0009755(hormone-mediated signaling pathway);GO:0010183(pollen tube guidance);GO:0016020(membrane);GO:0016021(integral component of membrane);GO:0016301(kinase activity);GO:0090406(pol…	NA	down	no	1	turquoise	-0.0101844	0.139415	0.972435	0.62022	0.739269
LS00271	Lsat_1_v5_gn_1_11721.1	1	13570596	13570974	NA	NA	down	no	1	turquoise	0.0747411	-0.0710782	0.799545	0.801257	0.998485
LS00274	Lsat_1_v5_gn_1_11441.1	1	13778926	13784811	GO:0004004(ATP-dependent RNA helicase activity);GO:0010501(RNA secondary structure unwinding)	NA	up	no	1	turquoise	-0.209609	-0.625856	0.472008	0.0125697	0.0166673
LS00287	Lsat_1_v5_gn_1_12180.1	1	14012274	14016833	GO:0004571(mannosyl-oligosaccharide 1,2-alpha-mannosidase activity);GO:0005783(endoplasmic reticulum);GO:0006491(N-glycan processing);GO:0030433(ubiquitin-dependent ERAD pathway);GO:0030968(endoplasmic reticulum unfolded protein response);GO:0097466(ubiquitin-dependent glycoprotein ERAD pathway)	04141(Protein processing in endoplasmic reticulum)	up	no	1	turquoise	-0.175923	-0.592577	0.547444	0.0199194	0.02976
LS00288	Lsat_1_v5_gn_1_12201.1	1	14018119	14021936	GO:0005783(endoplasmic reticulum);GO:0035598(N6-threonylcarbomyladenosine methylthiotransferase activity);GO:0051539(4 iron, 4 sulfur cluster binding)	NA	up	no	1	turquoise	0.0397842	-0.701962	0.892587	0.00353165	0.03371
LS00290	Lsat_1_v5_gn_1_12240.1	1	14037611	14041407	GO:0003676(nucleic acid binding);GO:0004402(histone acetyltransferase activity);GO:0005515(protein binding);GO:0005634(nucleus);GO:0006281(DNA repair);GO:0006351(transcription, DNA-templated);GO:0006355(regulation of transcription, DNA-templated);GO:0008270(zinc ion binding);GO:0010224(response to UV-B);GO:0016573(histone acetylation);GO:0046872(metal ion binding)	NA	up	no	1	turquoise	-0.249133	-0.166723	0.390382	0.552595	0.292601
LS00291	Lsat_1_v5_gn_1_12260.1	1	14043679	14049078	GO:0004439(phosphatidylinositol-4,5-bisphosphate 5-phosphatase activity);GO:0005634(nucleus);GO:0005774(vacuolar membrane);GO:0005794(Golgi apparatus);GO:0007010(cytoskeleton organization);GO:0009826(unidimensional cell growth);GO:0009832(plant-type cell wall biogenesis);GO:0016311(dephosphorylation);GO:0036092(phosphatidylinositol-3-phosphate biosynthetic process);GO:0043813(phosphatidylinositol…	00562(Inositol phosphate metabolism);04070(Phosphatidylinositol signaling system)	up	no	1	turquoise	-0.348296	-0.431274	0.222323	0.108482	0.0387439
LS00295	Lsat_1_v5_gn_1_12340.1	1	14095794	14099353	NA	NA	up	yes	1	turquoise	-0.0405749	-0.666074	0.890463	0.00670765	0.0316848
LS00296	Lsat_1_v5_gn_1_12360.1	1	14154704	14157995	GO:0004564(beta-fructofuranosidase activity);GO:0004575(sucrose alpha-glucosidase activity);GO:0005634(nucleus);GO:0005829(cytosol);GO:0005987(sucrose catabolic process);GO:0033926(glycopeptide alpha-N-acetylgalactosaminidase activity);GO:0048364(root development)	03010(Ribosome)	up	no	1	turquoise	-0.133273	-0.546131	0.649681	0.0351861	0.058641
LS00304	Lsat_1_v5_gn_1_11920.1	1	14436427	14440584	GO:0004826(phenylalanine-tRNA ligase activity);GO:0006432(phenylalanyl-tRNA aminoacylation);GO:0009328(phenylalanine-tRNA ligase complex)	00970(Aminoacyl-tRNA biosynthesis)	up	no	1	turquoise	-0.122455	-0.624489	0.676648	0.0128223	0.0301169
LS00307	Lsat_1_v5_gn_1_13001.1	1	14500043	14503153	GO:0004004(ATP-dependent RNA helicase activity);GO:0005739(mitochondrion);GO:0010501(RNA secondary structure unwinding)	NA	up	no	1	turquoise	-0.13082	-0.538118	0.655761	0.0385218	0.0634781
LS00309	Lsat_1_v5_gn_1_13101.1	1	14550804	14567137	GO:0003824(catalytic activity);GO:0008150(biological_process);GO:0016021(integral component of membrane)	NA	up	no	1	turquoise	-0.342643	-0.234105	0.23043	0.401026	0.138127
LS00315	Lsat_1_v5_gn_1_13300.1	1	14840603	14842873	GO:0003674(molecular_function);GO:0003723(RNA binding);GO:0005575(cellular_component);GO:0008150(biological_process)	NA	up	no	1	turquoise	-0.330382	-0.296196	0.248629	0.283751	0.105386
LS00316	Lsat_1_v5_gn_1_13321.1	1	14842954	14845847	GO:0003723(RNA binding);GO:0004519(endonuclease activity);GO:0005739(mitochondrion);GO:0009507(chloroplast);GO:0080156(mitochondrial mRNA modification)	00500(Starch and sucrose metabolism)	up	no	1	turquoise	-0.301626	0.350196	0.294628	0.200676	0.865225
LS00335	Lsat_1_v5_gn_1_14381.1	1	15870153	15873865	GO:0005634(nucleus);GO:0008270(zinc ion binding);GO:0032436(positive regulation of proteasomal ubiquitin-dependent protein catabolic process)	NA	up	no	1	turquoise	0.0980033	-0.62828	0.7389	0.0121315	0.100557
LS00338	Lsat_1_v5_gn_1_13860.1	1	15967045	15970632	GO:0004693(cyclin-dependent protein serine/threonine kinase activity);GO:0005634(nucleus);GO:0005886(plasma membrane);GO:0006468(protein phosphorylation);GO:0016301(kinase activity)	NA	up	no	1	turquoise	-0.132587	-0.43054	0.65138	0.109151	0.133383
LS00345	Lsat_1_v5_gn_1_13721.1	1	16292594	16293111	GO:0003824(catalytic activity)	NA	down	no	1	turquoise	-0.076145	0.0366853	0.795851	0.896726	0.92566
LS00346	Lsat_1_v5_gn_1_13680.1	1	16300789	16304396	GO:0005886(plasma membrane)	NA	up	no	1	turquoise	-0.0772438	-0.458075	0.792963	0.0859556	0.146705
LS00352	Lsat_1_v5_gn_1_13541.1	1	16423547	16427864	GO:0005634(nucleus);GO:0032968(positive regulation of transcription elongation from RNA polymerase II promoter);GO:1990269(RNA polymerase II C-terminal domain phosphoserine binding)	NA	up	no	1	turquoise	-0.216417	-0.556921	0.457398	0.0310421	0.0323033
LS00357	Lsat_1_v5_gn_1_14461.1	1	16529262	16532186	GO:0003677(DNA binding);GO:0005634(nucleus);GO:0006260(DNA replication);GO:0006281(DNA repair);GO:0006310(DNA recombination);GO:0010224(response to UV-B);GO:0046872(metal ion binding)	03030(DNA replication);03420(Nucleotide excision repair);03430(Mismatch repair);03440(Homologous recombination)	up	yes	1	turquoise	-0.227852	0.133863	0.433365	0.634344	0.822177
LS00360	Lsat_1_v5_gn_1_14720.1	1	16560458	16564065	GO:0003674(molecular_function);GO:0005634(nucleus);GO:0009506(plasmodesma);GO:0051513(regulation of monopolar cell growth)	NA	up	no	1	turquoise	-0.337292	-0.380243	0.238268	0.162084	0.0600353
LS00361	Lsat_1_v5_gn_1_14680.1	1	16569693	16583572	GO:0004721(phosphoprotein phosphatase activity)	NA	up	yes	1	turquoise	-0.0502759	-0.722201	0.864473	0.00236084	0.0143256
LS00363	Lsat_1_v5_gn_1_14620.1	1	16653052	16655062	GO:0005774(vacuolar membrane);GO:0005886(plasma membrane);GO:0009832(plant-type cell wall biogenesis);GO:0009834(plant-type secondary cell wall biogenesis);GO:0010215(cellulose microfibril organization);GO:0016049(cell growth);GO:0031225(anchored component of membrane)	NA	down	yes	1	turquoise	0.419367	0.0201597	0.135526	0.94315	0.251738
LS00367	Lsat_1_v5_gn_1_15261.1	1	17054312	17057237	GO:0000139(Golgi membrane);GO:0005794(Golgi apparatus);GO:0010192(mucilage biosynthetic process);GO:0016021(integral component of membrane);GO:0045489(pectin biosynthetic process);GO:0047262(polygalacturonate 4-alpha-galacturonosyltransferase activity);GO:0071555(cell wall organization)	00520(Amino sugar and nucleotide sugar metabolism)	up	no	1	turquoise	-0.0269543	0.112699	0.927122	0.689235	0.823914
LS00370	Lsat_1_v5_gn_1_15201.1	1	17106970	17107676	GO:0009699(phenylpropanoid biosynthetic process);GO:0042349(guiding stereospecific synthesis activity)	00970(Aminoacyl-tRNA biosynthesis)	down	no	1	turquoise	0.0511924	-0.0288946	0.862024	0.918582	0.958674
LS00383	Lsat_1_v5_gn_1_14741.1	1	17857447	17859783	GO:0005524(ATP binding);GO:0005829(cytosol);GO:0005887(integral component of plasma membrane);GO:0015462(ATPase-coupled protein transmembrane transporter activity);GO:0031522(cell envelope Sec protein transport complex);GO:0043952(protein transport by the Sec complex)	03060(Protein export)	up	no	1	turquoise	-0.218884	-0.440604	0.452158	0.100221	0.0799737
LS00391	Lsat_1_v5_gn_1_15660.1	1	17990727	17991287	GO:0003674(molecular_function);GO:0008150(biological_process);GO:0009507(chloroplast);GO:0016021(integral component of membrane)	NA	down	no	1	turquoise	0.166005	0.144957	0.57059	0.606241	0.433852
LS00392	Lsat_1_v5_gn_1_15700.1	1	18008608	18010584	GO:0003700(DNA binding transcription factor activity);GO:0005515(protein binding);GO:0005634(nucleus);GO:0006351(transcription, DNA-templated);GO:0006355(regulation of transcription, DNA-templated);GO:0046982(protein heterodimerization activity)	NA	up	no	1	turquoise	0.124195	-0.498868	0.672284	0.0583579	0.275351
LS00396	Lsat_1_v5_gn_1_15841.1	1	18209105	18210725	GO:0016020(membrane);GO:0016709(oxidoreductase activity, acting on paired donors, with incorporation or reduction of molecular oxygen, NAD(P)H as one donor, and incorporation of one atom of oxygen);GO:0044550(secondary metabolite biosynthetic process)	NA	up	yes	1	turquoise	-0.377231	-0.105222	0.183637	0.708993	0.2145
LS00402	Lsat_1_v5_gn_1_16121.1	1	18576609	18581533	GO:0005634(nucleus);GO:0008536(Ran GTPase binding)	04120(Ubiquitin mediated proteolysis)	up	no	1	turquoise	-0.0941884	-0.82439	0.748759	0.000156496	0.00130325
LS00405	Lsat_1_v5_gn_1_16180.1	1	18613004	18621415	GO:0004674(protein serine/threonine kinase activity);GO:0004675(transmembrane receptor protein serine/threonine kinase activity);GO:0005524(ATP binding);GO:0005886(plasma membrane);GO:0006468(protein phosphorylation);GO:0007166(cell surface receptor signaling pathway);GO:0007169(transmembrane receptor protein tyrosine kinase signaling pathway);GO:0009507(chloroplast);GO:0012505(endomembrane syste…	NA	up	no	1	turquoise	-0.38473	-0.439136	0.174369	0.101491	0.0281824
LS00406	Lsat_1_v5_gn_1_16200.1	1	18624874	18626929	GO:0003674(molecular_function);GO:0005576(extracellular region);GO:0008150(biological_process)	NA	up	no	1	turquoise	0.148075	-0.171558	0.613424	0.540963	0.939132
LS00410	Lsat_1_v5_gn_1_16281.1	1	18687744	18692352	GO:0003777(microtubule motor activity);GO:0005871(kinesin complex);GO:0007018(microtubule-based movement);GO:0016887(ATPase activity)	NA	up	no	1	turquoise	-3.26e-05	-0.35414	0.999912	0.195304	0.345257
LS00416	Lsat_1_v5_gn_1_16460.1	1	18977868	18982950	GO:0000325(plant-type vacuole);GO:0007035(vacuolar acidification);GO:0015986(ATP synthesis coupled proton transport);GO:0016471(vacuolar proton-transporting V-type ATPase complex);GO:0046961(proton-transporting ATPase activity, rotational mechanism);GO:0051117(ATPase binding);GO:0070072(vacuolar proton-transporting V-type ATPase complex assembly)	00190(Oxidative phosphorylation);04145(Phagosome)	up	no	1	turquoise	-0.335853	-0.293387	0.240404	0.288559	0.103841
LS00424	Lsat_1_v5_gn_1_16621.1	1	19111992	19112836	GO:0003700(DNA binding transcription factor activity);GO:0005634(nucleus);GO:0043565(sequence-specific DNA binding);GO:0044212(transcription regulatory region DNA binding);GO:0045893(positive regulation of transcription, DNA-templated)	NA	up	no	1	turquoise	0.401618	0.00112614	0.154625	0.996822	0.295877
LS00426	Lsat_1_v5_gn_1_16721.1	1	19242312	19247884	GO:0004565(beta-galactosidase activity);GO:0005618(cell wall);GO:0005773(vacuole)	00052(Galactose metabolism);00600(Sphingolipid metabolism);00531(Glycosaminoglycan degradation);00604(Glycosphingolipid biosynthesis - ganglio series);00511(Other glycan degradation)	up	yes	1	turquoise	-0.291127	-0.575397	0.312576	0.0248134	0.016142
LS00428	Lsat_1_v5_gn_1_17221.1	1	19858479	19861381	GO:0005576(extracellular region);GO:0005615(extracellular space);GO:0009690(cytokinin metabolic process);GO:0009823(cytokinin catabolic process);GO:0016614(oxidoreductase activity, acting on CH-OH group of donors);GO:0019139(cytokinin dehydrogenase activity);GO:0050660(flavin adenine dinucleotide binding);GO:0055114(oxidation-reduction process)	00908(Zeatin biosynthesis)	down	no	1	turquoise	-0.607196	-0.306219	0.0212864	0.266987	0.0113359
LS00430	Lsat_1_v5_gn_1_17141.1	1	19903748	19906913	GO:0003677(DNA binding);GO:0003700(DNA binding transcription factor activity);GO:0005515(protein binding);GO:0005634(nucleus);GO:0006351(transcription, DNA-templated);GO:0006355(regulation of transcription, DNA-templated)	NA	up	no	1	turquoise	-0.451244	-0.228423	0.105329	0.412878	0.0744369
LS00431	Lsat_1_v5_gn_1_17120.1	1	19909945	19910942	GO:0003677(DNA binding);GO:0003700(DNA binding transcription factor activity);GO:0005515(protein binding);GO:0005634(nucleus);GO:0006351(transcription, DNA-templated);GO:0006355(regulation of transcription, DNA-templated);GO:0009845(seed germination);GO:0043565(sequence-specific DNA binding);GO:0044212(transcription regulatory region DNA binding);GO:0046982(protein heterodimerization activity)	NA	down	no	1	turquoise	0.0184313	-0.3594	0.950134	0.188283	0.360736
LS00448	Lsat_1_v5_gn_1_19061.1	1	20998617	20999351	NA	NA	down	no	1	turquoise	0.219836	-0.189867	0.450145	0.497921	0.954221
LS00450	Lsat_1_v5_gn_1_17381.1	1	21098618	21101542	GO:0008152(metabolic process);GO:0009821(alkaloid biosynthetic process);GO:0050247(raucaffricine beta-glucosidase activity);GO:0050506(vomilenine glucosyltransferase activity)	00500(Starch and sucrose metabolism);00460(Cyanoamino acid metabolism);00940(Phenylpropanoid biosynthesis)	up	no	1	turquoise	-0.378787	-0.149261	0.181688	0.59547	0.173868
LS00453	Lsat_1_v5_gn_1_17521.1	1	21208535	21212421	GO:0006855(drug transmembrane transport)	NA	up	no	1	turquoise	0.209096	-0.586024	0.473119	0.0216901	0.233114
LS00458	Lsat_1_v5_gn_1_17620.1	1	21302186	21305864	GO:0003674(molecular_function);GO:0005634(nucleus);GO:0008150(biological_process)	NA	up	yes	1	turquoise	-0.344155	-0.543863	0.228244	0.0361074	0.0149694
LS00461	Lsat_1_v5_gn_1_17721.1	1	21361725	21365464	GO:0005739(mitochondrion);GO:0008033(tRNA processing);GO:0010181(FMN binding);GO:0016491(oxidoreductase activity);GO:0046872(metal ion binding);GO:0051539(4 iron, 4 sulfur cluster binding);GO:0055114(oxidation-reduction process);GO:0102521(tRNA-4-demethylwyosine synthase activity)	NA	up	yes	1	turquoise	-0.170393	-0.68715	0.5603	0.00465039	0.0101833
LS00462	Lsat_1_v5_gn_1_17740.1	1	21388349	21398723	GO:0000771(agglutination involved in conjugation);GO:0005536(glucose binding);GO:0005537(mannose binding);GO:0005575(cellular_component)	NA	up	no	1	turquoise	-0.311623	0.0816271	0.27811	0.772431	0.561241
LS00464	Lsat_1_v5_gn_1_17900.1	1	21459199	21462635	GO:0005634(nucleus);GO:0008150(biological_process);GO:0016757(transferase activity, transferring glycosyl groups)	NA	up	no	1	turquoise	-0.291861	-0.254971	0.311301	0.359081	0.161206
LS00472	Lsat_1_v5_gn_1_18141.1	1	21746417	21747420	NA	NA	up	no	1	turquoise	0.106148	0.0784482	0.717979	0.781091	0.644507
LS00473	Lsat_1_v5_gn_1_18041.1	1	21863611	21864881	GO:0015292(uniporter activity)	NA	down	no	1	turquoise	-0.129459	0.0766106	0.659146	0.786107	0.901953
LS00474	Lsat_1_v5_gn_1_18561.1	1	22057215	22062594	GO:0003674(molecular_function);GO:0004222(metalloendopeptidase activity);GO:0005737(cytoplasm);GO:0005811(lipid droplet);GO:0005829(cytosol);GO:0005925(focal adhesion);GO:0006508(proteolysis);GO:0007049(cell cycle);GO:0007155(cell adhesion);GO:0008233(peptidase activity);GO:0008237(metallopeptidase activity);GO:0016020(membrane);GO:0016787(hydrolase activity);GO:0046872(metal ion binding);GO:0051…	NA	up	no	1	turquoise	-0.124705	-0.721658	0.671008	0.00238751	0.00854069
LS00475	Lsat_1_v5_gn_1_18540.1	1	22063947	22065488	GO:0003841(1-acylglycerol-3-phosphate O-acyltransferase activity);GO:0005739(mitochondrion);GO:0008152(metabolic process);GO:0016021(integral component of membrane);GO:0016024(CDP-diacylglycerol biosynthetic process);GO:0016746(transferase activity, transferring acyl groups)	00561(Glycerolipid metabolism);00564(Glycerophospholipid metabolism)	down	no	1	turquoise	-0.284091	-0.0810441	0.324944	0.774018	0.356196
LS00481	Lsat_1_v5_gn_1_19460.1	1	22326438	22333894	GO:0000145(exocyst);GO:0005546(phosphatidylinositol-4,5-bisphosphate binding);GO:0005886(plasma membrane);GO:0006887(exocytosis);GO:0006893(Golgi to plasma membrane transport);GO:0017049(GTP-Rho binding);GO:0051601(exocyst localization)	NA	up	no	1	turquoise	-0.246686	-0.521288	0.395206	0.0462886	0.0365398
LS00492	Lsat_1_v5_gn_1_19200.1	1	22661698	22664847	NA	NA	up	no	1	turquoise	-0.129867	-0.475399	0.658131	0.0732953	0.101407
LS00495	Lsat_1_v5_gn_1_19281.1	1	22765873	22769287	GO:0005524(ATP binding);GO:0006952(defense response);GO:0042742(defense response to bacterium);GO:0043531(ADP binding);GO:0048046(apoplast)	04626(Plant-pathogen interaction)	down	no	1	turquoise	-0.0151082	-0.265186	0.959117	0.33947	0.4656
LS00505	Lsat_1_v5_gn_1_20440.1	1	23904899	23908088	GO:0003723(RNA binding);GO:0003729(mRNA binding);GO:0005634(nucleus);GO:0005737(cytoplasm);GO:0006397(mRNA processing);GO:0008143(poly(A) binding)	03013(RNA transport)	up	no	1	turquoise	-0.134811	-0.654514	0.645879	0.0081069	0.0198643
LS00506	Lsat_1_v5_gn_1_20601.1	1	24025741	24025998	NA	NA	down	no	1	turquoise	0.0241317	0.0569165	0.934738	0.840327	0.83805
LS00507	Lsat_1_v5_gn_1_20621.1	1	24029453	24030529	NA	NA	up	no	1	turquoise	-0.215668	-0.401728	0.458994	0.137734	0.104793
LS00509	Lsat_1_v5_gn_1_20740.1	1	24091487	24095250	GO:0004674(protein serine/threonine kinase activity);GO:0005886(plasma membrane);GO:0006468(protein phosphorylation);GO:0006952(defense response);GO:0009506(plasmodesma)	NA	up	no	1	turquoise	-0.0801422	-0.216411	0.785357	0.438523	0.44885
LS00511	Lsat_1_v5_gn_1_20100.1	1	24338672	24342173	GO:0004674(protein serine/threonine kinase activity);GO:0005886(plasma membrane);GO:0006468(protein phosphorylation);GO:0006952(defense response);GO:0009506(plasmodesma)	NA	down	no	1	turquoise	-0.193971	-0.273693	0.506394	0.323609	0.231205
LS00524	Lsat_1_v5_gn_1_20960.1	1	24649243	24652186	GO:0004722(protein serine/threonine phosphatase activity);GO:0005739(mitochondrion);GO:0005829(cytosol);GO:0006470(protein dephosphorylation);GO:0046872(metal ion binding)	NA	up	no	1	turquoise	-0.141811	-0.253259	0.628675	0.362429	0.312607
LS00529	Lsat_1_v5_gn_1_21181.1	1	24822690	24826596	GO:0000228(nuclear chromosome);GO:0000445(THO complex part of transcription export complex);GO:0003729(mRNA binding);GO:0005634(nucleus);GO:0006406(mRNA export from nucleus);GO:0032786(positive regulation of DNA-templated transcription, elongation)	03013(RNA transport)	up	no	1	turquoise	-0.0937369	-0.532754	0.749928	0.0408828	0.0810459
LS00530	Lsat_1_v5_gn_1_21220.1	1	24843773	24846684	GO:0003674(molecular_function);GO:0005634(nucleus);GO:0005886(plasma membrane);GO:0008150(biological_process)	NA	up	yes	1	turquoise	-0.0177706	-0.12796	0.95192	0.649491	0.710215
LS00531	Lsat_1_v5_gn_1_21261.1	1	24876410	24882088	GO:0004806(triglyceride lipase activity);GO:0005576(extracellular region);GO:0006629(lipid metabolic process)	NA	up	no	1	turquoise	-0.243235	-0.208779	0.402063	0.455223	0.250881
LS00533	Lsat_1_v5_gn_1_21400.1	1	25217483	25219260	NA	NA	up	yes	1	turquoise	-0.248421	-0.414668	0.391783	0.124333	0.0807345
LS00537	Lsat_1_v5_gn_1_21660.1	1	25595034	25597946	GO:0004674(protein serine/threonine kinase activity);GO:0005524(ATP binding);GO:0005886(plasma membrane);GO:0006468(protein phosphorylation);GO:0016021(integral component of membrane);GO:0016301(kinase activity);GO:0046777(protein autophosphorylation)	NA	down	no	1	turquoise	0.0241832	-0.355506	0.934599	0.193464	0.374279
LS00541	Lsat_1_v5_gn_1_21861.1	1	25798682	25802335	GO:0000184(nuclear-transcribed mRNA catabolic process, nonsense-mediated decay);GO:0003723(RNA binding);GO:0003729(mRNA binding);GO:0003743(translation initiation factor activity);GO:0005515(protein binding);GO:0005634(nucleus);GO:0005829(cytosol);GO:0006413(translational initiation);GO:0006446(regulation of translational initiation);GO:0009651(response to salt stress);GO:0016032(viral process);G…	03013(RNA transport);03015(mRNA surveillance pathway);03018(RNA degradation)	up	no	1	turquoise	-0.213216	-0.374425	0.46424	0.169139	0.125081
LS00544	Lsat_1_v5_gn_1_22080.1	1	26234201	26240016	GO:0005871(kinesin complex);GO:0007018(microtubule-based movement);GO:0008574(ATP-dependent microtubule motor activity, plus-end-directed)	NA	up	no	1	turquoise	-0.320823	-0.359218	0.263404	0.188522	0.076196
LS00553	Lsat_1_v5_gn_1_22421.1	1	26646061	26647650	GO:0004674(protein serine/threonine kinase activity);GO:0005829(cytosol);GO:0006468(protein phosphorylation);GO:0035556(intracellular signal transduction)	NA	down	yes	1	turquoise	0.206821	0.707055	0.478056	0.00320094	0.00576549
LS00556	Lsat_1_v5_gn_1_22481.1	1	26660887	26662506	GO:0004842(ubiquitin-protein transferase activity);GO:0005515(protein binding);GO:0005634(nucleus);GO:0005737(cytoplasm);GO:0016567(protein ubiquitination)	NA	down	no	1	turquoise	0.195611	0.251641	0.502736	0.365607	0.253852
LS00566	Lsat_1_v5_gn_1_25520.1	1	27109030	27110067	GO:0016020(membrane);GO:0016709(oxidoreductase activity, acting on paired donors, with incorporation or reduction of molecular oxygen, NAD(P)H as one donor, and incorporation of one atom of oxygen);GO:0042343(indole glucosinolate metabolic process);GO:0044550(secondary metabolite biosynthetic process);GO:0098542(defense response to other organism)	NA	up	no	1	turquoise	-0.244	-0.387794	0.400538	0.153223	0.0982817
LS00578	Lsat_1_v5_gn_1_23561.1	1	27551340	27554048	GO:0005384(manganese ion transmembrane transporter activity);GO:0005634(nucleus);GO:0005802(trans-Golgi network);GO:0006875(cellular metal ion homeostasis);GO:0010015(root morphogenesis);GO:0015103(inorganic anion transmembrane transporter activity);GO:0016021(integral component of membrane);GO:0030001(metal ion transport);GO:0046873(metal ion transmembrane transporter activity);GO:0048767(root h…	NA	up	no	1	turquoise	-0.0985819	-0.538528	0.737408	0.0383458	0.0755239
LS00594	Lsat_1_v5_gn_1_24280.1	1	28829505	28830993	GO:0001046(core promoter sequence-specific DNA binding);GO:0001228(transcriptional activator activity, RNA polymerase II transcription regulatory region sequence-specific DNA binding);GO:0005634(nucleus);GO:0006366(transcription by RNA polymerase II)	04075(Plant hormone signal transduction);04712(Circadian rhythm - plant)	up	no	1	turquoise	-0.666403	-0.291205	0.00925536	0.292327	0.00624667
LS00598	Lsat_1_v5_gn_1_24401.1	1	28878573	28879961	GO:0010223(secondary shoot formation);GO:0016787(hydrolase activity);GO:1901601(strigolactone biosynthetic process)	NA	down	no	1	turquoise	0.28256	0.314549	0.327672	0.253521	0.123179
LS00600	Lsat_1_v5_gn_1_24441.1	1	28928149	28930269	GO:0000145(exocyst);GO:0005634(nucleus);GO:0005737(cytoplasm);GO:0005829(cytosol);GO:0006887(exocytosis);GO:0006904(vesicle docking involved in exocytosis)	NA	up	no	1	turquoise	-0.260563	-0.2752	0.368267	0.320845	0.169598
LS00604	Lsat_1_v5_gn_1_24520.1	1	28982592	28988147	GO:0003743(translation initiation factor activity);GO:0006413(translational initiation)	NA	up	no	1	turquoise	-0.268746	-0.473846	0.35286	0.074372	0.046822
LS00607	Lsat_1_v5_gn_1_24581.1	1	29026414	29029564	GO:0003723(RNA binding);GO:0003729(mRNA binding);GO:0005576(extracellular region);GO:0008150(biological_process)	03040(Spliceosome)	up	no	1	turquoise	-0.0713749	-0.499072	0.808416	0.0582391	0.115849
LS00632	Lsat_1_v5_gn_1_25441.1	1	29794716	29797256	GO:0004672(protein kinase activity);GO:0004674(protein serine/threonine kinase activity);GO:0005524(ATP binding);GO:0005886(plasma membrane);GO:0006468(protein phosphorylation);GO:0009755(hormone-mediated signaling pathway);GO:0016021(integral component of membrane);GO:0016301(kinase activity);GO:0042803(protein homodimerization activity)	NA	down	no	1	turquoise	-0.0017773	-0.0446248	0.995189	0.874524	0.905909
LS00649	Lsat_1_v5_gn_1_26120.1	1	30364984	30368191	GO:0003677(DNA binding);GO:0005516(calmodulin binding);GO:0005634(nucleus);GO:0006351(transcription, DNA-templated);GO:0006355(regulation of transcription, DNA-templated);GO:0006950(response to stress)	NA	up	no	1	turquoise	0.0494953	-0.499248	0.86656	0.0581361	0.201754
LS00651	Lsat_1_v5_gn_1_26160.1	1	30385010	30385201	NA	NA	up	no	1	turquoise	-0.250305	-0.129236	0.388083	0.646205	0.338179
LS00653	Lsat_1_v5_gn_1_26320.1	1	30479808	30484087	GO:0005516(calmodulin binding);GO:0005634(nucleus)	NA	up	yes	1	turquoise	-0.189197	-0.591202	0.517114	0.0202816	0.0277001
LS00656	Lsat_1_v5_gn_1_26441.1	1	30604280	30607058	GO:0005634(nucleus);GO:0008150(biological_process)	NA	up	no	1	turquoise	-0.262663	-0.214247	0.364278	0.443225	0.224881
LS00658	Lsat_1_v5_gn_1_26480.1	1	30662375	30664413	GO:0004672(protein kinase activity);GO:0004674(protein serine/threonine kinase activity);GO:0005524(ATP binding);GO:0005886(plasma membrane);GO:0006468(protein phosphorylation);GO:0007169(transmembrane receptor protein tyrosine kinase signaling pathway);GO:0016021(integral component of membrane)	NA	up	no	1	turquoise	-0.390231	-0.557934	0.167767	0.0306731	0.0089196
LS00662	Lsat_1_v5_gn_1_26561.1	1	30706719	30707536	GO:0005783(endoplasmic reticulum);GO:0005887(integral component of plasma membrane);GO:0019829(cation-transporting ATPase activity)	NA	up	no	1	turquoise	-0.483183	-0.251837	0.0800745	0.365221	0.05149
LS00666	Lsat_1_v5_gn_1_26821.1	1	30918114	30929712	GO:0004672(protein kinase activity);GO:0004712(protein serine/threonine/tyrosine kinase activity);GO:0005524(ATP binding);GO:0005575(cellular_component);GO:0006468(protein phosphorylation);GO:0016301(kinase activity)	00280(Valine, leucine and isoleucine degradation)	up	no	1	turquoise	-0.0509286	-0.0589666	0.862729	0.834648	0.783034
LS00669	Lsat_1_v5_gn_1_26920.1	1	31090392	31094035	GO:0000304(response to singlet oxygen);GO:0042651(thylakoid membrane)	03018(RNA degradation)	up	no	1	turquoise	-0.214232	-0.56298	0.462062	0.0288826	0.0309646
LS00672	Lsat_1_v5_gn_1_27020.1	1	31169871	31172486	GO:0004712(protein serine/threonine/tyrosine kinase activity);GO:0004713(protein tyrosine kinase activity);GO:0005524(ATP binding);GO:0005829(cytosol);GO:0005886(plasma membrane);GO:0016301(kinase activity)	NA	down	no	1	turquoise	-0.0620713	-0.0351682	0.833045	0.900977	0.808829
LS00676	Lsat_1_v5_gn_1_27101.1	1	31261213	31267366	GO:0000166(nucleotide binding);GO:0003824(catalytic activity);GO:0005634(nucleus);GO:0006364(rRNA processing);GO:0032040(small-subunit processome);GO:0034388(Pwp2p-containing subcomplex of 90S preribosome);GO:0080008(Cul4-RING E3 ubiquitin ligase complex)	03008(Ribosome biogenesis in eukaryotes)	up	no	1	turquoise	-0.297578	-0.669325	0.301476	0.00635064	0.0048697
LS00679	Lsat_1_v5_gn_1_27161.1	1	31285453	31288912	GO:0034219(carbohydrate transmembrane transport)	NA	up	no	1	turquoise	-0.564174	0.0722156	0.035593	0.798137	0.167393
LS00683	Lsat_1_v5_gn_1_28281.1	1	31425717	31432545	GO:0005515(protein binding);GO:0005524(ATP binding);GO:0005634(nucleus);GO:0006281(DNA repair);GO:0006952(defense response);GO:0009506(plasmodesma);GO:0009941(chloroplast envelope);GO:0016569(covalent chromatin modification);GO:0016887(ATPase activity);GO:0031935(regulation of chromatin silencing);GO:0042803(protein homodimerization activity);GO:0080188(RNA-directed DNA methylation);GO:1902290(po…	NA	up	yes	1	turquoise	-0.184818	-0.531296	0.527034	0.0415429	0.0491656
LS00688	Lsat_1_v5_gn_1_28101.1	1	31585467	31589581	GO:0000381(regulation of alternative mRNA splicing, via spliceosome);GO:0005634(nucleus);GO:0080009(mRNA methylation)	NA	up	no	1	turquoise	-0.0798876	-0.550279	0.786025	0.0335468	0.0761141
LS00689	Lsat_1_v5_gn_1_28080.1	1	31589134	31592589	GO:0003676(nucleic acid binding);GO:0005622(intracellular);GO:0005634(nucleus)	NA	up	no	1	turquoise	-0.544629	-0.606838	0.0440325	0.0164501	0.000999966
LS00692	Lsat_1_v5_gn_1_27900.1	1	31823768	31825598	GO:0005515(protein binding);GO:0005634(nucleus);GO:0007275(multicellular organism development);GO:0010199(organ boundary specification between lateral organs and the meristem)	NA	up	yes	1	turquoise	-0.0575505	0.21442	0.845066	0.442849	0.67876
LS00700	Lsat_1_v5_gn_1_27540.1	1	32159888	32163580	GO:0004674(protein serine/threonine kinase activity);GO:0005829(cytosol);GO:0006468(protein phosphorylation);GO:0035556(intracellular signal transduction)	NA	up	no	1	turquoise	-0.397044	-0.528675	0.15982	0.0427492	0.0114387
LS00701	Lsat_1_v5_gn_1_27520.1	1	32167988	32169116	GO:0003676(nucleic acid binding);GO:0005634(nucleus);GO:0008270(zinc ion binding);GO:0009793(embryo development ending in seed dormancy)	NA	up	yes	1	turquoise	0.0183902	-0.313646	0.950245	0.254961	0.433934
LS00705	Lsat_1_v5_gn_1_27380.1	1	32210828	32212588	GO:0003674(molecular_function);GO:0005634(nucleus);GO:0005739(mitochondrion);GO:0008150(biological_process)	NA	up	no	1	turquoise	-0.334976	-0.2965	0.24171	0.283234	0.102514
LS00709	Lsat_1_v5_gn_1_29601.1	1	32519342	32523892	GO:0005515(protein binding);GO:0005634(nucleus);GO:0006351(transcription, DNA-templated);GO:0009409(response to cold);GO:0009651(response to salt stress);GO:0009737(response to abscisic acid);GO:0009738(abscisic acid-activated signaling pathway);GO:0045892(negative regulation of transcription, DNA-templated);GO:0051365(cellular response to potassium ion starvation)	NA	up	yes	1	turquoise	-0.208456	-0.645699	0.474504	0.00931998	0.0132885
LS00714	Lsat_1_v5_gn_1_29481.1	1	32614502	32614741	NA	NA	down	yes	1	turquoise	0.117581	-0.203094	0.688918	0.467863	0.813635
LS00715	Lsat_1_v5_gn_1_29461.1	1	32626278	32627926	GO:0005215(transporter activity);GO:0005345(purine nucleobase transmembrane transporter activity);GO:0005886(plasma membrane);GO:0006810(transport);GO:0006863(purine nucleobase transport);GO:0015853(adenine transport);GO:0015854(guanine transport);GO:0016020(membrane);GO:0016021(integral component of membrane)	NA	down	no	1	turquoise	-0.134779	0.329226	0.645958	0.230826	0.589426
LS00719	Lsat_1_v5_gn_1_28440.1	1	32676601	32678665	GO:0005198(structural molecule activity);GO:0005618(cell wall);GO:0005730(nucleolus);GO:0005737(cytoplasm);GO:0005794(Golgi apparatus);GO:0005886(plasma membrane);GO:0007017(microtubule-based process);GO:0009506(plasmodesma);GO:0009651(response to salt stress);GO:0045298(tubulin complex);GO:0046686(response to cadmium ion)	04145(Phagosome)	down	no	1	turquoise	-0.0452112	-0.0824355	0.878028	0.770233	0.747856
LS00720	Lsat_1_v5_gn_1_28420.1	1	32681422	32685387	GO:0003676(nucleic acid binding);GO:0003700(DNA binding transcription factor activity);GO:0005515(protein binding);GO:0005634(nucleus);GO:0006351(transcription, DNA-templated);GO:0006355(regulation of transcription, DNA-templated);GO:0009741(response to brassinosteroid);GO:0009826(unidimensional cell growth);GO:0010228(vegetative to reproductive phase transition of meristem);GO:0033169(histone H3…	NA	up	yes	1	turquoise	-0.452758	-0.0939779	0.104022	0.739031	0.150986
LS00721	Lsat_1_v5_gn_1_28820.1	1	32973855	32978571	GO:0003676(nucleic acid binding);GO:0003700(DNA binding transcription factor activity);GO:0005515(protein binding);GO:0005634(nucleus);GO:0006351(transcription, DNA-templated);GO:0006355(regulation of transcription, DNA-templated);GO:0009741(response to brassinosteroid);GO:0009826(unidimensional cell growth);GO:0010228(vegetative to reproductive phase transition of meristem);GO:0033169(histone H3…	NA	up	yes	1	turquoise	-0.105612	-0.600772	0.71935	0.0178637	0.042364
LS00736	Lsat_1_v5_gn_1_29280.1	1	33363623	33366801	GO:0000154(rRNA modification);GO:0030515(snoRNA binding);GO:0031428(box C/D snoRNP complex);GO:0032040(small-subunit processome)	03008(Ribosome biogenesis in eukaryotes)	up	yes	1	turquoise	-0.251673	-0.419573	0.385409	0.119495	0.0767144
LS00739	Lsat_1_v5_gn_1_29121.1	1	33447083	33449404	GO:0005515(protein binding);GO:0005634(nucleus);GO:0006281(DNA repair);GO:0006351(transcription, DNA-templated);GO:0006355(regulation of transcription, DNA-templated);GO:0009909(regulation of flower development);GO:0010224(response to UV-B);GO:0010468(regulation of gene expression);GO:0016569(covalent chromatin modification);GO:0048364(root development);GO:2000024(regulation of leaf development)	NA	up	no	1	turquoise	-0.0474884	-0.619835	0.871929	0.0137117	0.0495144
LS00740	Lsat_1_v5_gn_1_29100.1	1	33451055	33456475	GO:0003887(DNA-directed DNA polymerase activity);GO:0005737(cytoplasm);GO:0006261(DNA-dependent DNA replication);GO:0008409(5'-3' exonuclease activity)	00230(Purine metabolism);00240(Pyrimidine metabolism);03030(DNA replication);03410(Base excision repair);03420(Nucleotide excision repair);03440(Homologous recombination)	up	yes	1	turquoise	-0.214045	-0.676583	0.462463	0.00560763	0.0085326
LS00745	Lsat_1_v5_gn_1_28960.1	1	33582699	33586062	GO:0004674(protein serine/threonine kinase activity);GO:0005524(ATP binding);GO:0005737(cytoplasm)	03008(Ribosome biogenesis in eukaryotes)	up	yes	1	turquoise	-0.16148	-0.700916	0.581284	0.00360282	0.00892768
LS00749	Lsat_1_v5_gn_1_33221.1	1	33643539	33646284	GO:0005634(nucleus);GO:0009793(embryo development ending in seed dormancy);GO:0009960(endosperm development)	NA	up	no	1	turquoise	-0.055125	-0.477459	0.851528	0.0718845	0.144259
LS00750	Lsat_1_v5_gn_1_33201.1	1	33656209	33661067	GO:0006855(drug transmembrane transport)	NA	up	no	1	turquoise	-0.288292	0.120692	0.317527	0.668317	0.676272
LS00754	Lsat_1_v5_gn_1_33061.1	1	33700707	33701361	GO:0003674(molecular_function);GO:0008150(biological_process);GO:0016021(integral component of membrane);GO:0031225(anchored component of membrane)	NA	down	no	1	turquoise	-0.237535	-0.0531528	0.413521	0.850773	0.466118
LS00761	Lsat_1_v5_gn_1_32821.1	1	33863502	33864071	GO:0006694(steroid biosynthetic process);GO:0009507(chloroplast);GO:0016021(integral component of membrane);GO:0016491(oxidoreductase activity);GO:0055114(oxidation-reduction process)	00906(Carotenoid biosynthesis)	down	no	1	turquoise	0.25888	0.622952	0.37148	0.013111	0.0120883
LS00764	Lsat_1_v5_gn_1_32721.1	1	34064088	34068874	GO:0005634(nucleus);GO:0005654(nucleoplasm);GO:0016020(membrane);GO:0043621(protein self-association)	NA	up	yes	1	turquoise	-0.20403	-0.575034	0.484145	0.0249257	0.0294924
LS00766	Lsat_1_v5_gn_1_32681.1	1	34076082	34079724	GO:0005739(mitochondrion);GO:0009982(pseudouridine synthase activity);GO:0019239(deaminase activity);GO:0031119(tRNA pseudouridine synthesis)	NA	up	no	1	turquoise	-0.00588565	-0.141506	0.984068	0.614931	0.70571
LS00772	Lsat_1_v5_gn_1_32281.1	1	34765525	34769330	GO:0000911(cytokinesis by cell plate formation);GO:0005886(plasma membrane);GO:0009507(chloroplast);GO:0009825(multidimensional cell growth);GO:0030136(clathrin-coated vesicle);GO:0040008(regulation of growth)	NA	up	no	1	turquoise	-0.0414835	-0.524267	0.888024	0.0448359	0.112736
LS00773	Lsat_1_v5_gn_1_32261.1	1	34817871	34819920	GO:0003677(DNA binding);GO:0003700(DNA binding transcription factor activity);GO:0005515(protein binding);GO:0005634(nucleus);GO:0006351(transcription, DNA-templated);GO:0009409(response to cold);GO:0010440(stomatal lineage progression);GO:0045893(positive regulation of transcription, DNA-templated);GO:0046983(protein dimerization activity);GO:0050826(response to freezing)	04016(MAPK signaling pathway - plant);04075(Plant hormone signal transduction)	up	no	1	turquoise	0.0165858	-0.0218701	0.955122	0.938335	0.987923
LS00774	Lsat_1_v5_gn_1_32200.1	1	34835166	34839315	GO:0003700(DNA binding transcription factor activity);GO:0005515(protein binding);GO:0005634(nucleus);GO:0006351(transcription, DNA-templated);GO:0008285(negative regulation of cell proliferation);GO:0009734(auxin-activated signaling pathway);GO:0009737(response to abscisic acid);GO:0009911(positive regulation of flower development);GO:0010047(fruit dehiscence);GO:0010150(leaf senescence);GO:0010…	04075(Plant hormone signal transduction)	up	no	1	turquoise	-0.107373	-0.516507	0.714847	0.0486917	0.085208
LS00775	Lsat_1_v5_gn_1_29960.1	1	35021342	35026067	GO:0000932(P-body);GO:0003676(nucleic acid binding);GO:0003723(RNA binding);GO:0003729(mRNA binding);GO:0004518(nuclease activity);GO:0005635(nuclear envelope);GO:0005737(cytoplasm);GO:0005783(endoplasmic reticulum);GO:0005829(cytosol);GO:0006397(mRNA processing);GO:0006402(mRNA catabolic process);GO:0009306(protein secretion);GO:0009506(plasmodesma);GO:0009651(response to salt stress);GO:0009686…	NA	up	yes	1	turquoise	-0.226194	-0.803545	0.436808	0.000307513	0.000698827
LS00780	Lsat_1_v5_gn_1_30101.1	1	35275621	35278435	GO:0003735(structural constituent of ribosome);GO:0006412(translation)	NA	up	no	1	turquoise	-0.0793416	-0.423235	0.787456	0.115969	0.178244
LS00785	Lsat_1_v5_gn_1_30241.1	1	35323955	35325703	GO:0005739(mitochondrion);GO:0008150(biological_process);GO:0008270(zinc ion binding);GO:0009451(RNA modification)	03440(Homologous recombination)	up	no	1	turquoise	-0.0815231	-0.390964	0.78174	0.149602	0.210234
LS00788	Lsat_1_v5_gn_1_29841.1	1	36022519	36027136	GO:0004601(peroxidase activity);GO:0005509(calcium ion binding);GO:0005634(nucleus);GO:0005887(integral component of plasma membrane);GO:0006952(defense response);GO:0009060(aerobic respiration);GO:0010053(root epidermal cell differentiation);GO:0016174(NAD(P)H oxidase activity);GO:0033198(response to ATP)	04016(MAPK signaling pathway - plant);04626(Plant-pathogen interaction)	up	no	1	turquoise	-0.228099	-0.452253	0.432852	0.0905385	0.0700342
LS00790	Lsat_1_v5_gn_1_30481.1	1	36041132	36046422	GO:0004601(peroxidase activity);GO:0005509(calcium ion binding);GO:0005515(protein binding);GO:0005634(nucleus);GO:0005794(Golgi apparatus);GO:0005886(plasma membrane);GO:0006952(defense response);GO:0007231(osmosensory signaling pathway);GO:0009408(response to heat);GO:0009611(response to wounding);GO:0016021(integral component of membrane);GO:0016174(NAD(P)H oxidase activity);GO:0033500(carbohy…	04016(MAPK signaling pathway - plant);04626(Plant-pathogen interaction)	up	no	1	turquoise	-0.108844	-0.547385	0.711092	0.0346843	0.0665496
LS00796	Lsat_1_v5_gn_1_30741.1	1	36419916	36426533	GO:0005737(cytoplasm)	NA	up	yes	1	turquoise	-0.321431	-0.58298	0.262449	0.0225521	0.0118457
LS00798	Lsat_1_v5_gn_1_30780.1	1	36454923	36460329	GO:0004674(protein serine/threonine kinase activity);GO:0005524(ATP binding);GO:0005886(plasma membrane);GO:0006468(protein phosphorylation);GO:0007169(transmembrane receptor protein tyrosine kinase signaling pathway);GO:0016021(integral component of membrane)	NA	up	no	1	turquoise	-0.141454	-0.457198	0.629547	0.0866351	0.107904
LS00800	Lsat_1_v5_gn_1_30821.1	1	36473430	36475586	NA	NA	up	no	1	turquoise	0.0545131	-0.0780565	0.853159	0.782159	0.947577
LS00802	Lsat_1_v5_gn_1_30880.1	1	36530722	36534374	GO:0004722(protein serine/threonine phosphatase activity);GO:0005634(nucleus);GO:0005886(plasma membrane);GO:0006470(protein dephosphorylation);GO:0046872(metal ion binding)	NA	down	no	1	turquoise	-0.129291	-0.552876	0.659564	0.0325501	0.056704
LS00805	Lsat_1_v5_gn_1_30941.1	1	36627939	36630398	GO:0004674(protein serine/threonine kinase activity);GO:0005886(plasma membrane)	NA	up	no	1	turquoise	-0.339008	-0.42133	0.235737	0.117794	0.0444191
LS00808	Lsat_1_v5_gn_1_31060.1	1	36734144	36734299	NA	NA	down	no	1	turquoise	0.0472508	-0.167724	0.872565	0.550177	0.752104
LS00809	Lsat_1_v5_gn_1_31080.1	1	36736757	36744433	GO:0000166(nucleotide binding);GO:0005524(ATP binding);GO:0005887(integral component of plasma membrane);GO:0016020(membrane);GO:0016021(integral component of membrane);GO:0016887(ATPase activity);GO:0042626(ATPase activity, coupled to transmembrane movement of substances);GO:0055085(transmembrane transport)	02010(ABC transporters)	up	yes	1	turquoise	-0.319019	-0.612602	0.266251	0.0151882	0.00859691
LS00811	Lsat_1_v5_gn_1_32181.1	1	36870542	36872469	NA	NA	up	yes	1	turquoise	0.114438	-0.517695	0.69687	0.0480865	0.238082
LS00816	Lsat_1_v5_gn_1_32080.1	1	36906212	36909731	GO:0004526(ribonuclease P activity);GO:0005655(nucleolar ribonuclease P complex);GO:0090502(RNA phosphodiester bond hydrolysis, endonucleolytic)	NA	up	yes	1	turquoise	-0.175367	-0.477295	0.548729	0.0719963	0.0786704
LS00819	Lsat_1_v5_gn_1_32000.1	1	37032833	37037293	GO:0000973(posttranscriptional tethering of RNA polymerase II gene DNA at nuclear periphery);GO:0003723(RNA binding);GO:0006405(RNA export from nucleus);GO:0006606(protein import into nucleus);GO:0008139(nuclear localization sequence binding);GO:0017056(structural constituent of nuclear pore);GO:0034398(telomere tethering at nuclear periphery);GO:0044614(nuclear pore cytoplasmic filaments)	03013(RNA transport)	up	yes	1	turquoise	-0.16587	-0.439774	0.570908	0.100937	0.106673
LS00821	Lsat_1_v5_gn_1_31841.1	1	37333531	37337395	GO:0005887(integral component of plasma membrane);GO:0008553(proton-exporting ATPase activity, phosphorylative mechanism);GO:0043231(intracellular membrane-bounded organelle);GO:0051453(regulation of intracellular pH);GO:1902600(proton transmembrane transport)	00190(Oxidative phosphorylation)	down	no	1	turquoise	-0.1925	-0.304036	0.509686	0.270586	0.201274
LS00824	Lsat_1_v5_gn_1_31700.1	1	37430046	37433253	NA	NA	up	no	1	turquoise	-0.651559	-0.346369	0.0115863	0.205979	0.00470044
LS00825	Lsat_1_v5_gn_1_31661.1	1	37472225	37475669	GO:0003674(molecular_function);GO:0008150(biological_process)	NA	up	no	1	turquoise	0.248474	-0.431974	0.391679	0.107846	0.577496
LS00826	Lsat_1_v5_gn_1_31481.1	1	37596543	37607514	GO:0007165(signal transduction);GO:0009507(chloroplast)	NA	up	no	1	turquoise	-0.260563	-0.17979	0.368267	0.52141	0.264114
LS00829	Lsat_1_v5_gn_1_31380.1	1	37641569	37644521	GO:0004370(glycerol kinase activity);GO:0005739(mitochondrion);GO:0006071(glycerol metabolic process);GO:0006641(triglyceride metabolic process);GO:0046167(glycerol-3-phosphate biosynthetic process)	00561(Glycerolipid metabolism);04626(Plant-pathogen interaction)	up	no	1	turquoise	0.0455173	-0.582539	0.877208	0.0226792	0.112477
LS00831	Lsat_1_v5_gn_1_31320.1	1	37766901	37775132	GO:0004004(ATP-dependent RNA helicase activity);GO:0010501(RNA secondary structure unwinding);GO:0071013(catalytic step 2 spliceosome)	NA	up	no	1	turquoise	0.0632163	-0.405033	0.830006	0.134222	0.347035
LS00841	Lsat_1_v5_gn_1_34180.1	1	38306348	38308961	GO:0003684(damaged DNA binding);GO:0003906(DNA-(apurinic or apyrimidinic site) lyase activity);GO:0005634(nucleus);GO:0006281(DNA repair);GO:0006284(base-excision repair);GO:0006289(nucleotide-excision repair);GO:0006979(response to oxidative stress);GO:0008270(zinc ion binding);GO:0008534(oxidized purine nucleobase lesion DNA N-glycosylase activity);GO:0019104(DNA N-glycosylase activity);GO:0140…	03410(Base excision repair)	up	no	1	turquoise	-0.261902	-0.517155	0.36572	0.0483606	0.0343198
LS00843	Lsat_1_v5_gn_1_34301.1	1	38442887	38447038	GO:0003729(mRNA binding);GO:0003924(GTPase activity);GO:0005525(GTP binding);GO:0005737(cytoplasm);GO:0005786(signal recognition particle, endoplasmic reticulum targeting);GO:0005829(cytosol);GO:0006614(SRP-dependent cotranslational protein targeting to membrane);GO:0006617(SRP-dependent cotranslational protein targeting to membrane, signal sequence recognition);GO:0008312(7S RNA binding)	03060(Protein export)	up	no	1	turquoise	-0.233648	-0.547462	0.421428	0.0346538	0.0315236
LS00851	Lsat_1_v5_gn_1_34501.1	1	38649572	38649904	NA	NA	down	no	1	turquoise	-0.300128	-0.0354449	0.297152	0.900202	0.395929
LS00853	Lsat_1_v5_gn_1_33260.1	1	38797545	38798581	GO:0000160(phosphorelay signal transduction system);GO:0005634(nucleus);GO:0005737(cytoplasm);GO:0009736(cytokinin-activated signaling pathway);GO:0009927(histidine phosphotransfer kinase activity);GO:0016310(phosphorylation);GO:0043424(protein histidine kinase binding)	04075(Plant hormone signal transduction)	down	no	1	turquoise	-0.114987	-0.28366	0.695478	0.305578	0.304658
LS00854	Lsat_1_v5_gn_1_33281.1	1	38823442	38824326	GO:0003674(molecular_function);GO:0005739(mitochondrion);GO:0009408(response to heat);GO:0009507(chloroplast);GO:0009644(response to high light intensity);GO:0042542(response to hydrogen peroxide)	04141(Protein processing in endoplasmic reticulum)	up	no	1	turquoise	0.167514	-0.156921	0.567042	0.576499	0.991364
LS00860	Lsat_1_v5_gn_1_33541.1	1	39075196	39078610	GO:0000028(ribosomal small subunit assembly);GO:0000462(maturation of SSU-rRNA from tricistronic rRNA transcript (SSU-rRNA, 5.8S rRNA, LSU-rRNA));GO:0030515(snoRNA binding);GO:0032040(small-subunit processome);GO:0034388(Pwp2p-containing subcomplex of 90S preribosome)	03008(Ribosome biogenesis in eukaryotes)	up	no	1	turquoise	-0.189705	-0.690947	0.515968	0.00434006	0.00836769
LS00868	Lsat_1_v5_gn_1_33841.1	1	39312204	39315349	GO:0003674(molecular_function);GO:0005576(extracellular region);GO:0005768(endosome);GO:0005794(Golgi apparatus);GO:0005802(trans-Golgi network);GO:0008150(biological_process);GO:0016020(membrane)	04120(Ubiquitin mediated proteolysis)	up	no	1	turquoise	-0.135013	-0.231936	0.645379	0.405529	0.349774
LS00872	Lsat_1_v5_gn_1_34020.1	1	39487005	39490768	GO:0005634(nucleus);GO:0005737(cytoplasm);GO:0006306(DNA methylation);GO:0006342(chromatin silencing);GO:0006351(transcription, DNA-templated);GO:0006417(regulation of translation);GO:0030422(production of siRNA involved in RNA interference);GO:0035197(siRNA binding);GO:0051607(defense response to virus)	NA	up	no	1	turquoise	-0.190086	-0.489212	0.51511	0.0642067	0.0664473
LS00881	Lsat_1_v5_gn_1_34861.1	1	39729361	39737063	GO:0006886(intracellular protein transport);GO:0006888(ER to Golgi vesicle-mediated transport);GO:0006890(retrograde vesicle-mediated transport, Golgi to ER);GO:0006891(intra-Golgi vesicle-mediated transport);GO:0030126(COPI vesicle coat)	NA	up	yes	1	turquoise	-0.245736	-0.525498	0.397087	0.0442456	0.0354503
LS00883	Lsat_1_v5_gn_1_34940.1	1	39812769	39817422	GO:0005887(integral component of plasma membrane);GO:0015116(sulfate transmembrane transporter activity)	NA	up	no	1	turquoise	-0.570369	-0.0998251	0.0331865	0.723364	0.0653587
LS00888	Lsat_1_v5_gn_1_35200.1	1	39961534	39963491	GO:0003735(structural constituent of ribosome);GO:0006412(translation)	NA	up	no	1	turquoise	-0.479015	-0.186233	0.0831001	0.506334	0.0786927
LS00892	Lsat_1_v5_gn_1_35280.1	1	39977088	39979034	GO:0003723(RNA binding);GO:0004519(endonuclease activity);GO:0005739(mitochondrion);GO:0006397(mRNA processing);GO:0008270(zinc ion binding);GO:0009507(chloroplast);GO:0016556(mRNA modification)	NA	up	no	1	turquoise	0.147248	-0.566218	0.61543	0.0277761	0.20291
LS00907	Lsat_1_v5_gn_1_36080.1	1	40648204	40653476	GO:0000139(Golgi membrane);GO:0005525(GTP binding);GO:0005634(nucleus);GO:0005737(cytoplasm);GO:0005774(vacuolar membrane);GO:0005783(endoplasmic reticulum);GO:0005789(endoplasmic reticulum membrane);GO:0005886(plasma membrane);GO:0006888(ER to Golgi vesicle-mediated transport);GO:0009832(plant-type cell wall biogenesis);GO:0009932(cell tip growth);GO:0010053(root epidermal cell differentiation);…	NA	up	no	1	turquoise	-0.374208	-0.590311	0.187461	0.0205187	0.00709533
LS00910	Lsat_1_v5_gn_1_36021.1	1	40718323	40721379	GO:0004004(ATP-dependent RNA helicase activity);GO:0010501(RNA secondary structure unwinding)	03040(Spliceosome)	up	no	1	turquoise	0.0544703	-0.575448	0.853274	0.0247976	0.124054
LS00912	Lsat_1_v5_gn_1_35981.1	1	40736073	40740967	GO:0007165(signal transduction);GO:0016021(integral component of membrane)	NA	up	no	1	turquoise	-0.258151	-0.809542	0.372877	0.000255312	0.000436534
LS00916	Lsat_1_v5_gn_1_36141.1	1	40928659	40936550	GO:0000325(plant-type vacuole);GO:0005524(ATP binding);GO:0005774(vacuolar membrane);GO:0005886(plasma membrane);GO:0008559(xenobiotic transmembrane transporting ATPase activity);GO:0016021(integral component of membrane);GO:0042626(ATPase activity, coupled to transmembrane movement of substances);GO:0055085(transmembrane transport)	02010(ABC transporters)	up	no	1	turquoise	-0.298548	-0.659214	0.299827	0.00751281	0.00557136
LS00917	Lsat_1_v5_gn_1_36320.1	1	40961681	40968219	GO:0000159(protein phosphatase type 2A complex);GO:0000166(nucleotide binding);GO:0000278(mitotic cell cycle);GO:0004722(protein serine/threonine phosphatase activity);GO:0005515(protein binding);GO:0005737(cytoplasm);GO:0005829(cytosol);GO:0006470(protein dephosphorylation);GO:0019888(protein phosphatase regulator activity);GO:0032502(developmental process);GO:0050790(regulation of catalytic act…	03015(mRNA surveillance pathway)	up	no	1	turquoise	-0.226682	-0.508983	0.435792	0.0526585	0.0459062
LS00920	Lsat_1_v5_gn_1_36421.1	1	41042501	41046401	GO:0004843(thiol-dependent ubiquitin-specific protease activity);GO:0005516(calmodulin binding);GO:0005634(nucleus);GO:0006511(ubiquitin-dependent protein catabolic process);GO:0009506(plasmodesma);GO:0016579(protein deubiquitination);GO:0036459(thiol-dependent ubiquitinyl hydrolase activity)	NA	up	no	1	turquoise	-0.134711	-0.328158	0.646126	0.232433	0.229842
LS00926	Lsat_1_v5_gn_1_36600.1	1	41164273	41167106	GO:0003723(RNA binding);GO:0005737(cytoplasm);GO:0006396(RNA processing);GO:0008173(RNA methyltransferase activity);GO:0009409(response to cold)	NA	up	no	1	turquoise	-0.433884	-0.557961	0.121133	0.0306633	0.00606844
LS00934	Lsat_1_v5_gn_1_36841.1	1	41380218	41384234	GO:0004652(polynucleotide adenylyltransferase activity);GO:0005634(nucleus);GO:0006378(mRNA polyadenylation)	03015(mRNA surveillance pathway)	up	no	1	turquoise	-0.177225	-0.59493	0.544436	0.0193117	0.0288284
LS00943	Lsat_1_v5_gn_1_35860.1	1	41885915	41886148	GO:0003674(molecular_function);GO:0005739(mitochondrion);GO:0008150(biological_process)	NA	down	no	1	turquoise	-0.0411804	-0.218572	0.888838	0.433851	0.50457
LS00945	Lsat_1_v5_gn_1_35820.1	1	41953771	41958349	GO:0004012(phospholipid-translocating ATPase activity);GO:0005802(trans-Golgi network);GO:0005886(plasma membrane);GO:0048194(Golgi vesicle budding)	NA	up	yes	1	turquoise	-0.223877	-0.640604	0.441645	0.0100832	0.0126521
LS00948	Lsat_1_v5_gn_1_35640.1	1	42094626	42096105	GO:0003674(molecular_function);GO:0005634(nucleus);GO:0008150(biological_process)	NA	up	yes	1	turquoise	0.102369	-0.332607	0.727664	0.225784	0.528776
LS00949	Lsat_1_v5_gn_1_35621.1	1	42112089	42115424	GO:0000724(double-strand break repair via homologous recombination);GO:0003677(DNA binding);GO:0005515(protein binding);GO:0005634(nucleus);GO:0005737(cytoplasm);GO:0005829(cytosol);GO:0005886(plasma membrane);GO:0006281(DNA repair);GO:0006334(nucleosome assembly);GO:0009294(DNA mediated transformation);GO:0016444(somatic cell DNA recombination);GO:0042393(histone binding);GO:0042802(identical pr…	NA	up	yes	1	turquoise	-0.125938	-0.720972	0.667924	0.00242158	0.00855525
LS00950	Lsat_1_v5_gn_1_35540.1	1	42136479	42143673	GO:0005524(ATP binding);GO:0005739(mitochondrion);GO:0005774(vacuolar membrane);GO:0005829(cytosol);GO:0006458('de novo' protein folding);GO:0042026(protein refolding);GO:0044183(protein binding involved in protein folding);GO:0045041(protein import into mitochondrial intermembrane space);GO:0046686(response to cadmium ion);GO:0051082(unfolded protein binding);GO:0061077(chaperone-mediated protei…	03018(RNA degradation)	up	no	1	turquoise	-0.176767	-0.482813	0.545492	0.0683091	0.075031
LS00951	Lsat_1_v5_gn_1_35460.1	1	42184167	42190204	GO:0000938(GARP complex);GO:0003674(molecular_function);GO:0007030(Golgi organization);GO:0016021(integral component of membrane);GO:0032456(endocytic recycling);GO:0042147(retrograde transport, endosome to Golgi);GO:0048193(Golgi vesicle transport);GO:1990745(EARP complex)	NA	up	yes	1	turquoise	-0.250579	-0.744236	0.387547	0.00146298	0.00210898
LS00954	Lsat_1_v5_gn_1_37181.1	1	42367196	42369039	GO:0004722(protein serine/threonine phosphatase activity);GO:0005515(protein binding);GO:0005634(nucleus);GO:0005737(cytoplasm);GO:0006470(protein dephosphorylation);GO:0009738(abscisic acid-activated signaling pathway);GO:0046872(metal ion binding)	04016(MAPK signaling pathway - plant);04075(Plant hormone signal transduction)	up	yes	1	turquoise	-0.0153654	-0.502921	0.958422	0.0560229	0.147603
LS00957	Lsat_1_v5_gn_1_37500.1	1	42657364	42666535	GO:0004674(protein serine/threonine kinase activity);GO:0005634(nucleus);GO:0005737(cytoplasm);GO:0006897(endocytosis);GO:0008360(regulation of cell shape);GO:0016055(Wnt signaling pathway);GO:0018105(peptidyl-serine phosphorylation)	NA	up	no	1	turquoise	-0.379096	-0.704508	0.181303	0.00336308	0.0013217
LS00958	Lsat_1_v5_gn_1_37481.1	1	42902351	42904965	GO:0003674(molecular_function);GO:0005634(nucleus);GO:0008150(biological_process)	NA	down	no	1	turquoise	0.0341333	-0.330384	0.907779	0.229091	0.428652
LS00967	Lsat_1_v5_gn_1_38241.1	1	43529656	43532559	GO:0008728(GTP diphosphokinase activity);GO:0008893(guanosine-3',5'-bis(diphosphate) 3'-diphosphatase activity);GO:0009507(chloroplast);GO:0015969(guanosine tetraphosphate metabolic process);GO:0042594(response to starvation)	NA	up	no	1	turquoise	-0.0965766	-0.285165	0.742583	0.302908	0.324594
LS00971	Lsat_1_v5_gn_1_38060.1	1	43702764	43707304	GO:0000124(SAGA complex);GO:0001102(RNA polymerase II activating transcription factor binding);GO:0003677(DNA binding);GO:0003743(translation initiation factor activity);GO:0004402(histone acetyltransferase activity);GO:0005515(protein binding);GO:0005634(nucleus);GO:0005669(transcription factor TFIID complex);GO:0006352(DNA-templated transcription, initiation);GO:0006355(regulation of transcript…	03022(Basal transcription factors)	up	no	1	turquoise	-0.0940231	-0.478705	0.749187	0.0710409	0.118746
LS00973	Lsat_1_v5_gn_1_38001.1	1	43778586	43782059	GO:0003924(GTPase activity);GO:0005525(GTP binding);GO:0005737(cytoplasm);GO:0016787(hydrolase activity);GO:0019003(GDP binding)	NA	up	no	1	turquoise	0.0189812	-0.598564	0.948648	0.0184007	0.08635
LS00974	Lsat_1_v5_gn_1_37980.1	1	43786636	43788539	GO:0000502(proteasome complex);GO:0004298(threonine-type endopeptidase activity);GO:0005634(nucleus);GO:0005737(cytoplasm);GO:0005774(vacuolar membrane);GO:0005829(cytosol);GO:0005839(proteasome core complex);GO:0006511(ubiquitin-dependent protein catabolic process);GO:0008233(peptidase activity);GO:0010043(response to zinc ion)	03050(Proteasome)	up	no	1	turquoise	0.014536	-0.293421	0.960665	0.2885	0.462264
LS00977	Lsat_1_v5_gn_1_37921.1	1	43843641	43844752	GO:0003674(molecular_function);GO:0005634(nucleus);GO:0009630(gravitropism);GO:0009958(positive gravitropism)	NA	up	no	1	turquoise	0.181325	-0.0067155	0.535009	0.98105	0.665743
LS00980	Lsat_1_v5_gn_1_37860.1	1	43876021	43878408	GO:0000145(exocyst);GO:0005634(nucleus);GO:0006887(exocytosis);GO:0006904(vesicle docking involved in exocytosis)	NA	up	no	1	turquoise	-0.14536	-0.270712	0.620017	0.329118	0.286232
LS00985	Lsat_1_v5_gn_1_37760.1	1	44003397	44005050	GO:0003674(molecular_function);GO:0009507(chloroplast);GO:0010051(xylem and phloem pattern formation)	NA	up	no	1	turquoise	-0.109429	-0.460899	0.709599	0.083793	0.123577
LS00987	Lsat_1_v5_gn_1_37700.1	1	44058087	44058786	NA	NA	down	no	1	turquoise	-0.0581409	-0.0840468	0.843494	0.765857	0.720822
LS00990	Lsat_1_v5_gn_1_38501.1	1	44203617	44209846	GO:0004439(phosphatidylinositol-4,5-bisphosphate 5-phosphatase activity);GO:0005634(nucleus);GO:0005774(vacuolar membrane);GO:0007033(vacuole organization);GO:0036092(phosphatidylinositol-3-phosphate biosynthetic process);GO:0042578(phosphoric ester hydrolase activity)	00562(Inositol phosphate metabolism);04070(Phosphatidylinositol signaling system)	up	no	1	turquoise	-0.0639932	-0.532738	0.827945	0.0408902	0.0946679
LS01002	Lsat_1_v5_gn_1_39180.1	1	44796801	44803953	GO:0000285(1-phosphatidylinositol-3-phosphate 5-kinase activity);GO:0005524(ATP binding);GO:0005737(cytoplasm);GO:0005739(mitochondrion);GO:0005768(endosome);GO:0006458('de novo' protein folding);GO:0007005(mitochondrion organization);GO:0007033(vacuole organization);GO:0007165(signal transduction);GO:0008270(zinc ion binding);GO:0009555(pollen development);GO:0010008(endosome membrane);GO:001025…	00562(Inositol phosphate metabolism);04070(Phosphatidylinositol signaling system);04145(Phagosome)	up	yes	1	turquoise	-0.301921	-0.552709	0.294133	0.0326138	0.018782
LS01003	Lsat_1_v5_gn_1_39200.1	1	44804208	44806563	GO:0003677(DNA binding);GO:0005575(cellular_component);GO:0008150(biological_process)	NA	up	yes	1	turquoise	0.312153	-0.287761	0.27725	0.298333	0.97125
LS01007	Lsat_1_v5_gn_1_39781.1	1	45132385	45135121	GO:0008540(proteasome regulatory particle, base subcomplex);GO:0017025(TBP-class protein binding);GO:0030433(ubiquitin-dependent ERAD pathway);GO:0031595(nuclear proteasome complex);GO:0031597(cytosolic proteasome complex);GO:0036402(proteasome-activating ATPase activity);GO:0045899(positive regulation of RNA polymerase II transcriptional preinitiation complex assembly)	03050(Proteasome)	up	no	1	turquoise	-0.0311165	-0.43804	0.915902	0.102446	0.20266
LS01015	Lsat_1_v5_gn_1_39500.1	1	45339710	45341526	GO:0005794(Golgi apparatus);GO:0008375(acetylglucosaminyltransferase activity);GO:0016020(membrane);GO:0016021(integral component of membrane);GO:0016051(carbohydrate biosynthetic process);GO:0016757(transferase activity, transferring glycosyl groups)	NA	up	no	1	turquoise	-0.239566	0.0894387	0.409418	0.751259	0.711525
LS01019	Lsat_1_v5_gn_1_39381.1	1	45380956	45389617	GO:0003674(molecular_function);GO:0008150(biological_process);GO:0009507(chloroplast);GO:0009536(plastid)	NA	up	no	1	turquoise	-0.106047	-0.727931	0.718237	0.0020935	0.00886324
LS01024	Lsat_1_v5_gn_1_39941.1	1	45539021	45542288	GO:0004674(protein serine/threonine kinase activity);GO:0005634(nucleus);GO:0005737(cytoplasm);GO:0006468(protein phosphorylation);GO:0035556(intracellular signal transduction)	NA	up	no	1	turquoise	-0.13769	-0.424563	0.638783	0.114708	0.13492
LS01028	Lsat_1_v5_gn_1_39821.1	1	45675429	45679724	GO:0003677(DNA binding);GO:0003700(DNA binding transcription factor activity);GO:0005634(nucleus);GO:0006351(transcription, DNA-templated);GO:0006355(regulation of transcription, DNA-templated);GO:0016021(integral component of membrane);GO:0046872(metal ion binding)	NA	up	no	1	turquoise	-0.156918	-0.74779	0.592145	0.00134843	0.00429968
LS01029	Lsat_1_v5_gn_1_39801.1	1	45681455	45683121	GO:0004519(endonuclease activity);GO:0005739(mitochondrion);GO:0009451(RNA modification);GO:0009507(chloroplast);GO:0009553(embryo sac development);GO:0009555(pollen development);GO:0009793(embryo development ending in seed dormancy);GO:0019843(rRNA binding);GO:0048868(pollen tube development)	NA	up	no	1	turquoise	-0.103151	-0.289075	0.725656	0.296033	0.311445
LS01030	Lsat_1_v5_gn_1_40580.1	1	45701253	45704825	GO:0005634(nucleus);GO:0043565(sequence-specific DNA binding);GO:0045944(positive regulation of transcription by RNA polymerase II)	NA	up	yes	1	turquoise	0.0533213	-0.391357	0.856339	0.149157	0.355884
LS01033	Lsat_1_v5_gn_1_40680.1	1	45726283	45730157	GO:0003677(DNA binding);GO:0005634(nucleus);GO:0006306(DNA methylation);GO:0008168(methyltransferase activity)	NA	up	no	1	turquoise	-0.215865	-0.410223	0.458575	0.128831	0.0992528
LS01038	Lsat_1_v5_gn_1_40420.1	1	45887014	45889566	GO:0004650(polygalacturonase activity);GO:0005576(extracellular region);GO:0005618(cell wall);GO:0005975(carbohydrate metabolic process);GO:0009831(plant-type cell wall modification involved in multidimensional cell growth);GO:0071555(cell wall organization)	00040(Pentose and glucuronate interconversions)	up	yes	1	turquoise	-0.219343	0.0131286	0.451186	0.962962	0.608175
LS01039	Lsat_1_v5_gn_1_40321.1	1	45972114	45992933	GO:0005622(intracellular);GO:0006623(protein targeting to vacuole);GO:0019898(extrinsic component of membrane);GO:0045053(protein retention in Golgi apparatus)	NA	up	yes	1	turquoise	-0.453272	-0.701064	0.103581	0.00359269	0.000640509
LS01042	Lsat_1_v5_gn_1_40261.1	1	46050706	46050855	GO:0004857(enzyme inhibitor activity)	NA	down	yes	1	turquoise	0.0757459	0.355098	0.796901	0.194012	0.25745
LS01043	Lsat_1_v5_gn_1_40241.1	1	46077268	46079373	GO:0003723(RNA binding);GO:0003729(mRNA binding);GO:0005739(mitochondrion);GO:0005840(ribosome);GO:0009507(chloroplast);GO:0009570(chloroplast stroma);GO:0009579(thylakoid);GO:0009735(response to cytokinin);GO:0016020(membrane)	03010(Ribosome)	up	no	1	turquoise	-0.0384632	-0.48128	0.896135	0.0693197	0.152184
LS01044	Lsat_1_v5_gn_1_40220.1	1	46080771	46086218	GO:0003676(nucleic acid binding);GO:0005634(nucleus);GO:0008270(zinc ion binding);GO:0009793(embryo development ending in seed dormancy)	04120(Ubiquitin mediated proteolysis)	up	yes	1	turquoise	-0.0542945	-0.571536	0.853743	0.0260289	0.0734865
LS01048	Lsat_1_v5_gn_1_40080.1	1	46177639	46181094	GO:0005737(cytoplasm);GO:0016192(vesicle-mediated transport);GO:0042594(response to starvation)	NA	up	no	1	turquoise	-0.418162	-0.480054	0.136769	0.0701354	0.0153215
LS01052	Lsat_1_v5_gn_1_40720.1	1	46530003	46534151	GO:0000139(Golgi membrane);GO:0005783(endoplasmic reticulum);GO:0005789(endoplasmic reticulum membrane);GO:0005794(Golgi apparatus);GO:0005976(polysaccharide metabolic process);GO:0009737(response to abscisic acid);GO:0009834(plant-type secondary cell wall biogenesis);GO:0010411(xyloglucan metabolic process);GO:0016021(integral component of membrane);GO:0016491(oxidoreductase activity);GO:0016740…	NA	up	no	1	turquoise	-0.172212	-0.560194	0.556057	0.0298611	0.0413293
LS01054	Lsat_1_v5_gn_1_41680.1	1	46879607	46880917	GO:0003677(DNA binding);GO:0003700(DNA binding transcription factor activity);GO:0005515(protein binding);GO:0005634(nucleus);GO:0006351(transcription, DNA-templated);GO:0006355(regulation of transcription, DNA-templated);GO:0046983(protein dimerization activity)	NA	down	no	1	turquoise	-0.118566	0.417489	0.686432	0.121535	0.399882
LS01062	Lsat_1_v5_gn_1_41240.1	1	47481741	47484923	GO:0003700(DNA binding transcription factor activity);GO:0005515(protein binding);GO:0005634(nucleus);GO:0006351(transcription, DNA-templated);GO:0006355(regulation of transcription, DNA-templated);GO:0009555(pollen development);GO:0009942(longitudinal axis specification);GO:0030010(establishment of cell polarity);GO:0043565(sequence-specific DNA binding)	04626(Plant-pathogen interaction)	up	no	1	turquoise	-0.0535372	-0.485005	0.855763	0.0668834	0.13854
LS01063	Lsat_1_v5_gn_1_41201.1	1	47493536	47498403	GO:0004712(protein serine/threonine/tyrosine kinase activity);GO:0005524(ATP binding);GO:0005634(nucleus);GO:0006355(regulation of transcription, DNA-templated);GO:0006468(protein phosphorylation);GO:0016301(kinase activity)	NA	up	no	1	turquoise	-0.210304	-0.516052	0.470508	0.0489254	0.0478649
LS01064	Lsat_1_v5_gn_1_41141.1	1	47630032	47630776	GO:0003989(acetyl-CoA carboxylase activity);GO:0006633(fatty acid biosynthetic process)	00620(Pyruvate metabolism);00640(Propanoate metabolism);00061(Fatty acid biosynthesis)	up	no	1	turquoise	-0.224669	-0.446036	0.43999	0.0956197	0.0745898
LS01066	Lsat_1_v5_gn_1_41100.1	1	47653560	47658153	GO:0005634(nucleus)	04712(Circadian rhythm - plant)	up	no	1	turquoise	-0.0959976	-0.363052	0.744079	0.183506	0.227934
LS01071	Lsat_1_v5_gn_1_40980.1	1	47795063	47796935	GO:0004497(monooxygenase activity);GO:0044550(secondary metabolite biosynthetic process)	NA	up	no	1	turquoise	0.039165	-0.478334	0.89425	0.0712914	0.218003
LS01072	Lsat_1_v5_gn_1_41861.1	1	47838362	47841855	GO:0003677(DNA binding);GO:0005634(nucleus);GO:0008150(biological_process)	NA	up	no	1	turquoise	-0.0617063	-0.448528	0.834014	0.0935594	0.166853
LS01073	Lsat_1_v5_gn_1_41821.1	1	47891674	47895550	GO:0005739(mitochondrion);GO:0008150(biological_process);GO:0016757(transferase activity, transferring glycosyl groups)	03013(RNA transport)	up	no	1	turquoise	-0.524111	-0.679965	0.054377	0.00528577	0.000401267
LS01076	Lsat_1_v5_gn_1_42081.1	1	48017856	48019172	GO:0000027(ribosomal large subunit assembly);GO:0003735(structural constituent of ribosome);GO:0005761(mitochondrial ribosome)	03010(Ribosome)	down	no	1	turquoise	-0.0625285	-0.138731	0.831831	0.621953	0.610504
LS01077	Lsat_1_v5_gn_1_42061.1	1	48027674	48031101	GO:0003700(DNA binding transcription factor activity);GO:0005634(nucleus);GO:0006355(regulation of transcription, DNA-templated);GO:0043565(sequence-specific DNA binding)	NA	up	no	1	turquoise	0.122483	-0.636987	0.676576	0.0106541	0.105562
LS01082	Lsat_1_v5_gn_1_41920.1	1	48067065	48070262	GO:0003723(RNA binding);GO:0005739(mitochondrion);GO:0008150(biological_process);GO:0008270(zinc ion binding)	00500(Starch and sucrose metabolism)	up	yes	1	turquoise	-0.125505	-0.482481	0.669006	0.0685273	0.0988126
LS01088	Lsat_1_v5_gn_1_45020.1	1	48357363	48359465	GO:0000963(mitochondrial RNA processing);GO:0003723(RNA binding);GO:0004519(endonuclease activity);GO:0005739(mitochondrion);GO:0008270(zinc ion binding);GO:0009507(chloroplast);GO:0016554(cytidine to uridine editing);GO:0043231(intracellular membrane-bounded organelle);GO:0080156(mitochondrial mRNA modification)	NA	up	yes	1	turquoise	-0.112785	-0.352323	0.701062	0.197767	0.224021
LS01089	Lsat_1_v5_gn_1_45000.1	1	48368243	48371652	GO:0003674(molecular_function)	NA	up	yes	1	turquoise	-0.576767	-0.425114	0.0308303	0.114188	0.00563905
LS01095	Lsat_1_v5_gn_1_45280.1	1	48739247	48744142	GO:0007165(signal transduction);GO:0016020(membrane)	NA	up	no	1	turquoise	0.029467	-0.52792	0.920347	0.0431011	0.154152
LS01098	Lsat_1_v5_gn_1_45380.1	1	48816160	48816933	GO:0003674(molecular_function);GO:0008150(biological_process)	NA	down	no	1	turquoise	-0.0187405	0.254269	0.949299	0.360451	0.537307
LS01104	Lsat_1_v5_gn_1_43161.1	1	49176612	49186428	GO:0005886(plasma membrane);GO:0016021(integral component of membrane);GO:0042626(ATPase activity, coupled to transmembrane movement of substances)	02010(ABC transporters)	up	yes	1	turquoise	-0.0558066	-0.470046	0.849711	0.0770544	0.150599
LS01110	Lsat_1_v5_gn_1_44040.1	1	49494878	49499027	GO:0000338(protein deneddylation);GO:0005515(protein binding);GO:0005634(nucleus);GO:0005737(cytoplasm);GO:0005770(late endosome);GO:0005774(vacuolar membrane);GO:0006897(endocytosis);GO:0007033(vacuole organization);GO:0008237(metallopeptidase activity);GO:0015031(protein transport);GO:0016020(membrane);GO:0016021(integral component of membrane);GO:0016926(protein desumoylation);GO:0019941(modif…	04144(Endocytosis)	up	yes	1	turquoise	-0.0856466	-0.668702	0.770962	0.00641794	0.0231285
LS01112	Lsat_1_v5_gn_1_44081.1	1	49582463	49584399	GO:0000132(establishment of mitotic spindle orientation);GO:0000913(preprophase band assembly);GO:0003674(molecular_function);GO:0005634(nucleus);GO:0009574(preprophase band);GO:0016020(membrane)	NA	up	no	1	turquoise	-0.276697	-0.138223	0.338235	0.623241	0.293454
LS01113	Lsat_1_v5_gn_1_44140.1	1	49636566	49639890	GO:0005643(nuclear pore);GO:0005654(nucleoplasm);GO:0005829(cytosol);GO:0006607(NLS-bearing protein import into nucleus);GO:0008139(nuclear localization sequence binding)	NA	up	no	1	turquoise	-0.0613691	-0.417502	0.83491	0.121522	0.199078
LS01115	Lsat_1_v5_gn_1_44261.1	1	49685113	49689034	GO:0000156(phosphorelay response regulator activity);GO:0003677(DNA binding);GO:0003700(DNA binding transcription factor activity);GO:0005515(protein binding);GO:0005634(nucleus);GO:0006351(transcription, DNA-templated);GO:0006355(regulation of transcription, DNA-templated);GO:0009723(response to ethylene);GO:0009735(response to cytokinin);GO:0009736(cytokinin-activated signaling pathway);GO:0009…	04075(Plant hormone signal transduction)	up	no	1	turquoise	-0.29458	-0.183713	0.306605	0.512208	0.223468
LS01119	Lsat_1_v5_gn_1_43941.1	1	50163383	50168414	GO:0005634(nucleus);GO:0043565(sequence-specific DNA binding);GO:0045944(positive regulation of transcription by RNA polymerase II)	NA	up	no	1	turquoise	-0.134906	-0.543281	0.645645	0.0363467	0.0594817
LS01121	Lsat_1_v5_gn_1_43901.1	1	50180264	50187108	GO:0005737(cytoplasm)	NA	up	yes	1	turquoise	-0.232357	-0.473032	0.424073	0.0749405	0.0587425
LS01123	Lsat_1_v5_gn_1_45601.1	1	50252602	50254559	GO:0007165(signal transduction);GO:0016020(membrane)	NA	up	no	1	turquoise	-0.102323	-0.667881	0.727783	0.00650732	0.0209581
LS01129	Lsat_1_v5_gn_1_43600.1	1	50509472	50511913	GO:0003677(DNA binding);GO:0003700(DNA binding transcription factor activity);GO:0005634(nucleus);GO:0006351(transcription, DNA-templated);GO:0006355(regulation of transcription, DNA-templated);GO:0009793(embryo development ending in seed dormancy)	NA	down	no	1	turquoise	-0.174776	-0.0253223	0.550099	0.928623	0.6191
LS01135	Lsat_1_v5_gn_1_43320.1	1	50730335	50732758	GO:0007165(signal transduction);GO:0016020(membrane)	NA	up	no	1	turquoise	-0.39829	-0.687737	0.158393	0.00460132	0.0014544
LS01136	Lsat_1_v5_gn_1_43720.1	1	50820298	50823765	GO:0000139(Golgi membrane);GO:0005794(Golgi apparatus);GO:0006486(protein glycosylation);GO:0008378(galactosyltransferase activity);GO:0010405(arabinogalactan protein metabolic process);GO:0016021(integral component of membrane);GO:0016757(transferase activity, transferring glycosyl groups);GO:0016758(transferase activity, transferring hexosyl groups);GO:0018258(protein O-linked glycosylation via…	NA	up	no	1	turquoise	-0.15693	-0.327761	0.592116	0.233032	0.20939
LS01138	Lsat_1_v5_gn_1_43760.1	1	50833280	50839272	GO:0003674(molecular_function);GO:0005634(nucleus)	04141(Protein processing in endoplasmic reticulum)	up	no	1	turquoise	-0.33931	-0.668124	0.235292	0.00648077	0.00345816
LS01139	Lsat_1_v5_gn_1_43780.1	1	50843588	50851383	GO:0003677(DNA binding);GO:0005634(nucleus);GO:0006355(regulation of transcription, DNA-templated);GO:0042800(histone methyltransferase activity (H3-K4 specific));GO:0046872(metal ion binding);GO:0051568(histone H3-K4 methylation)	NA	up	yes	1	turquoise	-0.280386	-0.539204	0.331567	0.0380566	0.024888
LS01145	Lsat_1_v5_gn_1_42900.1	1	50907490	50915899	GO:0003677(DNA binding);GO:0003678(DNA helicase activity);GO:0004386(helicase activity);GO:0005524(ATP binding);GO:0005634(nucleus);GO:0006338(chromatin remodeling);GO:0008283(cell proliferation);GO:0009733(response to auxin);GO:0009736(cytokinin-activated signaling pathway);GO:0009739(response to gibberellin);GO:0009788(negative regulation of abscisic acid-activated signaling pathway);GO:0016569…	NA	up	yes	1	turquoise	-0.234608	-0.561385	0.419468	0.0294397	0.0275144
LS01147	Lsat_1_v5_gn_1_42821.1	1	50961201	50961503	NA	NA	down	no	1	turquoise	-0.0904244	-0.191417	0.758521	0.494352	0.473858
LS01150	Lsat_1_v5_gn_1_42721.1	1	51119435	51121130	NA	NA	up	yes	1	turquoise	-0.384979	-0.483043	0.174066	0.0681583	0.0194036
LS01153	Lsat_1_v5_gn_1_42641.1	1	51168730	51176399	GO:0004674(protein serine/threonine kinase activity);GO:0005524(ATP binding);GO:0005576(extracellular region);GO:0006468(protein phosphorylation);GO:0016021(integral component of membrane);GO:0016301(kinase activity);GO:0016310(phosphorylation)	NA	down	no	1	turquoise	0.364824	-0.576105	0.199653	0.024595	0.460964
LS01154	Lsat_1_v5_gn_1_42621.1	1	51180852	51188010	GO:0004674(protein serine/threonine kinase activity);GO:0005886(plasma membrane);GO:0006468(protein phosphorylation);GO:0006952(defense response);GO:0009506(plasmodesma)	NA	up	yes	1	turquoise	-0.0157724	-0.485756	0.957321	0.0663995	0.164186
LS01164	Lsat_1_v5_gn_0_18301.1	1	51825483	51828366	GO:0004335(galactokinase activity);GO:0004340(glucokinase activity);GO:0004496(mevalonate kinase activity);GO:0005524(ATP binding);GO:0005737(cytoplasm);GO:0005829(cytosol);GO:0006020(inositol metabolic process);GO:0008266(poly(U) RNA binding);GO:0009702(L-arabinokinase activity);GO:0016125(sterol metabolic process);GO:0016301(kinase activity);GO:0016310(phosphorylation);GO:0019287(isopentenyl di…	00040(Pentose and glucuronate interconversions);00053(Ascorbate and aldarate metabolism);00520(Amino sugar and nucleotide sugar metabolism)	up	no	1	turquoise	0.000718218	-0.412207	0.998056	0.12681	0.26459
LS01166	Lsat_1_v5_gn_0_18260.1	1	51863134	51866130	GO:0008150(biological_process);GO:0016757(transferase activity, transferring glycosyl groups)	03013(RNA transport)	up	no	1	turquoise	-0.152162	-0.246364	0.603554	0.376079	0.309184
LS01170	Lsat_1_v5_gn_1_42160.1	1	52061179	52064819	GO:0004176(ATP-dependent peptidase activity);GO:0005634(nucleus);GO:0006508(proteolysis);GO:0008233(peptidase activity);GO:0046872(metal ion binding)	NA	up	no	1	turquoise	-0.170553	-0.163517	0.559925	0.560365	0.399476
LS01172	Lsat_1_v5_gn_1_45680.1	1	52101408	52102256	GO:0004485(methylcrotonoyl-CoA carboxylase activity);GO:0008300(isoprenoid catabolic process)	00620(Pyruvate metabolism);00640(Propanoate metabolism);00061(Fatty acid biosynthesis)	up	no	1	turquoise	-0.369007	-0.194041	0.194157	0.48834	0.147146
LS01177	Lsat_1_v5_gn_1_45940.1	1	52684220	52688635	GO:0004672(protein kinase activity);GO:0004674(protein serine/threonine kinase activity);GO:0005524(ATP binding);GO:0005783(endoplasmic reticulum);GO:0005886(plasma membrane);GO:0006468(protein phosphorylation);GO:0007169(transmembrane receptor protein tyrosine kinase signaling pathway);GO:0009506(plasmodesma);GO:0016021(integral component of membrane);GO:0016301(kinase activity)	NA	up	no	1	turquoise	-0.200292	-0.408673	0.49236	0.130425	0.108743
LS01180	Lsat_1_v5_gn_1_46240.1	1	53100830	53103349	GO:0003674(molecular_function);GO:0005739(mitochondrion);GO:0008150(biological_process);GO:0016021(integral component of membrane)	NA	down	no	1	turquoise	0.139161	-0.163227	0.635168	0.56107	0.938777
LS01186	Lsat_1_v5_gn_1_46500.1	1	53351445	53353934	GO:0003674(molecular_function);GO:0005739(mitochondrion);GO:0008150(biological_process);GO:0016021(integral component of membrane)	NA	down	yes	1	turquoise	0.289507	-0.0954876	0.315399	0.734977	0.627091
LS01188	Lsat_1_v5_gn_1_46601.1	1	53410542	53416431	GO:0003746(translation elongation factor activity);GO:0006414(translational elongation);GO:0009507(chloroplast)	NA	up	no	1	turquoise	-0.105538	-0.47737	0.719539	0.071945	0.113163
LS01189	Lsat_1_v5_gn_1_46661.1	1	53535760	53544763	GO:0009507(chloroplast);GO:0010223(secondary shoot formation);GO:0016121(carotene catabolic process);GO:0016702(oxidoreductase activity, acting on single donors with incorporation of molecular oxygen, incorporation of two atoms of oxygen);GO:1901601(strigolactone biosynthetic process)	00906(Carotenoid biosynthesis)	down	yes	1	turquoise	-0.237036	-0.162926	0.414531	0.561802	0.31202
LS01190	Lsat_1_v5_gn_1_46700.1	1	53571542	53574614	GO:0003700(DNA binding transcription factor activity);GO:0005634(nucleus)	04136(Autophagy - other eukaryotes)	up	no	1	turquoise	0.0903565	-0.469609	0.758698	0.0773673	0.281384
LS01195	Lsat_1_v5_gn_1_47140.1	1	54372149	54376361	GO:0007165(signal transduction);GO:0016020(membrane)	NA	down	yes	1	turquoise	0.047432	-0.279501	0.87208	0.31303	0.538029
LS01204	Lsat_1_v5_gn_1_49160.1	1	54862017	54864864	GO:0003674(molecular_function);GO:0005739(mitochondrion);GO:0008150(biological_process);GO:0009507(chloroplast)	NA	up	yes	1	turquoise	-0.150237	-0.719021	0.608194	0.00252058	0.0073691
LS01207	Lsat_1_v5_gn_1_49060.1	1	54898888	54900105	GO:0003735(structural constituent of ribosome);GO:0005762(mitochondrial large ribosomal subunit)	03010(Ribosome)	up	no	1	turquoise	-0.172581	-0.538144	0.555196	0.0385106	0.0499209
LS01216	Lsat_1_v5_gn_1_49821.1	1	55656177	55660470	GO:0007165(signal transduction);GO:0016020(membrane)	NA	up	no	1	turquoise	-0.250792	-0.503947	0.387129	0.0554426	0.0411896
LS01225	Lsat_1_v5_gn_1_50100.1	1	56593430	56595115	GO:0003674(molecular_function);GO:0005886(plasma membrane);GO:0008150(biological_process);GO:0016021(integral component of membrane)	NA	down	no	1	turquoise	0.0232068	0.182161	0.937235	0.51584	0.598529
LS01226	Lsat_1_v5_gn_1_48761.1	1	56620660	56625172	GO:0005634(nucleus);GO:0008168(methyltransferase activity);GO:0032259(methylation)	NA	up	no	1	turquoise	0.0118461	-0.180957	0.96794	0.518665	0.66177
LS01228	Lsat_1_v5_gn_1_48540.1	1	57113634	57115978	GO:0003674(molecular_function);GO:0005634(nucleus);GO:0005886(plasma membrane);GO:0008150(biological_process);GO:0009506(plasmodesma)	NA	up	no	1	turquoise	0.0150008	-0.365812	0.959408	0.179949	0.346607
LS01231	Lsat_1_v5_gn_1_48480.1	1	57247965	57252238	GO:0003677(DNA binding);GO:0005737(cytoplasm);GO:0006355(regulation of transcription, DNA-templated);GO:0080008(Cul4-RING E3 ubiquitin ligase complex)	NA	up	no	1	turquoise	-0.227933	-0.432989	0.433195	0.106929	0.0800875
LS01233	Lsat_1_v5_gn_1_48421.1	1	57289126	57289799	NA	NA	up	no	1	turquoise	-0.260563	-0.276801	0.368267	0.317923	0.16823
LS01243	Lsat_1_v5_gn_1_48021.1	1	57478343	57478897	GO:0004197(cysteine-type endopeptidase activity);GO:0004222(metalloendopeptidase activity);GO:0030176(integral component of endoplasmic reticulum membrane);GO:0071586(CAAX-box protein processing)	00900(Terpenoid backbone biosynthesis)	up	no	1	turquoise	0.285768	-0.058297	0.321971	0.836502	0.567841
LS01251	Lsat_1_v5_gn_1_49360.1	1	57791224	57794499	GO:0003676(nucleic acid binding);GO:0005622(intracellular);GO:0005634(nucleus);GO:0008150(biological_process)	NA	up	no	1	turquoise	-0.0779006	-0.469762	0.791238	0.0772571	0.135999
LS01255	Lsat_1_v5_gn_1_50861.1	1	58730747	58734644	GO:0000139(Golgi membrane);GO:0005829(cytosol);GO:0006890(retrograde vesicle-mediated transport, Golgi to ER);GO:0009506(plasmodesma);GO:0015031(protein transport);GO:0016020(membrane);GO:0030126(COPI vesicle coat);GO:0051645(Golgi localization)	NA	up	no	1	turquoise	-0.238713	-0.493669	0.41114	0.0614564	0.048239
LS01257	Lsat_1_v5_gn_1_50801.1	1	58827689	58829059	NA	NA	up	no	1	turquoise	0.0424516	-0.144905	0.885427	0.60637	0.788692
LS01259	Lsat_1_v5_gn_1_50761.1	1	58931388	58932961	GO:0003700(DNA binding transcription factor activity);GO:0005515(protein binding);GO:0005634(nucleus);GO:0005886(plasma membrane);GO:0006355(regulation of transcription, DNA-templated);GO:0010629(negative regulation of gene expression);GO:1900037(regulation of cellular response to hypoxia)	NA	down	no	1	turquoise	0.134	-0.629662	0.647882	0.0118869	0.119091
LS01260	Lsat_1_v5_gn_1_50700.1	1	58958495	58962164	GO:0000287(magnesium ion binding);GO:0004743(pyruvate kinase activity);GO:0005737(cytoplasm);GO:0005829(cytosol);GO:0006096(glycolytic process);GO:0016020(membrane);GO:0016301(kinase activity);GO:0030955(potassium ion binding);GO:0046686(response to cadmium ion)	00010(Glycolysis / Gluconeogenesis);00620(Pyruvate metabolism);00230(Purine metabolism)	up	no	1	turquoise	-0.195288	-0.380547	0.503456	0.161721	0.132025
LS01264	Lsat_1_v5_gn_1_50620.1	1	59007939	59010639	GO:0003674(molecular_function);GO:0005634(nucleus);GO:0008150(biological_process)	00562(Inositol phosphate metabolism);04070(Phosphatidylinositol signaling system)	up	no	1	turquoise	-0.102476	-0.383378	0.727388	0.158365	0.199865
LS01271	Lsat_1_v5_gn_1_50421.1	1	59236794	59239243	GO:0001666(response to hypoxia);GO:0004674(protein serine/threonine kinase activity);GO:0004712(protein serine/threonine/tyrosine kinase activity);GO:0005515(protein binding);GO:0005524(ATP binding);GO:0005634(nucleus);GO:0005789(endoplasmic reticulum membrane);GO:0009686(gibberellin biosynthetic process);GO:0009723(response to ethylene);GO:0009744(response to sucrose);GO:0009750(response to fruc…	04016(MAPK signaling pathway - plant);04075(Plant hormone signal transduction)	up	no	1	turquoise	0.223703	0.128098	0.44201	0.649136	0.375739
LS01272	Lsat_1_v5_gn_1_50121.1	1	59259675	59261580	GO:0001666(response to hypoxia);GO:0004674(protein serine/threonine kinase activity);GO:0004712(protein serine/threonine/tyrosine kinase activity);GO:0005515(protein binding);GO:0005524(ATP binding);GO:0005634(nucleus);GO:0005789(endoplasmic reticulum membrane);GO:0009686(gibberellin biosynthetic process);GO:0009723(response to ethylene);GO:0009744(response to sucrose);GO:0009750(response to fruc…	04016(MAPK signaling pathway - plant);04075(Plant hormone signal transduction)	up	yes	1	turquoise	-0.0894528	-0.711672	0.761047	0.00292298	0.0127671
LS01273	Lsat_1_v5_gn_1_50141.1	1	59266439	59268016	GO:0003677(DNA binding);GO:0003700(DNA binding transcription factor activity);GO:0005515(protein binding);GO:0005634(nucleus);GO:0006351(transcription, DNA-templated);GO:0006355(regulation of transcription, DNA-templated);GO:0009408(response to heat);GO:0010200(response to chitin);GO:0043565(sequence-specific DNA binding)	NA	down	no	1	turquoise	-0.110304	-0.365578	0.707371	0.180249	0.211833
LS01277	Lsat_1_v5_gn_1_50241.1	1	59606302	59608165	GO:0003677(DNA binding);GO:0003700(DNA binding transcription factor activity);GO:0005634(nucleus);GO:0006351(transcription, DNA-templated);GO:0006355(regulation of transcription, DNA-templated);GO:0009909(regulation of flower development);GO:0010200(response to chitin);GO:0042803(protein homodimerization activity);GO:0046621(negative regulation of organ growth);GO:0048441(petal development);GO:00…	NA	up	no	1	turquoise	-0.479729	-0.262087	0.0825764	0.345356	0.0494911
LS01281	Lsat_1_v5_gn_1_52741.1	1	59888156	59890659	GO:0004004(ATP-dependent RNA helicase activity);GO:0006413(translational initiation);GO:0010468(regulation of gene expression);GO:0010501(RNA secondary structure unwinding)	NA	up	yes	1	turquoise	-0.0559665	-0.680577	0.849285	0.00522909	0.0242084
LS01282	Lsat_1_v5_gn_1_52700.1	1	59914347	59923048	GO:0005739(mitochondrion);GO:0008150(biological_process)	NA	down	yes	1	turquoise	0.0830833	-0.121339	0.777657	0.666635	0.914865
LS01285	Lsat_1_v5_gn_1_52640.1	1	59943205	59943634	NA	NA	down	no	1	turquoise	0.382827	-0.108649	0.176692	0.699915	0.477738
LS01286	Lsat_1_v5_gn_1_52621.1	1	59951535	59957770	GO:0003677(DNA binding);GO:0005515(protein binding);GO:0005634(nucleus);GO:0006355(regulation of transcription, DNA-templated);GO:0016746(transferase activity, transferring acyl groups);GO:0046872(metal ion binding)	04136(Autophagy - other eukaryotes)	up	yes	1	turquoise	-0.300116	-0.563491	0.297172	0.028706	0.0170841
LS01303	Lsat_1_v5_gn_1_51541.1	1	60667330	60669692	GO:0005634(nucleus)	NA	up	no	1	turquoise	-0.0841412	-0.569229	0.774892	0.0267763	0.0636609
LS01304	Lsat_1_v5_gn_1_51600.1	1	60773578	60776922	GO:0005737(cytoplasm);GO:0016740(transferase activity)	00740(Riboflavin metabolism)	up	no	1	turquoise	-0.0940184	-0.528146	0.749199	0.0429954	0.0838095
LS01306	Lsat_1_v5_gn_1_51641.1	1	60780481	60782554	GO:0004478(methionine adenosyltransferase activity);GO:0005829(cytosol)	00270(Cysteine and methionine metabolism)	up	no	1	turquoise	-0.153472	0.405206	0.600403	0.134041	0.473365
LS01310	Lsat_1_v5_gn_1_52361.1	1	61144280	61150544	GO:0016021(integral component of membrane);GO:0042626(ATPase activity, coupled to transmembrane movement of substances);GO:0055085(transmembrane transport)	02010(ABC transporters)	up	no	1	turquoise	-0.112419	-0.171909	0.701991	0.540123	0.472007
LS01312	Lsat_1_v5_gn_1_52320.1	1	61154068	61155998	GO:0000981(RNA polymerase II transcription factor activity, sequence-specific DNA binding);GO:0005634(nucleus);GO:0006357(regulation of transcription by RNA polymerase II)	NA	up	no	1	turquoise	-0.0965205	-0.522668	0.742728	0.0456117	0.0861827
LS01315	Lsat_1_v5_gn_1_52061.1	1	61401143	61404543	GO:0005515(protein binding);GO:0005524(ATP binding);GO:0005654(nucleoplasm);GO:0005730(nucleolus);GO:0005794(Golgi apparatus);GO:0005829(cytosol);GO:0005856(cytoskeleton);GO:0005886(plasma membrane);GO:0007049(cell cycle);GO:0009524(phragmoplast);GO:0015031(protein transport);GO:0016787(hydrolase activity);GO:0045732(positive regulation of protein catabolic process);GO:0046686(response to cadmium…	04141(Protein processing in endoplasmic reticulum)	up	yes	1	turquoise	-0.118007	-0.663686	0.687842	0.00697987	0.0198899
LS01320	Lsat_1_v5_gn_1_51940.1	1	61507525	61522975	GO:0002221(pattern recognition receptor signaling pathway);GO:0004675(transmembrane receptor protein serine/threonine kinase activity);GO:0005515(protein binding);GO:0005524(ATP binding);GO:0005886(plasma membrane);GO:0006468(protein phosphorylation);GO:0007166(cell surface receptor signaling pathway);GO:0016301(kinase activity);GO:0080142(regulation of salicylic acid biosynthetic process)	NA	down	no	1	turquoise	-0.310374	-0.328141	0.280143	0.232459	0.0979417
LS01336	Lsat_1_v5_gn_1_53261.1	1	62162703	62168772	GO:0001736(establishment of planar polarity);GO:0002237(response to molecule of bacterial origin);GO:0003729(mRNA binding);GO:0005515(protein binding);GO:0005634(nucleus);GO:0005789(endoplasmic reticulum membrane);GO:0005886(plasma membrane);GO:0006970(response to osmotic stress);GO:0006979(response to oxidative stress);GO:0008219(cell death);GO:0009408(response to heat);GO:0009651(response to sa…	04016(MAPK signaling pathway - plant);04075(Plant hormone signal transduction)	up	no	1	turquoise	-0.170103	-0.547144	0.560977	0.0347803	0.0469324
LS01341	Lsat_1_v5_gn_1_54260.1	1	63180973	63185196	GO:0000387(spliceosomal snRNP assembly);GO:0000481(maturation of 5S rRNA);GO:0045292(mRNA cis splicing, via spliceosome);GO:0046540(U4/U6 x U5 tri-snRNP complex)	03040(Spliceosome)	up	no	1	turquoise	-0.170371	-0.646887	0.560351	0.00914868	0.0171084
LS01346	Lsat_1_v5_gn_1_54041.1	1	63339292	63342668	GO:0005643(nuclear pore);GO:0005654(nucleoplasm);GO:0005829(cytosol);GO:0006607(NLS-bearing protein import into nucleus);GO:0008139(nuclear localization sequence binding)	NA	up	no	1	turquoise	0.0812403	-0.550709	0.78248	0.0333804	0.167671
LS01347	Lsat_1_v5_gn_1_54021.1	1	63344184	63347046	GO:0004004(ATP-dependent RNA helicase activity);GO:0006364(rRNA processing);GO:0010501(RNA secondary structure unwinding)	NA	up	no	1	turquoise	-0.055733	-0.484186	0.849907	0.0674135	0.137831
LS01348	Lsat_1_v5_gn_1_54000.1	1	63347025	63349316	GO:0003674(molecular_function);GO:0005739(mitochondrion);GO:0008150(biological_process)	00500(Starch and sucrose metabolism)	up	no	1	turquoise	0.0450511	-0.637298	0.878457	0.0106039	0.0701545
LS01351	Lsat_1_v5_gn_1_53921.1	1	63395881	63398495	GO:0005516(calmodulin binding);GO:0005634(nucleus);GO:0005886(plasma membrane);GO:0008150(biological_process)	NA	up	no	1	turquoise	-0.135244	-0.603167	0.644808	0.0172947	0.0345869
LS01354	Lsat_1_v5_gn_1_53840.1	1	63424130	63429985	GO:0004842(ubiquitin-protein transferase activity);GO:0005634(nucleus);GO:0005737(cytoplasm)	04120(Ubiquitin mediated proteolysis)	up	yes	1	turquoise	-0.318923	-0.687744	0.266402	0.00460073	0.00307287
LS01356	Lsat_1_v5_gn_1_53780.1	1	63472020	63476992	GO:0004672(protein kinase activity);GO:0004674(protein serine/threonine kinase activity);GO:0005524(ATP binding);GO:0005576(extracellular region);GO:0005886(plasma membrane);GO:0006468(protein phosphorylation);GO:0009506(plasmodesma);GO:0016021(integral component of membrane);GO:0016301(kinase activity)	NA	up	no	1	turquoise	-0.239256	-0.615764	0.410043	0.0145284	0.0151582
LS01358	Lsat_1_v5_gn_1_53661.1	1	63604961	63605632	GO:0002020(protease binding);GO:0004869(cysteine-type endopeptidase inhibitor activity);GO:0005576(extracellular region);GO:0006952(defense response);GO:0006972(hyperosmotic response);GO:0006979(response to oxidative stress);GO:0009409(response to cold);GO:0009414(response to water deprivation);GO:2000117(negative regulation of cysteine-type endopeptidase activity)	NA	down	no	1	turquoise	-0.0899112	-0.258728	0.759855	0.351798	0.370359
LS01360	Lsat_1_v5_gn_1_53600.1	1	63631685	63635581	GO:0016165(linoleate 13S-lipoxygenase activity)	00591(Linoleic acid metabolism);00592(alpha-Linolenic acid metabolism)	down	no	1	turquoise	-0.260559	0.36064	0.368274	0.186652	0.756979
LS01363	Lsat_1_v5_gn_1_53400.1	1	63906484	63910003	GO:0004674(protein serine/threonine kinase activity);GO:0005886(plasma membrane);GO:0006468(protein phosphorylation);GO:0006952(defense response);GO:0009506(plasmodesma)	NA	down	no	1	turquoise	0.150189	-0.0758852	0.608311	0.78809	0.859627
LS01369	Lsat_1_v5_gn_1_54840.1	1	64179772	64185205	GO:0008195(phosphatidate phosphatase activity)	00561(Glycerolipid metabolism);00564(Glycerophospholipid metabolism)	up	no	1	turquoise	-0.219486	-0.493174	0.450886	0.0617575	0.0543693
LS01371	Lsat_1_v5_gn_1_54801.1	1	64236117	64237588	GO:0003674(molecular_function);GO:0008150(biological_process);GO:0009507(chloroplast);GO:0016021(integral component of membrane)	NA	down	no	1	turquoise	-0.168146	-0.027226	0.565559	0.923271	0.627498
LS01372	Lsat_1_v5_gn_1_54780.1	1	64241322	64245574	GO:0005576(extracellular region);GO:0005829(cytosol);GO:0009507(chloroplast)	NA	up	no	1	turquoise	-0.215535	-0.559283	0.459279	0.0301862	0.031784
LS01383	Lsat_1_v5_gn_1_55881.1	1	64763364	64769452	GO:0003674(molecular_function);GO:0005634(nucleus);GO:0008150(biological_process)	NA	up	no	1	turquoise	-0.506235	-0.263508	0.0647322	0.342649	0.0399739
LS01389	Lsat_1_v5_gn_1_55661.1	1	65023575	65028156	GO:0005515(protein binding);GO:0005524(ATP binding);GO:0005737(cytoplasm);GO:0005829(cytosol)	NA	up	no	1	turquoise	-0.331526	-0.339548	0.246894	0.215652	0.0809135
LS01390	Lsat_1_v5_gn_1_55640.1	1	65030201	65033083	GO:0003723(RNA binding);GO:0004519(endonuclease activity);GO:0005739(mitochondrion);GO:0009451(RNA modification);GO:0009507(chloroplast);GO:0009793(embryo development ending in seed dormancy)	NA	up	yes	1	turquoise	-0.158974	-0.519483	0.587239	0.0471854	0.0628412
LS01391	Lsat_1_v5_gn_1_55601.1	1	65059919	65065454	GO:0001732(formation of cytoplasmic translation initiation complex);GO:0002188(translation reinitiation);GO:0003729(mRNA binding);GO:0003743(translation initiation factor activity);GO:0005515(protein binding);GO:0005737(cytoplasm);GO:0005829(cytosol);GO:0005852(eukaryotic translation initiation factor 3 complex);GO:0005886(plasma membrane);GO:0006413(translational initiation);GO:0043614(multi-eIF…	03013(RNA transport)	up	no	1	turquoise	-0.221483	-0.352117	0.446671	0.198047	0.13635
LS01393	Lsat_1_v5_gn_1_55521.1	1	65106954	65109827	GO:0003677(DNA binding);GO:0005096(GTPase activator activity);GO:0005634(nucleus);GO:0005794(Golgi apparatus);GO:0005829(cytosol);GO:0016192(vesicle-mediated transport);GO:0046872(metal ion binding)	04144(Endocytosis)	up	no	1	turquoise	-0.035451	-0.405308	0.904234	0.133933	0.236761
LS01394	Lsat_1_v5_gn_1_55500.1	1	65109506	65115788	GO:0005451(monovalent cation:proton antiporter activity);GO:0006885(regulation of pH);GO:0012505(endomembrane system)	NA	up	no	1	turquoise	-0.364003	-0.221708	0.200743	0.427117	0.131234
LS01397	Lsat_1_v5_gn_1_55401.1	1	65178633	65180039	GO:0003674(molecular_function);GO:0008150(biological_process);GO:0016021(integral component of membrane)	NA	down	no	1	turquoise	0.313749	-0.0362554	0.274669	0.897931	0.482136
LS01402	Lsat_1_v5_gn_1_55221.1	1	65465579	65467189	GO:0005634(nucleus);GO:0005694(chromosome);GO:0018024(histone-lysine N-methyltransferase activity);GO:0046872(metal ion binding)	00310(Lysine degradation)	up	no	1	turquoise	-0.416986	-0.244564	0.137991	0.379689	0.0846929
LS01411	Lsat_1_v5_gn_1_56161.1	1	65744608	65747077	GO:0003725(double-stranded RNA binding);GO:0005515(protein binding);GO:0005634(nucleus);GO:0005737(cytoplasm);GO:0010267(production of ta-siRNAs involved in RNA interference);GO:0016032(viral process);GO:0035196(production of miRNAs involved in gene silencing by miRNA);GO:0051607(defense response to virus);GO:0060145(viral gene silencing in virus induced gene silencing);GO:0070919(production of s…	04144(Endocytosis)	up	no	1	turquoise	-0.0954253	-0.528277	0.745559	0.0429346	0.0831071
LS01425	Lsat_1_v5_gn_1_56460.1	1	65951853	65959568	GO:0004843(thiol-dependent ubiquitin-specific protease activity);GO:0005515(protein binding);GO:0005634(nucleus);GO:0005737(cytoplasm);GO:0005829(cytosol);GO:0006511(ubiquitin-dependent protein catabolic process);GO:0009867(jasmonic acid mediated signaling pathway);GO:0016579(protein deubiquitination);GO:0036459(thiol-dependent ubiquitinyl hydrolase activity)	NA	up	yes	1	turquoise	-0.256762	-0.641236	0.375544	0.00998596	0.00983295
LS01426	Lsat_1_v5_gn_1_56481.1	1	65962932	65965732	GO:0003674(molecular_function);GO:0005575(cellular_component);GO:0008150(biological_process)	NA	up	yes	1	turquoise	-0.325198	-0.267632	0.256577	0.334866	0.127025
LS01427	Lsat_1_v5_gn_1_56540.1	1	66023038	66025308	GO:0005634(nucleus);GO:0008150(biological_process);GO:0016021(integral component of membrane);GO:0017022(myosin binding);GO:0030133(transport vesicle)	NA	up	no	1	turquoise	-0.0759684	-0.39321	0.796316	0.147071	0.212765
LS01432	Lsat_1_v5_gn_1_56901.1	1	66434336	66439632	GO:0005886(plasma membrane);GO:0016021(integral component of membrane);GO:0042626(ATPase activity, coupled to transmembrane movement of substances)	02010(ABC transporters)	up	yes	1	turquoise	-0.215168	-0.348252	0.460061	0.203359	0.143728
LS01433	Lsat_1_v5_gn_1_56881.1	1	66456360	66458988	GO:0000287(magnesium ion binding);GO:0005634(nucleus);GO:0005737(cytoplasm);GO:0005829(cytosol);GO:0005986(sucrose biosynthetic process);GO:0009506(plasmodesma);GO:0016757(transferase activity, transferring glycosyl groups);GO:0046686(response to cadmium ion);GO:0050307(sucrose-phosphate phosphatase activity)	00500(Starch and sucrose metabolism)	down	no	1	turquoise	-0.164935	-0.35302	0.573112	0.196819	0.177588
LS01437	Lsat_1_v5_gn_1_58580.1	1	66552831	66555091	NA	NA	up	yes	1	turquoise	0.0458552	-0.382916	0.876302	0.15891	0.359533
LS01438	Lsat_1_v5_gn_1_58540.1	1	66580195	66582830	GO:0004683(calmodulin-dependent protein kinase activity);GO:0005516(calmodulin binding);GO:0005634(nucleus);GO:0005737(cytoplasm);GO:0005886(plasma membrane);GO:0009738(abscisic acid-activated signaling pathway);GO:0009931(calcium-dependent protein serine/threonine kinase activity);GO:0018105(peptidyl-serine phosphorylation);GO:0035556(intracellular signal transduction);GO:0046777(protein autopho…	04626(Plant-pathogen interaction)	up	yes	1	turquoise	-0.422167	-0.429632	0.132665	0.109983	0.0229401
LS01439	Lsat_1_v5_gn_1_58521.1	1	66594409	66597186	GO:0003674(molecular_function);GO:0005634(nucleus);GO:0008150(biological_process)	NA	up	no	1	turquoise	-0.0523582	0.0389317	0.85891	0.890437	0.976816
LS01440	Lsat_1_v5_gn_1_58500.1	1	66597865	66599243	NA	NA	down	no	1	turquoise	0.168538	0.452481	0.56464	0.0903557	0.0968138
LS01448	Lsat_1_v5_gn_1_58301.1	1	66777167	66782974	GO:0004004(ATP-dependent RNA helicase activity);GO:0005634(nucleus);GO:0005737(cytoplasm);GO:0006396(RNA processing)	03018(RNA degradation)	up	no	1	turquoise	-0.317992	-0.528928	0.267879	0.0426317	0.0210174
LS01452	Lsat_1_v5_gn_1_58180.1	1	66894809	66898420	GO:0005739(mitochondrion);GO:0006869(lipid transport);GO:0009507(chloroplast);GO:0009707(chloroplast outer membrane);GO:0009809(lignin biosynthetic process);GO:0009867(jasmonic acid mediated signaling pathway);GO:0016757(transferase activity, transferring glycosyl groups);GO:0019375(galactolipid biosynthetic process);GO:0031408(oxylipin biosynthetic process);GO:0035250(UDP-galactosyltransferase a…	00561(Glycerolipid metabolism)	up	no	1	turquoise	-0.0596487	-0.569786	0.839482	0.0265943	0.0724404
LS01454	Lsat_1_v5_gn_1_58140.1	1	66912643	66913185	GO:0004864(protein phosphatase inhibitor activity);GO:0005634(nucleus);GO:0005737(cytoplasm);GO:0009738(abscisic acid-activated signaling pathway);GO:0010427(abscisic acid binding);GO:0080163(regulation of protein serine/threonine phosphatase activity)	NA	up	no	1	turquoise	-0.161267	-0.04096	0.581789	0.884763	0.614974
LS01488	Lsat_1_v5_gn_1_61061.1	1	68985319	68992757	GO:0003777(microtubule motor activity);GO:0005871(kinesin complex);GO:0007018(microtubule-based movement);GO:0016887(ATPase activity)	NA	up	yes	1	turquoise	-0.171784	-0.538725	0.557053	0.0382611	0.0499123
LS01489	Lsat_1_v5_gn_1_60961.1	1	69025832	69031321	GO:0032259(methylation);GO:0046539(histamine N-methyltransferase activity)	NA	up	yes	1	turquoise	-0.300309	-0.58348	0.296845	0.0224087	0.013841
LS01492	Lsat_1_v5_gn_1_60701.1	1	69131059	69134746	GO:0006952(defense response);GO:0007165(signal transduction);GO:0016021(integral component of membrane);GO:0016301(kinase activity)	NA	up	no	1	turquoise	-0.260563	-0.416216	0.368267	0.122792	0.0745842
LS01494	Lsat_1_v5_gn_1_61300.1	1	69395330	69397453	GO:0003677(DNA binding);GO:0003700(DNA binding transcription factor activity);GO:0005634(nucleus);GO:0006351(transcription, DNA-templated);GO:0006355(regulation of transcription, DNA-templated)	04933(AGE-RAGE signaling pathway in diabetic complications)	down	no	1	turquoise	-0.323582	0.108193	0.259086	0.701121	0.585595
LS01502	Lsat_1_v5_gn_1_59740.1	1	69691847	69694723	GO:0005576(extracellular region);GO:0009507(chloroplast);GO:0048037(cofactor binding)	NA	up	no	1	turquoise	0.0065555	-0.0902762	0.982255	0.748999	0.829978
LS01503	Lsat_1_v5_gn_1_59720.1	1	69702050	69702697	NA	NA	up	no	1	turquoise	0.232473	0.102842	0.423834	0.715321	0.399132
LS01505	Lsat_1_v5_gn_1_59680.1	1	69730304	69734926	GO:0004674(protein serine/threonine kinase activity);GO:0005634(nucleus);GO:0005737(cytoplasm);GO:0006897(endocytosis);GO:0008360(regulation of cell shape);GO:0016055(Wnt signaling pathway);GO:0018105(peptidyl-serine phosphorylation)	NA	up	yes	1	turquoise	-0.203021	-0.37372	0.486357	0.170007	0.13217
LS01507	Lsat_1_v5_gn_1_59620.1	1	69753608	69756112	GO:0003779(actin binding);GO:0005515(protein binding);GO:0005635(nuclear envelope);GO:0016021(integral component of membrane);GO:0031965(nuclear membrane)	NA	up	yes	1	turquoise	0.0568472	-0.204349	0.846938	0.465057	0.697252
LS01511	Lsat_1_v5_gn_1_59501.1	1	69864614	69866676	GO:0003924(GTPase activity);GO:0005515(protein binding);GO:0005525(GTP binding);GO:0005634(nucleus);GO:0005737(cytoplasm);GO:0005819(spindle);GO:0005886(plasma membrane);GO:0007015(actin filament organization);GO:0007264(small GTPase mediated signal transduction);GO:0009524(phragmoplast);GO:0009734(auxin-activated signaling pathway);GO:0009738(abscisic acid-activated signaling pathway);GO:0016477…	04145(Phagosome);04933(AGE-RAGE signaling pathway in diabetic complications)	up	no	1	turquoise	-0.261781	-0.423888	0.365951	0.115348	0.0703011
LS01512	Lsat_1_v5_gn_1_58840.1	1	70440020	70444059	GO:0010345(suberin biosynthetic process);GO:0035336(long-chain fatty-acyl-CoA metabolic process);GO:0043231(intracellular membrane-bounded organelle);GO:0080019(fatty-acyl-CoA reductase (alcohol-forming) activity)	00073(Cutin, suberine and wax biosynthesis);04146(Peroxisome)	up	no	1	turquoise	-0.0345508	-0.190163	0.906656	0.497239	0.564979
LS01513	Lsat_1_v5_gn_1_58860.1	1	70478996	70483256	GO:0000301(retrograde transport, vesicle recycling within Golgi);GO:0005794(Golgi apparatus);GO:0007030(Golgi organization)	NA	up	yes	1	turquoise	-0.299542	-0.555111	0.298142	0.0317105	0.0186598
LS01521	Lsat_1_v5_gn_1_59220.1	1	70716533	70717285	NA	NA	down	yes	1	turquoise	0.462244	0.549951	0.0960854	0.0336743	0.00508606
LS01531	Lsat_1_v5_gn_1_61700.1	1	71158910	71161882	GO:0005634(nucleus);GO:0007033(vacuole organization);GO:0008568(microtubule-severing ATPase activity);GO:0031122(cytoplasmic microtubule organization)	04144(Endocytosis)	up	no	1	turquoise	-0.0321445	-0.376202	0.913134	0.166963	0.27685
LS01536	Lsat_1_v5_gn_1_62020.1	1	71427207	71429847	GO:0000154(rRNA modification);GO:0030515(snoRNA binding);GO:0031428(box C/D snoRNP complex);GO:0032040(small-subunit processome)	03008(Ribosome biogenesis in eukaryotes)	up	yes	1	turquoise	-0.280945	-0.587805	0.330562	0.0211975	0.0152522
LS01539	Lsat_1_v5_gn_1_62081.1	1	71438891	71441744	GO:0004407(histone deacetylase activity);GO:0005515(protein binding);GO:0005634(nucleus);GO:0005737(cytoplasm);GO:0006351(transcription, DNA-templated);GO:0006355(regulation of transcription, DNA-templated);GO:0010187(negative regulation of seed germination);GO:0016575(histone deacetylation);GO:0032041(NAD-dependent histone deacetylase activity (H3-K14 specific));GO:0043565(sequence-specific DNA …	NA	up	no	1	turquoise	-0.10665	-0.493572	0.716695	0.0615155	0.10081
LS01541	Lsat_1_v5_gn_1_62120.1	1	71448087	71450672	GO:0005739(mitochondrion);GO:0006400(tRNA modification);GO:0052381(tRNA dimethylallyltransferase activity)	00908(Zeatin biosynthesis)	up	no	1	turquoise	-0.268044	-0.4109	0.354167	0.128139	0.0740402
LS01546	Lsat_1_v5_gn_1_61921.1	1	72012619	72018331	GO:0003677(DNA binding);GO:0005634(nucleus);GO:0006355(regulation of transcription, DNA-templated)	NA	up	yes	1	turquoise	-0.0765937	-0.547889	0.794671	0.0344842	0.0789432
LS01547	Lsat_1_v5_gn_1_61900.1	1	72020203	72023380	GO:0005886(plasma membrane);GO:0009416(response to light stimulus);GO:0016567(protein ubiquitination)	03050(Proteasome)	down	no	1	turquoise	-0.231533	-0.33309	0.425764	0.22507	0.144151
LS01549	Lsat_1_v5_gn_1_61521.1	1	72079622	72080414	GO:0005634(nucleus);GO:0006281(DNA repair);GO:0009555(pollen development);GO:0043007(maintenance of rDNA);GO:2000042(negative regulation of double-strand break repair via homologous recombination)	NA	down	no	1	turquoise	0.035056	0.108317	0.905296	0.700793	0.716494
LS01550	Lsat_1_v5_gn_1_61501.1	1	72084708	72088293	GO:0000171(ribonuclease MRP activity);GO:0000172(ribonuclease MRP complex);GO:0004526(ribonuclease P activity);GO:0005655(nucleolar ribonuclease P complex);GO:0008033(tRNA processing);GO:0090502(RNA phosphodiester bond hydrolysis, endonucleolytic)	03013(RNA transport);03008(Ribosome biogenesis in eukaryotes)	up	no	1	turquoise	-0.0090048	-0.681725	0.975627	0.00512411	0.0320256
LS01551	Lsat_1_v5_gn_1_61441.1	1	72127841	72133786	GO:0005730(nucleolus);GO:0005731(nucleolus organizer region);GO:0005737(cytoplasm);GO:0007140(male meiotic nuclear division);GO:0007143(female meiotic nuclear division);GO:0009561(megagametogenesis);GO:0033169(histone H3-K9 demethylation);GO:0035197(siRNA binding);GO:0055046(microgametogenesis)	NA	up	no	1	turquoise	-0.155911	-0.715672	0.594554	0.00269805	0.0074434
LS01553	Lsat_1_v5_gn_1_61380.1	1	72188455	72191048	GO:0004190(aspartic-type endopeptidase activity);GO:0006508(proteolysis);GO:0030163(protein catabolic process)	NA	up	no	1	turquoise	-0.214216	0.0813935	0.462097	0.773067	0.74518
LS01556	Lsat_1_v5_gn_1_65160.1	1	72550095	72553410	GO:0004842(ubiquitin-protein transferase activity);GO:0005737(cytoplasm);GO:0009966(regulation of signal transduction)	NA	up	yes	1	turquoise	-0.261083	-0.671314	0.367277	0.00613973	0.00637655
LS01557	Lsat_1_v5_gn_1_65060.1	1	72605928	72606740	GO:0006952(defense response);GO:0009506(plasmodesma);GO:0046658(anchored component of plasma membrane)	NA	down	yes	1	turquoise	0.173294	0.471904	0.55354	0.0757342	0.0826566
LS01558	Lsat_1_v5_gn_1_64981.1	1	72679425	72680408	GO:0000278(mitotic cell cycle);GO:0000307(cyclin-dependent protein kinase holoenzyme complex);GO:0004693(cyclin-dependent protein serine/threonine kinase activity);GO:0005515(protein binding);GO:0005634(nucleus);GO:0005737(cytoplasm);GO:0007346(regulation of mitotic cell cycle);GO:0019005(SCF ubiquitin ligase complex);GO:0019901(protein kinase binding);GO:0042023(DNA endoreduplication);GO:0042393…	NA	down	no	1	turquoise	0.0814744	0.569027	0.781867	0.0268426	0.0647172
LS01566	Lsat_1_v5_gn_1_64800.1	1	72772192	72772834	GO:0000788(nuclear nucleosome);GO:0003677(DNA binding);GO:0006334(nucleosome assembly)	NA	down	no	1	turquoise	-0.00118478	0.633625	0.996793	0.0112069	0.0570762
LS01568	Lsat_1_v5_gn_1_64721.1	1	72804071	72804729	GO:0000788(nuclear nucleosome);GO:0003677(DNA binding);GO:0006334(nucleosome assembly)	NA	up	no	1	turquoise	-0.059822	0.226717	0.839022	0.416472	0.65883
LS01574	Lsat_1_v5_gn_1_64580.1	1	72960285	72961836	GO:0003674(molecular_function);GO:0005634(nucleus);GO:0005886(plasma membrane);GO:0008150(biological_process)	NA	up	yes	1	turquoise	-0.0931028	-0.165158	0.751571	0.556381	0.513317
LS01575	Lsat_1_v5_gn_1_64561.1	1	72969875	72973503	GO:0003910(DNA ligase (ATP) activity);GO:0005634(nucleus);GO:0005739(mitochondrion);GO:0006273(lagging strand elongation);GO:0051103(DNA ligation involved in DNA repair)	03030(DNA replication);03410(Base excision repair);03420(Nucleotide excision repair);03430(Mismatch repair)	up	yes	1	turquoise	0.0690245	-0.534688	0.814624	0.0400194	0.176402
LS01579	Lsat_1_v5_gn_1_62640.1	1	73577516	73578428	GO:0000815(ESCRT III complex);GO:0005634(nucleus);GO:0005737(cytoplasm);GO:0007034(vacuolar transport);GO:0015031(protein transport);GO:0016192(vesicle-mediated transport)	04144(Endocytosis)	up	no	1	turquoise	-0.113098	-0.323548	0.700268	0.239449	0.256857
LS01582	Lsat_1_v5_gn_1_62740.1	1	73739154	73739576	NA	NA	up	no	1	turquoise	-0.260563	0.219093	0.368267	0.432727	0.931845
LS01587	Lsat_1_v5_gn_1_63021.1	1	74093878	74097193	GO:0004168(dolichol kinase activity);GO:0004605(phosphatidate cytidylyltransferase activity);GO:0005783(endoplasmic reticulum);GO:0006486(protein glycosylation);GO:0008654(phospholipid biosynthetic process);GO:0010483(pollen tube reception);GO:0016020(membrane);GO:0030176(integral component of endoplasmic reticulum membrane);GO:0043048(dolichyl monophosphate biosynthetic process)	00510(N-Glycan biosynthesis)	up	no	1	turquoise	-0.246801	-0.447369	0.394979	0.0945143	0.0650916
LS01598	Lsat_1_v5_gn_1_63501.1	1	75247267	75249039	GO:0005886(plasma membrane);GO:0015112(nitrate transmembrane transporter activity);GO:0015706(nitrate transport)	00910(Nitrogen metabolism)	down	yes	1	turquoise	0.176637	0.223432	0.545792	0.423438	0.309309
LS01600	Lsat_1_v5_gn_1_63561.1	1	76062811	76066632	GO:0005634(nucleus);GO:0010264(myo-inositol hexakisphosphate biosynthetic process);GO:0016787(hydrolase activity)	NA	up	yes	1	turquoise	-0.235186	-0.425259	0.41829	0.114051	0.0810206
LS01601	Lsat_1_v5_gn_1_63680.1	1	76365282	76366364	GO:0003674(molecular_function);GO:0008150(biological_process)	00230(Purine metabolism);03008(Ribosome biogenesis in eukaryotes)	down	no	1	turquoise	0.177745	-0.097434	0.543236	0.729759	0.848637
LS01602	Lsat_1_v5_gn_1_63701.1	1	76368651	76371435	GO:0005524(ATP binding);GO:0005739(mitochondrion);GO:0005829(cytosol);GO:0006457(protein folding);GO:0006458('de novo' protein folding);GO:0007005(mitochondrion organization);GO:0009507(chloroplast);GO:0009570(chloroplast stroma);GO:0009579(thylakoid);GO:0009658(chloroplast organization);GO:0009793(embryo development ending in seed dormancy);GO:0009941(chloroplast envelope);GO:0016020(membrane);G…	03018(RNA degradation)	up	no	1	turquoise	-0.0966608	-0.541822	0.742365	0.0369517	0.0743619
LS01609	Lsat_1_v5_gn_1_64060.1	1	76782163	76787412	GO:0005634(nucleus);GO:0005886(plasma membrane);GO:0007165(signal transduction);GO:0035091(phosphatidylinositol binding)	NA	up	no	1	turquoise	-0.159156	-0.185192	0.586807	0.508757	0.383834
LS01611	Lsat_1_v5_gn_1_64100.1	1	76863906	76866014	GO:0000977(RNA polymerase II regulatory region sequence-specific DNA binding);GO:0001085(RNA polymerase II transcription factor binding);GO:0001228(transcriptional activator activity, RNA polymerase II transcription regulatory region sequence-specific DNA binding);GO:0003682(chromatin binding);GO:0005634(nucleus);GO:0005667(transcription factor complex);GO:0030154(cell differentiation)	NA	up	no	1	turquoise	-0.140604	-0.274562	0.631629	0.322013	0.286815
LS01613	Lsat_1_v5_gn_1_64141.1	1	76869913	76874732	GO:0008150(biological_process)	NA	up	no	1	turquoise	-0.129665	-0.691656	0.658633	0.00428391	0.0127973
LS01622	Lsat_1_v5_gn_1_65361.1	1	77277491	77278664	GO:0000049(tRNA binding);GO:0002949(tRNA threonylcarbamoyladenosine modification);GO:0005737(cytoplasm);GO:0006450(regulation of translational fidelity);GO:0016779(nucleotidyltransferase activity)	NA	up	no	1	turquoise	0.240508	-0.278818	0.407523	0.314264	0.897131
LS01623	Lsat_1_v5_gn_1_65381.1	1	77284983	77289072	GO:0005737(cytoplasm);GO:0008150(biological_process);GO:0008270(zinc ion binding)	NA	up	no	1	turquoise	-0.202644	-0.630779	0.487183	0.0116921	0.0165352
LS01626	Lsat_1_v5_gn_1_65461.1	1	77373504	77376046	GO:0004672(protein kinase activity);GO:0004674(protein serine/threonine kinase activity);GO:0005515(protein binding);GO:0005524(ATP binding);GO:0005622(intracellular);GO:0005634(nucleus);GO:0006468(protein phosphorylation);GO:0009615(response to virus);GO:0016032(viral process);GO:0016301(kinase activity);GO:0018105(peptidyl-serine phosphorylation);GO:0018107(peptidyl-threonine phosphorylation);G…	NA	up	no	1	turquoise	-0.127355	-0.355019	0.664387	0.194119	0.20768
LS01639	Lsat_1_v5_gn_1_65981.1	1	78550937	78556563	GO:0005515(protein binding);GO:0016925(protein sumoylation);GO:0061665(SUMO ligase activity)	04120(Ubiquitin mediated proteolysis)	up	no	1	turquoise	-0.20001	-0.649878	0.492981	0.00872844	0.0134093
LS01642	Lsat_1_v5_gn_1_66040.1	1	78574987	78575349	NA	NA	up	no	1	turquoise	-0.0498555	0.0101774	0.865597	0.971284	0.923303
LS01648	Lsat_1_v5_gn_1_66180.1	1	78673022	78674621	GO:0003700(DNA binding transcription factor activity);GO:0005515(protein binding);GO:0005634(nucleus);GO:0006355(regulation of transcription, DNA-templated)	NA	up	no	1	turquoise	-0.059449	-0.302298	0.840014	0.273473	0.346522
LS01657	Lsat_1_v5_gn_1_67200.1	1	79010601	79011002	NA	NA	up	no	1	turquoise	0.0026647	0.056192	0.992787	0.842336	0.880812
LS01660	Lsat_1_v5_gn_1_67100.1	1	79131475	79132887	GO:0004806(triglyceride lipase activity);GO:0005811(lipid droplet);GO:0006629(lipid metabolic process);GO:0008970(phosphatidylcholine 1-acylhydrolase activity);GO:0009507(chloroplast);GO:0009611(response to wounding);GO:0009695(jasmonic acid biosynthetic process);GO:0016042(lipid catabolic process);GO:0030308(negative regulation of cell growth);GO:0047714(galactolipase activity);GO:0050832(defens…	00564(Glycerophospholipid metabolism);00592(alpha-Linolenic acid metabolism)	up	no	1	turquoise	-0.270215	-0.0176183	0.350132	0.950308	0.469271
LS01664	Lsat_1_v5_gn_1_67541.1	1	79430780	79432984	GO:0004553(hydrolase activity, hydrolyzing O-glycosyl compounds);GO:0030247(polysaccharide binding);GO:0046658(anchored component of plasma membrane)	00500(Starch and sucrose metabolism)	up	no	1	turquoise	-0.0795939	-0.501246	0.786795	0.0569795	0.109581
LS01665	Lsat_1_v5_gn_1_67761.1	1	79623281	79623751	NA	NA	down	no	1	turquoise	-0.0245595	-0.125988	0.933583	0.654582	0.701651
LS01670	Lsat_1_v5_gn_1_68240.1	1	79788960	79794168	GO:0004674(protein serine/threonine kinase activity);GO:0005634(nucleus);GO:0005737(cytoplasm);GO:0006897(endocytosis);GO:0008360(regulation of cell shape);GO:0016055(Wnt signaling pathway);GO:0018105(peptidyl-serine phosphorylation)	NA	up	yes	1	turquoise	-0.117181	-0.686871	0.689929	0.00467387	0.0148891
LS01674	Lsat_1_v5_gn_1_68321.1	1	79830982	79833455	GO:0005634(nucleus);GO:0005737(cytoplasm);GO:0006915(apoptotic process);GO:0043161(proteasome-mediated ubiquitin-dependent protein catabolic process);GO:0061630(ubiquitin protein ligase activity)	04120(Ubiquitin mediated proteolysis)	down	no	1	turquoise	0.049141	0.00353208	0.867508	0.990032	0.896984
LS01677	Lsat_1_v5_gn_1_68400.1	1	79869784	79872181	GO:0003674(molecular_function);GO:0005739(mitochondrion);GO:0008150(biological_process);GO:0016021(integral component of membrane)	NA	down	no	1	turquoise	-0.186045	-0.629189	0.524246	0.0119701	0.0188792
LS01679	Lsat_1_v5_gn_1_68441.1	1	79875866	79877604	GO:0004601(peroxidase activity);GO:0005576(extracellular region);GO:0005634(nucleus);GO:0005737(cytoplasm);GO:0006979(response to oxidative stress);GO:0020037(heme binding);GO:0042744(hydrogen peroxide catabolic process);GO:0046872(metal ion binding);GO:0055114(oxidation-reduction process)	00940(Phenylpropanoid biosynthesis)	down	no	1	turquoise	-0.148454	-0.15132	0.612508	0.590347	0.450176
LS01681	Lsat_1_v5_gn_1_68481.1	1	79918797	79920831	GO:0003674(molecular_function);GO:0005634(nucleus);GO:0008150(biological_process)	NA	up	no	1	turquoise	-0.0984262	-0.45786	0.73781	0.0861222	0.132874
LS01682	Lsat_1_v5_gn_1_68521.1	1	79936388	79946569	GO:0000148(1,3-beta-D-glucan synthase complex);GO:0003843(1,3-beta-D-glucan synthase activity);GO:0005886(plasma membrane)	NA	up	yes	1	turquoise	-0.203497	-0.592693	0.485312	0.0198894	0.0248456
LS01689	Lsat_1_v5_gn_1_66961.1	1	80674095	80683042	GO:0016165(linoleate 13S-lipoxygenase activity)	00591(Linoleic acid metabolism);00592(alpha-Linolenic acid metabolism)	up	yes	1	turquoise	-0.166004	-0.354313	0.570593	0.195069	0.17552
LS01692	Lsat_1_v5_gn_1_67460.1	1	81117394	81119518	GO:0016787(hydrolase activity)	NA	down	no	1	turquoise	0.114218	-0.152919	0.697426	0.58638	0.910865
LS01694	Lsat_1_v5_gn_1_67421.1	1	81194993	81200527	GO:0005737(cytoplasm);GO:0006607(NLS-bearing protein import into nucleus);GO:0006610(ribosomal protein import into nucleus);GO:0008139(nuclear localization sequence binding);GO:0031965(nuclear membrane);GO:0034399(nuclear periphery)	NA	up	no	1	turquoise	-0.0873902	-0.770917	0.766416	0.000766922	0.004777
LS01697	Lsat_1_v5_gn_1_67281.1	1	81250123	81251739	NA	NA	up	yes	1	turquoise	-0.151111	-0.402695	0.606085	0.1367	0.143936
LS01703	Lsat_1_v5_gn_1_68900.1	1	81660220	81660727	NA	NA	down	no	1	turquoise	0.228272	-0.0294376	0.432493	0.917057	0.621232
LS01711	Lsat_1_v5_gn_1_70900.1	1	82097968	82107584	GO:0016020(membrane);GO:0016709(oxidoreductase activity, acting on paired donors, with incorporation or reduction of molecular oxygen, NAD(P)H as one donor, and incorporation of one atom of oxygen);GO:0044550(secondary metabolite biosynthetic process)	NA	down	no	1	turquoise	0.14053	0.410451	0.631809	0.128598	0.144703
LS01716	Lsat_1_v5_gn_1_71241.1	1	82264739	82265393	GO:0005886(plasma membrane);GO:0009416(response to light stimulus);GO:0016567(protein ubiquitination)	NA	up	no	1	turquoise	0.0287552	-0.369166	0.922266	0.175687	0.358948
LS01720	Lsat_1_v5_gn_1_71380.1	1	82309077	82314418	GO:0005744(mitochondrial inner membrane presequence translocase complex);GO:0030150(protein import into mitochondrial matrix)	NA	down	no	1	turquoise	0.25113	0.237556	0.38647	0.393917	0.212753
LS01721	Lsat_1_v5_gn_1_71420.1	1	82354129	82354486	GO:0005634(nucleus);GO:0005794(Golgi apparatus);GO:0015031(protein transport);GO:0030136(clathrin-coated vesicle)	04144(Endocytosis)	up	yes	1	turquoise	-0.186212	-0.663427	0.523866	0.00700991	0.0124777
LS01726	Lsat_1_v5_gn_1_71541.1	1	82438616	82442778	GO:0003852(2-isopropylmalate synthase activity);GO:0009098(leucine biosynthetic process);GO:0009507(chloroplast);GO:0009941(chloroplast envelope);GO:0016829(lyase activity);GO:0019752(carboxylic acid metabolic process);GO:0046912(transferase activity, transferring acyl groups, acyl groups converted into alkyl on transfer)	00620(Pyruvate metabolism);00290(Valine, leucine and isoleucine biosynthesis)	up	no	1	turquoise	-0.427126	-0.472886	0.127697	0.075043	0.0151916
LS01727	Lsat_1_v5_gn_1_71561.1	1	82512713	82521177	GO:0003674(molecular_function);GO:0005634(nucleus);GO:0008150(biological_process)	NA	up	no	1	turquoise	-0.269939	-0.808231	0.350643	0.000266049	0.000402672
LS01728	Lsat_1_v5_gn_1_71580.1	1	82527554	82528402	NA	NA	down	no	1	turquoise	0.0859264	0.497591	0.770232	0.0591081	0.108872
LS01733	Lsat_1_v5_gn_1_69320.1	1	82747167	82751069	GO:0000151(ubiquitin ligase complex);GO:0000209(protein polyubiquitination);GO:0005737(cytoplasm);GO:0031624(ubiquitin conjugating enzyme binding);GO:0032436(positive regulation of proteasomal ubiquitin-dependent protein catabolic process);GO:0061630(ubiquitin protein ligase activity)	NA	up	no	1	turquoise	-0.0473269	-0.605617	0.872361	0.0167273	0.0566897
LS01735	Lsat_1_v5_gn_1_69381.1	1	82767609	82770923	GO:0004672(protein kinase activity);GO:0004674(protein serine/threonine kinase activity);GO:0005524(ATP binding);GO:0005886(plasma membrane);GO:0006468(protein phosphorylation);GO:0007169(transmembrane receptor protein tyrosine kinase signaling pathway);GO:0016021(integral component of membrane);GO:0016301(kinase activity);GO:0016310(phosphorylation)	NA	down	no	1	turquoise	0.00943542	0.600953	0.974462	0.0178202	0.0727975
LS01736	Lsat_1_v5_gn_1_69401.1	1	82814955	82818267	GO:0003674(molecular_function);GO:0005737(cytoplasm);GO:0005834(heterotrimeric G-protein complex);GO:0008150(biological_process);GO:0080008(Cul4-RING E3 ubiquitin ligase complex)	NA	up	yes	1	turquoise	-0.100957	-0.561296	0.731292	0.029471	0.0619891
LS01740	Lsat_1_v5_gn_1_69581.1	1	83074730	83079413	GO:0000724(double-strand break repair via homologous recombination);GO:0003676(nucleic acid binding);GO:0004518(nuclease activity);GO:0004528(phosphodiesterase I activity);GO:0005634(nucleus);GO:0008270(zinc ion binding);GO:0008409(5'-3' exonuclease activity);GO:0016818(hydrolase activity, acting on acid anhydrides, in phosphorus-containing anhydrides);GO:0017108(5'-flap endonuclease activity);GO…	NA	up	yes	1	turquoise	-0.310895	-0.733414	0.279293	0.00186102	0.00150285
LS01741	Lsat_1_v5_gn_1_69641.1	1	83113603	83118007	GO:0044255(cellular lipid metabolic process);GO:0052689(carboxylic ester hydrolase activity)	00230(Purine metabolism);00240(Pyrimidine metabolism);04016(MAPK signaling pathway - plant)	up	no	1	turquoise	-0.252161	-0.621599	0.384457	0.0133692	0.0129072
LS01745	Lsat_1_v5_gn_1_69920.1	1	83453978	83456398	GO:0003924(GTPase activity);GO:0005515(protein binding);GO:0005525(GTP binding);GO:0005622(intracellular);GO:0005623(cell);GO:0009507(chloroplast);GO:0009536(plastid);GO:0009707(chloroplast outer membrane);GO:0009941(chloroplast envelope);GO:0015450(P-P-bond-hydrolysis-driven protein transmembrane transporter activity);GO:0016021(integral component of membrane);GO:0019750(chloroplast localization…	NA	up	no	1	turquoise	-0.0863818	-0.448376	0.769044	0.0936846	0.149111
LS01749	Lsat_1_v5_gn_1_70060.1	1	83675451	83678123	GO:0003677(DNA binding);GO:0003700(DNA binding transcription factor activity);GO:0005634(nucleus);GO:0006351(transcription, DNA-templated);GO:0006355(regulation of transcription, DNA-templated);GO:0046983(protein dimerization activity)	NA	down	no	1	turquoise	-0.189409	-0.35192	0.516635	0.198316	0.159454
LS01752	Lsat_1_v5_gn_1_69221.1	1	84084884	84087785	GO:0003755(peptidyl-prolyl cis-trans isomerase activity);GO:0005528(FK506 binding);GO:0005789(endoplasmic reticulum membrane);GO:0061077(chaperone-mediated protein folding)	NA	up	yes	1	turquoise	-0.208595	-0.374251	0.474203	0.169353	0.128152
LS01753	Lsat_1_v5_gn_1_71720.1	1	84181953	84185829	GO:0005215(transporter activity);GO:0005737(cytoplasm);GO:0005829(cytosol);GO:0006810(transport)	04141(Protein processing in endoplasmic reticulum)	up	no	1	turquoise	-0.104293	-0.599013	0.722727	0.0182905	0.0434191
LS01754	Lsat_1_v5_gn_1_70121.1	1	84186535	84187760	GO:0003674(molecular_function);GO:0008150(biological_process);GO:0009507(chloroplast)	NA	up	yes	1	turquoise	-0.142992	-0.204946	0.625787	0.463726	0.377402
LS01755	Lsat_1_v5_gn_1_70140.1	1	84191142	84193256	GO:0003723(RNA binding);GO:0004519(endonuclease activity);GO:0005739(mitochondrion);GO:0008270(zinc ion binding);GO:0009451(RNA modification)	00500(Starch and sucrose metabolism)	up	no	1	turquoise	0.0293506	-0.575849	0.920661	0.0246737	0.109343
LS01757	Lsat_1_v5_gn_1_70200.1	1	84247824	84249297	GO:0009813(flavonoid biosynthetic process);GO:0043231(intracellular membrane-bounded organelle);GO:0052696(flavonoid glucuronidation);GO:0080043(quercetin 3-O-glucosyltransferase activity);GO:0080044(quercetin 7-O-glucosyltransferase activity)	NA	down	no	1	turquoise	-0.141068	0.113892	0.630493	0.6861	0.955158
LS01760	Lsat_1_v5_gn_1_70280.1	1	84285532	84288792	GO:0004672(protein kinase activity);GO:0004675(transmembrane receptor protein serine/threonine kinase activity);GO:0005524(ATP binding);GO:0005576(extracellular region);GO:0005794(Golgi apparatus);GO:0005829(cytosol);GO:0005886(plasma membrane);GO:0006468(protein phosphorylation);GO:0007166(cell surface receptor signaling pathway);GO:0009506(plasmodesma);GO:0016021(integral component of membrane)	NA	up	no	1	turquoise	-0.0583578	-0.479057	0.842917	0.0708035	0.140659
LS01761	Lsat_1_v5_gn_1_70301.1	1	84302628	84308755	GO:0006631(fatty acid metabolic process);GO:0009507(chloroplast);GO:0009941(chloroplast envelope);GO:0016874(ligase activity)	00061(Fatty acid biosynthesis);00071(Fatty acid degradation);04146(Peroxisome)	up	no	1	turquoise	-0.0370695	-0.401427	0.899881	0.138057	0.239885
LS01764	Lsat_1_v5_gn_1_70380.1	1	84381988	84382599	NA	NA	up	no	1	turquoise	-0.260563	-0.486163	0.368267	0.0661384	0.0447329
LS01765	Lsat_1_v5_gn_1_70400.1	1	84401931	84409762	GO:0006631(fatty acid metabolic process);GO:0009507(chloroplast);GO:0009941(chloroplast envelope);GO:0016874(ligase activity)	00061(Fatty acid biosynthesis);00071(Fatty acid degradation);04146(Peroxisome)	up	yes	1	turquoise	-0.394002	-0.524481	0.163337	0.0447329	0.0122321
LS01773	Lsat_1_v5_gn_1_73301.1	1	85016626	85021253	GO:0003676(nucleic acid binding);GO:0005634(nucleus);GO:0008150(biological_process)	NA	up	yes	1	turquoise	-0.210617	-0.652858	0.469833	0.00832475	0.0119698
LS01774	Lsat_1_v5_gn_1_73320.1	1	85061764	85064170	GO:0005737(cytoplasm);GO:0005829(cytosol);GO:0010025(wax biosynthetic process);GO:0016740(transferase activity);GO:0016747(transferase activity, transferring acyl groups other than amino-acyl groups);GO:0042761(very long-chain fatty acid biosynthetic process);GO:0071555(cell wall organization)	00940(Phenylpropanoid biosynthesis);00945(Stilbenoid, diarylheptanoid and gingerol biosynthesis);00941(Flavonoid biosynthesis)	up	no	1	turquoise	0.0560769	-0.559909	0.848991	0.0299627	0.140059
LS01782	Lsat_1_v5_gn_1_72600.1	1	85802895	85803332	GO:0005576(extracellular region);GO:0006869(lipid transport);GO:0008289(lipid binding);GO:0016020(membrane)	NA	down	yes	1	turquoise	0.0972315	0.697171	0.740892	0.00386701	0.0148496
LS01788	Lsat_1_v5_gn_1_73001.1	1	86342609	86342983	GO:0005576(extracellular region);GO:0006869(lipid transport);GO:0008289(lipid binding);GO:0009414(response to water deprivation);GO:0009651(response to salt stress);GO:0009737(response to abscisic acid);GO:0016020(membrane)	NA	down	yes	1	turquoise	0.239576	0.760344	0.409398	0.00100017	0.00168713
LS01799	Lsat_1_v5_gn_1_72020.1	1	87086091	87089157	GO:0003676(nucleic acid binding);GO:0005737(cytoplasm);GO:0005829(cytosol);GO:0008150(biological_process)	04141(Protein processing in endoplasmic reticulum)	up	yes	1	turquoise	0.0755983	-0.589788	0.797289	0.0206589	0.12323
LS01800	Lsat_1_v5_gn_1_72041.1	1	87095167	87101136	GO:0005737(cytoplasm)	NA	up	no	1	turquoise	-0.123466	-0.645263	0.674112	0.00938352	0.0238331
LS01803	Lsat_1_v5_gn_1_72160.1	1	87130765	87135316	GO:0000502(proteasome complex);GO:0004843(thiol-dependent ubiquitin-specific protease activity);GO:0005634(nucleus);GO:0006511(ubiquitin-dependent protein catabolic process);GO:0008270(zinc ion binding);GO:0009507(chloroplast);GO:0016579(protein deubiquitination);GO:0036459(thiol-dependent ubiquitinyl hydrolase activity)	NA	up	yes	1	turquoise	0.0700474	-0.52208	0.811921	0.0458992	0.191961
LS01810	Lsat_1_v5_gn_1_72341.1	1	87282602	87286960	GO:0003677(DNA binding);GO:0003723(RNA binding);GO:0004815(aspartate-tRNA ligase activity);GO:0005524(ATP binding);GO:0005737(cytoplasm);GO:0005783(endoplasmic reticulum);GO:0005829(cytosol);GO:0006422(aspartyl-tRNA aminoacylation);GO:0046686(response to cadmium ion);GO:0046872(metal ion binding);GO:0050832(defense response to fungus)	00970(Aminoacyl-tRNA biosynthesis)	up	no	1	turquoise	-0.0801959	-0.728895	0.785216	0.00205105	0.0105083
LS01827	Lsat_1_v5_gn_1_75540.1	1	88517122	88520612	GO:0003861(3-isopropylmalate dehydratase activity);GO:0009098(leucine biosynthetic process);GO:0009507(chloroplast);GO:0009536(plastid);GO:0009570(chloroplast stroma);GO:0016829(lyase activity);GO:0019761(glucosinolate biosynthetic process);GO:0046686(response to cadmium ion);GO:0046872(metal ion binding);GO:0050486(intramolecular transferase activity, transferring hydroxy groups);GO:0051539(4 ir…	00660(C5-Branched dibasic acid metabolism);00290(Valine, leucine and isoleucine biosynthesis);00966(Glucosinolate biosynthesis)	up	no	1	turquoise	-0.0563188	-0.435585	0.848346	0.104608	0.184135
LS01829	Lsat_1_v5_gn_1_75460.1	1	88581147	88583829	GO:0032543(mitochondrial translation);GO:0050567(glutaminyl-tRNA synthase (glutamine-hydrolyzing) activity);GO:0070681(glutaminyl-tRNAGln biosynthesis via transamidation)	00970(Aminoacyl-tRNA biosynthesis)	up	no	1	turquoise	-0.23347	-0.408925	0.421794	0.130165	0.0910414
LS01839	Lsat_1_v5_gn_1_75080.1	1	89051896	89054625	GO:0003677(DNA binding);GO:0005634(nucleus);GO:0006351(transcription, DNA-templated);GO:0006355(regulation of transcription, DNA-templated);GO:0010030(positive regulation of seed germination);GO:0045893(positive regulation of transcription, DNA-templated)	NA	up	yes	1	turquoise	-0.0190969	-0.423038	0.948335	0.116157	0.231074
LS01840	Lsat_1_v5_gn_1_75060.1	1	89087637	89090214	GO:0003674(molecular_function);GO:0005886(plasma membrane);GO:0008150(biological_process);GO:0016021(integral component of membrane)	NA	down	no	1	turquoise	-0.109266	0.137947	0.710016	0.623942	0.932075
LS01847	Lsat_1_v5_gn_1_75020.1	1	89546692	89549645	GO:0005516(calmodulin binding);GO:0005634(nucleus);GO:0005886(plasma membrane)	NA	up	no	1	turquoise	-0.140996	0.0486514	0.630669	0.863296	0.823109
LS01854	Lsat_1_v5_gn_1_74360.1	1	90133355	90134086	GO:0003674(molecular_function);GO:0008150(biological_process);GO:0009507(chloroplast);GO:0016021(integral component of membrane)	NA	up	no	1	turquoise	-0.0474515	0.670416	0.872028	0.00623429	0.0508666
LS01856	Lsat_1_v5_gn_1_74180.1	1	90192041	90197337	GO:0034220(ion transmembrane transport);GO:0042802(identical protein binding)	NA	up	no	1	turquoise	-0.163248	-0.794693	0.577095	0.000400252	0.00153885
LS01859	Lsat_1_v5_gn_1_74260.1	1	90387439	90392275	GO:0000302(response to reactive oxygen species);GO:0004672(protein kinase activity);GO:0004707(MAP kinase activity);GO:0005515(protein binding);GO:0005524(ATP binding);GO:0005634(nucleus);GO:0005802(trans-Golgi network);GO:0006468(protein phosphorylation);GO:0006970(response to osmotic stress);GO:0006979(response to oxidative stress);GO:0007165(signal transduction);GO:0009409(response to cold);GO…	04016(MAPK signaling pathway - plant);04075(Plant hormone signal transduction)	up	no	1	turquoise	-0.0176953	-0.442987	0.952123	0.0981842	0.208839
LS01867	Lsat_1_v5_gn_1_76140.1	1	91026948	91030019	GO:0005576(extracellular region);GO:0005739(mitochondrion);GO:0006508(proteolysis);GO:0008236(serine-type peptidase activity);GO:0009543(chloroplast thylakoid lumen);GO:0009579(thylakoid);GO:0031977(thylakoid lumen);GO:0035556(intracellular signal transduction)	NA	up	no	1	turquoise	-0.0962494	-0.4541	0.743428	0.0890667	0.137444
LS01870	Lsat_1_v5_gn_1_76060.1	1	91075985	91077823	GO:0003723(RNA binding);GO:0004519(endonuclease activity);GO:0005739(mitochondrion);GO:0006397(mRNA processing);GO:0008270(zinc ion binding);GO:0009507(chloroplast);GO:0016556(mRNA modification)	NA	up	no	1	turquoise	-0.216036	-0.348622	0.458209	0.202847	0.142825
LS01877	Lsat_1_v5_gn_1_76500.1	1	91968725	91973096	GO:0005509(calcium ion binding);GO:0005739(mitochondrion);GO:0006875(cellular metal ion homeostasis)	NA	up	yes	1	turquoise	-0.0548363	-0.572022	0.852298	0.0258734	0.0729777
LS01878	Lsat_1_v5_gn_1_76480.1	1	91984615	91988807	GO:0004672(protein kinase activity);GO:0004674(protein serine/threonine kinase activity);GO:0004712(protein serine/threonine/tyrosine kinase activity);GO:0005515(protein binding);GO:0005783(endoplasmic reticulum);GO:0005886(plasma membrane);GO:0006970(response to osmotic stress);GO:0009898(cytoplasmic side of plasma membrane);GO:0016301(kinase activity);GO:0035556(intracellular signal transductio…	NA	up	no	1	turquoise	-0.0580615	-0.396142	0.843705	0.143811	0.225976
LS01881	Lsat_1_v5_gn_1_73901.1	1	92176150	92177913	GO:0005737(cytoplasm);GO:0016491(oxidoreductase activity);GO:0055114(oxidation-reduction process)	NA	up	no	1	turquoise	0.0124788	-0.2357	0.966228	0.397733	0.560658
LS01887	Lsat_1_v5_gn_1_76940.1	1	93264888	93267320	GO:0005886(plasma membrane);GO:0016021(integral component of membrane)	NA	up	no	1	turquoise	-0.153537	-0.453986	0.600247	0.0891569	0.103609
LS01888	Lsat_1_v5_gn_1_76961.1	1	93282824	93289300	GO:0004445(inositol-polyphosphate 5-phosphatase activity);GO:0004519(endonuclease activity);GO:0004527(exonuclease activity);GO:0005634(nucleus);GO:0005737(cytoplasm);GO:0007584(response to nutrient);GO:0009611(response to wounding);GO:0009630(gravitropism);GO:0009637(response to blue light);GO:0009737(response to abscisic acid);GO:0009743(response to carbohydrate);GO:0009846(pollen germination);…	00562(Inositol phosphate metabolism);04070(Phosphatidylinositol signaling system)	up	no	1	turquoise	0.00809721	-0.245338	0.978083	0.378135	0.536127
LS01891	Lsat_1_v5_gn_1_77061.1	1	93314508	93318027	GO:0004649(poly(ADP-ribose) glycohydrolase activity);GO:0005634(nucleus);GO:0005975(carbohydrate metabolic process);GO:0006282(regulation of DNA repair);GO:0006970(response to osmotic stress);GO:0006974(cellular response to DNA damage stimulus);GO:0006979(response to oxidative stress);GO:0009414(response to water deprivation);GO:0048511(rhythmic process);GO:0050832(defense response to fungus);GO:…	NA	up	no	1	turquoise	-0.134047	-0.208577	0.647766	0.455669	0.384287
LS01892	Lsat_1_v5_gn_1_77081.1	1	93322416	93325048	GO:0005634(nucleus);GO:0005886(plasma membrane);GO:0009641(shade avoidance);GO:0060918(auxin transport)	NA	up	no	1	turquoise	-0.0641189	-0.544237	0.827612	0.0359545	0.086736
LS01894	Lsat_1_v5_gn_1_77161.1	1	93538977	93541784	GO:0003674(molecular_function);GO:0005634(nucleus);GO:0008150(biological_process)	NA	up	no	1	turquoise	-0.104171	-0.579544	0.72304	0.0235563	0.0519801
LS01899	Lsat_1_v5_gn_1_77821.1	1	93967870	93971951	GO:0003824(catalytic activity);GO:0004174(electron-transferring-flavoprotein dehydrogenase activity);GO:0005739(mitochondrion);GO:0005740(mitochondrial envelope);GO:0006552(leucine catabolic process);GO:0009055(electron transfer activity);GO:0009646(response to absence of light);GO:0017133(mitochondrial electron transfer flavoprotein complex);GO:0022904(respiratory electron transport chain);GO:00…	NA	up	no	1	turquoise	-0.282969	-0.651417	0.326942	0.00851815	0.00702899
LS01914	Lsat_1_v5_gn_1_77700.1	1	94412745	94415687	GO:0001731(formation of translation preinitiation complex);GO:0003743(translation initiation factor activity);GO:0003924(GTPase activity);GO:0005622(intracellular)	03013(RNA transport)	up	no	1	turquoise	-0.130451	-0.719876	0.65668	0.00247679	0.00841958
LS01915	Lsat_1_v5_gn_1_77721.1	1	94416149	94418014	GO:0005737(cytoplasm);GO:0008150(biological_process);GO:0016887(ATPase activity)	NA	up	no	1	turquoise	-0.12767	-0.52869	0.663599	0.0427423	0.0696188
LS01917	Lsat_1_v5_gn_1_78000.1	1	95270332	95273748	GO:0001735(prenylcysteine oxidase activity);GO:0005774(vacuolar membrane);GO:0030327(prenylated protein catabolic process);GO:0030328(prenylcysteine catabolic process)	00900(Terpenoid backbone biosynthesis)	up	no	1	turquoise	-0.264306	-0.566327	0.361175	0.0277396	0.0214374
LS01918	Lsat_1_v5_gn_1_80200.1	1	95905984	95919127	GO:0005737(cytoplasm);GO:0006952(defense response);GO:0007165(signal transduction);GO:0016021(integral component of membrane);GO:0043531(ADP binding)	NA	up	no	1	turquoise	-0.271901	-0.49548	0.347016	0.0603639	0.0386077
LS01919	Lsat_1_v5_gn_1_80040.1	1	96117269	96122001	GO:0005737(cytoplasm);GO:0006952(defense response);GO:0007165(signal transduction);GO:0016021(integral component of membrane);GO:0043531(ADP binding)	NA	up	no	1	turquoise	-0.322004	-0.0856304	0.261551	0.761561	0.29988
LS01924	Lsat_1_v5_gn_1_79100.1	1	97306850	97314676	GO:0005737(cytoplasm);GO:0006952(defense response);GO:0007165(signal transduction);GO:0016021(integral component of membrane);GO:0043531(ADP binding)	NA	up	no	1	turquoise	-0.47296	-0.543479	0.0876371	0.0362652	0.00492973
LS01925	Lsat_1_v5_gn_1_79401.1	1	97610420	97611409	GO:0006952(defense response);GO:0007165(signal transduction);GO:0043531(ADP binding)	04016(MAPK signaling pathway - plant);04626(Plant-pathogen interaction)	up	no	1	turquoise	-0.15828	-0.0126262	0.588893	0.964378	0.67216
LS01929	Lsat_1_v5_gn_1_78921.1	1	98062364	98067581	GO:0004674(protein serine/threonine kinase activity);GO:0005634(nucleus);GO:0005737(cytoplasm);GO:0006468(protein phosphorylation);GO:0035556(intracellular signal transduction)	04016(MAPK signaling pathway - plant);04075(Plant hormone signal transduction)	up	yes	1	turquoise	-0.294886	-0.455562	0.30608	0.0879128	0.0457157
LS01931	Lsat_1_v5_gn_1_78841.1	1	98309747	98319433	GO:0000278(mitotic cell cycle);GO:0000712(resolution of meiotic recombination intermediates);GO:0003677(DNA binding);GO:0003916(DNA topoisomerase activity);GO:0003917(DNA topoisomerase type I activity);GO:0005634(nucleus);GO:0005694(chromosome);GO:0006265(DNA topological change);GO:0006268(DNA unwinding involved in DNA replication);GO:0006281(DNA repair);GO:0007059(chromosome segregation);GO:0008…	03440(Homologous recombination)	up	yes	1	turquoise	-0.472721	-0.258625	0.0878192	0.351996	0.0532769
LS01932	Lsat_1_v5_gn_1_80781.1	1	98374931	98378612	GO:0003674(molecular_function);GO:0005635(nuclear envelope);GO:0005737(cytoplasm);GO:0005783(endoplasmic reticulum);GO:0006997(nucleus organization)	NA	up	no	1	turquoise	-0.164351	-0.402573	0.574489	0.13683	0.135129
LS01935	Lsat_1_v5_gn_1_80680.1	1	98466155	98469824	GO:0005515(protein binding);GO:0030674(protein binding, bridging);GO:0031410(cytoplasmic vesicle);GO:0060178(regulation of exocyst localization)	NA	up	no	1	turquoise	-0.0864776	-0.376144	0.768794	0.167034	0.222146
LS01936	Lsat_1_v5_gn_1_80660.1	1	98470080	98470256	NA	NA	up	yes	1	turquoise	0.101474	-0.0766041	0.729963	0.786125	0.957149
LS01941	Lsat_1_v5_gn_1_81521.1	1	99322573	99324089	GO:0003674(molecular_function);GO:0005634(nucleus);GO:0008150(biological_process)	NA	up	no	1	turquoise	0.0790222	-0.273244	0.788294	0.324437	0.602487
LS01942	Lsat_1_v5_gn_1_81241.1	1	99527908	99539146	GO:0003824(catalytic activity);GO:0009507(chloroplast);GO:0009658(chloroplast organization);GO:0009793(embryo development ending in seed dormancy);GO:0009942(longitudinal axis specification);GO:0060918(auxin transport)	NA	up	yes	1	turquoise	-0.155451	-0.528655	0.595654	0.0427583	0.0596048
LS01946	Lsat_1_v5_gn_1_80920.1	1	99970870	99975317	GO:0005739(mitochondrion);GO:0010239(chloroplast mRNA processing);GO:0031426(polycistronic mRNA processing);GO:0042644(chloroplast nucleoid)	NA	up	no	1	turquoise	-0.0225362	-0.558629	0.939045	0.0304217	0.0962049
LS01952	Lsat_1_v5_gn_1_81660.1	1	100341539	100347842	GO:0004152(dihydroorotate dehydrogenase activity);GO:0005737(cytoplasm);GO:0006207('de novo' pyrimidine nucleobase biosynthetic process)	00240(Pyrimidine metabolism)	up	no	1	turquoise	-0.0291472	-0.582565	0.921209	0.0226716	0.0766859
LS01953	Lsat_1_v5_gn_1_81780.1	1	100641610	100651838	GO:0005215(transporter activity);GO:0005524(ATP binding);GO:0005886(plasma membrane);GO:0016887(ATPase activity)	NA	up	no	1	turquoise	-0.264063	0.25071	0.361633	0.367443	0.992494
LS01955	Lsat_1_v5_gn_1_81840.1	1	100662570	100670989	GO:0003863(3-methyl-2-oxobutanoate dehydrogenase (2-methylpropanoyl-transferring) activity);GO:0005739(mitochondrion);GO:0005759(mitochondrial matrix);GO:0016624(oxidoreductase activity, acting on the aldehyde or oxo group of donors, disulfide as acceptor);GO:0046872(metal ion binding);GO:0055114(oxidation-reduction process)	00640(Propanoate metabolism);00280(Valine, leucine and isoleucine degradation)	up	no	1	turquoise	-0.211836	-0.399605	0.467205	0.140023	0.108326
LS01956	Lsat_1_v5_gn_1_81901.1	1	100707672	100709176	GO:0005634(nucleus);GO:0005730(nucleolus);GO:0005829(cytosol);GO:0006355(regulation of transcription, DNA-templated);GO:0008150(biological_process);GO:0009507(chloroplast);GO:0016592(mediator complex)	NA	up	no	1	turquoise	-0.0174917	-0.445833	0.952674	0.0957891	0.205761
LS01957	Lsat_1_v5_gn_1_81921.1	1	100727023	100731610	GO:0003674(molecular_function);GO:0005576(extracellular region);GO:0005886(plasma membrane);GO:0009626(plant-type hypersensitive response)	NA	up	no	1	turquoise	-0.161455	-0.39776	0.581342	0.142033	0.140946
LS01960	Lsat_1_v5_gn_1_82081.1	1	100935804	100937867	GO:0005886(plasma membrane);GO:0016021(integral component of membrane);GO:0042626(ATPase activity, coupled to transmembrane movement of substances)	02010(ABC transporters)	up	no	1	turquoise	-0.225853	-0.472678	0.437519	0.075189	0.0611875
LS01962	Lsat_1_v5_gn_1_82180.1	1	101114236	101118177	GO:0004674(protein serine/threonine kinase activity);GO:0005524(ATP binding);GO:0005886(plasma membrane);GO:0006468(protein phosphorylation);GO:0009506(plasmodesma);GO:0016021(integral component of membrane);GO:0016301(kinase activity);GO:0046777(protein autophosphorylation)	NA	up	no	1	turquoise	0.138903	0.456721	0.635801	0.0870067	0.10965
LS01970	Lsat_1_v5_gn_1_82301.1	1	102239015	102241205	GO:0003729(mRNA binding);GO:0005739(mitochondrion);GO:0009507(chloroplast)	NA	up	no	1	turquoise	-0.0871566	-0.362893	0.767024	0.183712	0.236654
LS01975	Lsat_1_v5_gn_1_84160.1	1	102700771	102707813	GO:0003723(RNA binding)	03040(Spliceosome)	up	no	1	turquoise	-0.111803	-0.719173	0.703557	0.00251276	0.00974675
LS01984	Lsat_1_v5_gn_1_83640.1	1	103987173	103992606	GO:0003729(mRNA binding);GO:0003743(translation initiation factor activity);GO:0005576(extracellular region);GO:0005737(cytoplasm);GO:0006413(translational initiation);GO:0006417(regulation of translation);GO:0009615(response to virus);GO:0009737(response to abscisic acid)	03013(RNA transport)	up	yes	1	turquoise	-0.131919	-0.590742	0.653035	0.0204037	0.0398163
LS01994	Lsat_1_v5_gn_1_83120.1	1	105971915	105975918	GO:0006855(drug transmembrane transport)	NA	up	no	1	turquoise	-5.82e-05	-0.319006	0.999842	0.246489	0.399307
LS01995	Lsat_1_v5_gn_1_83140.1	1	106039360	106044794	GO:0005524(ATP binding);GO:0005739(mitochondrion);GO:0006952(defense response);GO:0043531(ADP binding)	04626(Plant-pathogen interaction)	up	no	1	turquoise	0.0128555	0.467439	0.965209	0.0789337	0.185651
LS01996	Lsat_1_v5_gn_1_83160.1	1	106049278	106052397	NA	04626(Plant-pathogen interaction)	up	no	1	turquoise	0.24888	0.405861	0.39088	0.133352	0.0853159
LS01997	Lsat_1_v5_gn_1_83221.1	1	106068024	106077507	GO:0003743(translation initiation factor activity);GO:0005852(eukaryotic translation initiation factor 3 complex)	03013(RNA transport)	up	yes	1	turquoise	-0.346204	-0.368013	0.225302	0.177145	0.0616235
LS01999	Lsat_1_v5_gn_1_84880.1	1	106453126	106457460	GO:0003924(GTPase activity);GO:0005739(mitochondrion);GO:0042254(ribosome biogenesis)	NA	up	no	1	turquoise	-0.125044	-0.593453	0.670159	0.0196915	0.0404455
LS02002	Lsat_1_v5_gn_1_84721.1	1	107821041	107830245	GO:0003714(transcription corepressor activity);GO:0005634(nucleus)	NA	up	yes	1	turquoise	-0.0168606	-0.518542	0.954379	0.0476582	0.132171
LS02005	Lsat_1_v5_gn_1_84561.1	1	107978754	107986328	GO:0005739(mitochondrion);GO:0016208(AMP binding)	NA	up	yes	1	turquoise	-0.360971	-0.712521	0.204801	0.00287403	0.00137045
LS02006	Lsat_1_v5_gn_1_85201.1	1	108058346	108067683	GO:0005634(nucleus);GO:0005886(plasma membrane)	NA	up	no	1	turquoise	-0.248751	-0.403331	0.391134	0.136023	0.0867877
LS02016	Lsat_1_v5_gn_1_85681.1	1	109512684	109515433	GO:0003723(RNA binding);GO:0004519(endonuclease activity);GO:0005739(mitochondrion);GO:0008270(zinc ion binding);GO:0009451(RNA modification);GO:0043231(intracellular membrane-bounded organelle)	NA	up	no	1	turquoise	-0.553776	0.336164	0.0399185	0.220554	0.524583
LS02023	Lsat_1_v5_gn_1_87300.1	1	109904056	109921291	GO:0000148(1,3-beta-D-glucan synthase complex);GO:0003843(1,3-beta-D-glucan synthase activity);GO:0005886(plasma membrane)	NA	up	yes	1	turquoise	-0.230283	-0.529143	0.428338	0.0425317	0.0379012
LS02028	Lsat_1_v5_gn_1_85960.1	1	110302843	110316489	GO:0004672(protein kinase activity);GO:0004674(protein serine/threonine kinase activity);GO:0005524(ATP binding);GO:0005886(plasma membrane);GO:0006468(protein phosphorylation);GO:0009506(plasmodesma);GO:0009741(response to brassinosteroid);GO:0009742(brassinosteroid mediated signaling pathway);GO:0009791(post-embryonic development);GO:0009826(unidimensional cell growth);GO:0016021(integral compo…	NA	up	no	1	turquoise	-0.627573	-0.322452	0.0162747	0.241136	0.00784271
LS02036	Lsat_1_v5_gn_1_89600.1	1	111349320	111352638	GO:0000791(euchromatin);GO:0003677(DNA binding);GO:0003682(chromatin binding);GO:0003935(GTP cyclohydrolase II activity);GO:0005515(protein binding);GO:0005634(nucleus);GO:0005720(nuclear heterochromatin);GO:0006325(chromatin organization);GO:0006342(chromatin silencing);GO:0006351(transcription, DNA-templated);GO:0008686(3,4-dihydroxy-2-butanone-4-phosphate synthase activity);GO:0009507(chloropl…	NA	up	no	1	turquoise	-0.20919	-0.625904	0.472915	0.0125611	0.0167071
LS02041	Lsat_1_v5_gn_1_90561.1	1	111829137	111830560	GO:0004672(protein kinase activity);GO:0004674(protein serine/threonine kinase activity);GO:0005524(ATP binding);GO:0005886(plasma membrane);GO:0006468(protein phosphorylation);GO:0009506(plasmodesma);GO:0009741(response to brassinosteroid);GO:0009742(brassinosteroid mediated signaling pathway);GO:0009791(post-embryonic development);GO:0009826(unidimensional cell growth);GO:0016021(integral compo…	NA	down	no	1	turquoise	-0.650287	-0.435247	0.0118051	0.104908	0.00200646
LS02044	Lsat_1_v5_gn_1_90240.1	1	112276610	112280104	GO:0005515(protein binding);GO:0005524(ATP binding);GO:0005576(extracellular region);GO:0006952(defense response);GO:0043531(ADP binding)	NA	up	no	1	turquoise	-0.508484	-0.271422	0.0633578	0.327801	0.0372361
LS02049	Lsat_1_v5_gn_1_88201.1	1	112948392	112951854	GO:0004674(protein serine/threonine kinase activity);GO:0004675(transmembrane receptor protein serine/threonine kinase activity);GO:0005515(protein binding);GO:0005524(ATP binding);GO:0005886(plasma membrane);GO:0006468(protein phosphorylation);GO:0007169(transmembrane receptor protein tyrosine kinase signaling pathway);GO:0009506(plasmodesma);GO:0009734(auxin-activated signaling pathway);GO:0009…	04075(Plant hormone signal transduction)	up	no	1	turquoise	0.255156	-0.361834	0.378642	0.18509	0.743571
LS02054	Lsat_1_v5_gn_1_89301.1	1	113470650	113470814	NA	NA	up	no	1	turquoise	0.0207549	-0.366252	0.943856	0.179386	0.353206
LS02063	Lsat_1_v5_gn_1_87900.1	1	115978049	115980829	GO:0004674(protein serine/threonine kinase activity);GO:0005524(ATP binding);GO:0005576(extracellular region);GO:0006468(protein phosphorylation);GO:0016021(integral component of membrane);GO:0016301(kinase activity);GO:0016310(phosphorylation)	NA	down	no	1	turquoise	-0.120744	-0.553077	0.680946	0.0324739	0.0594222
LS02072	Lsat_1_v5_gn_1_86361.1	1	116292458	116294230	GO:0004674(protein serine/threonine kinase activity);GO:0005886(plasma membrane)	NA	up	no	1	turquoise	-0.260563	0.508967	0.368267	0.0526672	0.436675
LS02074	Lsat_1_v5_gn_1_86240.1	1	116506609	116507589	GO:0003674(molecular_function);GO:0008150(biological_process)	NA	down	no	1	turquoise	-0.264383	0.580335	0.36103	0.0233221	0.304474
LS02083	Lsat_1_v5_gn_1_87001.1	1	117862037	117864153	GO:0003674(molecular_function);GO:0010286(heat acclimation);GO:0016021(integral component of membrane)	NA	up	no	1	turquoise	-0.114832	-0.183531	0.695871	0.512632	0.449767
LS02085	Lsat_1_v5_gn_1_90981.1	1	117975058	117977371	GO:0004674(protein serine/threonine kinase activity);GO:0005524(ATP binding);GO:0005576(extracellular region);GO:0006468(protein phosphorylation);GO:0016021(integral component of membrane);GO:0016301(kinase activity);GO:0016310(phosphorylation)	NA	up	no	1	turquoise	-0.308288	-0.22463	0.283559	0.42089	0.17283
LS02086	Lsat_1_v5_gn_1_90920.1	1	117978737	117983808	GO:0009658(chloroplast organization);GO:0009707(chloroplast outer membrane)	NA	up	yes	1	turquoise	-0.327007	-0.207651	0.253787	0.457716	0.171075
LS02095	Lsat_1_v5_gn_1_92141.1	1	119433564	119434607	GO:0005515(protein binding);GO:0005524(ATP binding);GO:0005618(cell wall);GO:0005634(nucleus);GO:0005794(Golgi apparatus);GO:0005829(cytosol);GO:0005886(plasma membrane);GO:0006351(transcription, DNA-templated);GO:0006355(regulation of transcription, DNA-templated);GO:0006457(protein folding);GO:0009408(response to heat);GO:0009615(response to virus);GO:0009617(response to bacterium);GO:0034620(c…	03040(Spliceosome);04141(Protein processing in endoplasmic reticulum);04144(Endocytosis)	down	no	1	turquoise	0.0635611	-0.23761	0.829091	0.393807	0.644304
LS02097	Lsat_1_v5_gn_1_91840.1	1	119715638	119722480	GO:0005737(cytoplasm);GO:0006952(defense response);GO:0007165(signal transduction);GO:0016021(integral component of membrane);GO:0043531(ADP binding)	NA	up	no	1	turquoise	-0.26867	-0.499827	0.353	0.0577994	0.0380296
LS02100	Lsat_1_v5_gn_1_91780.1	1	119749974	119753073	GO:0003677(DNA binding);GO:0003697(single-stranded DNA binding);GO:0003896(DNA primase activity);GO:0004003(ATP-dependent DNA helicase activity);GO:0005524(ATP binding);GO:0005739(mitochondrion);GO:0006269(DNA replication, synthesis of RNA primer);GO:0009260(ribonucleotide biosynthetic process);GO:0009507(chloroplast);GO:0046872(metal ion binding)	NA	up	yes	1	turquoise	-0.237992	-0.561936	0.412595	0.0292463	0.0267619
LS02103	Lsat_1_v5_gn_1_91720.1	1	119773637	119780876	GO:0003677(DNA binding);GO:0003697(single-stranded DNA binding);GO:0003896(DNA primase activity);GO:0004003(ATP-dependent DNA helicase activity);GO:0005524(ATP binding);GO:0005739(mitochondrion);GO:0006269(DNA replication, synthesis of RNA primer);GO:0009260(ribonucleotide biosynthetic process);GO:0009507(chloroplast);GO:0046872(metal ion binding)	NA	up	yes	1	turquoise	-0.128466	-0.666461	0.661618	0.00666434	0.0179271
LS02113	Lsat_1_v5_gn_1_92920.1	1	122370811	122378465	GO:0000139(Golgi membrane);GO:0005794(Golgi apparatus);GO:0009507(chloroplast);GO:0009834(plant-type secondary cell wall biogenesis);GO:0016021(integral component of membrane);GO:0016413(O-acetyltransferase activity);GO:0016491(oxidoreductase activity);GO:0016740(transferase activity);GO:0045491(xylan metabolic process);GO:0045492(xylan biosynthetic process);GO:0055114(oxidation-reduction process…	NA	up	no	1	turquoise	-0.202486	-0.375238	0.487532	0.168142	0.131367
LS02116	Lsat_1_v5_gn_1_93041.1	1	122888551	122890281	GO:0003735(structural constituent of ribosome);GO:0006412(translation)	NA	up	no	1	turquoise	-0.175636	-0.569014	0.548106	0.0268466	0.037354
LS02133	Lsat_1_v5_gn_1_93820.1	1	124736532	124744126	GO:0005737(cytoplasm);GO:0006952(defense response);GO:0007165(signal transduction);GO:0016021(integral component of membrane);GO:0043531(ADP binding)	NA	up	yes	1	turquoise	-0.393824	-0.569738	0.163544	0.0266101	0.00759321
LS02135	Lsat_1_v5_gn_1_93440.1	1	124940102	124940940	NA	NA	down	no	1	turquoise	0.298127	-0.00988055	0.300541	0.972121	0.466653
LS02136	Lsat_1_v5_gn_1_93520.1	1	125024399	125024998	GO:0005737(cytoplasm);GO:0006952(defense response);GO:0007165(signal transduction);GO:0009611(response to wounding)	04141(Protein processing in endoplasmic reticulum)	up	yes	1	turquoise	-0.451839	-0.524405	0.104815	0.0447697	0.00741194
LS02137	Lsat_1_v5_gn_1_93540.1	1	125027048	125028894	GO:0005737(cytoplasm);GO:0006952(defense response);GO:0007165(signal transduction);GO:0016021(integral component of membrane);GO:0043531(ADP binding)	NA	up	yes	1	turquoise	-0.30588	-0.56547	0.28753	0.0280287	0.0160468
LS02138	Lsat_1_v5_gn_1_93600.1	1	125068110	125076841	GO:0005737(cytoplasm);GO:0006952(defense response);GO:0007165(signal transduction);GO:0016021(integral component of membrane);GO:0043531(ADP binding)	NA	up	no	1	turquoise	-0.36581	-0.294044	0.198349	0.287431	0.0868899
LS02139	Lsat_1_v5_gn_1_93640.1	1	125113542	125113949	GO:0005886(plasma membrane);GO:0006952(defense response);GO:0009941(chloroplast envelope)	03040(Spliceosome);04141(Protein processing in endoplasmic reticulum);04144(Endocytosis)	down	no	1	turquoise	-0.260563	-0.182248	0.368267	0.515636	0.261353
LS02141	Lsat_1_v5_gn_1_94641.1	1	125176158	125176736	GO:0005737(cytoplasm);GO:0006952(defense response);GO:0007165(signal transduction);GO:0009611(response to wounding)	04141(Protein processing in endoplasmic reticulum)	up	yes	1	turquoise	-0.313499	-0.583412	0.275072	0.0224281	0.012533
LS02142	Lsat_1_v5_gn_1_94481.1	1	125438125	125443859	GO:0005737(cytoplasm);GO:0006952(defense response);GO:0007165(signal transduction);GO:0016021(integral component of membrane);GO:0043531(ADP binding)	NA	up	yes	1	turquoise	-0.235059	-0.501592	0.41855	0.0567807	0.0463026
LS02143	Lsat_1_v5_gn_1_94401.1	1	125526387	125529265	GO:0005737(cytoplasm);GO:0006952(defense response);GO:0007165(signal transduction);GO:0043531(ADP binding)	04141(Protein processing in endoplasmic reticulum)	up	yes	1	turquoise	-0.0403766	-0.437434	0.890996	0.102976	0.195385
LS02146	Lsat_1_v5_gn_1_94181.1	1	125580436	125581253	NA	NA	up	no	1	turquoise	-0.256865	-0.33947	0.375347	0.215764	0.122386
LS02147	Lsat_1_v5_gn_1_94121.1	1	125626683	125652499	GO:0005737(cytoplasm);GO:0006952(defense response);GO:0007165(signal transduction);GO:0016021(integral component of membrane);GO:0043531(ADP binding)	NA	up	no	1	turquoise	0.182114	-0.505745	0.533202	0.0544368	0.332572
LS02149	Lsat_1_v5_gn_1_93941.1	1	125800223	125805928	GO:0005737(cytoplasm);GO:0006952(defense response);GO:0007165(signal transduction);GO:0016021(integral component of membrane);GO:0043531(ADP binding)	NA	down	no	1	turquoise	-0.130295	0.0201597	0.657065	0.94315	0.787485
LS02155	Lsat_1_v5_gn_1_96101.1	1	127021017	127021757	GO:0005634(nucleus)	NA	up	no	1	turquoise	-0.0185401	-0.700101	0.94984	0.00365904	0.0240009
LS02158	Lsat_1_v5_gn_1_96220.1	1	127821195	127823104	GO:0004312(fatty acid synthase activity);GO:0004315(3-oxoacyl-[acyl-carrier-protein] synthase activity);GO:0006633(fatty acid biosynthetic process);GO:0006636(unsaturated fatty acid biosynthetic process);GO:0009507(chloroplast);GO:0009536(plastid);GO:0009570(chloroplast stroma);GO:0009631(cold acclimation);GO:0009793(embryo development ending in seed dormancy)	00061(Fatty acid biosynthesis);00780(Biotin metabolism)	down	no	1	turquoise	0.0620707	-0.0708987	0.833047	0.80175	0.977005
LS02161	Lsat_1_v5_gn_1_96501.1	1	128425295	128444226	GO:0004312(fatty acid synthase activity);GO:0004315(3-oxoacyl-[acyl-carrier-protein] synthase activity);GO:0006633(fatty acid biosynthetic process);GO:0006636(unsaturated fatty acid biosynthetic process);GO:0009507(chloroplast);GO:0009536(plastid);GO:0009570(chloroplast stroma);GO:0009631(cold acclimation);GO:0009793(embryo development ending in seed dormancy)	00061(Fatty acid biosynthesis);00780(Biotin metabolism)	down	no	1	turquoise	0.034869	0.468288	0.905799	0.078318	0.1675
LS02166	Lsat_1_v5_gn_0_24541.1	1	129627527	129627852	GO:0003735(structural constituent of ribosome)	03010(Ribosome)	down	no	1	turquoise	-0.0338551	0.0313749	0.908528	0.911617	0.997652
LS02171	Lsat_1_v5_gn_1_96760.1	1	130018338	130020930	NA	NA	up	no	1	turquoise	-0.0332557	-0.0304869	0.910142	0.91411	0.87348
LS02182	Lsat_1_v5_gn_1_97941.1	1	130874752	130876593	GO:0003700(DNA binding transcription factor activity);GO:0005634(nucleus);GO:0006355(regulation of transcription, DNA-templated);GO:0043565(sequence-specific DNA binding)	04075(Plant hormone signal transduction)	up	no	1	turquoise	0.0671688	-0.467214	0.819532	0.0790978	0.259933
LS02186	Lsat_1_v5_gn_1_97040.1	1	131825557	131827053	GO:0000166(nucleotide binding);GO:0005634(nucleus);GO:0080008(Cul4-RING E3 ubiquitin ligase complex)	00565(Ether lipid metabolism)	up	no	1	turquoise	-0.0248053	0.137585	0.93292	0.624861	0.770103
LS02193	Lsat_1_v5_gn_1_98261.1	1	132913747	132917301	GO:0005515(protein binding);GO:0005524(ATP binding);GO:0005576(extracellular region);GO:0006952(defense response);GO:0043531(ADP binding)	NA	up	no	1	turquoise	0.0469186	-0.60984	0.873455	0.015783	0.0906949
LS02194	Lsat_1_v5_gn_1_98241.1	1	132926928	132930750	GO:0005515(protein binding);GO:0005524(ATP binding);GO:0005576(extracellular region);GO:0006952(defense response);GO:0043531(ADP binding)	03040(Spliceosome)	up	no	1	turquoise	-0.379589	-0.338478	0.18069	0.217195	0.0604986
LS02195	Lsat_1_v5_gn_1_98220.1	1	132948001	132954839	GO:0004843(thiol-dependent ubiquitin-specific protease activity);GO:0005634(nucleus);GO:0006511(ubiquitin-dependent protein catabolic process);GO:0016579(protein deubiquitination);GO:0036459(thiol-dependent ubiquitinyl hydrolase activity)	NA	up	no	1	turquoise	-0.128234	-0.562807	0.662194	0.0289427	0.0524147
LS02197	Lsat_1_v5_gn_0_19921.1	1	133288232	133293386	GO:0005515(protein binding);GO:0005524(ATP binding);GO:0005576(extracellular region);GO:0006952(defense response);GO:0043531(ADP binding)	03040(Spliceosome)	up	no	1	turquoise	-0.06775	-0.217982	0.817994	0.435124	0.464769
LS02199	Lsat_1_v5_gn_0_20081.1	1	133428950	133430214	NA	NA	down	yes	1	turquoise	-0.0195387	-0.179978	0.947142	0.520967	0.608809
LS02202	Lsat_1_v5_gn_1_100681.1	1	133915319	133918927	GO:0004826(phenylalanine-tRNA ligase activity);GO:0006432(phenylalanyl-tRNA aminoacylation);GO:0009328(phenylalanine-tRNA ligase complex)	00970(Aminoacyl-tRNA biosynthesis)	up	no	1	turquoise	-0.033476	-0.326189	0.909548	0.235414	0.344565
LS02205	Lsat_1_v5_gn_1_100901.1	1	134262763	134265115	GO:0003723(RNA binding);GO:0004519(endonuclease activity);GO:0005739(mitochondrion);GO:0009451(RNA modification);GO:0043231(intracellular membrane-bounded organelle)	NA	up	no	1	turquoise	-0.0576291	-0.194779	0.844856	0.486655	0.519357
LS02206	Lsat_1_v5_gn_1_100920.1	1	134308639	134310925	GO:0004842(ubiquitin-protein transferase activity);GO:0005515(protein binding);GO:0005634(nucleus);GO:0006511(ubiquitin-dependent protein catabolic process);GO:0009737(response to abscisic acid);GO:0010608(posttranscriptional regulation of gene expression);GO:0010629(negative regulation of gene expression);GO:0016567(protein ubiquitination)	NA	up	yes	1	turquoise	0.14291	-0.399599	0.625989	0.140029	0.467586
LS02207	Lsat_1_v5_gn_1_100060.1	1	134900966	134904662	GO:0005576(extracellular region);GO:0005615(extracellular space);GO:0009690(cytokinin metabolic process);GO:0009823(cytokinin catabolic process);GO:0010103(stomatal complex morphogenesis);GO:0016614(oxidoreductase activity, acting on CH-OH group of donors);GO:0019139(cytokinin dehydrogenase activity);GO:0050660(flavin adenine dinucleotide binding);GO:0055114(oxidation-reduction process)	00908(Zeatin biosynthesis)	down	no	1	turquoise	0.213468	0.0697284	0.4637	0.804964	0.478252
LS02208	Lsat_1_v5_gn_1_99961.1	1	135020843	135023695	GO:0004367(glycerol-3-phosphate dehydrogenase [NAD+] activity);GO:0005737(cytoplasm);GO:0005829(cytosol);GO:0005975(carbohydrate metabolic process);GO:0006072(glycerol-3-phosphate metabolic process);GO:0009331(glycerol-3-phosphate dehydrogenase complex);GO:0046168(glycerol-3-phosphate catabolic process);GO:0051287(NAD binding);GO:0055114(oxidation-reduction process)	00564(Glycerophospholipid metabolism)	up	no	1	turquoise	-0.113583	-0.3396	0.699036	0.215576	0.237588
LS02210	Lsat_1_v5_gn_1_99900.1	1	135037598	135045823	GO:0005388(calcium-transporting ATPase activity);GO:0005887(integral component of plasma membrane);GO:0043231(intracellular membrane-bounded organelle)	NA	up	no	1	turquoise	-0.175802	-0.656353	0.547724	0.00787018	0.0146861
LS02213	Lsat_1_v5_gn_1_98941.1	1	135819209	135826168	GO:0005737(cytoplasm);GO:0006952(defense response);GO:0007165(signal transduction);GO:0016021(integral component of membrane);GO:0043531(ADP binding)	NA	up	yes	1	turquoise	-0.417735	-0.441273	0.137213	0.0996462	0.0215691
LS02215	Lsat_1_v5_gn_1_100221.1	1	136229141	136234718	GO:0009507(chloroplast);GO:0015996(chlorophyll catabolic process);GO:0080124(pheophytinase activity)	NA	down	no	1	turquoise	0.0706715	0.279516	0.810273	0.313003	0.365197
LS02225	Lsat_1_v5_gn_1_99180.1	1	139099824	139104923	GO:0005515(protein binding);GO:0005524(ATP binding);GO:0005576(extracellular region);GO:0006952(defense response);GO:0043531(ADP binding)	NA	up	no	1	turquoise	-0.27543	-0.362149	0.340543	0.184679	0.0969711
LS02227	Lsat_1_v5_gn_1_99060.1	1	139155168	139170926	GO:0005737(cytoplasm);GO:0006952(defense response);GO:0007165(signal transduction);GO:0016021(integral component of membrane);GO:0043531(ADP binding)	NA	up	no	1	turquoise	-0.269106	-0.496983	0.35219	0.059468	0.0388247
LS02228	Lsat_1_v5_gn_1_99041.1	1	139230881	139232285	NA	NA	up	no	1	turquoise	-0.0861975	-0.214315	0.769525	0.443077	0.443279
LS02230	Lsat_1_v5_gn_1_101021.1	1	139373695	139378471	GO:0005737(cytoplasm);GO:0006952(defense response);GO:0007165(signal transduction);GO:0016021(integral component of membrane);GO:0043531(ADP binding)	NA	up	no	1	turquoise	0.0698037	-0.602646	0.812565	0.0174173	0.108166
LS02236	Lsat_1_v5_gn_1_101541.1	1	140020702	140021238	GO:0005515(protein binding)	04141(Protein processing in endoplasmic reticulum)	down	no	1	turquoise	0.475754	-0.355722	0.0855223	0.193174	0.749575
LS02238	Lsat_1_v5_gn_1_101600.1	1	140194619	140200037	GO:0005737(cytoplasm);GO:0006952(defense response);GO:0007165(signal transduction);GO:0016021(integral component of membrane);GO:0043531(ADP binding)	NA	up	yes	1	turquoise	-0.17904	-0.600008	0.540252	0.0180482	0.0270668
LS02239	Lsat_1_v5_gn_1_101620.1	1	140221799	140230735	GO:0000266(mitochondrial fission);GO:0003924(GTPase activity);GO:0005515(protein binding);GO:0005525(GTP binding);GO:0005739(mitochondrion);GO:0005777(peroxisome);GO:0005829(cytosol);GO:0005886(plasma membrane);GO:0007031(peroxisome organization);GO:0007049(cell cycle);GO:0007165(signal transduction);GO:0008017(microtubule binding);GO:0009791(post-embryonic development);GO:0016021(integral compon…	NA	up	no	1	turquoise	-0.60254	0.324075	0.0225788	0.238641	0.395062
LS02243	Lsat_1_v5_gn_1_101861.1	1	140560264	140565376	GO:0005737(cytoplasm);GO:0006952(defense response);GO:0007165(signal transduction);GO:0016021(integral component of membrane);GO:0043531(ADP binding)	04626(Plant-pathogen interaction)	up	no	1	turquoise	-0.0324634	-0.0810441	0.912275	0.774018	0.7744
LS02245	Lsat_1_v5_gn_1_101960.1	1	140729023	140733589	GO:0005737(cytoplasm);GO:0006952(defense response);GO:0007165(signal transduction);GO:0016021(integral component of membrane);GO:0043531(ADP binding)	04141(Protein processing in endoplasmic reticulum)	up	yes	1	turquoise	-0.260512	-0.592486	0.368364	0.0199433	0.0168192
LS02246	Lsat_1_v5_gn_1_102000.1	1	140752585	140760066	GO:0005737(cytoplasm);GO:0006952(defense response);GO:0007165(signal transduction);GO:0016021(integral component of membrane);GO:0043531(ADP binding)	NA	up	no	1	turquoise	-0.500882	-0.569254	0.0680898	0.0267681	0.00273141
LS02247	Lsat_1_v5_gn_1_102041.1	1	140785715	140792049	GO:0005737(cytoplasm);GO:0006952(defense response);GO:0007165(signal transduction);GO:0016021(integral component of membrane);GO:0043531(ADP binding)	NA	up	no	1	turquoise	-0.146684	-0.0691972	0.616799	0.806424	0.590154
LS02248	Lsat_1_v5_gn_1_102180.1	1	141135778	141142759	GO:0005737(cytoplasm);GO:0006952(defense response);GO:0007165(signal transduction);GO:0016021(integral component of membrane);GO:0043531(ADP binding)	NA	up	no	1	turquoise	-0.00754416	-0.1252	0.97958	0.656619	0.734337
LS02249	Lsat_1_v5_gn_1_102200.1	1	141182055	141185454	GO:0005737(cytoplasm);GO:0006952(defense response);GO:0007165(signal transduction);GO:0016021(integral component of membrane);GO:0043531(ADP binding)	NA	up	yes	1	turquoise	-0.0718129	-0.547973	0.807261	0.0344512	0.080919
LS02281	Lsat_1_v5_gn_1_105261.1	1	148659784	148662050	GO:0005634(nucleus);GO:0005829(cytosol);GO:0010311(lateral root formation);GO:0020037(heme binding);GO:0040008(regulation of growth);GO:0046872(metal ion binding)	00520(Amino sugar and nucleotide sugar metabolism)	up	no	1	turquoise	0.133481	-0.0855694	0.649167	0.761727	0.912229
LS02287	Lsat_1_v5_gn_1_105400.1	1	149075216	149085229	GO:0005739(mitochondrion);GO:0006598(polyamine catabolic process);GO:0046208(spermine catabolic process);GO:0046592(polyamine oxidase activity);GO:0050660(flavin adenine dinucleotide binding);GO:0052894(norspermine:oxygen oxidoreductase activity);GO:0052895(N1-acetylspermine:oxygen oxidoreductase (N1-acetylspermidine-forming) activity);GO:0052901(spermine:oxygen oxidoreductase (spermidine-forming…	00330(Arginine and proline metabolism);00410(beta-Alanine metabolism)	down	no	1	turquoise	-0.145133	0.00749282	0.620568	0.978857	0.734664
LS02289	Lsat_1_v5_gn_1_105761.1	1	150049392	150053858	GO:0003755(peptidyl-prolyl cis-trans isomerase activity);GO:0005528(FK506 binding);GO:0005789(endoplasmic reticulum membrane);GO:0061077(chaperone-mediated protein folding)	NA	up	no	1	turquoise	-0.0910155	-0.479944	0.756986	0.070209	0.119535
LS02291	Lsat_1_v5_gn_1_105720.1	1	150091234	150097452	GO:0000712(resolution of meiotic recombination intermediates);GO:0000819(sister chromatid segregation);GO:0003918(DNA topoisomerase type II (ATP-hydrolyzing) activity);GO:0005634(nucleus);GO:0006265(DNA topological change);GO:0006268(DNA unwinding involved in DNA replication);GO:0006312(mitotic recombination);GO:0009295(nucleoid);GO:0009330(DNA topoisomerase complex (ATP-hydrolyzing));GO:0044774(…	NA	up	yes	1	turquoise	-0.198226	-0.411981	0.496926	0.127039	0.107673
LS02292	Lsat_1_v5_gn_1_106300.1	1	150398954	150400789	GO:0001055(RNA polymerase II activity);GO:0005665(DNA-directed RNA polymerase II, core complex)	00230(Purine metabolism);00240(Pyrimidine metabolism);03020(RNA polymerase)	down	no	1	turquoise	0.154717	0.464898	0.597414	0.0807971	0.0957472
LS02293	Lsat_1_v5_gn_1_106281.1	1	150410443	150416745	GO:0005634(nucleus);GO:0046872(metal ion binding)	NA	up	yes	1	turquoise	-0.163265	-0.427043	0.577056	0.112379	0.117161
LS02297	Lsat_1_v5_gn_1_105980.1	1	151640940	151643816	GO:0005634(nucleus);GO:0005829(cytosol);GO:0009691(cytokinin biosynthetic process);GO:0016799(hydrolase activity, hydrolyzing N-glycosyl compounds)	NA	up	no	1	turquoise	0.140812	0.1591	0.63112	0.571148	0.449454
LS02301	Lsat_1_v5_gn_1_106940.1	1	152628015	152632925	GO:0003674(molecular_function);GO:0005634(nucleus);GO:0008150(biological_process)	NA	up	yes	1	turquoise	0.0195521	-0.369859	0.947106	0.174815	0.346206
LS02310	Lsat_1_v5_gn_1_107121.1	1	154937409	154939207	GO:0000079(regulation of cyclin-dependent protein serine/threonine kinase activity);GO:0007346(regulation of mitotic cell cycle);GO:0012505(endomembrane system)	NA	up	no	1	turquoise	0.423393	-0.124153	0.131425	0.659329	0.430373
LS02319	Lsat_1_v5_gn_1_110001.1	1	156460626	156465576	GO:0000349(generation of catalytic spliceosome for first transesterification step);GO:0000974(Prp19 complex);GO:0071010(prespliceosome);GO:0071012(catalytic step 1 spliceosome);GO:0071013(catalytic step 2 spliceosome);GO:0071014(post-mRNA release spliceosomal complex)	03040(Spliceosome)	up	yes	1	turquoise	-0.135901	-0.679253	0.643188	0.00535228	0.014475
LS02321	Lsat_1_v5_gn_1_108420.1	1	156695854	156697320	GO:0000993(RNA polymerase II core binding);GO:0003700(DNA binding transcription factor activity);GO:0003727(single-stranded RNA binding);GO:0005634(nucleus);GO:0006325(chromatin organization);GO:0006351(transcription, DNA-templated);GO:0006397(mRNA processing);GO:0008270(zinc ion binding);GO:0032044(DSIF complex);GO:0032786(positive regulation of DNA-templated transcription, elongation);GO:003424…	NA	down	no	1	turquoise	0.190347	0.165139	0.514523	0.556427	0.369759
LS02327	Lsat_1_v5_gn_1_109081.1	1	158154866	158159331	NA	NA	up	no	1	turquoise	-0.336831	-0.257072	0.238951	0.354997	0.126258
LS02331	Lsat_1_v5_gn_1_109441.1	1	159074860	159077168	GO:0002131(wobble position cytosine ribose methylation);GO:0002132(wobble position uridine ribose methylation);GO:0003723(RNA binding);GO:0008168(methyltransferase activity)	NA	down	no	1	turquoise	0.0241107	-0.292562	0.934795	0.289981	0.478161
LS02332	Lsat_1_v5_gn_1_108760.1	1	159288635	159294487	GO:0000278(mitotic cell cycle);GO:0000798(nuclear cohesin complex);GO:0003682(chromatin binding);GO:0005634(nucleus);GO:0005730(nucleolus);GO:0006302(double-strand break repair);GO:0007062(sister chromatid cohesion);GO:0009555(pollen development);GO:0009561(megagametogenesis);GO:0051301(cell division)	NA	up	yes	1	turquoise	-0.165468	-0.416221	0.571856	0.122787	0.123855
LS02353	Lsat_1_v5_gn_1_109380.1	1	164858176	164859031	GO:0003955(NAD(P)H dehydrogenase (quinone) activity);GO:0005829(cytosol);GO:0005886(plasma membrane);GO:0008752(FMN reductase activity);GO:0009507(chloroplast);GO:0009570(chloroplast stroma);GO:0009651(response to salt stress);GO:0009735(response to cytokinin);GO:0010181(FMN binding);GO:0042742(defense response to bacterium);GO:0052873(FMN reductase (NADPH) activity);GO:0055114(oxidation-reductio…	04626(Plant-pathogen interaction)	up	no	1	turquoise	0.0322885	0.656319	0.912746	0.00787459	0.0371742
LS02354	Lsat_1_v5_gn_1_109401.1	1	164967011	164972064	GO:0004672(protein kinase activity);GO:0004674(protein serine/threonine kinase activity);GO:0005515(protein binding);GO:0005524(ATP binding);GO:0005886(plasma membrane);GO:0006468(protein phosphorylation);GO:0009729(detection of brassinosteroid stimulus);GO:0009733(response to auxin);GO:0009742(brassinosteroid mediated signaling pathway);GO:0009825(multidimensional cell growth);GO:0009965(leaf mo…	04075(Plant hormone signal transduction)	up	no	1	turquoise	-0.08367	-0.498791	0.776123	0.0584031	0.109203
LS02356	Lsat_1_v5_gn_1_111240.1	1	165103224	165107882	GO:0005634(nucleus)	NA	up	no	1	turquoise	-0.140163	-0.423459	0.63271	0.115756	0.134205
LS02358	Lsat_1_v5_gn_1_111600.1	1	166178957	166182029	GO:0005515(protein binding);GO:0005789(endoplasmic reticulum membrane);GO:0005794(Golgi apparatus);GO:0009306(protein secretion);GO:0015031(protein transport);GO:0015450(P-P-bond-hydrolysis-driven protein transmembrane transporter activity);GO:0016020(membrane);GO:0016021(integral component of membrane)	03060(Protein export);04141(Protein processing in endoplasmic reticulum);04145(Phagosome)	down	no	1	turquoise	-0.161443	0.464932	0.581371	0.0807725	0.376183
LS02368	Lsat_1_v5_gn_1_112181.1	1	167355258	167357503	GO:0003674(molecular_function);GO:0005634(nucleus);GO:0005783(endoplasmic reticulum);GO:0030176(integral component of endoplasmic reticulum membrane);GO:0034389(lipid particle organization)	NA	up	no	1	turquoise	0.0609494	-0.523508	0.836025	0.0452029	0.182797
LS02371	Lsat_1_v5_gn_1_112541.1	1	167837438	167848266	GO:0004674(protein serine/threonine kinase activity);GO:0005886(plasma membrane)	NA	up	no	1	turquoise	-0.0350405	-0.467203	0.905338	0.0791055	0.168463
LS02373	Lsat_1_v5_gn_1_112601.1	1	167885774	167891410	GO:0006955(immune response);GO:0008219(cell death);GO:0009626(plant-type hypersensitive response);GO:0010337(regulation of salicylic acid metabolic process)	NA	down	no	1	turquoise	0.0468351	-0.200931	0.873678	0.472716	0.685818
LS02390	Lsat_1_v5_gn_1_113980.1	1	169701672	169704485	NA	NA	up	no	1	turquoise	0.314308	-0.187134	0.27377	0.504243	0.753464
LS02394	Lsat_1_v5_gn_1_113621.1	1	170344656	170344817	GO:0000981(RNA polymerase II transcription factor activity, sequence-specific DNA binding);GO:0001135(transcription factor activity, RNA polymerase II transcription factor recruiting);GO:0003677(DNA binding);GO:0003700(DNA binding transcription factor activity);GO:0005634(nucleus);GO:0006351(transcription, DNA-templated);GO:0006355(regulation of transcription, DNA-templated);GO:0006357(regulation…	NA	down	no	1	turquoise	0.122201	0.121667	0.677284	0.66578	0.54016
LS02397	Lsat_1_v5_gn_1_113361.1	1	170669838	170670913	NA	NA	up	no	1	turquoise	-0.3392	-0.750808	0.235454	0.00125691	0.000806936
LS02406	Lsat_1_v5_gn_1_114280.1	1	171540599	171542661	GO:0005509(calcium ion binding);GO:0005544(calcium-dependent phospholipid binding);GO:0005634(nucleus);GO:0009408(response to heat);GO:0009409(response to cold);GO:0009414(response to water deprivation);GO:0009651(response to salt stress)	NA	down	no	1	turquoise	-0.0693339	-0.0136115	0.813806	0.9616	0.83772
LS02409	Lsat_1_v5_gn_1_114861.1	1	171873855	171879850	GO:0003674(molecular_function);GO:0005634(nucleus);GO:0006351(transcription, DNA-templated);GO:0006355(regulation of transcription, DNA-templated);GO:0048511(rhythmic process)	NA	up	no	1	turquoise	-0.124106	-0.318927	0.672507	0.246613	0.250942
LS02415	Lsat_1_v5_gn_1_114540.1	1	172256006	172256554	GO:0004869(cysteine-type endopeptidase inhibitor activity);GO:0005576(extracellular region);GO:0005618(cell wall);GO:0006952(defense response);GO:0010030(positive regulation of seed germination);GO:0034605(cellular response to heat);GO:2000117(negative regulation of cysteine-type endopeptidase activity)	NA	down	yes	1	turquoise	0.0362614	0.449091	0.902054	0.0930987	0.186267
LS02420	Lsat_1_v5_gn_1_115460.1	1	173200571	173207980	GO:0004386(helicase activity);GO:0005524(ATP binding);GO:0005634(nucleus);GO:0008270(zinc ion binding);GO:0009506(plasmodesma)	NA	up	yes	1	turquoise	-0.200816	-0.817399	0.491203	0.000198116	0.000608312
LS02423	Lsat_1_v5_gn_1_115801.1	1	173841340	173843513	NA	NA	up	no	1	turquoise	-0.144178	-0.453156	0.622895	0.0898168	0.109267
LS02426	Lsat_1_v5_gn_1_115601.1	1	175136505	175142167	GO:0005524(ATP binding);GO:0005634(nucleus);GO:0016308(1-phosphatidylinositol-4-phosphate 5-kinase activity);GO:0016324(apical plasma membrane);GO:0072583(clathrin-dependent endocytosis);GO:0090406(pollen tube)	00562(Inositol phosphate metabolism);04070(Phosphatidylinositol signaling system);04144(Endocytosis)	up	yes	1	turquoise	-0.0434625	-0.371077	0.882715	0.173289	0.271333
LS02432	Lsat_1_v5_gn_1_116121.1	1	175686713	175690741	GO:0007165(signal transduction);GO:0016020(membrane)	NA	up	yes	1	turquoise	-0.0575218	-0.510111	0.845142	0.0520492	0.114998
LS02433	Lsat_1_v5_gn_1_116480.1	1	176093593	176098419	GO:0004318(enoyl-[acyl-carrier-protein] reductase (NADH) activity);GO:0005507(copper ion binding);GO:0005835(fatty acid synthase complex);GO:0006633(fatty acid biosynthetic process);GO:0009507(chloroplast);GO:0009570(chloroplast stroma);GO:0009579(thylakoid);GO:0009941(chloroplast envelope);GO:0016491(oxidoreductase activity);GO:0016631(enoyl-[acyl-carrier-protein] reductase activity);GO:0055114(…	00061(Fatty acid biosynthesis);00780(Biotin metabolism);00333(Prodigiosin biosyntheses)	up	no	1	turquoise	-0.482461	-0.334257	0.0805933	0.223349	0.0296202
LS02436	Lsat_1_v5_gn_1_118041.1	1	177046259	177047494	GO:0005634(nucleus);GO:0005737(cytoplasm)	NA	up	no	1	turquoise	-0.0277751	0.121304	0.924909	0.666726	0.808205
LS02437	Lsat_1_v5_gn_1_118001.1	1	177094062	177104474	GO:0005049(nuclear export signal receptor activity);GO:0005643(nuclear pore);GO:0005737(cytoplasm);GO:0006611(protein export from nucleus);GO:0008536(Ran GTPase binding)	NA	up	no	1	turquoise	-0.290793	-0.582377	0.313156	0.0227258	0.0150338
LS02441	Lsat_1_v5_gn_1_117041.1	1	177608669	177611390	GO:0003674(molecular_function);GO:0008150(biological_process);GO:0009507(chloroplast)	NA	up	no	1	turquoise	0.0194738	-0.203818	0.947317	0.466245	0.631719
LS02443	Lsat_1_v5_gn_1_118241.1	1	178045599	178049501	GO:0000077(DNA damage checkpoint);GO:0005634(nucleus);GO:0042393(histone binding);GO:0045944(positive regulation of transcription by RNA polymerase II)	NA	up	yes	1	turquoise	-0.346082	-0.47653	0.225476	0.0725183	0.027376
LS02449	Lsat_1_v5_gn_1_117821.1	1	178950885	178961673	GO:0003674(molecular_function);GO:0005634(nucleus);GO:0005774(vacuolar membrane);GO:0005829(cytosol);GO:0008150(biological_process)	NA	up	yes	1	turquoise	-0.195651	-0.538647	0.502646	0.0382948	0.043286
LS02454	Lsat_1_v5_gn_1_116841.1	1	180091179	180091988	GO:0005737(cytoplasm);GO:0008970(phosphatidylcholine 1-acylhydrolase activity)	00220(Arginine biosynthesis)	down	no	1	turquoise	-0.146684	0.324075	0.616799	0.238641	0.620447
LS02461	Lsat_1_v5_gn_1_115940.1	1	180740827	180745231	GO:0003677(DNA binding);GO:0003700(DNA binding transcription factor activity);GO:0005515(protein binding);GO:0005634(nucleus);GO:0006351(transcription, DNA-templated);GO:0006355(regulation of transcription, DNA-templated);GO:0009965(leaf morphogenesis);GO:0010150(leaf senescence);GO:0030154(cell differentiation);GO:0045962(positive regulation of development, heterochronic);GO:0048366(leaf develop…	NA	up	no	1	turquoise	-0.288023	0.146919	0.317997	0.601323	0.727276
LS02464	Lsat_1_v5_gn_1_118581.1	1	181769398	181772249	NA	00380(Tryptophan metabolism)	up	yes	1	turquoise	0.101774	-0.543674	0.729193	0.0361849	0.192437
LS02490	Lsat_1_v5_gn_1_120601.1	1	187880190	187884353	GO:0005886(plasma membrane);GO:0016021(integral component of membrane);GO:0055085(transmembrane transport)	NA	up	no	1	turquoise	0.165917	-0.300827	0.570796	0.275929	0.703028
LS02491	Lsat_1_v5_gn_1_120581.1	1	187884762	187887861	GO:0003674(molecular_function);GO:0005634(nucleus);GO:0008150(biological_process)	NA	up	no	1	turquoise	-0.127648	-0.589848	0.663655	0.0206429	0.0412003
LS02500	Lsat_1_v5_gn_1_119360.1	1	188760508	188769016	GO:0005789(endoplasmic reticulum membrane);GO:0006633(fatty acid biosynthetic process);GO:0006636(unsaturated fatty acid biosynthetic process);GO:0016021(integral component of membrane);GO:0016491(oxidoreductase activity);GO:0016717(oxidoreductase activity, acting on paired donors, with oxidation of a pair of donors resulting in the reduction of molecular oxygen to two molecules of water);GO:0042…	NA	up	yes	1	turquoise	-0.402824	0.137961	0.153274	0.623906	0.48895
LS02503	Lsat_1_v5_gn_1_124421.1	1	189986712	189995062	GO:0004252(serine-type endopeptidase activity);GO:0005777(peroxisome);GO:0016485(protein processing)	NA	up	no	1	turquoise	-0.143446	-0.678456	0.624679	0.0054275	0.0138806
LS02504	Lsat_1_v5_gn_1_124381.1	1	190032916	190038700	GO:0001709(cell fate determination);GO:0005515(protein binding);GO:0005634(nucleus);GO:0006351(transcription, DNA-templated);GO:0008270(zinc ion binding);GO:0010076(maintenance of floral meristem identity);GO:0010077(maintenance of inflorescence meristem identity);GO:0010492(maintenance of shoot apical meristem identity);GO:0016567(protein ubiquitination);GO:0016569(covalent chromatin modificatio…	NA	up	no	1	turquoise	-0.20402	-0.541816	0.484169	0.0369543	0.0400044
LS02509	Lsat_1_v5_gn_1_125380.1	1	190891814	190893157	GO:0005634(nucleus);GO:0005730(nucleolus);GO:0005829(cytosol);GO:0006351(transcription, DNA-templated);GO:0006355(regulation of transcription, DNA-templated);GO:0009507(chloroplast);GO:0019760(glucosinolate metabolic process);GO:0043565(sequence-specific DNA binding);GO:0044212(transcription regulatory region DNA binding)	NA	up	no	1	turquoise	0.0599453	-0.569856	0.838694	0.0265714	0.132759
LS02520	Lsat_1_v5_gn_1_127821.1	1	192543241	192554090	GO:0003674(molecular_function);GO:0008150(biological_process);GO:0009507(chloroplast)	NA	up	no	1	turquoise	-0.252531	-0.591717	0.383737	0.0201455	0.0179481
LS02534	Lsat_1_v5_gn_1_124601.1	1	194938519	194940947	GO:0003674(molecular_function);GO:0005739(mitochondrion);GO:0008150(biological_process);GO:0016021(integral component of membrane)	03013(RNA transport)	down	no	1	turquoise	-0.118376	-0.538705	0.686913	0.0382699	0.0677043
LS02537	Lsat_1_v5_gn_1_121641.1	1	195435781	195437342	GO:0005634(nucleus);GO:0009414(response to water deprivation);GO:0009785(blue light signaling pathway);GO:0010161(red light signaling pathway)	NA	down	no	1	turquoise	0.149324	0.382252	0.610402	0.159695	0.162957
LS02540	Lsat_1_v5_gn_1_127401.1	1	196261008	196276041	GO:0000398(mRNA splicing, via spliceosome);GO:0005684(U2-type spliceosomal complex);GO:0005686(U2 snRNP);GO:0005689(U12-type spliceosomal complex);GO:0071011(precatalytic spliceosome);GO:0071013(catalytic step 2 spliceosome)	03040(Spliceosome)	up	yes	1	turquoise	-0.110666	-0.526063	0.706448	0.0439766	0.0779248
LS02541	Lsat_1_v5_gn_1_121861.1	1	197074657	197081442	GO:0003677(DNA binding);GO:0003700(DNA binding transcription factor activity);GO:0005515(protein binding);GO:0005634(nucleus);GO:0006351(transcription, DNA-templated);GO:0006355(regulation of transcription, DNA-templated);GO:0008289(lipid binding);GO:0009845(seed germination);GO:0009913(epidermal cell differentiation);GO:0043565(sequence-specific DNA binding);GO:0048497(maintenance of floral orga…	NA	up	no	1	turquoise	-0.0835801	-0.616414	0.776358	0.0143954	0.0414681
LS02542	Lsat_1_v5_gn_1_121201.1	1	197531374	197532252	GO:0005886(plasma membrane);GO:0009416(response to light stimulus);GO:0016567(protein ubiquitination)	NA	up	no	1	turquoise	-0.390855	-0.101133	0.167029	0.719875	0.204122
LS02549	Lsat_1_v5_gn_1_127920.1	1	198576501	198579899	GO:0000398(mRNA splicing, via spliceosome);GO:0003723(RNA binding);GO:0005684(U2-type spliceosomal complex);GO:0005686(U2 snRNP)	NA	up	no	1	turquoise	-0.111129	-0.492797	0.705272	0.0619879	0.0990597
LS02555	Lsat_1_v5_gn_1_125120.1	1	200766807	200768118	GO:0004674(protein serine/threonine kinase activity);GO:0005886(plasma membrane);GO:0006468(protein phosphorylation);GO:0006952(defense response);GO:0009506(plasmodesma)	NA	down	no	1	turquoise	-0.0154941	0.224197	0.958074	0.42181	0.586777
LS02570	Lsat_1_v5_gn_1_121421.1	1	204498955	204500936	GO:0005622(intracellular);GO:0005634(nucleus);GO:0005737(cytoplasm);GO:0006606(protein import into nucleus);GO:0015031(protein transport)	00510(N-Glycan biosynthesis);04141(Protein processing in endoplasmic reticulum)	down	yes	1	turquoise	0.329336	0.091703	0.25022	0.745153	0.283547
LS02575	Lsat_1_v5_gn_1_126300.1	1	205423215	205428201	GO:0000126(transcription factor TFIIIB complex);GO:0005634(nucleus);GO:0006355(regulation of transcription, DNA-templated);GO:0006383(transcription by RNA polymerase III);GO:0017025(TBP-class protein binding);GO:0070897(DNA-templated transcriptional preinitiation complex assembly)	NA	up	yes	1	turquoise	-0.0697807	-0.523051	0.812626	0.0454248	0.0986826
LS02576	Lsat_1_v5_gn_1_126181.1	1	205657999	205662705	GO:0016021(integral component of membrane);GO:0016757(transferase activity, transferring glycosyl groups)	NA	up	yes	1	turquoise	-0.271469	-0.647294	0.347812	0.00909065	0.00812621
LS02578	Lsat_1_v5_gn_1_125801.1	1	206136474	206142805	GO:0000243(commitment complex);GO:0008187(poly-pyrimidine tract binding);GO:0016607(nuclear speck);GO:0030628(pre-mRNA 3'-splice site binding);GO:0071004(U2-type prespliceosome);GO:0089701(U2AF)	03040(Spliceosome)	up	no	1	turquoise	-0.420146	-0.538031	0.134726	0.0385595	0.00853159
LS02579	Lsat_1_v5_gn_1_125781.1	1	206144717	206146363	GO:0004066(asparagine synthase (glutamine-hydrolyzing) activity);GO:0005829(cytosol);GO:0006529(asparagine biosynthetic process);GO:0006541(glutamine metabolic process);GO:0042803(protein homodimerization activity)	NA	down	yes	1	turquoise	0.419252	-0.261478	0.135644	0.346517	0.68041
LS02582	Lsat_1_v5_gn_1_122121.1	1	206736455	206738382	GO:0005634(nucleus);GO:0005737(cytoplasm)	NA	up	no	1	turquoise	-0.308804	-0.584291	0.282711	0.0221776	0.0128668
LS02586	Lsat_1_v5_gn_1_124121.1	1	208195093	208195260	NA	NA	down	no	1	turquoise	-0.0116158	-0.160326	0.968563	0.568146	0.659384
LS02591	Lsat_1_v5_gn_1_126860.1	1	209277489	209282659	GO:0003954(NADH dehydrogenase activity);GO:0005739(mitochondrion)	NA	down	no	1	turquoise	-0.370632	-0.305269	0.192049	0.26855	0.0788933
LS02601	Lsat_1_v5_gn_1_128700.1	1	210666092	210668552	GO:0005215(transporter activity);GO:0005515(protein binding);GO:0006879(cellular iron ion homeostasis);GO:0009507(chloroplast);GO:0009570(chloroplast stroma);GO:0016226(iron-sulfur cluster assembly);GO:0042626(ATPase activity, coupled to transmembrane movement of substances);GO:2000030(regulation of response to red or far red light)	NA	up	no	1	turquoise	-0.254166	-0.493582	0.38056	0.0615093	0.0438769
LS02602	Lsat_1_v5_gn_1_128740.1	1	210714732	210720768	GO:0003917(DNA topoisomerase type I activity);GO:0005730(nucleolus);GO:0006260(DNA replication);GO:0006265(DNA topological change);GO:0006338(chromatin remodeling);GO:0007059(chromosome segregation);GO:0031298(replication fork protection complex)	NA	up	yes	1	turquoise	-0.36275	-0.541593	0.202414	0.0370475	0.0132504
LS02604	Lsat_1_v5_gn_1_129680.1	1	210970997	210975911	GO:0004664(prephenate dehydratase activity);GO:0009094(L-phenylalanine biosynthetic process);GO:0009507(chloroplast);GO:0009570(chloroplast stroma);GO:0047769(arogenate dehydratase activity)	00400(Phenylalanine, tyrosine and tryptophan biosynthesis)	down	no	1	turquoise	-0.044911	-0.603371	0.878832	0.0172469	0.0586589
LS02607	Lsat_1_v5_gn_0_23001.1	1	211401877	211404933	GO:0000785(chromatin);GO:0000976(transcription regulatory region sequence-specific DNA binding);GO:0003682(chromatin binding);GO:0005677(chromatin silencing complex);GO:0006342(chromatin silencing);GO:0031507(heterochromatin assembly)	NA	up	no	1	turquoise	-0.12699	-0.530344	0.665297	0.0419782	0.0689804
LS02608	Lsat_1_v5_gn_0_22980.1	1	211405398	211410723	GO:0004672(protein kinase activity);GO:0004675(transmembrane receptor protein serine/threonine kinase activity);GO:0005524(ATP binding);GO:0005576(extracellular region);GO:0005886(plasma membrane);GO:0006468(protein phosphorylation);GO:0007166(cell surface receptor signaling pathway);GO:0016021(integral component of membrane);GO:0016301(kinase activity)	NA	up	no	1	turquoise	-0.575685	-0.54869	0.0312199	0.034168	0.00147982
LS02609	Lsat_1_v5_gn_1_129581.1	1	211542308	211548196	GO:0005777(peroxisome);GO:0006633(fatty acid biosynthetic process);GO:0050080(malonyl-CoA decarboxylase activity)	00640(Propanoate metabolism);00410(beta-Alanine metabolism);04146(Peroxisome)	up	no	1	turquoise	-0.114148	-0.552525	0.697605	0.0326838	0.0619515
LS02610	Lsat_1_v5_gn_1_129560.1	1	211548293	211550124	GO:0009409(response to cold);GO:0009414(response to water deprivation);GO:0009534(chloroplast thylakoid);GO:0009651(response to salt stress);GO:0044183(protein binding involved in protein folding);GO:0061077(chaperone-mediated protein folding)	NA	down	no	1	turquoise	0.0705154	-0.0800599	0.810685	0.776697	0.974841
LS02612	Lsat_1_v5_gn_1_128940.1	1	211829618	211832545	GO:0005576(extracellular region);GO:0016042(lipid catabolic process);GO:0016788(hydrolase activity, acting on ester bonds);GO:0052689(carboxylic ester hydrolase activity)	00561(Glycerolipid metabolism)	up	no	1	turquoise	-0.662545	0.317029	0.00982277	0.249593	0.264439
LS02628	Lsat_1_v5_gn_1_130161.1	1	213091887	213103227	GO:0000785(chromatin);GO:0005634(nucleus);GO:0005739(mitochondrion);GO:0005829(cytosol);GO:0006281(DNA repair);GO:0007064(mitotic sister chromatid cohesion);GO:0009507(chloroplast);GO:0009556(microsporogenesis)	NA	up	yes	1	turquoise	-0.313259	-0.518409	0.27546	0.047725	0.0239554
LS02633	Lsat_1_v5_gn_1_130400.1	1	213793493	213797607	GO:0000139(Golgi membrane);GO:0005794(Golgi apparatus);GO:0016021(integral component of membrane);GO:0016051(carbohydrate biosynthetic process);GO:0016757(transferase activity, transferring glycosyl groups);GO:0045489(pectin biosynthetic process);GO:0047262(polygalacturonate 4-alpha-galacturonosyltransferase activity);GO:0071555(cell wall organization)	00520(Amino sugar and nucleotide sugar metabolism)	up	no	1	turquoise	-0.092675	-0.431916	0.75268	0.107898	0.159674
LS02637	Lsat_1_v5_gn_2_261.1	2	48648	59636	GO:0005524(ATP binding);GO:0006952(defense response);GO:0043531(ADP binding)	04626(Plant-pathogen interaction)	up	no	1	turquoise	-0.158794	-0.529104	0.587668	0.0425498	0.058266
LS02638	Lsat_1_v5_gn_2_241.1	2	67810	78751	GO:0005524(ATP binding);GO:0006952(defense response);GO:0043531(ADP binding)	04626(Plant-pathogen interaction)	up	no	1	turquoise	-0.556797	-0.559487	0.0386238	0.0301134	0.00163143
LS02644	Lsat_1_v5_gn_2_1360.1	2	545296	549395	GO:0005634(nucleus);GO:0008270(zinc ion binding);GO:0016021(integral component of membrane);GO:0016567(protein ubiquitination);GO:0043161(proteasome-mediated ubiquitin-dependent protein catabolic process);GO:0046872(metal ion binding);GO:0061630(ubiquitin protein ligase activity)	NA	down	no	1	turquoise	0.0913168	0.247709	0.756204	0.373395	0.384707
LS02650	Lsat_1_v5_gn_2_1140.1	2	1511247	1513361	GO:0005634(nucleus);GO:0005739(mitochondrion)	03440(Homologous recombination)	up	yes	1	turquoise	-0.187877	-0.584847	0.520096	0.0220203	0.0297509
LS02652	Lsat_1_v5_gn_2_940.1	2	1630226	1643701	GO:0005524(ATP binding);GO:0006952(defense response);GO:0043531(ADP binding)	04626(Plant-pathogen interaction)	up	no	1	turquoise	-0.128888	-0.510147	0.660566	0.0520301	0.0796594
LS02653	Lsat_1_v5_gn_2_880.1	2	1701245	1705959	GO:0005524(ATP binding);GO:0005634(nucleus);GO:0006952(defense response);GO:0043531(ADP binding)	04626(Plant-pathogen interaction)	up	yes	1	turquoise	-0.175802	-0.409965	0.547723	0.129096	0.122193
LS02654	Lsat_1_v5_gn_2_860.1	2	1727387	1737449	GO:0005634(nucleus);GO:0005739(mitochondrion)	03440(Homologous recombination)	up	yes	1	turquoise	-0.0971244	-0.498437	0.741168	0.0586108	0.102299
LS02655	Lsat_1_v5_gn_2_841.1	2	1768936	1773068	GO:0003674(molecular_function);GO:0005886(plasma membrane);GO:0008150(biological_process);GO:0016021(integral component of membrane)	03013(RNA transport)	up	no	1	turquoise	-0.254583	-0.604187	0.379751	0.0170568	0.0154544
LS02656	Lsat_1_v5_gn_0_22900.1	2	1962155	1971576	GO:0005524(ATP binding);GO:0005739(mitochondrion);GO:0006952(defense response);GO:0043531(ADP binding)	04626(Plant-pathogen interaction)	up	yes	1	turquoise	-0.10008	-0.58155	0.73355	0.022966	0.0522722
LS02659	Lsat_1_v5_gn_2_1901.1	2	2716617	2720912	GO:0004842(ubiquitin-protein transferase activity);GO:0019005(SCF ubiquitin ligase complex);GO:0031146(SCF-dependent proteasomal ubiquitin-dependent protein catabolic process)	NA	up	no	1	turquoise	-0.0861274	-0.147399	0.769707	0.60012	0.55516
LS02661	Lsat_1_v5_gn_2_1961.1	2	2778179	2786316	GO:0005509(calcium ion binding);GO:0005829(cytosol);GO:0005886(plasma membrane)	04144(Endocytosis)	up	no	1	turquoise	-0.0596645	-0.605792	0.839441	0.0166874	0.0527813
LS02664	Lsat_1_v5_gn_2_620.1	2	3058147	3064565	GO:0004521(endoribonuclease activity);GO:0004674(protein serine/threonine kinase activity);GO:0005524(ATP binding);GO:0005783(endoplasmic reticulum);GO:0006351(transcription, DNA-templated);GO:0006355(regulation of transcription, DNA-templated);GO:0006397(mRNA processing);GO:0008380(RNA splicing);GO:0009507(chloroplast);GO:0009751(response to salicylic acid);GO:0009816(defense response to bacteri…	04141(Protein processing in endoplasmic reticulum)	up	no	1	turquoise	-0.3156	-0.444861	0.271695	0.0966022	0.0434099
LS02665	Lsat_1_v5_gn_2_641.1	2	3069115	3075962	GO:0004970(ionotropic glutamate receptor activity);GO:0005217(intracellular ligand-gated ion channel activity);GO:0005234(extracellularly glutamate-gated ion channel activity);GO:0005262(calcium channel activity);GO:0005576(extracellular region);GO:0006811(ion transport);GO:0006816(calcium ion transport);GO:0006874(cellular calcium ion homeostasis);GO:0007267(cell-cell signaling);GO:0008066(gluta…	NA	up	no	1	turquoise	-0.221418	-0.589125	0.446807	0.0208377	0.0228583
LS02666	Lsat_1_v5_gn_2_720.1	2	3143527	3149872	GO:0004521(endoribonuclease activity);GO:0004674(protein serine/threonine kinase activity);GO:0005524(ATP binding);GO:0005783(endoplasmic reticulum);GO:0006351(transcription, DNA-templated);GO:0006355(regulation of transcription, DNA-templated);GO:0006397(mRNA processing);GO:0008380(RNA splicing);GO:0009507(chloroplast);GO:0009751(response to salicylic acid);GO:0009816(defense response to bacteri…	04141(Protein processing in endoplasmic reticulum)	up	no	1	turquoise	-0.157591	-0.517737	0.590538	0.0480651	0.0642058
LS02668	Lsat_1_v5_gn_2_660.1	2	3220387	3226411	GO:0004521(endoribonuclease activity);GO:0004674(protein serine/threonine kinase activity);GO:0005524(ATP binding);GO:0005783(endoplasmic reticulum);GO:0006351(transcription, DNA-templated);GO:0006355(regulation of transcription, DNA-templated);GO:0006397(mRNA processing);GO:0008380(RNA splicing);GO:0009507(chloroplast);GO:0009751(response to salicylic acid);GO:0009816(defense response to bacteri…	04141(Protein processing in endoplasmic reticulum)	up	no	1	turquoise	-0.189384	-0.478238	0.516691	0.071356	0.0723219
LS02671	Lsat_1_v5_gn_2_2161.1	2	3446560	3449460	GO:0005622(intracellular);GO:0005623(cell);GO:0005829(cytosol);GO:0005886(plasma membrane);GO:0006970(response to osmotic stress);GO:0009507(chloroplast);GO:0009637(response to blue light);GO:0009738(abscisic acid-activated signaling pathway);GO:0009787(regulation of abscisic acid-activated signaling pathway);GO:0009902(chloroplast relocation);GO:0009903(chloroplast avoidance movement);GO:0010029…	NA	up	no	1	turquoise	-0.110631	-0.541185	0.706538	0.0372184	0.0692672
LS02675	Lsat_1_v5_gn_2_3261.1	2	4429858	4433375	GO:0003676(nucleic acid binding);GO:0003723(RNA binding);GO:0003729(mRNA binding);GO:0005634(nucleus);GO:0008150(biological_process)	03040(Spliceosome)	down	no	1	turquoise	-0.147403	-0.503194	0.615054	0.0558683	0.0758892
LS02687	Lsat_1_v5_gn_2_2780.1	2	5573724	5574794	GO:0005737(cytoplasm)	NA	down	no	1	turquoise	0.615831	-0.240782	0.0190379	0.387332	0.25713
LS02692	Lsat_1_v5_gn_2_2721.1	2	6506699	6510002	GO:0004568(chitinase activity);GO:0005576(extracellular region);GO:0006032(chitin catabolic process);GO:0008061(chitin binding)	00790(Folate biosynthesis)	up	no	1	turquoise	0.177091	0.118099	0.544744	0.675079	0.458747
LS02693	Lsat_1_v5_gn_2_2740.1	2	6626475	6628505	GO:0008150(biological_process);GO:0009507(chloroplast);GO:0016021(integral component of membrane)	NA	down	no	1	turquoise	0.0788102	-0.723362	0.78885	0.00230456	0.0324768
LS02695	Lsat_1_v5_gn_2_3400.1	2	7330630	7331961	GO:0009941(chloroplast envelope);GO:0033365(protein localization to organelle)	NA	up	no	1	turquoise	0.0803186	0.121267	0.784895	0.666822	0.611549
LS02699	Lsat_1_v5_gn_2_3480.1	2	7376449	7381154	GO:0003677(DNA binding);GO:0005634(nucleus);GO:0008150(biological_process)	NA	up	no	1	turquoise	-0.194174	-0.571034	0.505941	0.02619	0.0326373
LS02701	Lsat_1_v5_gn_2_3540.1	2	7436945	7442338	GO:0004672(protein kinase activity);GO:0004675(transmembrane receptor protein serine/threonine kinase activity);GO:0005524(ATP binding);GO:0005886(plasma membrane);GO:0006468(protein phosphorylation);GO:0006952(defense response);GO:0007166(cell surface receptor signaling pathway)	04626(Plant-pathogen interaction)	up	no	1	turquoise	-0.113348	-0.777543	0.699633	0.000644806	0.00341035
LS02707	Lsat_1_v5_gn_2_4900.1	2	8495062	8513578	GO:0005524(ATP binding);GO:0005634(nucleus);GO:0006952(defense response);GO:0043531(ADP binding)	04626(Plant-pathogen interaction)	up	no	1	turquoise	-0.202799	-0.556108	0.486843	0.0313409	0.0354882
LS02711	Lsat_1_v5_gn_2_4580.1	2	9014904	9046416	GO:0005886(plasma membrane);GO:0008158(hedgehog receptor activity);GO:0009506(plasmodesma);GO:0009555(pollen development);GO:0016020(membrane);GO:0090153(regulation of sphingolipid biosynthetic process)	NA	up	no	1	turquoise	-0.394333	-0.682758	0.162952	0.00503111	0.00164278
LS02712	Lsat_1_v5_gn_2_4600.1	2	9048846	9051548	GO:0005524(ATP binding);GO:0005634(nucleus);GO:0006952(defense response);GO:0043531(ADP binding)	04626(Plant-pathogen interaction)	up	no	1	turquoise	0.193957	-0.0854463	0.506426	0.76206	0.792695
LS02713	Lsat_1_v5_gn_2_4641.1	2	9116867	9123042	GO:0003677(DNA binding);GO:0003700(DNA binding transcription factor activity);GO:0005634(nucleus);GO:0006351(transcription, DNA-templated);GO:0006355(regulation of transcription, DNA-templated)	NA	up	no	1	turquoise	-0.139967	-0.521684	0.63319	0.0460933	0.0686998
LS02719	Lsat_1_v5_gn_2_4341.1	2	10210227	10221800	GO:0005524(ATP binding);GO:0005886(plasma membrane);GO:0006952(defense response);GO:0007165(signal transduction);GO:0016021(integral component of membrane);GO:0043531(ADP binding)	04626(Plant-pathogen interaction)	up	no	1	turquoise	-0.282207	-0.374926	0.328301	0.168523	0.086269
LS02720	Lsat_1_v5_gn_2_3981.1	2	10278491	10290490	GO:0005524(ATP binding);GO:0005739(mitochondrion);GO:0006952(defense response);GO:0043531(ADP binding)	04626(Plant-pathogen interaction)	up	no	1	turquoise	-0.262037	-0.520762	0.365465	0.0465488	0.0332352
LS02730	Lsat_1_v5_gn_2_5220.1	2	11531775	11534670	GO:0003677(DNA binding);GO:0006259(DNA metabolic process)	03430(Mismatch repair)	up	yes	1	turquoise	-0.304667	-0.458934	0.289544	0.0852938	0.0418305
LS02732	Lsat_1_v5_gn_2_5161.1	2	11620159	11622569	GO:0008150(biological_process)	NA	up	no	1	turquoise	-0.129501	-0.463077	0.65904	0.0821517	0.110294
LS02733	Lsat_1_v5_gn_2_5041.1	2	11657975	11664978	GO:0000462(maturation of SSU-rRNA from tricistronic rRNA transcript (SSU-rRNA, 5.8S rRNA, LSU-rRNA));GO:0000479(endonucleolytic cleavage of tricistronic rRNA transcript (SSU-rRNA, 5.8S rRNA, LSU-rRNA));GO:0003924(GTPase activity);GO:0005525(GTP binding);GO:0030688(preribosome, small subunit precursor);GO:0034511(U3 snoRNA binding)	NA	up	no	1	turquoise	-0.220082	-0.649719	0.449626	0.00875033	0.0116211
LS02734	Lsat_1_v5_gn_2_5021.1	2	11668756	11675958	NA	NA	up	yes	1	turquoise	-0.227901	-0.744729	0.433263	0.00144664	0.0025417
LS02740	Lsat_1_v5_gn_2_6501.1	2	11757945	11762257	GO:0005768(endosome);GO:0005794(Golgi apparatus);GO:0005802(trans-Golgi network);GO:0006004(fucose metabolic process);GO:0006486(protein glycosylation);GO:0016021(integral component of membrane);GO:0016757(transferase activity, transferring glycosyl groups)	NA	up	yes	1	turquoise	-0.1233	-0.630969	0.674529	0.0116591	0.0279551
LS02742	Lsat_1_v5_gn_2_6461.1	2	11771903	11777253	GO:0003674(molecular_function);GO:0005575(cellular_component);GO:0008150(biological_process);GO:0009570(chloroplast stroma);GO:0043036(starch grain);GO:2000904(regulation of starch metabolic process);GO:2001070(starch binding)	NA	up	no	1	turquoise	-0.166148	-0.609939	0.570253	0.0157613	0.0265587
LS02745	Lsat_1_v5_gn_2_6321.1	2	11920388	11922673	GO:0000981(RNA polymerase II transcription factor activity, sequence-specific DNA binding);GO:0001135(transcription factor activity, RNA polymerase II transcription factor recruiting);GO:0003677(DNA binding);GO:0003700(DNA binding transcription factor activity);GO:0005634(nucleus);GO:0006351(transcription, DNA-templated);GO:0006355(regulation of transcription, DNA-templated);GO:0006357(regulation…	NA	down	no	1	turquoise	0.0230202	0.243911	0.937739	0.381002	0.489538
LS02746	Lsat_1_v5_gn_2_6401.1	2	11988208	11991132	GO:0005524(ATP binding);GO:0005829(cytosol);GO:0005887(integral component of plasma membrane);GO:0015462(ATPase-coupled protein transmembrane transporter activity);GO:0031522(cell envelope Sec protein transport complex);GO:0043952(protein transport by the Sec complex)	03060(Protein export)	up	no	1	turquoise	-0.220712	-0.0108018	0.448295	0.969523	0.563792
LS02754	Lsat_1_v5_gn_2_5921.1	2	12620329	12626545	GO:0005634(nucleus)	NA	up	yes	1	turquoise	-0.223337	-0.665146	0.442777	0.0068124	0.00929216
LS02757	Lsat_1_v5_gn_2_5761.1	2	12721005	12745575	GO:0005524(ATP binding);GO:0005739(mitochondrion);GO:0006952(defense response);GO:0043531(ADP binding)	04626(Plant-pathogen interaction)	up	no	1	turquoise	0.145171	-0.281546	0.620477	0.309354	0.704242
LS02763	Lsat_1_v5_gn_2_5520.1	2	12884634	12885836	GO:0003677(DNA binding);GO:0005634(nucleus);GO:0005694(chromosome);GO:0005737(cytoplasm);GO:0006260(DNA replication);GO:0006284(base-excision repair);GO:0006302(double-strand break repair);GO:0006310(DNA recombination);GO:0009378(four-way junction helicase activity);GO:0032508(DNA duplex unwinding);GO:0043140(ATP-dependent 3'-5' DNA helicase activity)	00620(Pyruvate metabolism);00710(Carbon fixation in photosynthetic organisms)	up	no	1	turquoise	0.095537	-0.346002	0.74527	0.206493	0.49311
LS02766	Lsat_1_v5_gn_2_6641.1	2	13645928	13650279	GO:0005886(plasma membrane);GO:0006820(anion transport);GO:0008381(mechanosensitive ion channel activity)	NA	up	yes	1	turquoise	-0.379362	-0.380633	0.180972	0.161619	0.0455048
LS02767	Lsat_1_v5_gn_2_6661.1	2	13663555	13666477	GO:0005886(plasma membrane);GO:0006820(anion transport);GO:0008381(mechanosensitive ion channel activity)	NA	up	yes	1	turquoise	-0.0820982	-0.331568	0.780234	0.227325	0.280104
LS02778	Lsat_1_v5_gn_2_6701.1	2	14277232	14283610	GO:0000166(nucleotide binding);GO:0005634(nucleus);GO:0010311(lateral root formation);GO:0043130(ubiquitin binding);GO:0080008(Cul4-RING E3 ubiquitin ligase complex)	NA	up	no	1	turquoise	-0.0821663	-0.760955	0.780056	0.00098529	0.00600782
LS02783	Lsat_1_v5_gn_2_7301.1	2	15044148	15047254	GO:0004190(aspartic-type endopeptidase activity);GO:0006508(proteolysis);GO:0030163(protein catabolic process)	03013(RNA transport);03008(Ribosome biogenesis in eukaryotes)	up	no	1	turquoise	-0.0461375	-0.707927	0.875546	0.00314693	0.0180618
LS02786	Lsat_1_v5_gn_2_7780.1	2	15503974	15508777	GO:0003677(DNA binding);GO:0003729(mRNA binding);GO:0009507(chloroplast);GO:0010150(leaf senescence)	NA	up	no	1	turquoise	-0.0726257	-0.274304	0.805117	0.322487	0.370291
LS02788	Lsat_1_v5_gn_2_7800.1	2	15746315	15761086	GO:0004252(serine-type endopeptidase activity);GO:0005618(cell wall)	NA	up	no	1	turquoise	-0.0719752	-0.305173	0.806833	0.268708	0.326963
LS02796	Lsat_1_v5_gn_2_8681.1	2	16146380	16148716	GO:0004164(diphthine synthase activity);GO:0017183(peptidyl-diphthamide biosynthetic process from peptidyl-histidine)	NA	down	no	1	turquoise	-0.050601	-0.226519	0.863604	0.41689	0.476615
LS02799	Lsat_1_v5_gn_2_11060.1	2	16275494	16276284	GO:0005739(mitochondrion);GO:0005886(plasma membrane);GO:0006508(proteolysis);GO:0008233(peptidase activity);GO:0031225(anchored component of membrane)	NA	down	yes	1	turquoise	0.142328	0.0572719	0.627409	0.839342	0.619055
LS02800	Lsat_1_v5_gn_2_10961.1	2	16338239	16341609	GO:0005315(inorganic phosphate transmembrane transporter activity);GO:0009536(plastid);GO:0016021(integral component of membrane);GO:0098656(anion transmembrane transport)	NA	up	no	1	turquoise	-0.0380241	-0.548946	0.897315	0.0340674	0.0957326
LS02802	Lsat_1_v5_gn_2_9841.1	2	17112286	17112794	NA	NA	down	no	1	turquoise	0.242562	-0.0184413	0.403407	0.94799	0.576016
LS02804	Lsat_1_v5_gn_2_9140.1	2	17431930	17435055	GO:0005739(mitochondrion);GO:0009055(electron transfer activity);GO:0015035(protein disulfide oxidoreductase activity);GO:0016740(transferase activity);GO:0045454(cell redox homeostasis);GO:0050220(prostaglandin-E synthase activity)	00590(Arachidonic acid metabolism)	up	no	1	turquoise	-0.0569031	-0.603234	0.84679	0.0172791	0.0549031
LS02812	Lsat_1_v5_gn_2_8801.1	2	19285499	19288147	GO:0005576(extracellular region);GO:0016042(lipid catabolic process);GO:0016788(hydrolase activity, acting on ester bonds);GO:0052689(carboxylic ester hydrolase activity)	NA	up	no	1	turquoise	-0.716329	-0.174277	0.0039508	0.53447	0.00796384
LS02825	Lsat_1_v5_gn_2_11200.1	2	20250041	20258335	GO:0005515(protein binding);GO:0005524(ATP binding);GO:0005886(plasma membrane);GO:0006952(defense response);GO:0007165(signal transduction);GO:0043531(ADP binding)	04626(Plant-pathogen interaction)	up	yes	1	turquoise	0.0492617	-0.512799	0.867185	0.0506182	0.185641
LS02833	Lsat_1_v5_gn_2_8960.1	2	20720892	20722514	GO:0005576(extracellular region);GO:0016042(lipid catabolic process);GO:0016788(hydrolase activity, acting on ester bonds);GO:0052689(carboxylic ester hydrolase activity)	00561(Glycerolipid metabolism)	down	no	1	turquoise	0.268048	0.210128	0.35416	0.452248	0.223664
LS02834	Lsat_1_v5_gn_2_10601.1	2	20834989	20836532	GO:0004842(ubiquitin-protein transferase activity);GO:0019005(SCF ubiquitin ligase complex);GO:0031146(SCF-dependent proteasomal ubiquitin-dependent protein catabolic process)	NA	up	no	1	turquoise	-0.0442855	-0.2319	0.880509	0.405605	0.47725
LS02838	Lsat_1_v5_gn_2_10340.1	2	21119380	21121028	GO:0004842(ubiquitin-protein transferase activity);GO:0019005(SCF ubiquitin ligase complex);GO:0031146(SCF-dependent proteasomal ubiquitin-dependent protein catabolic process)	03040(Spliceosome)	up	no	1	turquoise	0.305866	0.270992	0.287555	0.328599	0.138186
LS02844	Lsat_1_v5_gn_2_9361.1	2	22049500	22052208	GO:0003674(molecular_function);GO:0005634(nucleus);GO:0008150(biological_process)	NA	up	no	1	turquoise	0.140977	-0.45863	0.630715	0.0855279	0.359753
LS02847	Lsat_1_v5_gn_2_9501.1	2	22701653	22707703	GO:0004564(beta-fructofuranosidase activity);GO:0004575(sucrose alpha-glucosidase activity);GO:0005634(nucleus);GO:0005829(cytosol);GO:0005975(carbohydrate metabolic process);GO:0033926(glycopeptide alpha-N-acetylgalactosaminidase activity)	03010(Ribosome)	up	no	1	turquoise	-0.20824	-0.12757	0.474974	0.650497	0.398292
LS02849	Lsat_1_v5_gn_2_9700.1	2	23109260	23116510	GO:0003746(translation elongation factor activity);GO:0005634(nucleus);GO:0006414(translational elongation)	03040(Spliceosome);03013(RNA transport);03015(mRNA surveillance pathway)	up	no	1	turquoise	-0.235955	-0.558101	0.416726	0.0306124	0.028132
LS02853	Lsat_1_v5_gn_2_11701.1	2	24420886	24428546	GO:0005516(calmodulin binding);GO:0005634(nucleus);GO:0005829(cytosol);GO:0005875(microtubule associated complex);GO:0005886(plasma membrane);GO:0009737(response to abscisic acid);GO:0009941(chloroplast envelope)	NA	up	yes	1	turquoise	-0.088276	-0.587333	0.764109	0.0213272	0.0531002
LS02855	Lsat_1_v5_gn_2_13121.1	2	24859839	24864477	GO:0005515(protein binding)	NA	up	no	1	turquoise	-0.0353653	-0.35274	0.904464	0.197199	0.304733
LS02859	Lsat_1_v5_gn_2_14340.1	2	25463451	25470793	GO:0005515(protein binding)	NA	up	yes	1	turquoise	0.301362	-0.492271	0.295072	0.0623096	0.540214
LS02860	Lsat_1_v5_gn_2_14240.1	2	25639792	25639974	GO:0001054(RNA polymerase I activity);GO:0005736(DNA-directed RNA polymerase I complex);GO:0006363(termination of RNA polymerase I transcription)	00230(Purine metabolism);00240(Pyrimidine metabolism);03020(RNA polymerase)	down	no	1	turquoise	-0.282724	0.0201597	0.327378	0.94315	0.508922
LS02869	Lsat_1_v5_gn_2_12640.1	2	27528762	27538156	GO:0003777(microtubule motor activity);GO:0005871(kinesin complex);GO:0007018(microtubule-based movement);GO:0016887(ATPase activity)	NA	up	yes	1	turquoise	0.195792	-0.257938	0.502331	0.353322	0.851704
LS02878	Lsat_1_v5_gn_2_12341.1	2	29578386	29581181	NA	NA	down	no	1	turquoise	0.433167	0.485589	0.121819	0.0665069	0.0128472
LS02879	Lsat_1_v5_gn_2_12320.1	2	29582222	29591957	GO:0004579(dolichyl-diphosphooligosaccharide-protein glycotransferase activity);GO:0008250(oligosaccharyltransferase complex);GO:0018279(protein N-linked glycosylation via asparagine);GO:0043687(post-translational protein modification)	00510(N-Glycan biosynthesis);04141(Protein processing in endoplasmic reticulum)	up	no	1	turquoise	-0.251053	-0.467636	0.386619	0.0787906	0.0547204
LS02884	Lsat_1_v5_gn_2_12120.1	2	30153655	30156874	GO:0003674(molecular_function);GO:0003723(RNA binding);GO:0005739(mitochondrion);GO:0008150(biological_process)	NA	down	no	1	turquoise	-0.127132	-0.123936	0.664941	0.659892	0.528229
LS02886	Lsat_1_v5_gn_2_12080.1	2	30186311	30189884	GO:0009705(plant-type vacuole membrane);GO:0015140(malate transmembrane transporter activity)	NA	up	no	1	turquoise	-0.131122	-0.488257	0.655013	0.064807	0.0922025
LS02889	Lsat_1_v5_gn_2_11881.1	2	30431813	30435244	GO:0005737(cytoplasm);GO:0008757(S-adenosylmethionine-dependent methyltransferase activity);GO:0032259(methylation)	00564(Glycerophospholipid metabolism)	up	no	1	turquoise	-0.164024	-0.551906	0.57526	0.03292	0.046703
LS02893	Lsat_1_v5_gn_2_15001.1	2	30622530	30627290	GO:0004721(phosphoprotein phosphatase activity);GO:0004722(protein serine/threonine phosphatase activity);GO:0005515(protein binding);GO:0005634(nucleus);GO:0005739(mitochondrion);GO:0005886(plasma membrane);GO:0006470(protein dephosphorylation);GO:0046872(metal ion binding)	NA	down	no	1	turquoise	0.0366486	-0.0793342	0.901013	0.778675	0.910127
LS02901	Lsat_1_v5_gn_2_16061.1	2	31247485	31257420	GO:0005049(nuclear export signal receptor activity);GO:0005643(nuclear pore);GO:0005737(cytoplasm);GO:0006611(protein export from nucleus);GO:0008536(Ran GTPase binding)	NA	up	yes	1	turquoise	-0.292927	-0.789743	0.309454	0.00046132	0.000522292
LS02902	Lsat_1_v5_gn_2_16040.1	2	31261265	31263475	GO:0003723(RNA binding);GO:0008150(biological_process)	NA	up	no	1	turquoise	-0.161353	-0.405604	0.581584	0.133622	0.134688
LS02904	Lsat_1_v5_gn_2_15941.1	2	31392928	31396534	GO:0005515(protein binding)	NA	up	no	1	turquoise	0.0210938	-0.496757	0.942941	0.0596021	0.180967
LS02905	Lsat_1_v5_gn_2_15881.1	2	31461051	31472117	GO:0005524(ATP binding)	NA	up	yes	1	turquoise	-0.180493	-0.592473	0.536915	0.0199468	0.0289312
LS02906	Lsat_1_v5_gn_2_15841.1	2	31499652	31507156	GO:0000139(Golgi membrane);GO:0000271(polysaccharide biosynthetic process);GO:0000977(RNA polymerase II regulatory region sequence-specific DNA binding);GO:0005794(Golgi apparatus);GO:0005886(plasma membrane);GO:0009833(plant-type primary cell wall biogenesis);GO:0016021(integral component of membrane);GO:0016740(transferase activity);GO:0016757(transferase activity, transferring glycosyl groups)…	NA	up	no	1	turquoise	-0.151765	-0.343232	0.604509	0.210393	0.198187
LS02909	Lsat_1_v5_gn_2_16740.1	2	33249135	33255935	GO:0005739(mitochondrion);GO:0005829(cytosol);GO:0009228(thiamine biosynthetic process);GO:0009507(chloroplast);GO:0042131(thiamine phosphate phosphatase activity)	00730(Thiamine metabolism)	up	no	1	turquoise	-0.308818	-0.523808	0.282688	0.0450575	0.0235311
LS02916	Lsat_1_v5_gn_2_16580.1	2	35372964	35381646	NA	00195(Photosynthesis)	up	yes	1	turquoise	-0.246432	-0.646918	0.39571	0.00914429	0.00989752
LS02918	Lsat_1_v5_gn_2_16321.1	2	35549670	35556592	GO:0005506(iron ion binding);GO:0009507(chloroplast);GO:0009941(chloroplast envelope);GO:0010291(carotene beta-ring hydroxylase activity);GO:0016117(carotenoid biosynthetic process);GO:0016123(xanthophyll biosynthetic process);GO:0016705(oxidoreductase activity, acting on paired donors, with incorporation or reduction of molecular oxygen);GO:0019825(oxygen binding);GO:0020037(heme binding);GO:005…	00906(Carotenoid biosynthesis)	up	no	1	turquoise	-0.186083	-0.416822	0.524159	0.122192	0.111215
LS02919	Lsat_1_v5_gn_2_16301.1	2	35559135	35563673	GO:0004812(aminoacyl-tRNA ligase activity);GO:0004830(tryptophan-tRNA ligase activity);GO:0005524(ATP binding);GO:0005737(cytoplasm);GO:0005829(cytosol);GO:0006418(tRNA aminoacylation for protein translation);GO:0006436(tryptophanyl-tRNA aminoacylation);GO:0016740(transferase activity)	00970(Aminoacyl-tRNA biosynthesis)	up	no	1	turquoise	-0.123432	-0.525443	0.674197	0.0442723	0.0730734
LS02923	Lsat_1_v5_gn_2_16081.1	2	36204803	36206038	GO:0003674(molecular_function);GO:0005634(nucleus);GO:0009793(embryo development ending in seed dormancy)	NA	down	no	1	turquoise	0.0467369	0.103474	0.873941	0.713639	0.70445
LS02926	Lsat_1_v5_gn_2_17201.1	2	36502225	36506883	GO:0004674(protein serine/threonine kinase activity);GO:0005886(plasma membrane);GO:0007166(cell surface receptor signaling pathway)	NA	up	no	1	turquoise	0.000764026	-0.192767	0.997932	0.491255	0.620024
LS02927	Lsat_1_v5_gn_2_17180.1	2	36507195	36513370	NA	NA	up	no	1	turquoise	-0.291331	-0.39197	0.31222	0.148464	0.073339
LS02928	Lsat_1_v5_gn_2_17160.1	2	36518936	36520744	GO:0003723(RNA binding);GO:0004519(endonuclease activity);GO:0005739(mitochondrion);GO:0008270(zinc ion binding);GO:0009451(RNA modification);GO:0009793(embryo development ending in seed dormancy);GO:0043231(intracellular membrane-bounded organelle)	NA	up	no	1	turquoise	-0.622281	-0.458548	0.0174793	0.0855905	0.00230217
LS02936	Lsat_1_v5_gn_2_18081.1	2	38866020	38870770	GO:0005509(calcium ion binding);GO:0005783(endoplasmic reticulum);GO:0005788(endoplasmic reticulum lumen);GO:0005789(endoplasmic reticulum membrane);GO:0006457(protein folding);GO:0009507(chloroplast);GO:0009626(plant-type hypersensitive response);GO:0010204(defense response signaling pathway, resistance gene-independent);GO:0030246(carbohydrate binding);GO:0042742(defense response to bacterium);…	04141(Protein processing in endoplasmic reticulum);04145(Phagosome)	up	yes	1	turquoise	-0.124651	-0.325788	0.671143	0.236023	0.242427
LS02944	Lsat_1_v5_gn_2_17401.1	2	40093123	40097308	GO:0004583(dolichyl-phosphate-glucose-glycolipid alpha-glucosyltransferase activity);GO:0005783(endoplasmic reticulum);GO:0005789(endoplasmic reticulum membrane);GO:0006487(protein N-linked glycosylation);GO:0006488(dolichol-linked oligosaccharide biosynthetic process);GO:0009651(response to salt stress);GO:0016021(integral component of membrane);GO:0046527(glucosyltransferase activity);GO:004836…	00510(N-Glycan biosynthesis)	up	no	1	turquoise	-0.442734	-0.247156	0.112888	0.374498	0.0705304
LS02946	Lsat_1_v5_gn_2_19760.1	2	40878754	40886518	GO:0005515(protein binding)	NA	up	no	1	turquoise	-0.0776168	-0.666839	0.791983	0.00662224	0.0249009
LS02947	Lsat_1_v5_gn_2_20221.1	2	40980404	40989464	GO:0002184(cytoplasmic translational termination);GO:0003747(translation release factor activity);GO:0003924(GTPase activity);GO:0018444(translation release factor complex)	03015(mRNA surveillance pathway)	up	yes	1	turquoise	-0.214941	-0.595387	0.460547	0.0191952	0.0223878
LS02948	Lsat_1_v5_gn_2_20160.1	2	41020294	41025161	GO:0000976(transcription regulatory region sequence-specific DNA binding);GO:0003677(DNA binding);GO:0003700(DNA binding transcription factor activity);GO:0005515(protein binding);GO:0005634(nucleus);GO:0006351(transcription, DNA-templated);GO:0006355(regulation of transcription, DNA-templated);GO:0008289(lipid binding);GO:0009828(plant-type cell wall loosening);GO:0010091(trichome branching)	NA	up	no	1	turquoise	0.111837	0.170839	0.70347	0.542685	0.474631
LS02949	Lsat_1_v5_gn_2_20080.1	2	41088407	41101434	GO:0005249(voltage-gated potassium channel activity);GO:0005887(integral component of plasma membrane);GO:0042391(regulation of membrane potential)	04626(Plant-pathogen interaction)	up	no	1	turquoise	0.0395472	-0.0495981	0.893223	0.86066	0.976359
LS02965	Lsat_1_v5_gn_2_20341.1	2	42929250	42935767	GO:0005249(voltage-gated potassium channel activity);GO:0005887(integral component of plasma membrane);GO:0042391(regulation of membrane potential)	04626(Plant-pathogen interaction)	up	no	1	turquoise	-0.0777802	-0.576225	0.791554	0.0245583	0.0621244
LS02974	Lsat_1_v5_gn_2_20681.1	2	43258423	43259246	GO:0005739(mitochondrion);GO:0008150(biological_process)	NA	up	no	1	turquoise	-0.324645	-0.319004	0.257435	0.246493	0.0953611
LS02977	Lsat_1_v5_gn_2_19960.1	2	43982809	44004373	GO:0005249(voltage-gated potassium channel activity);GO:0005887(integral component of plasma membrane);GO:0042391(regulation of membrane potential)	04626(Plant-pathogen interaction)	up	no	1	turquoise	-0.190185	-0.32629	0.514888	0.235261	0.181863
LS02978	Lsat_1_v5_gn_2_20000.1	2	44012273	44018914	GO:0005249(voltage-gated potassium channel activity);GO:0005887(integral component of plasma membrane);GO:0042391(regulation of membrane potential)	04626(Plant-pathogen interaction)	up	no	1	turquoise	-0.192639	-0.698572	0.509374	0.00376641	0.00732039
LS02981	Lsat_1_v5_gn_2_19441.1	2	44285863	44295517	GO:0004672(protein kinase activity);GO:0004674(protein serine/threonine kinase activity);GO:0004709(MAP kinase kinase kinase activity);GO:0004712(protein serine/threonine/tyrosine kinase activity);GO:0005515(protein binding);GO:0005524(ATP binding);GO:0005634(nucleus);GO:0006468(protein phosphorylation);GO:0009651(response to salt stress);GO:0010182(sugar mediated signaling pathway);GO:0016301(ki…	NA	up	no	1	turquoise	-0.203856	-0.525927	0.484526	0.0440414	0.0458661
LS02986	Lsat_1_v5_gn_2_20881.1	2	46401136	46405434	GO:0005634(nucleus);GO:0008168(methyltransferase activity);GO:0032259(methylation)	NA	up	yes	1	turquoise	-0.0980612	-0.356021	0.738751	0.192773	0.233962
LS02992	Lsat_1_v5_gn_2_21421.1	2	47255732	47258639	GO:0000398(mRNA splicing, via spliceosome);GO:0003677(DNA binding);GO:0003723(RNA binding);GO:0005515(protein binding);GO:0005634(nucleus);GO:0005681(spliceosomal complex);GO:0016607(nuclear speck);GO:0030628(pre-mRNA 3'-splice site binding);GO:0046872(metal ion binding);GO:0048573(photoperiodism, flowering);GO:0089701(U2AF)	03040(Spliceosome)	up	no	1	turquoise	-0.0974717	-0.726478	0.740272	0.00215888	0.009648
LS02994	Lsat_1_v5_gn_2_21380.1	2	47314805	47325537	GO:0001666(response to hypoxia);GO:0004674(protein serine/threonine kinase activity);GO:0004712(protein serine/threonine/tyrosine kinase activity);GO:0005515(protein binding);GO:0005524(ATP binding);GO:0005634(nucleus);GO:0005789(endoplasmic reticulum membrane);GO:0009686(gibberellin biosynthetic process);GO:0009723(response to ethylene);GO:0009744(response to sucrose);GO:0009750(response to fruc…	04016(MAPK signaling pathway - plant);04075(Plant hormone signal transduction)	up	no	1	turquoise	-0.111219	-0.572199	0.705044	0.0258169	0.0532676
LS02996	Lsat_1_v5_gn_2_21340.1	2	47355596	47355880	NA	NA	down	no	1	turquoise	-0.100168	-0.441301	0.733322	0.0996217	0.145874
LS03000	Lsat_1_v5_gn_2_21720.1	2	48306328	48307350	GO:0005730(nucleolus);GO:0005737(cytoplasm);GO:0008173(RNA methyltransferase activity);GO:0008757(S-adenosylmethionine-dependent methyltransferase activity);GO:0070475(rRNA base methylation)	NA	up	no	1	turquoise	-0.141965	-0.344211	0.628297	0.209009	0.205861
LS03003	Lsat_1_v5_gn_2_22321.1	2	48863160	48863790	GO:0003674(molecular_function);GO:0005634(nucleus);GO:0006979(response to oxidative stress);GO:0009061(anaerobic respiration)	00660(C5-Branched dibasic acid metabolism);00290(Valine, leucine and isoleucine biosynthesis)	up	yes	1	turquoise	0.129565	-0.0154795	0.658881	0.956335	0.779713
LS03007	Lsat_1_v5_gn_2_21861.1	2	49659073	49660489	GO:0003677(DNA binding);GO:0003700(DNA binding transcription factor activity);GO:0005634(nucleus);GO:0006351(transcription, DNA-templated);GO:0006355(regulation of transcription, DNA-templated);GO:0009965(leaf morphogenesis);GO:0010434(bract formation);GO:0010582(floral meristem determinacy);GO:0043565(sequence-specific DNA binding);GO:0045893(positive regulation of transcription, DNA-templated);…	NA	up	yes	1	turquoise	-0.464176	-0.349453	0.094522	0.201698	0.0306738
LS03009	Lsat_1_v5_gn_2_23540.1	2	49921393	49921710	NA	NA	down	no	1	turquoise	0.108695	0.206654	0.711471	0.459928	0.422629
LS03017	Lsat_1_v5_gn_2_24380.1	2	51361347	51365801	GO:0005737(cytoplasm);GO:0005798(Golgi-associated vesicle)	NA	up	no	1	turquoise	-0.234824	-0.28797	0.419028	0.297967	0.179698
LS03018	Lsat_1_v5_gn_2_24360.1	2	51393679	51396349	GO:0003723(RNA binding);GO:0003824(catalytic activity);GO:0004519(endonuclease activity);GO:0008270(zinc ion binding);GO:0009451(RNA modification);GO:0009507(chloroplast);GO:0009793(embryo development ending in seed dormancy);GO:0016020(membrane);GO:0043231(intracellular membrane-bounded organelle)	NA	up	yes	1	turquoise	-0.112032	-0.636543	0.702976	0.0107257	0.0282586
LS03027	Lsat_1_v5_gn_2_24180.1	2	52556296	52567961	GO:0003844(1,4-alpha-glucan branching enzyme activity);GO:0009790(embryo development)	00500(Starch and sucrose metabolism)	up	no	1	turquoise	-0.190368	-0.403602	0.514475	0.135736	0.118026
LS03031	Lsat_1_v5_gn_2_22961.1	2	53666612	53668359	GO:0005634(nucleus);GO:0035556(intracellular signal transduction)	NA	up	no	1	turquoise	0.194016	-0.151566	0.506294	0.589736	0.926761
LS03039	Lsat_1_v5_gn_2_22501.1	2	54332798	54334199	GO:0005829(cytosol);GO:0008202(steroid metabolic process);GO:0009611(response to wounding);GO:0010051(xylem and phloem pattern formation);GO:0035671(enone reductase activity);GO:0047787(delta4-3-oxosteroid 5beta-reductase activity);GO:0055114(oxidation-reduction process)	NA	up	no	1	turquoise	-0.345899	-0.124268	0.225739	0.659032	0.229291
LS03047	Lsat_1_v5_gn_2_24580.1	2	55281965	55282504	GO:0005515(protein binding);GO:0005634(nucleus);GO:0006351(transcription, DNA-templated);GO:0006355(regulation of transcription, DNA-templated);GO:0009943(adaxial/abaxial axis specification);GO:0010073(meristem maintenance);GO:0010075(regulation of meristem growth);GO:0010305(leaf vascular tissue pattern formation);GO:0010358(leaf shaping);GO:0043433(negative regulation of DNA binding transcripti…	NA	down	no	1	turquoise	-0.229248	-0.483814	0.430474	0.0676553	0.0551467
LS03055	Lsat_1_v5_gn_2_25141.1	2	55957555	55959483	GO:0003723(RNA binding);GO:0004519(endonuclease activity);GO:0005515(protein binding);GO:0006397(mRNA processing);GO:0008270(zinc ion binding);GO:0009507(chloroplast);GO:0031425(chloroplast RNA processing);GO:1900865(chloroplast RNA modification)	NA	down	yes	1	turquoise	0.184591	-0.0776369	0.527551	0.783305	0.795587
LS03056	Lsat_1_v5_gn_2_25421.1	2	56545608	56546714	GO:0003677(DNA binding);GO:0003700(DNA binding transcription factor activity);GO:0005634(nucleus);GO:0006351(transcription, DNA-templated);GO:0006355(regulation of transcription, DNA-templated);GO:0044212(transcription regulatory region DNA binding);GO:0046872(metal ion binding);GO:0048364(root development)	NA	up	no	1	turquoise	0.0240889	-0.00163764	0.934854	0.995378	0.956265
LS03057	Lsat_1_v5_gn_2_25400.1	2	56641484	56644989	GO:0051219(phosphoprotein binding)	NA	up	no	1	turquoise	0.0803039	-0.497781	0.784933	0.0589963	0.231774
LS03061	Lsat_1_v5_gn_2_25900.1	2	57173145	57178844	NA	NA	up	no	1	turquoise	-0.337817	-0.0378749	0.237492	0.893395	0.338107
LS03062	Lsat_1_v5_gn_2_26261.1	2	57522699	57523994	GO:0003677(DNA binding);GO:0003700(DNA binding transcription factor activity);GO:0005622(intracellular);GO:0005634(nucleus);GO:0006351(transcription, DNA-templated);GO:0006355(regulation of transcription, DNA-templated);GO:0006952(defense response);GO:0009873(ethylene-activated signaling pathway);GO:0010200(response to chitin);GO:0043565(sequence-specific DNA binding)	04075(Plant hormone signal transduction)	up	no	1	turquoise	0.0420495	0.451799	0.886506	0.0909028	0.178765
LS03082	Lsat_1_v5_gn_2_27221.1	2	60924658	60926490	GO:0005634(nucleus);GO:0008150(biological_process)	NA	down	yes	1	turquoise	-0.0415188	0.0607262	0.88793	0.829779	0.957529
LS03085	Lsat_1_v5_gn_2_27601.1	2	61632420	61638972	GO:0000923(equatorial microtubule organizing center);GO:0005200(structural constituent of cytoskeleton);GO:0005813(centrosome);GO:0005816(spindle pole body);GO:0008275(gamma-tubulin small complex);GO:0031122(cytoplasmic microtubule organization);GO:0043015(gamma-tubulin binding);GO:0051011(microtubule minus-end binding);GO:0051298(centrosome duplication);GO:0051415(microtubule nucleation by inter…	NA	up	yes	1	turquoise	-0.082074	-0.382633	0.780298	0.159244	0.218958
LS03087	Lsat_1_v5_gn_2_27701.1	2	61715964	61717149	GO:0000287(magnesium ion binding);GO:0005737(cytoplasm);GO:0006020(inositol metabolic process);GO:0007165(signal transduction);GO:0008934(inositol monophosphate 1-phosphatase activity);GO:0046855(inositol phosphate dephosphorylation)	NA	up	no	1	turquoise	-0.0627022	-0.508401	0.83137	0.0529747	0.113428
LS03091	Lsat_1_v5_gn_2_28220.1	2	62722466	62728283	GO:0005524(ATP binding);GO:0005634(nucleus);GO:0006952(defense response);GO:0043531(ADP binding)	NA	up	no	1	turquoise	-0.109256	-0.425698	0.710041	0.113638	0.153355
LS03095	Lsat_1_v5_gn_2_26980.1	2	62866903	62870226	GO:0005515(protein binding);GO:0005524(ATP binding);GO:0005576(extracellular region);GO:0006952(defense response);GO:0043531(ADP binding)	NA	up	no	1	turquoise	-0.356252	-0.144131	0.211219	0.608316	0.199601
LS03096	Lsat_1_v5_gn_2_26920.1	2	62912361	62915580	GO:0005515(protein binding);GO:0005524(ATP binding);GO:0005576(extracellular region);GO:0006952(defense response);GO:0043531(ADP binding)	NA	down	no	1	turquoise	-0.146684	0.0201597	0.616799	0.94315	0.756175
LS03098	Lsat_1_v5_gn_2_29420.1	2	63090825	63100766	GO:0005777(peroxisome);GO:0005886(plasma membrane);GO:0009507(chloroplast);GO:0016798(hydrolase activity, acting on glycosyl bonds)	00240(Pyrimidine metabolism)	up	no	1	turquoise	-0.0860074	-0.569672	0.77002	0.0266313	0.0627689
LS03099	Lsat_1_v5_gn_2_28900.1	2	63386780	63388999	GO:0003700(DNA binding transcription factor activity);GO:0005634(nucleus);GO:0006355(regulation of transcription, DNA-templated);GO:0043565(sequence-specific DNA binding)	04075(Plant hormone signal transduction)	up	no	1	turquoise	-0.113233	-0.580069	0.699925	0.0234006	0.0490934
LS03103	Lsat_1_v5_gn_2_29300.1	2	63926955	63928529	GO:0003674(molecular_function);GO:0005886(plasma membrane);GO:0008150(biological_process);GO:0016021(integral component of membrane)	NA	down	no	1	turquoise	0.206565	0.313724	0.478614	0.254836	0.179883
LS03105	Lsat_1_v5_gn_2_29261.1	2	63968990	63973278	GO:0005634(nucleus);GO:0005829(cytosol);GO:0008150(biological_process)	NA	up	yes	1	turquoise	-0.0636896	-0.369846	0.82875	0.174831	0.251773
LS03110	Lsat_1_v5_gn_2_28360.1	2	64904352	64908518	GO:0003674(molecular_function);GO:0005575(cellular_component);GO:0009793(embryo development ending in seed dormancy);GO:0009960(endosperm development)	NA	up	yes	1	turquoise	-0.390156	-0.119806	0.167856	0.670627	0.18815
LS03114	Lsat_1_v5_gn_2_29221.1	2	65558523	65562622	GO:0034005(germacrene-A synthase activity);GO:0045338(farnesyl diphosphate metabolic process)	00909(Sesquiterpenoid and triterpenoid biosynthesis)	up	yes	1	turquoise	-0.12482	-0.68562	0.670719	0.00478031	0.014364
LS03116	Lsat_1_v5_gn_0_37320.1	2	65622835	65628484	NA	04626(Plant-pathogen interaction)	up	no	1	turquoise	0.140414	-0.654017	0.632094	0.00817182	0.0993081
LS03117	Lsat_1_v5_gn_0_37300.1	2	65628545	65630329	GO:0005524(ATP binding);GO:0005739(mitochondrion);GO:0006952(defense response);GO:0043531(ADP binding)	04626(Plant-pathogen interaction)	up	no	1	turquoise	-0.569045	-0.202627	0.0336904	0.46891	0.035162
LS03119	Lsat_1_v5_gn_2_29860.1	2	65775414	65784589	GO:0005524(ATP binding);GO:0005739(mitochondrion);GO:0006952(defense response);GO:0043531(ADP binding)	04626(Plant-pathogen interaction)	up	yes	1	turquoise	-0.301895	-0.499881	0.294176	0.0577682	0.0305162
LS03120	Lsat_1_v5_gn_2_29841.1	2	65838992	65845804	GO:0005634(nucleus);GO:0005737(cytoplasm)	NA	up	no	1	turquoise	-0.157757	-0.546652	0.590142	0.0349771	0.0506963
LS03121	Lsat_1_v5_gn_2_29601.1	2	66108940	66114363	GO:0009570(chloroplast stroma);GO:0016002(sulfite reductase activity);GO:0019419(sulfate reduction);GO:0050311(sulfite reductase (ferredoxin) activity)	00920(Sulfur metabolism)	up	no	1	turquoise	-0.161283	-0.569557	0.58175	0.0266691	0.0405861
LS03124	Lsat_1_v5_gn_2_29541.1	2	66155757	66155978	NA	NA	up	no	1	turquoise	-0.380784	-0.416405	0.179208	0.122604	0.0346457
LS03128	Lsat_1_v5_gn_2_29981.1	2	66378280	66383457	GO:0004222(metalloendopeptidase activity);GO:0008270(zinc ion binding);GO:0016485(protein processing)	NA	up	yes	1	turquoise	-0.210033	-0.648017	0.471093	0.00898818	0.0127693
LS03131	Lsat_1_v5_gn_2_30041.1	2	66488325	66494513	GO:0003951(NAD+ kinase activity);GO:0005516(calmodulin binding);GO:0005524(ATP binding);GO:0005737(cytoplasm);GO:0006741(NADP biosynthetic process);GO:0016021(integral component of membrane);GO:0016310(phosphorylation);GO:0019363(pyridine nucleotide biosynthetic process);GO:0019674(NAD metabolic process);GO:0042736(NADH kinase activity)	00760(Nicotinate and nicotinamide metabolism)	up	no	1	turquoise	-0.488806	-0.318277	0.0761177	0.247632	0.0315652
LS03132	Lsat_1_v5_gn_2_30621.1	2	66662441	66666384	GO:0005515(protein binding);GO:0005524(ATP binding);GO:0005576(extracellular region);GO:0006952(defense response);GO:0043531(ADP binding)	NA	up	yes	1	turquoise	-0.136921	-0.541187	0.640675	0.0372178	0.059825
LS03145	Lsat_1_v5_gn_2_30141.1	2	68881092	68884570	GO:0000176(nuclear exosome (RNase complex));GO:0000177(cytoplasmic exosome (RNase complex));GO:0000467(exonucleolytic trimming to generate mature 3'-end of 5.8S rRNA from tricistronic rRNA transcript (SSU-rRNA, 5.8S rRNA, LSU-rRNA));GO:0017091(AU-rich element binding);GO:0034427(nuclear-transcribed mRNA catabolic process, exonucleolytic, 3'-5');GO:0034473(U1 snRNA 3'-end processing);GO:0034475(U4…	03018(RNA degradation)	up	no	1	turquoise	0.0496722	-0.604015	0.866087	0.0170969	0.0966197
LS03146	Lsat_1_v5_gn_2_31341.1	2	68968485	68972316	GO:0005886(plasma membrane);GO:0016021(integral component of membrane);GO:0042626(ATPase activity, coupled to transmembrane movement of substances)	02010(ABC transporters)	up	yes	1	turquoise	-0.0834604	-0.555526	0.776671	0.0315563	0.0715819
LS03147	Lsat_1_v5_gn_2_30981.1	2	69474378	69478340	GO:0003676(nucleic acid binding);GO:0003677(DNA binding);GO:0003723(RNA binding);GO:0005634(nucleus);GO:0046872(metal ion binding)	NA	up	yes	1	turquoise	-0.120341	-0.384859	0.68196	0.156628	0.183295
LS03148	Lsat_1_v5_gn_2_31000.1	2	69597429	69600339	GO:0004674(protein serine/threonine kinase activity);GO:0005886(plasma membrane);GO:0007166(cell surface receptor signaling pathway)	NA	down	no	1	turquoise	-0.332744	-0.00539683	0.245056	0.984771	0.389203
LS03153	Lsat_1_v5_gn_2_32180.1	2	70149376	70156739	GO:0003779(actin binding);GO:0005634(nucleus);GO:0005737(cytoplasm);GO:0005856(cytoskeleton);GO:0007015(actin filament organization);GO:0010119(regulation of stomatal movement)	NA	up	no	1	turquoise	-0.131204	-0.60883	0.65481	0.016005	0.0335112
LS03155	Lsat_1_v5_gn_2_31920.1	2	70454186	70457459	GO:0003674(molecular_function);GO:0005739(mitochondrion);GO:0008150(biological_process)	NA	up	no	1	turquoise	0.26906	-0.508847	0.352276	0.0527324	0.450235
LS03158	Lsat_1_v5_gn_2_32160.1	2	71147302	71152717	GO:0008420(CTD phosphatase activity);GO:0016591(DNA-directed RNA polymerase II, holoenzyme);GO:0070940(dephosphorylation of RNA polymerase II C-terminal domain)	03013(RNA transport)	up	no	1	turquoise	-0.204352	-0.702967	0.483442	0.00346436	0.00626105
LS03160	Lsat_1_v5_gn_2_31700.1	2	71732936	71734195	GO:0004842(ubiquitin-protein transferase activity);GO:0031463(Cul3-RING ubiquitin ligase complex)	NA	up	no	1	turquoise	-0.137971	0.206378	0.638091	0.460541	0.84641
LS03162	Lsat_1_v5_gn_2_31440.1	2	71999030	72004676	GO:0005515(protein binding)	04075(Plant hormone signal transduction)	up	no	1	turquoise	-0.144281	-0.619695	0.622644	0.0137393	0.0275917
LS03164	Lsat_1_v5_gn_2_33000.1	2	72366522	72371031	GO:0000460(maturation of 5.8S rRNA);GO:0000470(maturation of LSU-rRNA);GO:0000478(endonucleolytic cleavage involved in rRNA processing);GO:0006325(chromatin organization);GO:0030687(preribosome, large subunit precursor)	NA	up	no	1	turquoise	-0.0445793	-0.698167	0.879721	0.00379532	0.0208153
LS03166	Lsat_1_v5_gn_2_32820.1	2	72511240	72511581	NA	NA	up	no	1	turquoise	0.159964	-0.0452433	0.584883	0.872798	0.779633
LS03174	Lsat_1_v5_gn_2_33081.1	2	74585136	74585566	GO:0005515(protein binding);GO:0005634(nucleus);GO:0005886(plasma membrane);GO:0005905(clathrin-coated pit);GO:0006886(intracellular protein transport);GO:0006897(endocytosis);GO:0008289(lipid binding);GO:0030131(clathrin adaptor complex)	04144(Endocytosis)	up	no	1	turquoise	-0.478538	-0.402032	0.0834516	0.137408	0.018144
LS03175	Lsat_1_v5_gn_2_33621.1	2	74797908	74803421	GO:0003700(DNA binding transcription factor activity);GO:0005515(protein binding);GO:0005634(nucleus);GO:0006351(transcription, DNA-templated);GO:0006355(regulation of transcription, DNA-templated);GO:0009908(flower development);GO:0010228(vegetative to reproductive phase transition of meristem);GO:0043565(sequence-specific DNA binding);GO:0045892(negative regulation of transcription, DNA-templat…	NA	up	no	1	turquoise	-0.0330808	-0.571347	0.910612	0.0260892	0.0823834
LS03182	Lsat_1_v5_gn_2_33981.1	2	76032139	76041614	GO:0005739(mitochondrion)	NA	up	yes	1	turquoise	-0.181825	-0.634277	0.533864	0.011098	0.0183344
LS03185	Lsat_1_v5_gn_2_35701.1	2	77275906	77282617	GO:0004674(protein serine/threonine kinase activity);GO:0005829(cytosol);GO:0006355(regulation of transcription, DNA-templated);GO:0006468(protein phosphorylation);GO:0035556(intracellular signal transduction)	NA	up	no	1	turquoise	-0.0760891	-0.567281	0.795998	0.02742	0.0676455
LS03195	Lsat_1_v5_gn_2_35481.1	2	79035881	79039346	GO:0003674(molecular_function);GO:0005886(plasma membrane);GO:0008150(biological_process);GO:0016021(integral component of membrane)	NA	up	no	1	turquoise	-0.0904349	-0.510658	0.758494	0.0517556	0.0970997
LS03200	Lsat_1_v5_gn_2_35900.1	2	79760435	79762780	NA	NA	up	no	1	turquoise	-0.0905879	-0.445995	0.758097	0.0956544	0.148324
LS03207	Lsat_1_v5_gn_2_34600.1	2	82411955	82412987	GO:0003674(molecular_function);GO:0005886(plasma membrane);GO:0009506(plasmodesma);GO:0016021(integral component of membrane);GO:0042742(defense response to bacterium)	NA	down	no	1	turquoise	0.0273951	-0.161064	0.925933	0.566343	0.728501
LS03209	Lsat_1_v5_gn_2_34201.1	2	83012236	83025225	GO:0004185(serine-type carboxypeptidase activity);GO:0016747(transferase activity, transferring acyl groups other than amino-acyl groups);GO:0019748(secondary metabolic process);GO:0051603(proteolysis involved in cellular protein catabolic process)	NA	up	no	1	turquoise	-0.260563	-0.0976332	0.368267	0.729226	0.366515
LS03211	Lsat_1_v5_gn_2_36140.1	2	83215380	83219056	GO:0003723(RNA binding);GO:0004519(endonuclease activity);GO:0009451(RNA modification);GO:0009507(chloroplast);GO:0043231(intracellular membrane-bounded organelle)	NA	up	no	1	turquoise	-0.183038	-0.478405	0.531091	0.0712435	0.0748253
LS03212	Lsat_1_v5_gn_2_36161.1	2	83247546	83251941	GO:0005739(mitochondrion);GO:0005741(mitochondrial outer membrane);GO:0009507(chloroplast);GO:0016021(integral component of membrane);GO:0019375(galactolipid biosynthetic process);GO:0050665(hydrogen peroxide biosynthetic process)	NA	up	no	1	turquoise	-0.273307	-0.679116	0.344429	0.00536518	0.0051649
LS03219	Lsat_1_v5_gn_2_36420.1	2	83741139	83744019	GO:0001708(cell fate specification);GO:0005515(protein binding);GO:0005634(nucleus);GO:0009880(embryonic pattern specification);GO:0046872(metal ion binding);GO:0090421(embryonic meristem initiation)	NA	up	no	1	turquoise	-0.0756353	-0.420433	0.797192	0.118661	0.18406
LS03220	Lsat_1_v5_gn_2_36480.1	2	83776998	83793027	GO:0005737(cytoplasm);GO:0043087(regulation of GTPase activity)	NA	up	yes	1	turquoise	-0.294558	-0.5201	0.306642	0.0468775	0.0268786
LS03222	Lsat_1_v5_gn_2_36520.1	2	83872536	83877255	GO:0000184(nuclear-transcribed mRNA catabolic process, nonsense-mediated decay);GO:0000932(P-body);GO:0004540(ribonuclease activity);GO:0005515(protein binding);GO:0005634(nucleus);GO:0005697(telomerase holoenzyme complex);GO:0006406(mRNA export from nucleus);GO:0007004(telomere maintenance via telomerase);GO:0042162(telomeric DNA binding);GO:0043021(ribonucleoprotein complex binding);GO:0043487(…	03015(mRNA surveillance pathway)	up	no	1	turquoise	-0.130468	-0.625366	0.656636	0.0126599	0.0283677
LS03223	Lsat_1_v5_gn_2_38920.1	2	83990277	83998663	GO:0003777(microtubule motor activity);GO:0005871(kinesin complex);GO:0007018(microtubule-based movement);GO:0016887(ATPase activity)	NA	up	yes	1	turquoise	-0.241246	-0.446494	0.406042	0.0952389	0.0676437
LS03225	Lsat_1_v5_gn_2_34740.1	2	84322104	84322316	NA	NA	up	no	1	turquoise	0.158744	0.37564	0.587787	0.167649	0.161768
LS03228	Lsat_1_v5_gn_2_34620.1	2	84579491	84583245	NA	NA	up	no	1	turquoise	-0.152637	-0.533208	0.602411	0.040679	0.0583834
LS03230	Lsat_1_v5_gn_2_38821.1	2	85198570	85201242	GO:0002181(cytoplasmic translation);GO:0003743(translation initiation factor activity);GO:0005852(eukaryotic translation initiation factor 3 complex)	03013(RNA transport)	up	no	1	turquoise	-0.241934	-0.587635	0.404663	0.021244	0.0201745
LS03233	Lsat_1_v5_gn_2_38000.1	2	85408797	85416761	GO:0004674(protein serine/threonine kinase activity);GO:0005886(plasma membrane)	NA	up	no	1	turquoise	-0.213433	-0.147763	0.463774	0.599212	0.362577
LS03234	Lsat_1_v5_gn_2_38021.1	2	85417011	85420048	GO:0003674(molecular_function);GO:0005634(nucleus);GO:0008150(biological_process)	NA	up	no	1	turquoise	-0.58748	-0.29468	0.0271664	0.28634	0.0153196
LS03235	Lsat_1_v5_gn_2_38041.1	2	85420836	85422536	GO:0003723(RNA binding);GO:0004519(endonuclease activity);GO:0005739(mitochondrion);GO:0009451(RNA modification);GO:0043231(intracellular membrane-bounded organelle)	NA	up	yes	1	turquoise	0.065974	-0.48843	0.822695	0.0646978	0.230297
LS03236	Lsat_1_v5_gn_2_38080.1	2	85473698	85476751	GO:0004674(protein serine/threonine kinase activity);GO:0005634(nucleus);GO:0005737(cytoplasm);GO:0006468(protein phosphorylation);GO:0035556(intracellular signal transduction)	NA	up	no	1	turquoise	0.00272917	-0.418326	0.992612	0.120713	0.258673
LS03251	Lsat_1_v5_gn_2_37681.1	2	88292348	88293957	GO:0004190(aspartic-type endopeptidase activity);GO:0006508(proteolysis);GO:0030163(protein catabolic process)	NA	up	no	1	turquoise	0.0946949	0.15729	0.747448	0.575591	0.524112
LS03256	Lsat_1_v5_gn_2_37361.1	2	89197626	89200113	GO:0000784(nuclear chromosome, telomeric region);GO:0003684(damaged DNA binding);GO:0006303(double-strand break repair via nonhomologous end joining);GO:0031848(protection from non-homologous end joining at telomere);GO:0035312(5'-3' exodeoxyribonuclease activity);GO:0036297(interstrand cross-link repair)	NA	up	no	1	turquoise	-0.19855	-0.321621	0.496209	0.242421	0.17926
LS03259	Lsat_1_v5_gn_2_37481.1	2	89415227	89417807	GO:0003723(RNA binding);GO:0003729(mRNA binding);GO:0005515(protein binding);GO:0005634(nucleus);GO:0005737(cytoplasm);GO:0005829(cytosol);GO:0006952(defense response);GO:0008219(cell death);GO:0009693(ethylene biosynthetic process);GO:0009738(abscisic acid-activated signaling pathway);GO:0010150(leaf senescence);GO:0017091(AU-rich element binding);GO:0048255(mRNA stabilization)	03040(Spliceosome)	up	no	1	turquoise	-0.36053	-0.667156	0.205396	0.00658709	0.00289609
LS03260	Lsat_1_v5_gn_2_37520.1	2	89489226	89492947	GO:0005737(cytoplasm);GO:0006777(Mo-molybdopterin cofactor biosynthetic process);GO:0018315(molybdenum incorporation into molybdenum-molybdopterin complex);GO:0061598(molybdopterin adenylyltransferase activity);GO:0061599(molybdopterin molybdotransferase activity)	00790(Folate biosynthesis)	up	no	1	turquoise	-0.0822384	-0.575885	0.779867	0.0246626	0.0607787
LS03267	Lsat_1_v5_gn_2_39201.1	2	90597080	90601090	GO:0005634(nucleus);GO:0006886(intracellular protein transport);GO:0016020(membrane)	03013(RNA transport)	up	no	1	turquoise	-0.162895	-0.390488	0.577931	0.150142	0.14596
LS03275	Lsat_1_v5_gn_2_40340.1	2	91610658	91612695	GO:0016279(protein-lysine N-methyltransferase activity);GO:0018026(peptidyl-lysine monomethylation)	NA	up	no	1	turquoise	-0.186225	-0.539964	0.523837	0.0377335	0.0453157
LS03276	Lsat_1_v5_gn_2_40320.1	2	91613955	91617006	GO:0005737(cytoplasm)	NA	up	no	1	turquoise	-0.0313324	-0.218471	0.915321	0.434068	0.520294
LS03277	Lsat_1_v5_gn_2_40301.1	2	91656680	91660488	GO:0003677(DNA binding);GO:0005634(nucleus)	NA	up	no	1	turquoise	-0.437371	-0.490671	0.117837	0.0632964	0.0118125
LS03279	Lsat_1_v5_gn_2_40220.1	2	91718111	91720372	GO:0005739(mitochondrion);GO:0008150(biological_process);GO:0016788(hydrolase activity, acting on ester bonds);GO:0016853(isomerase activity);GO:0047617(acyl-CoA hydrolase activity)	NA	up	no	1	turquoise	-0.234147	-0.128257	0.42041	0.648725	0.361146
LS03280	Lsat_1_v5_gn_2_40101.1	2	91935326	91936456	GO:0004721(phosphoprotein phosphatase activity);GO:0004722(protein serine/threonine phosphatase activity);GO:0005829(cytosol);GO:0016791(phosphatase activity);GO:0030145(manganese ion binding)	NA	up	no	1	turquoise	-0.385314	0.0680316	0.173661	0.809629	0.411375
LS03282	Lsat_1_v5_gn_2_39740.1	2	92239933	92242904	GO:0046577(long-chain-alcohol oxidase activity)	NA	up	no	1	turquoise	-0.317139	-0.359681	0.269236	0.187913	0.0776471
LS03283	Lsat_1_v5_gn_2_39760.1	2	92247449	92249338	GO:0000243(commitment complex);GO:0000398(mRNA splicing, via spliceosome);GO:0003729(mRNA binding);GO:0005685(U1 snRNP);GO:0030619(U1 snRNA binding);GO:0071004(U2-type prespliceosome);GO:0071011(precatalytic spliceosome)	03040(Spliceosome)	up	no	1	turquoise	-0.224374	-0.582474	0.440607	0.022698	0.0239711
LS03286	Lsat_1_v5_gn_2_39940.1	2	92492810	92496510	GO:0046577(long-chain-alcohol oxidase activity)	NA	up	no	1	turquoise	-0.302648	-0.429338	0.292913	0.110253	0.0528995
LS03290	Lsat_1_v5_gn_2_42041.1	2	93229675	93236431	GO:0004004(ATP-dependent RNA helicase activity);GO:0010501(RNA secondary structure unwinding)	NA	up	yes	1	turquoise	-0.211707	-0.596288	0.467483	0.0189672	0.0226679
LS03292	Lsat_1_v5_gn_2_42001.1	2	93299434	93299953	GO:0005515(protein binding);GO:0005575(cellular_component);GO:0009733(response to auxin);GO:0009734(auxin-activated signaling pathway);GO:0040029(regulation of gene expression, epigenetic)	NA	down	yes	1	turquoise	0.111942	0.480088	0.703204	0.0701126	0.107616
LS03294	Lsat_1_v5_gn_2_41820.1	2	93932958	93934570	GO:0004497(monooxygenase activity);GO:0055114(oxidation-reduction process)	00380(Tryptophan metabolism)	up	no	1	turquoise	0.182233	-0.120114	0.532931	0.669823	0.885735
LS03301	Lsat_1_v5_gn_2_41741.1	2	94861534	94862025	NA	NA	down	no	1	turquoise	0.0154355	0.242184	0.958232	0.384489	0.504275
LS03304	Lsat_1_v5_gn_2_41221.1	2	95580708	95589978	GO:0000228(nuclear chromosome);GO:0000710(meiotic mismatch repair);GO:0003684(damaged DNA binding);GO:0007131(reciprocal meiotic recombination);GO:0030983(mismatched DNA binding);GO:0032300(mismatch repair complex)	03430(Mismatch repair)	up	yes	1	turquoise	-0.454274	-0.343698	0.102724	0.209733	0.0345268
LS03316	Lsat_1_v5_gn_2_43281.1	2	98656710	98661582	GO:0004672(protein kinase activity);GO:0004712(protein serine/threonine/tyrosine kinase activity);GO:0005829(cytosol);GO:0005886(plasma membrane);GO:0006468(protein phosphorylation)	NA	up	no	1	turquoise	-0.238343	-0.407908	0.411885	0.131218	0.0892331
LS03317	Lsat_1_v5_gn_2_43240.1	2	98736991	98738587	GO:0003674(molecular_function);GO:0009507(chloroplast)	NA	up	no	1	turquoise	-0.170257	-0.616566	0.560617	0.0143645	0.0241094
LS03318	Lsat_1_v5_gn_2_43220.1	2	98813921	98817793	GO:0000209(protein polyubiquitination);GO:0043161(proteasome-mediated ubiquitin-dependent protein catabolic process);GO:0061630(ubiquitin protein ligase activity)	NA	up	yes	1	turquoise	-0.26618	-0.48356	0.357653	0.0678209	0.0440867
LS03320	Lsat_1_v5_gn_2_43760.1	2	99505307	99507300	GO:0051213(dioxygenase activity)	00940(Phenylpropanoid biosynthesis)	up	no	1	turquoise	0.236652	-0.248179	0.41531	0.372459	0.95586
LS03322	Lsat_1_v5_gn_2_42860.1	2	100271697	100273186	GO:0005575(cellular_component);GO:0009813(flavonoid biosynthetic process);GO:0016210(naringenin-chalcone synthase activity)	00941(Flavonoid biosynthesis);04712(Circadian rhythm - plant)	down	no	1	turquoise	0.079054	0.58213	0.788211	0.0227974	0.0585976
LS03324	Lsat_1_v5_gn_2_43080.1	2	100614118	100618286	GO:0004497(monooxygenase activity);GO:0006744(ubiquinone biosynthetic process);GO:0044550(secondary metabolite biosynthetic process)	00130(Ubiquinone and other terpenoid-quinone biosynthesis)	up	no	1	turquoise	-0.0187611	-0.571149	0.949243	0.026153	0.0889112
LS03325	Lsat_1_v5_gn_2_43101.1	2	100618926	100625551	GO:0004672(protein kinase activity);GO:0005524(ATP binding);GO:0005886(plasma membrane);GO:0006468(protein phosphorylation);GO:0009507(chloroplast)	NA	up	no	1	turquoise	0.0913758	-0.406422	0.756051	0.132765	0.381466
LS03330	Lsat_1_v5_gn_2_44040.1	2	101161345	101166429	GO:0005515(protein binding);GO:0005524(ATP binding);GO:0005576(extracellular region);GO:0006952(defense response);GO:0043531(ADP binding)	NA	up	no	1	turquoise	-0.265258	-0.578899	0.359383	0.0237486	0.0187536
LS03335	Lsat_1_v5_gn_2_46760.1	2	101604164	101605774	GO:0002237(response to molecule of bacterial origin);GO:0005515(protein binding);GO:0005634(nucleus);GO:0005886(plasma membrane);GO:0006468(protein phosphorylation);GO:0009626(plant-type hypersensitive response);GO:0009816(defense response to bacterium, incompatible interaction);GO:0010204(defense response signaling pathway, resistance gene-independent);GO:0012505(endomembrane system);GO:0016020(…	04626(Plant-pathogen interaction)	up	no	1	turquoise	-0.148755	-0.431537	0.611779	0.108243	0.122487
LS03338	Lsat_1_v5_gn_2_46500.1	2	101823422	101828495	GO:0005739(mitochondrion);GO:0008168(methyltransferase activity);GO:0016021(integral component of membrane);GO:0032259(methylation)	NA	up	yes	1	turquoise	-0.376823	-0.703941	0.18415	0.00340004	0.00136543
LS03341	Lsat_1_v5_gn_2_46341.1	2	101937165	101942681	GO:0005829(cytosol);GO:0006418(tRNA aminoacylation for protein translation)	00450(Selenocompound metabolism);00970(Aminoacyl-tRNA biosynthesis)	up	yes	1	turquoise	-0.254907	-0.543681	0.379124	0.0361824	0.0283756
LS03344	Lsat_1_v5_gn_2_46281.1	2	101961459	101965362	GO:0000462(maturation of SSU-rRNA from tricistronic rRNA transcript (SSU-rRNA, 5.8S rRNA, LSU-rRNA));GO:0005730(nucleolus);GO:0032040(small-subunit processome)	NA	up	yes	1	turquoise	0.00610456	-0.587506	0.983476	0.0212796	0.0885626
LS03345	Lsat_1_v5_gn_2_46200.1	2	102120910	102123810	GO:0005096(GTPase activator activity);GO:0005622(intracellular);GO:0006886(intracellular protein transport);GO:0012505(endomembrane system);GO:0017137(Rab GTPase binding);GO:0031338(regulation of vesicle fusion);GO:0090630(activation of GTPase activity)	NA	up	no	1	turquoise	0.0506559	-0.472718	0.863458	0.0751612	0.235958
LS03351	Lsat_1_v5_gn_2_44920.1	2	102405376	102407334	GO:0003674(molecular_function);GO:0005634(nucleus);GO:0008150(biological_process)	NA	up	no	1	turquoise	-0.113661	-0.445407	0.69884	0.0961449	0.133428
LS03355	Lsat_1_v5_gn_2_44720.1	2	102721386	102722936	GO:0003677(DNA binding);GO:0003700(DNA binding transcription factor activity);GO:0005515(protein binding);GO:0005634(nucleus);GO:0006351(transcription, DNA-templated);GO:0010052(guard cell differentiation);GO:0010377(guard cell fate commitment);GO:0010444(guard mother cell differentiation);GO:0045597(positive regulation of cell differentiation);GO:0045893(positive regulation of transcription, DNA…	04016(MAPK signaling pathway - plant)	up	no	1	turquoise	-0.218135	-0.389707	0.453746	0.151031	0.111373
LS03358	Lsat_1_v5_gn_2_45340.1	2	103254678	103257576	GO:0004675(transmembrane receptor protein serine/threonine kinase activity);GO:0005524(ATP binding);GO:0005634(nucleus);GO:0005886(plasma membrane);GO:0006468(protein phosphorylation);GO:0006952(defense response);GO:0007166(cell surface receptor signaling pathway);GO:0009507(chloroplast);GO:0016301(kinase activity)	NA	up	no	1	turquoise	-0.542659	-0.309343	0.0449576	0.261888	0.0211964
LS03362	Lsat_1_v5_gn_2_45581.1	2	103904196	103912103	GO:0004348(glucosylceramidase activity);GO:0005886(plasma membrane);GO:0006680(glucosylceramide catabolic process)	00600(Sphingolipid metabolism);00511(Other glycan degradation)	up	no	1	turquoise	-0.209673	-0.566733	0.471871	0.0276032	0.0307817
LS03364	Lsat_1_v5_gn_2_45640.1	2	104284200	104286320	GO:0004842(ubiquitin-protein transferase activity);GO:0005515(protein binding);GO:0005634(nucleus);GO:0006511(ubiquitin-dependent protein catabolic process);GO:0006952(defense response);GO:0009611(response to wounding);GO:0009625(response to insect);GO:0009641(shade avoidance);GO:0009753(response to jasmonic acid);GO:0009861(jasmonic acid and ethylene-dependent systemic resistance);GO:0009867(jas…	04075(Plant hormone signal transduction)	up	no	1	turquoise	-0.0436814	-0.376035	0.882128	0.167167	0.264753
LS03365	Lsat_1_v5_gn_2_45661.1	2	104296051	104297554	GO:0006855(drug transmembrane transport)	NA	up	yes	1	turquoise	-0.0235553	-0.497626	0.936294	0.0590876	0.147027
LS03379	Lsat_1_v5_gn_2_47061.1	2	106951847	106952192	NA	NA	up	no	1	turquoise	-0.142699	-0.427053	0.626504	0.11237	0.129709
LS03387	Lsat_1_v5_gn_2_47780.1	2	107686504	107689268	GO:0005515(protein binding);GO:0005634(nucleus);GO:0005876(spindle microtubule);GO:0009524(phragmoplast);GO:0051011(microtubule minus-end binding);GO:0051225(spindle assembly);GO:0051301(cell division);GO:0070652(HAUS complex)	NA	up	no	1	turquoise	-0.159314	-0.555975	0.58643	0.0313902	0.0463597
LS03390	Lsat_1_v5_gn_2_49000.1	2	108003367	108008004	GO:0000470(maturation of LSU-rRNA);GO:0005634(nucleus);GO:0005730(nucleolus);GO:0005829(cytosol);GO:0008283(cell proliferation);GO:0009383(rRNA (cytosine-C5-)-methyltransferase activity);GO:0009965(leaf morphogenesis);GO:0010015(root morphogenesis);GO:0070475(rRNA base methylation)	NA	up	no	1	turquoise	-0.278046	-0.541149	0.335788	0.0372337	0.0248375
LS03393	Lsat_1_v5_gn_2_49120.1	2	108091820	108098707	GO:0005634(nucleus);GO:0006493(protein O-linked glycosylation);GO:0007275(multicellular organism development);GO:0016757(transferase activity, transferring glycosyl groups)	00514(Other types of O-glycan biosynthesis)	up	yes	1	turquoise	-0.282314	-0.600745	0.328111	0.0178701	0.013102
LS03395	Lsat_1_v5_gn_2_49201.1	2	108211856	108212850	GO:0003924(GTPase activity);GO:0005525(GTP binding);GO:0005794(Golgi apparatus);GO:0005829(cytosol);GO:0005886(plasma membrane);GO:0015031(protein transport);GO:0042470(melanosome)	04144(Endocytosis)	down	no	1	turquoise	0.0310426	-0.100436	0.916101	0.721732	0.856472
LS03401	Lsat_1_v5_gn_2_49580.1	2	108634705	108639880	NA	00640(Propanoate metabolism);00280(Valine, leucine and isoleucine degradation);00410(beta-Alanine metabolism)	up	yes	1	turquoise	-0.23798	-0.646118	0.41262	0.0092594	0.0106527
LS03409	Lsat_1_v5_gn_2_48621.1	2	109153322	109153621	GO:0003674(molecular_function);GO:0005886(plasma membrane);GO:0009409(response to cold);GO:0009507(chloroplast);GO:0009733(response to auxin)	04075(Plant hormone signal transduction)	down	no	1	turquoise	0.0302527	-0.378944	0.91823	0.163642	0.345843
LS03411	Lsat_1_v5_gn_2_48581.1	2	109159569	109159868	GO:0003674(molecular_function);GO:0005886(plasma membrane);GO:0009409(response to cold);GO:0009507(chloroplast);GO:0009733(response to auxin)	04075(Plant hormone signal transduction)	down	no	1	turquoise	0.0493865	-0.356242	0.866851	0.192478	0.40721
LS03412	Lsat_1_v5_gn_2_48560.1	2	109164381	109164982	GO:0003674(molecular_function);GO:0005886(plasma membrane);GO:0009409(response to cold);GO:0009507(chloroplast);GO:0009733(response to auxin)	04075(Plant hormone signal transduction)	up	no	1	turquoise	-0.0324634	0.0201597	0.912275	0.94315	0.977549
LS03420	Lsat_1_v5_gn_2_51180.1	2	109678072	109681307	GO:0004672(protein kinase activity);GO:0004674(protein serine/threonine kinase activity);GO:0005524(ATP binding);GO:0005886(plasma membrane);GO:0006468(protein phosphorylation);GO:0007169(transmembrane receptor protein tyrosine kinase signaling pathway);GO:0016021(integral component of membrane);GO:0016301(kinase activity);GO:0016310(phosphorylation)	NA	up	no	1	turquoise	-0.15351	-0.543951	0.600312	0.0360716	0.0531651
LS03424	Lsat_1_v5_gn_2_52041.1	2	110068103	110071925	GO:0004076(biotin synthase activity);GO:0005739(mitochondrion);GO:0008270(zinc ion binding);GO:0009102(biotin biosynthetic process);GO:0051537(2 iron, 2 sulfur cluster binding);GO:0051539(4 iron, 4 sulfur cluster binding)	00780(Biotin metabolism)	up	no	1	turquoise	-0.0885165	-0.418713	0.763483	0.120334	0.17548
LS03427	Lsat_1_v5_gn_2_51881.1	2	110286358	110289347	GO:0003674(molecular_function);GO:0008150(biological_process)	NA	up	no	1	turquoise	-0.0628046	-0.740175	0.831098	0.00160337	0.00992923
LS03444	Lsat_1_v5_gn_2_50861.1	2	111551595	111560685	GO:0005516(calmodulin binding);GO:0005783(endoplasmic reticulum);GO:0006491(N-glycan processing);GO:0009507(chloroplast);GO:0042742(defense response to bacterium)	04141(Protein processing in endoplasmic reticulum)	up	yes	1	turquoise	-0.238496	-0.508885	0.411578	0.0527119	0.0427128
LS03446	Lsat_1_v5_gn_2_51000.1	2	111596729	111601234	GO:0000463(maturation of LSU-rRNA from tricistronic rRNA transcript (SSU-rRNA, 5.8S rRNA, LSU-rRNA));GO:0003723(RNA binding);GO:0070545(PeBoW complex)	NA	up	yes	1	turquoise	-0.275888	-0.659893	0.339708	0.00742988	0.00663634
LS03448	Lsat_1_v5_gn_2_51040.1	2	111633819	111636213	GO:0003723(RNA binding);GO:0005739(mitochondrion);GO:0006353(DNA-templated transcription, termination);GO:0006355(regulation of transcription, DNA-templated);GO:0009507(chloroplast)	NA	up	no	1	turquoise	0.000477167	-0.734898	0.998708	0.00180178	0.0166851
LS03450	Lsat_1_v5_gn_2_50460.1	2	111895140	111898537	GO:0004252(serine-type endopeptidase activity);GO:0005618(cell wall)	NA	up	yes	1	turquoise	-0.15245	-0.188617	0.602859	0.500808	0.3881
LS03452	Lsat_1_v5_gn_2_50420.1	2	111937970	111939417	GO:0005886(plasma membrane);GO:0016829(lyase activity);GO:0030570(pectate lyase activity);GO:0045490(pectin catabolic process);GO:0046872(metal ion binding)	00040(Pentose and glucuronate interconversions)	up	no	1	turquoise	-0.106631	0.113821	0.716742	0.686287	0.976656
LS03454	Lsat_1_v5_gn_2_50361.1	2	111990241	111993963	GO:0005524(ATP binding);GO:0005634(nucleus);GO:0005730(nucleolus);GO:0005739(mitochondrion);GO:0005794(Golgi apparatus);GO:0005829(cytosol);GO:0006458('de novo' protein folding);GO:0007005(mitochondrion organization);GO:0009507(chloroplast);GO:0009570(chloroplast stroma);GO:0009941(chloroplast envelope);GO:0022626(cytosolic ribosome);GO:0042026(protein refolding);GO:0044183(protein binding involv…	03018(RNA degradation)	up	yes	1	turquoise	-0.192143	-0.637978	0.510486	0.0104953	0.0163578
LS03455	Lsat_1_v5_gn_2_50320.1	2	112062619	112066519	GO:0004497(monooxygenase activity);GO:0007275(multicellular organism development);GO:0010268(brassinosteroid homeostasis);GO:0016125(sterol metabolic process);GO:0016132(brassinosteroid biosynthetic process)	NA	down	yes	1	turquoise	0.0746138	0.28196	0.79988	0.308611	0.356539
LS03456	Lsat_1_v5_gn_2_50300.1	2	112077498	112081598	GO:0004497(monooxygenase activity);GO:0007275(multicellular organism development);GO:0010268(brassinosteroid homeostasis);GO:0016125(sterol metabolic process);GO:0016132(brassinosteroid biosynthetic process)	NA	down	no	1	turquoise	-0.504369	-0.145222	0.0658893	0.605576	0.0831473
LS03459	Lsat_1_v5_gn_2_49961.1	2	112767782	112771457	GO:0005576(extracellular region);GO:0008150(biological_process);GO:0016874(ligase activity)	NA	up	no	1	turquoise	-0.022704	-0.499067	0.938592	0.0582421	0.146248
LS03467	Lsat_1_v5_gn_2_52660.1	2	114077125	114079500	GO:0005509(calcium ion binding);GO:0005794(Golgi apparatus);GO:0006004(fucose metabolic process);GO:0016021(integral component of membrane);GO:0016757(transferase activity, transferring glycosyl groups);GO:0042175(nuclear outer membrane-endoplasmic reticulum membrane network)	NA	up	no	1	turquoise	-0.0859907	-0.149085	0.770064	0.59591	0.552443
LS03468	Lsat_1_v5_gn_2_52580.1	2	114173038	114176391	GO:0009055(electron transfer activity);GO:0009507(chloroplast);GO:0009536(plastid);GO:0009706(chloroplast inner membrane);GO:0009941(chloroplast envelope);GO:0010277(chlorophyllide a oxygenase [overall] activity);GO:0015031(protein transport);GO:0016021(integral component of membrane);GO:0046872(metal ion binding);GO:0051537(2 iron, 2 sulfur cluster binding);GO:0055114(oxidation-reduction process)	00860(Porphyrin and chlorophyll metabolism)	up	no	1	turquoise	-0.124626	-0.530894	0.671206	0.0417261	0.0695825
LS03469	Lsat_1_v5_gn_2_52561.1	2	114195646	114198786	GO:0005730(nucleolus);GO:0006364(rRNA processing);GO:0032040(small-subunit processome);GO:0042274(ribosomal small subunit biogenesis)	NA	up	no	1	turquoise	-0.029641	-0.620397	0.919878	0.0136019	0.0545205
LS03476	Lsat_1_v5_gn_2_52961.1	2	115763434	115765099	GO:0016020(membrane);GO:0016709(oxidoreductase activity, acting on paired donors, with incorporation or reduction of molecular oxygen, NAD(P)H as one donor, and incorporation of one atom of oxygen);GO:0044550(secondary metabolite biosynthetic process)	NA	up	no	1	turquoise	0.0533328	-0.267497	0.856308	0.335119	0.569881
LS03477	Lsat_1_v5_gn_2_52881.1	2	115813980	115815647	GO:0016020(membrane);GO:0016709(oxidoreductase activity, acting on paired donors, with incorporation or reduction of molecular oxygen, NAD(P)H as one donor, and incorporation of one atom of oxygen);GO:0044550(secondary metabolite biosynthetic process)	NA	up	no	1	turquoise	0.145922	-0.0377047	0.61865	0.893871	0.791911
LS03478	Lsat_1_v5_gn_2_52861.1	2	115836072	115845978	GO:0016020(membrane);GO:0016709(oxidoreductase activity, acting on paired donors, with incorporation or reduction of molecular oxygen, NAD(P)H as one donor, and incorporation of one atom of oxygen);GO:0044550(secondary metabolite biosynthetic process)	NA	down	no	1	turquoise	-0.0763935	0.242435	0.795198	0.383981	0.657653
LS03486	Lsat_1_v5_gn_2_54080.1	2	116375777	116377038	GO:0000149(SNARE binding);GO:0005484(SNAP receptor activity);GO:0005886(plasma membrane);GO:0006886(intracellular protein transport);GO:0006887(exocytosis);GO:0006906(vesicle fusion);GO:0012505(endomembrane system);GO:0016021(integral component of membrane);GO:0031201(SNARE complex);GO:0048278(vesicle docking)	04130(SNARE interactions in vesicular transport)	down	no	1	turquoise	0.485316	0.42755	0.0785567	0.111908	0.0137827
LS03491	Lsat_1_v5_gn_2_53800.1	2	116826899	116829895	GO:0003677(DNA binding);GO:0003700(DNA binding transcription factor activity);GO:0005515(protein binding);GO:0005634(nucleus);GO:0005737(cytoplasm);GO:0006351(transcription, DNA-templated);GO:0006355(regulation of transcription, DNA-templated);GO:0009610(response to symbiotic fungus);GO:0009737(response to abscisic acid);GO:0010197(polar nucleus fusion);GO:0010201(response to continuous far red l…	NA	up	no	1	turquoise	-0.0168835	-0.327049	0.954318	0.234108	0.364422
LS03496	Lsat_1_v5_gn_2_54440.1	2	118218118	118222410	GO:0004672(protein kinase activity);GO:0005524(ATP binding);GO:0005576(extracellular region);GO:0016021(integral component of membrane)	NA	up	no	1	turquoise	-0.0704493	-0.592855	0.81086	0.019847	0.0559068
LS03497	Lsat_1_v5_gn_2_55400.1	2	118266703	118267659	NA	NA	down	no	1	turquoise	-0.0681227	-0.206518	0.817008	0.46023	0.483099
LS03502	Lsat_1_v5_gn_2_55341.1	2	119499551	119503346	GO:0003677(DNA binding);GO:0003700(DNA binding transcription factor activity);GO:0005515(protein binding);GO:0005634(nucleus);GO:0005667(transcription factor complex);GO:0005737(cytoplasm);GO:0006351(transcription, DNA-templated);GO:0006355(regulation of transcription, DNA-templated);GO:0007049(cell cycle);GO:0045893(positive regulation of transcription, DNA-templated);GO:0046983(protein dimeriza…	NA	up	yes	1	turquoise	-0.419697	-0.167933	0.135186	0.549674	0.126523
LS03504	Lsat_1_v5_gn_2_55301.1	2	119531576	119532061	GO:0003674(molecular_function);GO:0005739(mitochondrion);GO:0008150(biological_process)	NA	down	no	1	turquoise	-0.0719002	0.425583	0.80703	0.113747	0.32595
LS03505	Lsat_1_v5_gn_2_55240.1	2	119618893	119619308	NA	NA	down	no	1	turquoise	-0.159704	0.209623	0.585502	0.453359	0.882416
LS03512	Lsat_1_v5_gn_2_54721.1	2	120854127	120856717	GO:0000902(cell morphogenesis)	NA	up	no	1	turquoise	-0.213047	-0.242505	0.464603	0.383841	0.24572
LS03517	Lsat_1_v5_gn_2_56501.1	2	122300729	122301097	NA	NA	down	no	1	turquoise	0.234119	-0.433584	0.420468	0.106394	0.548883
LS03520	Lsat_1_v5_gn_2_56421.1	2	122435736	122437021	GO:0000266(mitochondrial fission);GO:0005515(protein binding);GO:0005634(nucleus);GO:0005741(mitochondrial outer membrane)	NA	up	no	1	turquoise	-0.0325931	-0.0561608	0.911925	0.842423	0.823381
LS03524	Lsat_1_v5_gn_2_56201.1	2	123137297	123143754	GO:0003777(microtubule motor activity);GO:0005871(kinesin complex);GO:0007018(microtubule-based movement);GO:0016887(ATPase activity)	NA	up	no	1	turquoise	-0.169428	-0.572055	0.562555	0.0258628	0.0377376
LS03527	Lsat_1_v5_gn_2_56141.1	2	123217162	123223115	GO:0032259(methylation);GO:0046539(histamine N-methyltransferase activity)	NA	up	no	1	turquoise	-0.105297	-0.413877	0.720155	0.125126	0.167161
LS03530	Lsat_1_v5_gn_2_57360.1	2	123664328	123667593	GO:0004004(ATP-dependent RNA helicase activity);GO:0010501(RNA secondary structure unwinding)	NA	up	no	1	turquoise	-0.136027	-0.597232	0.642876	0.0187307	0.0364865
LS03543	Lsat_1_v5_gn_2_57700.1	2	124550455	124553902	GO:0003723(RNA binding);GO:0005739(mitochondrion);GO:0008150(biological_process);GO:0008270(zinc ion binding)	NA	up	yes	1	turquoise	-0.0905505	-0.641408	0.758194	0.00995962	0.0306587
LS03550	Lsat_1_v5_gn_2_58401.1	2	124988253	124993534	GO:0005737(cytoplasm);GO:0006607(NLS-bearing protein import into nucleus);GO:0006610(ribosomal protein import into nucleus);GO:0008139(nuclear localization sequence binding);GO:0031965(nuclear membrane);GO:0034399(nuclear periphery)	NA	up	yes	1	turquoise	-0.205331	-0.80325	0.481303	0.000310292	0.0008551
LS03552	Lsat_1_v5_gn_2_58440.1	2	125086762	125090529	GO:0005516(calmodulin binding);GO:0005634(nucleus);GO:0005737(cytoplasm);GO:0008150(biological_process)	00940(Phenylpropanoid biosynthesis)	up	no	1	turquoise	-0.126082	-0.53163	0.667563	0.0413912	0.0686289
LS03553	Lsat_1_v5_gn_2_58060.1	2	125462496	125469057	GO:0005634(nucleus)	03040(Spliceosome)	up	yes	1	turquoise	-0.333661	-0.552706	0.243678	0.0326149	0.0148379
LS03554	Lsat_1_v5_gn_2_58000.1	2	125501976	125511917	GO:0003723(RNA binding);GO:0005730(nucleolus);GO:0032040(small-subunit processome)	NA	up	yes	1	turquoise	0.0120761	-0.671888	0.967317	0.00607995	0.0407398
LS03561	Lsat_1_v5_gn_2_58980.1	2	126480843	126482457	GO:0005789(endoplasmic reticulum membrane);GO:0006636(unsaturated fatty acid biosynthetic process);GO:0009507(chloroplast);GO:0009579(thylakoid);GO:0009979(16:0 monogalactosyldiacylglycerol desaturase activity);GO:0010205(photoinhibition);GO:0016021(integral component of membrane);GO:0016491(oxidoreductase activity);GO:0016717(oxidoreductase activity, acting on paired donors, with oxidation of a …	NA	down	no	1	turquoise	0.0879336	0.207989	0.765	0.45697	0.450807
LS03565	Lsat_1_v5_gn_2_59301.1	2	126863671	126867918	GO:0000266(mitochondrial fission);GO:0005515(protein binding);GO:0005634(nucleus);GO:0005741(mitochondrial outer membrane)	NA	up	no	1	turquoise	-0.00651722	-0.570998	0.982359	0.0262017	0.0948004
LS03567	Lsat_1_v5_gn_2_59341.1	2	126887015	126888863	GO:0003677(DNA binding);GO:0003700(DNA binding transcription factor activity);GO:0005515(protein binding);GO:0005634(nucleus);GO:0006351(transcription, DNA-templated);GO:0006355(regulation of transcription, DNA-templated);GO:0007275(multicellular organism development)	03013(RNA transport);03015(mRNA surveillance pathway);03018(RNA degradation)	down	no	1	turquoise	0.168235	0.135706	0.56535	0.62964	0.444761
LS03569	Lsat_1_v5_gn_2_59400.1	2	126931035	126931897	NA	NA	down	yes	1	turquoise	0.154024	0.564185	0.599076	0.0284669	0.0445031
LS03573	Lsat_1_v5_gn_2_59481.1	2	127018706	127023538	GO:0003883(CTP synthase activity);GO:0005524(ATP binding);GO:0005737(cytoplasm);GO:0005829(cytosol);GO:0009793(embryo development ending in seed dormancy);GO:0044210('de novo' CTP biosynthetic process);GO:0046686(response to cadmium ion)	00240(Pyrimidine metabolism)	up	yes	1	turquoise	-0.0976618	-0.482305	0.739781	0.068643	0.113881
LS03582	Lsat_1_v5_gn_2_59580.1	2	128127852	128135131	GO:0000139(Golgi membrane);GO:0005509(calcium ion binding);GO:0005794(Golgi apparatus);GO:0005887(integral component of plasma membrane);GO:0006623(protein targeting to vacuole);GO:0015031(protein transport);GO:0016021(integral component of membrane);GO:0017119(Golgi transport complex);GO:0030665(clathrin-coated vesicle membrane);GO:0031902(late endosome membrane)	00941(Flavonoid biosynthesis)	up	no	1	turquoise	0.0488334	-0.258237	0.86833	0.352744	0.579636
LS03585	Lsat_1_v5_gn_2_60141.1	2	128499775	128503585	GO:0003684(damaged DNA binding);GO:0003887(DNA-directed DNA polymerase activity);GO:0005515(protein binding);GO:0005634(nucleus);GO:0006260(DNA replication);GO:0006281(DNA repair);GO:0009650(UV protection);GO:0010224(response to UV-B);GO:0042276(error-prone translesion synthesis);GO:0046872(metal ion binding)	NA	up	no	1	turquoise	-0.407682	-0.457264	0.147912	0.0865836	0.0203801
LS03591	Lsat_1_v5_gn_2_60401.1	2	128662774	128669262	GO:0005737(cytoplasm);GO:0006952(defense response);GO:0007165(signal transduction);GO:0016021(integral component of membrane);GO:0043531(ADP binding)	NA	up	yes	1	turquoise	-0.0747374	-0.506824	0.799555	0.053839	0.108016
LS03592	Lsat_1_v5_gn_2_60420.1	2	128670987	128671298	GO:0005198(structural molecule activity);GO:0005618(cell wall);GO:0005730(nucleolus);GO:0005737(cytoplasm);GO:0005794(Golgi apparatus);GO:0005886(plasma membrane);GO:0007017(microtubule-based process);GO:0009506(plasmodesma);GO:0009651(response to salt stress);GO:0045298(tubulin complex);GO:0046686(response to cadmium ion)	04145(Phagosome)	down	no	1	turquoise	0.240725	-0.0450863	0.407087	0.873236	0.626662
LS03598	Lsat_1_v5_gn_2_60440.1	2	129124057	129126128	GO:0004620(phospholipase activity);GO:0005886(plasma membrane);GO:0006644(phospholipid metabolic process);GO:0016042(lipid catabolic process);GO:0019374(galactolipid metabolic process);GO:0040008(regulation of growth);GO:0047617(acyl-CoA hydrolase activity);GO:0051707(response to other organism)	NA	up	no	1	turquoise	-0.157068	-0.572604	0.591787	0.0256881	0.0404945
LS03602	Lsat_1_v5_gn_2_60861.1	2	129844240	129847557	GO:0004105(choline-phosphate cytidylyltransferase activity);GO:0005634(nucleus);GO:0006656(phosphatidylcholine biosynthetic process);GO:0009058(biosynthetic process)	00564(Glycerophospholipid metabolism);00440(Phosphonate and phosphinate metabolism)	up	no	1	turquoise	-0.109702	-0.463611	0.708903	0.0817533	0.121285
LS03603	Lsat_1_v5_gn_2_60840.1	2	129848188	129849386	GO:0003723(RNA binding);GO:0005634(nucleus);GO:0008150(biological_process);GO:0009507(chloroplast)	NA	up	no	1	turquoise	-0.12853	-0.590053	0.661458	0.0205879	0.0409037
LS03607	Lsat_1_v5_gn_2_61121.1	2	130173974	130178041	GO:0003674(molecular_function);GO:0005575(cellular_component);GO:0008150(biological_process)	NA	up	no	1	turquoise	-0.146996	-0.628587	0.616041	0.0120768	0.0246415
LS03608	Lsat_1_v5_gn_2_61101.1	2	130181004	130185477	GO:0003977(UDP-N-acetylglucosamine diphosphorylase activity);GO:0005829(cytosol);GO:0006048(UDP-N-acetylglucosamine biosynthetic process)	00520(Amino sugar and nucleotide sugar metabolism)	up	no	1	turquoise	-0.0871297	-0.236363	0.767094	0.396367	0.407563
LS03616	Lsat_1_v5_gn_2_62481.1	2	132222640	132223488	GO:0004674(protein serine/threonine kinase activity);GO:0005886(plasma membrane);GO:0007166(cell surface receptor signaling pathway)	NA	down	no	1	turquoise	-0.222902	-0.522226	0.44369	0.0458273	0.0421037
LS03618	Lsat_1_v5_gn_2_62541.1	2	132305302	132308199	GO:0004674(protein serine/threonine kinase activity);GO:0005886(plasma membrane);GO:0007166(cell surface receptor signaling pathway)	NA	down	no	1	turquoise	0.0880546	0.156679	0.764685	0.577093	0.535902
LS03627	Lsat_1_v5_gn_2_63940.1	2	134050565	134052679	NA	NA	up	no	1	turquoise	-0.0628688	-0.441724	0.830928	0.0992597	0.172689
LS03633	Lsat_1_v5_gn_2_63821.1	2	134146446	134150409	GO:0003674(molecular_function);GO:0005634(nucleus);GO:0008150(biological_process)	NA	up	yes	1	turquoise	-0.286812	-0.511524	0.320129	0.0512935	0.0305598
LS03640	Lsat_1_v5_gn_2_63540.1	2	134376082	134378371	GO:0000151(ubiquitin ligase complex);GO:0000209(protein polyubiquitination);GO:0005737(cytoplasm);GO:0031624(ubiquitin conjugating enzyme binding);GO:0032436(positive regulation of proteasomal ubiquitin-dependent protein catabolic process);GO:0061630(ubiquitin protein ligase activity)	NA	up	no	1	turquoise	-0.12979	-0.452152	0.658322	0.0906192	0.118203
LS03650	Lsat_1_v5_gn_2_64920.1	2	135134567	135142342	GO:0003723(RNA binding);GO:0005049(nuclear export signal receptor activity);GO:0005515(protein binding);GO:0005634(nucleus);GO:0005635(nuclear envelope);GO:0005737(cytoplasm);GO:0009910(negative regulation of flower development);GO:0009944(polarity specification of adaxial/abaxial axis);GO:0009965(leaf morphogenesis);GO:0042565(RNA nuclear export complex);GO:0046825(regulation of protein export f…	03013(RNA transport)	up	no	1	turquoise	-0.137687	-0.583266	0.638789	0.0224701	0.0412551
LS03651	Lsat_1_v5_gn_2_64861.1	2	135173067	135178187	NA	NA	up	no	1	turquoise	-0.204238	-0.383784	0.48369	0.157888	0.123886
LS03653	Lsat_1_v5_gn_2_64821.1	2	135189766	135194486	GO:0004144(diacylglycerol O-acyltransferase activity);GO:0010287(plastoglobule);GO:0033306(phytol metabolic process)	NA	up	no	1	turquoise	-0.123048	-0.699929	0.67516	0.00367103	0.0119447
LS03661	Lsat_1_v5_gn_2_64281.1	2	135779736	135783671	GO:0030170(pyridoxal phosphate binding);GO:0042802(identical protein binding)	00650(Butanoate metabolism);00250(Alanine, aspartate and glutamate metabolism)	up	no	1	turquoise	-0.0694281	-0.603367	0.813557	0.017248	0.0510597
LS03666	Lsat_1_v5_gn_2_64381.1	2	135835927	135842092	GO:0004553(hydrolase activity, hydrolyzing O-glycosyl compounds);GO:0005975(carbohydrate metabolic process);GO:0043231(intracellular membrane-bounded organelle)	00052(Galactose metabolism);00600(Sphingolipid metabolism);00511(Other glycan degradation)	up	no	1	turquoise	-0.115667	-0.546973	0.693756	0.0348485	0.0642945
LS03667	Lsat_1_v5_gn_2_64400.1	2	135844989	135847065	GO:0003735(structural constituent of ribosome);GO:0005763(mitochondrial small ribosomal subunit)	NA	up	yes	1	turquoise	-0.145981	-0.651311	0.618508	0.00853249	0.019151
LS03672	Lsat_1_v5_gn_2_65060.1	2	135954629	135955978	GO:0003674(molecular_function);GO:0009507(chloroplast);GO:0009535(chloroplast thylakoid membrane);GO:0009643(photosynthetic acclimation);GO:0009941(chloroplast envelope);GO:0016021(integral component of membrane)	NA	up	no	1	turquoise	-0.133128	0.215431	0.650039	0.440649	0.818137
LS03676	Lsat_1_v5_gn_2_65401.1	2	136140927	136146317	GO:0005737(cytoplasm);GO:0008270(zinc ion binding)	NA	up	yes	1	turquoise	-0.216442	-0.701881	0.457345	0.00353711	0.00579234
LS03678	Lsat_1_v5_gn_2_65461.1	2	136344607	136347612	GO:0003674(molecular_function);GO:0005634(nucleus);GO:0006952(defense response);GO:0009507(chloroplast);GO:0009626(plant-type hypersensitive response);GO:0009627(systemic acquired resistance);GO:0009868(jasmonic acid and ethylene-dependent systemic resistance, jasmonic acid mediated signaling pathway);GO:0010090(trichome morphogenesis);GO:0010150(leaf senescence);GO:0010182(sugar mediated signali…	NA	up	no	1	turquoise	-0.0850051	-0.0659372	0.772636	0.815395	0.706118
LS03680	Lsat_1_v5_gn_2_67600.1	2	136412435	136417205	GO:0005215(transporter activity);GO:0005524(ATP binding);GO:0005886(plasma membrane);GO:0006810(transport);GO:0006979(response to oxidative stress);GO:0007623(circadian rhythm);GO:0009507(chloroplast);GO:0009644(response to high light intensity);GO:0009941(chloroplast envelope);GO:0010150(leaf senescence);GO:0016021(integral component of membrane);GO:0016301(kinase activity);GO:0016310(phosphoryl…	04626(Plant-pathogen interaction)	up	yes	1	turquoise	-0.194438	-0.624127	0.505352	0.0128898	0.0188752
LS03686	Lsat_1_v5_gn_2_67440.1	2	136554531	136558396	GO:0004826(phenylalanine-tRNA ligase activity);GO:0006432(phenylalanyl-tRNA aminoacylation);GO:0009328(phenylalanine-tRNA ligase complex)	00970(Aminoacyl-tRNA biosynthesis)	up	yes	1	turquoise	-0.0733456	-0.611448	0.80322	0.0154345	0.0462316
LS03689	Lsat_1_v5_gn_2_67341.1	2	136676125	136678842	GO:0000422(autophagy of mitochondrion);GO:0004197(cysteine-type endopeptidase activity);GO:0004843(thiol-dependent ubiquitin-specific protease activity);GO:0005739(mitochondrion);GO:0005741(mitochondrial outer membrane);GO:0008053(mitochondrial fusion);GO:0016579(protein deubiquitination);GO:0035871(protein K11-linked deubiquitination);GO:0044313(protein K6-linked deubiquitination)	NA	up	no	1	turquoise	-0.341732	-0.373462	0.231752	0.170326	0.061113
LS03690	Lsat_1_v5_gn_2_67320.1	2	136680627	136685041	GO:0004748(ribonucleoside-diphosphate reductase activity, thioredoxin disulfide as acceptor);GO:0005971(ribonucleoside-diphosphate reductase complex);GO:0009263(deoxyribonucleotide biosynthetic process)	00230(Purine metabolism);00240(Pyrimidine metabolism);00480(Glutathione metabolism)	up	yes	1	turquoise	-0.339139	-0.625583	0.235544	0.0126198	0.0062073
LS03692	Lsat_1_v5_gn_2_67221.1	2	136911741	136913191	GO:0000775(chromosome, centromeric region);GO:0005634(nucleus);GO:0005783(endoplasmic reticulum);GO:0009506(plasmodesma);GO:0016279(protein-lysine N-methyltransferase activity);GO:0018024(histone-lysine N-methyltransferase activity)	00310(Lysine degradation)	up	no	1	turquoise	-0.157855	-0.470576	0.589907	0.076676	0.0906003
LS03695	Lsat_1_v5_gn_2_67140.1	2	136923516	136925380	GO:0003674(molecular_function);GO:0005634(nucleus);GO:0005737(cytoplasm)	NA	up	no	1	turquoise	-0.0339125	-0.498492	0.908373	0.0585782	0.13929
LS03700	Lsat_1_v5_gn_2_66801.1	2	137360303	137363464	GO:0003735(structural constituent of ribosome);GO:0006412(translation)	04146(Peroxisome)	up	yes	1	turquoise	-0.144039	-0.420484	0.623233	0.118611	0.134084
LS03704	Lsat_1_v5_gn_2_66660.1	2	137672805	137677499	GO:0003676(nucleic acid binding);GO:0005634(nucleus);GO:0006397(mRNA processing)	NA	up	no	1	turquoise	-0.215198	-0.570723	0.459997	0.0262902	0.0285899
LS03714	Lsat_1_v5_gn_2_67780.1	2	138308877	138316171	GO:0005634(nucleus);GO:0005737(cytoplasm)	NA	up	yes	1	turquoise	-0.300849	-0.621557	0.295935	0.0133773	0.00891447
LS03718	Lsat_1_v5_gn_2_67861.1	2	138380969	138386407	GO:0000291(nuclear-transcribed mRNA catabolic process, exonucleolytic);GO:0000932(P-body);GO:0003676(nucleic acid binding);GO:0003729(mRNA binding);GO:0004534(5'-3' exoribonuclease activity);GO:0005515(protein binding);GO:0005634(nucleus);GO:0005829(cytosol);GO:0005844(polysome);GO:0006397(mRNA processing);GO:0006402(mRNA catabolic process);GO:0008270(zinc ion binding);GO:0008409(5'-3' exonucleas…	04016(MAPK signaling pathway - plant)	up	yes	1	turquoise	-0.246376	-0.531811	0.395819	0.0413089	0.033405
LS03720	Lsat_1_v5_gn_2_68100.1	2	138512028	138513675	GO:0009813(flavonoid biosynthetic process);GO:0043231(intracellular membrane-bounded organelle);GO:0052696(flavonoid glucuronidation);GO:0080043(quercetin 3-O-glucosyltransferase activity);GO:0080044(quercetin 7-O-glucosyltransferase activity)	NA	down	no	1	turquoise	-0.0377007	0.0491206	0.898184	0.861989	0.97372
LS03728	Lsat_1_v5_gn_2_66260.1	2	138831368	138835308	GO:0005739(mitochondrion);GO:0009507(chloroplast);GO:0009509(chromoplast);GO:0009941(chloroplast envelope);GO:0016117(carotenoid biosynthetic process);GO:0016120(carotene biosynthetic process);GO:0016719(carotene 7,8-desaturase activity);GO:0052886(9,9'-dicis-carotene:quinone oxidoreductase activity);GO:0052887(7,9,9'-tricis-neurosporene:quinone oxidoreductase activity);GO:0052889(9,9'-di-cis-zet…	00906(Carotenoid biosynthesis)	up	no	1	turquoise	-0.0904559	-0.524262	0.75844	0.0448385	0.087915
LS03730	Lsat_1_v5_gn_2_66161.1	2	138925720	138927377	GO:0004601(peroxidase activity);GO:0005576(extracellular region);GO:0005773(vacuole);GO:0005829(cytosol);GO:0006979(response to oxidative stress);GO:0009505(plant-type cell wall);GO:0009809(lignin biosynthetic process);GO:0010228(vegetative to reproductive phase transition of meristem);GO:0020037(heme binding);GO:0042744(hydrogen peroxide catabolic process);GO:0046872(metal ion binding);GO:005511…	00940(Phenylpropanoid biosynthesis)	down	no	1	turquoise	0.0762202	0.616213	0.795653	0.0144364	0.0433992
LS03731	Lsat_1_v5_gn_2_66140.1	2	138931687	138939267	GO:0000793(condensed chromosome);GO:0003674(molecular_function);GO:0005634(nucleus);GO:0006281(DNA repair);GO:0009507(chloroplast)	NA	up	yes	1	turquoise	-0.339715	-0.308234	0.234699	0.26369	0.0931886
LS03732	Lsat_1_v5_gn_2_66121.1	2	138967220	138969614	GO:0000795(synaptonemal complex);GO:0007131(reciprocal meiotic recombination)	NA	up	no	1	turquoise	-0.277528	-0.18845	0.336726	0.501195	0.236264
LS03742	Lsat_1_v5_gn_2_65721.1	2	139480478	139482655	GO:0003674(molecular_function);GO:0005634(nucleus);GO:0005829(cytosol);GO:0010026(trichome differentiation);GO:0010482(regulation of epidermal cell division);GO:0048765(root hair cell differentiation);GO:0051567(histone H3-K9 methylation)	04141(Protein processing in endoplasmic reticulum);04120(Ubiquitin mediated proteolysis);03420(Nucleotide excision repair)	up	no	1	turquoise	-0.101903	-0.360173	0.72886	0.187265	0.225566
LS03744	Lsat_1_v5_gn_2_65680.1	2	139532357	139537976	GO:0000139(Golgi membrane);GO:0005198(structural molecule activity);GO:0005829(cytosol);GO:0006886(intracellular protein transport);GO:0016020(membrane);GO:0030276(clathrin binding)	NA	up	yes	1	turquoise	-0.331918	-0.508651	0.246301	0.0528386	0.0229015
LS03749	Lsat_1_v5_gn_2_68221.1	2	139836807	139841783	GO:0005249(voltage-gated potassium channel activity);GO:0005887(integral component of plasma membrane);GO:0042391(regulation of membrane potential)	NA	up	yes	1	turquoise	-0.259501	-0.443898	0.370293	0.0974131	0.0619261
LS03750	Lsat_1_v5_gn_2_68241.1	2	139863653	139869480	GO:0005249(voltage-gated potassium channel activity);GO:0005887(integral component of plasma membrane);GO:0042391(regulation of membrane potential)	NA	up	no	1	turquoise	-0.0156695	-0.245746	0.9576	0.377317	0.497768
LS03752	Lsat_1_v5_gn_2_68300.1	2	139886526	139888661	GO:0000965(mitochondrial RNA 3'-end processing);GO:0004004(ATP-dependent RNA helicase activity);GO:0005739(mitochondrion);GO:0005829(cytosol)	NA	up	yes	1	turquoise	-0.113934	-0.494527	0.698147	0.0609371	0.0964683
LS03753	Lsat_1_v5_gn_2_68321.1	2	139892595	139896671	GO:0005739(mitochondrion);GO:0005829(cytosol);GO:0008150(biological_process)	NA	up	yes	1	turquoise	-0.190602	-0.477762	0.513949	0.0716789	0.072081
LS03763	Lsat_1_v5_gn_2_68700.1	2	140695404	140699989	GO:0000793(condensed chromosome);GO:0007076(mitotic chromosome condensation)	NA	up	yes	1	turquoise	-0.193398	-0.411871	0.507676	0.127151	0.110466
LS03769	Lsat_1_v5_gn_2_69340.1	2	141144326	141148383	GO:0000111(nucleotide-excision repair factor 2 complex);GO:0003684(damaged DNA binding);GO:0003697(single-stranded DNA binding);GO:0005737(cytoplasm);GO:0006289(nucleotide-excision repair);GO:0006298(mismatch repair);GO:0071942(XPC complex)	03420(Nucleotide excision repair)	up	yes	1	turquoise	-0.362695	-0.459269	0.202487	0.0850367	0.0280699
LS03774	Lsat_1_v5_gn_2_69440.1	2	141271262	141272908	GO:0003674(molecular_function);GO:0005739(mitochondrion);GO:0008150(biological_process);GO:0009451(RNA modification)	NA	up	no	1	turquoise	-0.273726	-0.321364	0.34366	0.242819	0.124185
LS03778	Lsat_1_v5_gn_2_69520.1	2	141440392	141444048	NA	NA	down	no	1	turquoise	0.208176	-0.522972	0.475112	0.0454633	0.335898
LS03786	Lsat_1_v5_gn_2_69680.1	2	142058290	142059737	GO:0003677(DNA binding);GO:0003700(DNA binding transcription factor activity);GO:0005634(nucleus);GO:0006351(transcription, DNA-templated);GO:0006355(regulation of transcription, DNA-templated);GO:0010052(guard cell differentiation);GO:0010118(stomatal movement);GO:0043565(sequence-specific DNA binding);GO:0045893(positive regulation of transcription, DNA-templated);GO:0046872(metal ion binding);…	NA	down	no	1	turquoise	0.0484567	0.176144	0.869338	0.530031	0.566915
LS03788	Lsat_1_v5_gn_2_69740.1	2	142095134	142099390	GO:0000266(mitochondrial fission);GO:0003924(GTPase activity);GO:0005515(protein binding);GO:0005525(GTP binding);GO:0005739(mitochondrion);GO:0005777(peroxisome);GO:0005829(cytosol);GO:0005886(plasma membrane);GO:0007031(peroxisome organization);GO:0007049(cell cycle);GO:0007165(signal transduction);GO:0008017(microtubule binding);GO:0009791(post-embryonic development);GO:0016021(integral compon…	NA	up	yes	1	turquoise	-0.324424	-0.601541	0.257778	0.0176794	0.00938253
LS03793	Lsat_1_v5_gn_2_70180.1	2	142446096	142449690	GO:0004674(protein serine/threonine kinase activity);GO:0004675(transmembrane receptor protein serine/threonine kinase activity);GO:0005515(protein binding);GO:0005654(nucleoplasm);GO:0005737(cytoplasm);GO:0005886(plasma membrane);GO:0007166(cell surface receptor signaling pathway);GO:0010091(trichome branching);GO:0016301(kinase activity);GO:0046777(protein autophosphorylation);GO:0050832(defens…	NA	down	no	1	turquoise	-0.123735	-0.403603	0.673437	0.135735	0.162805
LS03798	Lsat_1_v5_gn_2_70320.1	2	142669738	142671776	GO:0003824(catalytic activity);GO:0005634(nucleus);GO:0005737(cytoplasm);GO:0006769(nicotinamide metabolic process);GO:0008936(nicotinamidase activity);GO:0009737(response to abscisic acid);GO:0019365(pyridine nucleotide salvage)	NA	down	no	1	turquoise	0.0666792	0.0338064	0.820828	0.904795	0.802746
LS03801	Lsat_1_v5_gn_2_70380.1	2	142686200	142689997	GO:0005216(ion channel activity);GO:0005886(plasma membrane);GO:0006811(ion transport);GO:0009507(chloroplast);GO:0009526(plastid envelope);GO:0009657(plastid organization);GO:0010020(chloroplast fission);GO:0016020(membrane);GO:0016021(integral component of membrane);GO:0031969(chloroplast membrane);GO:0055085(transmembrane transport)	NA	up	no	1	turquoise	-0.20542	-0.516504	0.481109	0.0486936	0.0491105
LS03802	Lsat_1_v5_gn_2_70401.1	2	142692681	142696045	GO:0005794(Golgi apparatus);GO:0006004(fucose metabolic process);GO:0006486(protein glycosylation);GO:0016021(integral component of membrane);GO:0016757(transferase activity, transferring glycosyl groups)	NA	up	yes	1	turquoise	-0.0684374	-0.247771	0.816176	0.373272	0.416208
LS03804	Lsat_1_v5_gn_2_70561.1	2	142791614	142792122	NA	00620(Pyruvate metabolism);00640(Propanoate metabolism);00061(Fatty acid biosynthesis)	down	no	1	turquoise	-0.148355	0.128969	0.612747	0.646892	0.971725
LS03810	Lsat_1_v5_gn_2_70840.1	2	143030535	143031737	GO:0003677(DNA binding);GO:0003700(DNA binding transcription factor activity);GO:0005634(nucleus);GO:0006351(transcription, DNA-templated);GO:0006355(regulation of transcription, DNA-templated);GO:0046983(protein dimerization activity)	NA	up	no	1	turquoise	0.0539353	-0.625051	0.854701	0.0127181	0.0823535
LS03813	Lsat_1_v5_gn_2_70980.1	2	143268299	143270425	GO:0003723(RNA binding);GO:0005739(mitochondrion);GO:0008150(biological_process);GO:0008270(zinc ion binding)	NA	up	yes	1	turquoise	-0.311945	-0.295556	0.277587	0.284842	0.117082
LS03819	Lsat_1_v5_gn_2_72581.1	2	143911874	143915053	GO:0004674(protein serine/threonine kinase activity);GO:0005886(plasma membrane)	NA	down	no	1	turquoise	-0.102423	0.393018	0.727526	0.147286	0.419546
LS03820	Lsat_1_v5_gn_2_72681.1	2	144115734	144119350	GO:0004674(protein serine/threonine kinase activity);GO:0005886(plasma membrane)	NA	down	yes	1	turquoise	-0.153473	-0.435423	0.600399	0.104752	0.116777
LS03825	Lsat_1_v5_gn_2_71320.1	2	144575423	144578959	GO:0004674(protein serine/threonine kinase activity);GO:0005886(plasma membrane)	NA	down	no	1	turquoise	0.359454	-0.141462	0.206851	0.61504	0.576471
LS03834	Lsat_1_v5_gn_2_71541.1	2	144835044	144839204	GO:0016021(integral component of membrane)	NA	up	no	1	turquoise	-0.148181	-0.228356	0.613168	0.413019	0.337909
LS03838	Lsat_1_v5_gn_2_71721.1	2	145236210	145237366	GO:0005794(Golgi apparatus);GO:0005796(Golgi lumen);GO:0016021(integral component of membrane);GO:0016407(acetyltransferase activity);GO:0045492(xylan biosynthetic process);GO:1990538(xylan O-acetyltransferase activity)	NA	up	no	1	turquoise	0.0914994	-0.64218	0.75573	0.00984217	0.0858602
LS03843	Lsat_1_v5_gn_2_71861.1	2	145573672	145576112	GO:0016279(protein-lysine N-methyltransferase activity);GO:0018026(peptidyl-lysine monomethylation)	00310(Lysine degradation)	up	no	1	turquoise	-0.311886	-0.196632	0.277683	0.482437	0.194213
LS03844	Lsat_1_v5_gn_2_71880.1	2	145754462	145757656	GO:0009575(chromoplast stroma);GO:0016117(carotenoid biosynthetic process);GO:0016767(geranylgeranyl-diphosphate geranylgeranyltransferase activity)	00906(Carotenoid biosynthesis)	up	no	1	turquoise	-0.0231188	0.189639	0.937472	0.498448	0.665181
LS03852	Lsat_1_v5_gn_2_72221.1	2	146061365	146063287	GO:0003746(translation elongation factor activity);GO:0006414(translational elongation)	03022(Basal transcription factors);03420(Nucleotide excision repair)	down	no	1	turquoise	0.0728386	-0.12483	0.804556	0.657577	0.887721
LS03864	Lsat_1_v5_gn_2_72881.1	2	146675262	146677129	GO:0006355(regulation of transcription, DNA-templated)	NA	up	yes	1	turquoise	-0.297132	-0.464713	0.302235	0.0809341	0.0419882
LS03865	Lsat_1_v5_gn_2_72921.1	2	146690065	146693477	GO:0004252(serine-type endopeptidase activity);GO:0005618(cell wall)	NA	up	yes	1	turquoise	-0.219959	-0.570481	0.449885	0.0263684	0.0277769
LS03873	Lsat_1_v5_gn_2_73121.1	2	146980761	146983213	GO:0004722(protein serine/threonine phosphatase activity);GO:0005634(nucleus);GO:0005654(nucleoplasm);GO:0005737(cytoplasm);GO:0006470(protein dephosphorylation);GO:0009408(response to heat);GO:0009785(blue light signaling pathway);GO:0046872(metal ion binding)	NA	down	no	1	turquoise	-0.0698606	0.513363	0.812414	0.0503214	0.202345
LS03878	Lsat_1_v5_gn_2_73601.1	2	147420461	147423199	GO:0005634(nucleus);GO:0005886(plasma membrane);GO:0007165(signal transduction)	NA	up	no	1	turquoise	-0.379356	-0.500982	0.18098	0.0571312	0.0172235
LS03880	Lsat_1_v5_gn_2_74100.1	2	147574748	147575544	GO:0005634(nucleus);GO:0008270(zinc ion binding);GO:0016021(integral component of membrane);GO:0016567(protein ubiquitination);GO:0043161(proteasome-mediated ubiquitin-dependent protein catabolic process);GO:0046872(metal ion binding);GO:0061630(ubiquitin protein ligase activity)	NA	down	no	1	turquoise	0.12509	0.66219	0.670045	0.00715469	0.0193238
LS03883	Lsat_1_v5_gn_2_73920.1	2	147751692	147757046	GO:0000175(3'-5'-exoribonuclease activity);GO:0000176(nuclear exosome (RNase complex));GO:0000177(cytoplasmic exosome (RNase complex));GO:0004519(endonuclease activity);GO:0006364(rRNA processing);GO:0006402(mRNA catabolic process);GO:0016075(rRNA catabolic process)	03018(RNA degradation)	up	yes	1	turquoise	-0.220555	-0.602993	0.448626	0.0173357	0.0198901
LS03884	Lsat_1_v5_gn_2_73880.1	2	147793528	147797853	GO:0004930(G-protein coupled receptor activity);GO:0004970(ionotropic glutamate receptor activity);GO:0005217(intracellular ligand-gated ion channel activity);GO:0005576(extracellular region);GO:0006811(ion transport);GO:0006874(cellular calcium ion homeostasis);GO:0007186(G-protein coupled receptor signaling pathway);GO:0007267(cell-cell signaling);GO:0009416(response to light stimulus);GO:00096…	NA	down	no	1	turquoise	-0.133843	0.162653	0.648271	0.562467	0.929419
LS03885	Lsat_1_v5_gn_2_73820.1	2	147861908	147866064	GO:0004930(G-protein coupled receptor activity);GO:0004970(ionotropic glutamate receptor activity);GO:0005217(intracellular ligand-gated ion channel activity);GO:0005576(extracellular region);GO:0006811(ion transport);GO:0006874(cellular calcium ion homeostasis);GO:0007186(G-protein coupled receptor signaling pathway);GO:0007267(cell-cell signaling);GO:0009416(response to light stimulus);GO:00096…	NA	up	no	1	turquoise	-0.276505	-0.493127	0.338584	0.0617861	0.0382095
LS03888	Lsat_1_v5_gn_2_73701.1	2	147941641	147943602	GO:0000245(spliceosomal complex assembly);GO:0004674(protein serine/threonine kinase activity);GO:0005524(ATP binding);GO:0005634(nucleus);GO:0006468(protein phosphorylation);GO:0016301(kinase activity);GO:0016310(phosphorylation)	NA	up	no	1	turquoise	-0.231099	-0.122978	0.426657	0.662375	0.372598
LS03889	Lsat_1_v5_gn_2_73681.1	2	147951894	147957263	GO:0000795(synaptonemal complex);GO:0003697(single-stranded DNA binding);GO:0005712(chiasma);GO:0006298(mismatch repair);GO:0016887(ATPase activity);GO:0032300(mismatch repair complex)	03430(Mismatch repair)	up	yes	1	turquoise	-0.300461	-0.622983	0.296589	0.0131051	0.00878767
LS03890	Lsat_1_v5_gn_2_73661.1	2	147960690	147966794	GO:0005096(GTPase activator activity);GO:0005737(cytoplasm);GO:0005886(plasma membrane);GO:0017137(Rab GTPase binding);GO:0017157(regulation of exocytosis);GO:0019905(syntaxin binding)	NA	up	yes	1	turquoise	-0.181707	-0.377077	0.534135	0.165899	0.143921
LS03893	Lsat_1_v5_gn_2_73280.1	2	148106627	148109842	GO:0004674(protein serine/threonine kinase activity);GO:0005886(plasma membrane);GO:0007166(cell surface receptor signaling pathway)	NA	up	no	1	turquoise	-0.114329	0.519055	0.697146	0.0474001	0.236094
LS03894	Lsat_1_v5_gn_2_73301.1	2	148124095	148127472	GO:0004373(glycogen (starch) synthase activity);GO:0005515(protein binding);GO:0009011(starch synthase activity);GO:0009507(chloroplast);GO:0009569(chloroplast starch grain);GO:0016757(transferase activity, transferring glycosyl groups);GO:0019252(starch biosynthetic process);GO:0102502(ADP-glucose-starch glucosyltransferase activity)	00500(Starch and sucrose metabolism)	up	no	1	turquoise	-0.434425	-0.652289	0.120618	0.00840069	0.00176838
LS03895	Lsat_1_v5_gn_2_73361.1	2	148156698	148159095	GO:0005092(GDP-dissociation inhibitor activity);GO:0005093(Rab GDP-dissociation inhibitor activity);GO:0005096(GTPase activator activity);GO:0005737(cytoplasm);GO:0005829(cytosol);GO:0005968(Rab-protein geranylgeranyltransferase complex);GO:0006886(intracellular protein transport);GO:0007264(small GTPase mediated signal transduction);GO:0015031(protein transport);GO:0017137(Rab GTPase binding);GO…	NA	up	no	1	turquoise	-0.124343	-0.511776	0.671915	0.0511592	0.0806418
LS03896	Lsat_1_v5_gn_2_73381.1	2	148160202	148165902	GO:0003723(RNA binding);GO:0005634(nucleus);GO:0008150(biological_process)	NA	up	no	1	turquoise	-0.175902	-0.793369	0.547491	0.000415899	0.00142255
LS03903	Lsat_1_v5_gn_2_74361.1	2	148455048	148466004	GO:0003723(RNA binding);GO:0005739(mitochondrion);GO:0006396(RNA processing);GO:0009507(chloroplast);GO:0097222(mitochondrial mRNA polyadenylation)	NA	up	yes	1	turquoise	-0.455867	-0.576096	0.101372	0.0245978	0.00398485
LS03904	Lsat_1_v5_gn_2_74420.1	2	148491215	148496397	GO:0000795(synaptonemal complex);GO:0007131(reciprocal meiotic recombination)	NA	up	yes	1	turquoise	-0.13209	-0.512786	0.652612	0.0506249	0.0767673
LS03905	Lsat_1_v5_gn_2_74441.1	2	148496716	148499470	GO:0000103(sulfate assimilation);GO:0005737(cytoplasm);GO:0005829(cytosol);GO:0006535(cysteine biosynthetic process from serine);GO:0009001(serine O-acetyltransferase activity);GO:0016407(acetyltransferase activity);GO:0019344(cysteine biosynthetic process)	00920(Sulfur metabolism);00270(Cysteine and methionine metabolism)	up	no	1	turquoise	-0.081105	-0.54379	0.782834	0.0361376	0.0795879
LS03913	Lsat_1_v5_gn_2_74860.1	2	148992562	148993937	GO:0007165(signal transduction);GO:0016020(membrane)	NA	up	no	1	turquoise	-0.250104	-0.177701	0.388476	0.526342	0.278447
LS03918	Lsat_1_v5_gn_2_75101.1	2	149200544	149201897	GO:0003674(molecular_function);GO:0008150(biological_process);GO:0009507(chloroplast);GO:0009941(chloroplast envelope)	NA	up	no	1	turquoise	-0.0277483	-0.0931539	0.924981	0.741247	0.759472
LS03920	Lsat_1_v5_gn_2_75220.1	2	149255449	149256174	NA	NA	down	no	1	turquoise	0.12108	-0.22797	0.680103	0.413831	0.769094
LS03923	Lsat_1_v5_gn_2_75321.1	2	149294335	149295030	GO:0005829(cytosol);GO:0016791(phosphatase activity)	NA	up	no	1	turquoise	-0.260563	-0.300212	0.368267	0.276961	0.149014
LS03926	Lsat_1_v5_gn_2_75400.1	2	149304785	149305386	GO:0005886(plasma membrane);GO:0009507(chloroplast)	NA	down	no	1	turquoise	0.433907	0.106526	0.121111	0.705535	0.158274
LS03928	Lsat_1_v5_gn_2_75441.1	2	149336381	149341131	GO:0003994(aconitate hydratase activity);GO:0005507(copper ion binding);GO:0005737(cytoplasm);GO:0005739(mitochondrion);GO:0005773(vacuole);GO:0005829(cytosol);GO:0005886(plasma membrane);GO:0006099(tricarboxylic acid cycle);GO:0006101(citrate metabolic process);GO:0006102(isocitrate metabolic process);GO:0008152(metabolic process);GO:0009506(plasmodesma);GO:0009651(response to salt stress);GO:00…	00020(Citrate cycle (TCA cycle));00630(Glyoxylate and dicarboxylate metabolism)	up	yes	1	turquoise	-0.326109	-0.328719	0.25517	0.231587	0.0892334
LS03936	Lsat_1_v5_gn_2_75821.1	2	149785015	149790258	GO:0005783(endoplasmic reticulum);GO:0010105(negative regulation of ethylene-activated signaling pathway)	04075(Plant hormone signal transduction)	up	yes	1	turquoise	-0.115756	-0.53022	0.693531	0.042035	0.0734248
LS03943	Lsat_1_v5_gn_2_75980.1	2	150113393	150116807	GO:0004683(calmodulin-dependent protein kinase activity);GO:0005516(calmodulin binding);GO:0005634(nucleus);GO:0005737(cytoplasm);GO:0005886(plasma membrane);GO:0009738(abscisic acid-activated signaling pathway);GO:0009931(calcium-dependent protein serine/threonine kinase activity);GO:0018105(peptidyl-serine phosphorylation);GO:0035556(intracellular signal transduction);GO:0046777(protein autopho…	04626(Plant-pathogen interaction)	up	no	1	turquoise	-0.076099	-0.335307	0.795972	0.221807	0.281917
LS03944	Lsat_1_v5_gn_2_75940.1	2	150131235	150145289	GO:0005634(nucleus);GO:0006281(DNA repair);GO:0016301(kinase activity)	NA	up	yes	1	turquoise	-0.357338	-0.619133	0.209731	0.0138499	0.00577099
LS03946	Lsat_1_v5_gn_2_75881.1	2	150172558	150176910	GO:0000166(nucleotide binding);GO:0003682(chromatin binding);GO:0005515(protein binding);GO:0005634(nucleus);GO:0005737(cytoplasm);GO:0009827(plant-type cell wall modification);GO:0042800(histone methyltransferase activity (H3-K4 specific));GO:0048188(Set1C/COMPASS complex);GO:0080008(Cul4-RING E3 ubiquitin ligase complex);GO:0080182(histone H3-K4 trimethylation)	03015(mRNA surveillance pathway)	up	no	1	turquoise	-0.113321	-0.566694	0.699702	0.0276163	0.0552137
LS03954	Lsat_1_v5_gn_2_78381.1	2	151304054	151307773	GO:0003674(molecular_function);GO:0008150(biological_process);GO:0009507(chloroplast);GO:0016021(integral component of membrane)	NA	up	no	1	turquoise	-0.0573594	-0.533615	0.845574	0.040497	0.0973
LS03955	Lsat_1_v5_gn_2_78361.1	2	151309277	151311626	GO:0003674(molecular_function);GO:0005634(nucleus);GO:0008150(biological_process)	NA	up	no	1	turquoise	-0.217998	-0.257401	0.454038	0.35436	0.224734
LS03956	Lsat_1_v5_gn_2_78341.1	2	151313210	151314983	GO:0005739(mitochondrion);GO:0005774(vacuolar membrane);GO:0008150(biological_process);GO:0009507(chloroplast);GO:0046872(metal ion binding)	NA	up	no	1	turquoise	-0.347316	-0.631686	0.223716	0.0115356	0.00535187
LS03958	Lsat_1_v5_gn_2_78301.1	2	151371475	151371756	GO:0005516(calmodulin binding);GO:0006357(regulation of transcription by RNA polymerase II);GO:0006400(tRNA modification);GO:0033588(Elongator holoenzyme complex);GO:0080178(5-carbamoylmethyl uridine residue modification)	NA	up	no	1	turquoise	-0.147399	-0.270232	0.615065	0.33001	0.284526
LS03959	Lsat_1_v5_gn_2_78280.1	2	151373237	151377775	GO:0003674(molecular_function);GO:0005634(nucleus);GO:0009793(embryo development ending in seed dormancy)	NA	up	no	1	turquoise	-0.246016	-0.602259	0.396533	0.0175088	0.0167826
LS03963	Lsat_1_v5_gn_2_78140.1	2	151437007	151443023	GO:0004565(beta-galactosidase activity);GO:0005618(cell wall);GO:0005773(vacuole)	00052(Galactose metabolism);00600(Sphingolipid metabolism);00531(Glycosaminoglycan degradation);00604(Glycosphingolipid biosynthesis - ganglio series);00511(Other glycan degradation)	up	yes	1	turquoise	-0.400968	-0.671576	0.155356	0.0061124	0.00184039
LS03964	Lsat_1_v5_gn_2_78121.1	2	151493823	151496683	GO:0004458(D-lactate dehydrogenase (cytochrome) activity);GO:0005739(mitochondrion);GO:0006807(nitrogen compound metabolic process);GO:0009055(electron transfer activity);GO:0009853(photorespiration);GO:0019516(lactate oxidation);GO:0022904(respiratory electron transport chain);GO:0047545(2-hydroxyglutarate dehydrogenase activity);GO:0051990((R)-2-hydroxyglutarate dehydrogenase activity);GO:00551…	NA	up	no	1	turquoise	-0.119731	-0.437612	0.683496	0.102821	0.135933
LS03968	Lsat_1_v5_gn_2_78040.1	2	151508209	151510938	GO:0003674(molecular_function);GO:0008150(biological_process)	NA	up	no	1	turquoise	-0.221571	-0.584084	0.446486	0.0222364	0.0240336
LS03982	Lsat_1_v5_gn_2_76200.1	2	152456320	152460450	GO:0000786(nucleosome);GO:0003677(DNA binding);GO:0004003(ATP-dependent DNA helicase activity);GO:0004386(helicase activity);GO:0005515(protein binding);GO:0005524(ATP binding);GO:0005634(nucleus);GO:0006344(maintenance of chromatin silencing);GO:0006346(methylation-dependent chromatin silencing);GO:0006349(regulation of gene expression by genetic imprinting);GO:0006351(transcription, DNA-templat…	NA	up	yes	1	turquoise	-0.209359	-0.584968	0.47255	0.0219861	0.0258376
LS03983	Lsat_1_v5_gn_2_76601.1	2	152471673	152475916	GO:0000243(commitment complex);GO:0000398(mRNA splicing, via spliceosome);GO:0003729(mRNA binding);GO:0005685(U1 snRNP);GO:0030619(U1 snRNA binding);GO:0071004(U2-type prespliceosome);GO:0071011(precatalytic spliceosome)	03040(Spliceosome)	up	no	1	turquoise	-0.128259	-0.719127	0.662132	0.00251512	0.00865615
LS03993	Lsat_1_v5_gn_2_77800.1	2	152777997	152780240	GO:0002237(response to molecule of bacterial origin);GO:0005524(ATP binding);GO:0005739(mitochondrion);GO:0005740(mitochondrial envelope);GO:0005741(mitochondrial outer membrane);GO:0005886(plasma membrane);GO:0008219(cell death);GO:0009411(response to UV);GO:0009617(response to bacterium);GO:0009626(plant-type hypersensitive response);GO:0009863(salicylic acid mediated signaling pathway);GO:0016…	NA	up	no	1	turquoise	-0.285965	0.129972	0.321623	0.644313	0.698529
LS04001	Lsat_1_v5_gn_2_77400.1	2	153360992	153363058	GO:0003723(RNA binding);GO:0005525(GTP binding);GO:0009507(chloroplast)	NA	up	yes	1	turquoise	-0.0995708	-0.551618	0.73486	0.0330302	0.0676698
LS04002	Lsat_1_v5_gn_2_77380.1	2	153369909	153371610	GO:0003674(molecular_function);GO:0005634(nucleus);GO:0008150(biological_process);GO:0016021(integral component of membrane)	NA	up	no	1	turquoise	-0.314907	-0.58352	0.272805	0.0223974	0.0123839
LS04014	Lsat_1_v5_gn_2_79040.1	2	154318872	154320306	GO:0009813(flavonoid biosynthetic process);GO:0043231(intracellular membrane-bounded organelle);GO:0052696(flavonoid glucuronidation);GO:0080043(quercetin 3-O-glucosyltransferase activity);GO:0080044(quercetin 7-O-glucosyltransferase activity)	00940(Phenylpropanoid biosynthesis)	down	no	1	turquoise	-0.351402	0.0370521	0.217946	0.895699	0.421074
LS04032	Lsat_1_v5_gn_2_79341.1	2	155109011	155110101	GO:0003674(molecular_function);GO:0005634(nucleus);GO:0008150(biological_process)	NA	down	no	1	turquoise	-0.0156134	-0.224249	0.957751	0.4217	0.535353
LS04034	Lsat_1_v5_gn_2_79400.1	2	155142532	155145167	GO:0000373(Group II intron splicing);GO:0003723(RNA binding);GO:0006397(mRNA processing);GO:0006417(regulation of translation);GO:0009507(chloroplast);GO:0009570(chloroplast stroma)	NA	up	yes	1	turquoise	-0.230733	-0.632037	0.42741	0.0114756	0.0133453
LS04042	Lsat_1_v5_gn_2_80941.1	2	155336120	155338190	GO:0005887(integral component of plasma membrane);GO:0006644(phospholipid metabolic process);GO:0007165(signal transduction);GO:0008195(phosphatidate phosphatase activity);GO:0046839(phospholipid dephosphorylation)	00561(Glycerolipid metabolism);00564(Glycerophospholipid metabolism)	up	no	1	turquoise	-0.260563	-0.194197	0.368267	0.487983	0.248179
LS04047	Lsat_1_v5_gn_2_81141.1	2	155726955	155729255	GO:0005634(nucleus);GO:0005737(cytoplasm);GO:0005829(cytosol)	NA	up	no	1	turquoise	0.0602067	-0.183141	0.837999	0.513543	0.745488
LS04055	Lsat_1_v5_gn_2_81500.1	2	156026645	156030236	GO:0005515(protein binding);GO:0005524(ATP binding);GO:0005576(extracellular region);GO:0006952(defense response);GO:0043531(ADP binding)	NA	up	yes	1	turquoise	0.0610857	-0.429201	0.835663	0.110379	0.307634
LS04056	Lsat_1_v5_gn_2_81521.1	2	156030538	156035317	GO:0004252(serine-type endopeptidase activity);GO:0005634(nucleus);GO:0005829(cytosol);GO:0006508(proteolysis);GO:0008233(peptidase activity);GO:0008236(serine-type peptidase activity);GO:0009507(chloroplast);GO:0010205(photoinhibition)	NA	up	no	1	turquoise	-0.148384	-0.61156	0.612676	0.0154105	0.0292638
LS04058	Lsat_1_v5_gn_2_80001.1	2	156139000	156145877	GO:0003723(RNA binding);GO:0004819(glutamine-tRNA ligase activity);GO:0005739(mitochondrion);GO:0005829(cytosol);GO:0006425(glutaminyl-tRNA aminoacylation)	00970(Aminoacyl-tRNA biosynthesis)	up	no	1	turquoise	-0.363169	-0.686751	0.201854	0.004684	0.0020823
LS04059	Lsat_1_v5_gn_2_79980.1	2	156156860	156166066	GO:0005887(integral component of plasma membrane);GO:0009992(cellular water homeostasis);GO:0015250(water channel activity);GO:0015254(glycerol channel activity);GO:0034220(ion transmembrane transport)	NA	up	yes	1	turquoise	-0.160457	-0.580316	0.583711	0.0233277	0.0369211
LS04060	Lsat_1_v5_gn_2_79961.1	2	156179600	156180733	NA	NA	up	yes	1	turquoise	-0.230062	-0.734581	0.428793	0.00181431	0.00300927
LS04073	Lsat_1_v5_gn_2_82221.1	2	156341305	156343424	GO:0003674(molecular_function);GO:0008150(biological_process);GO:0009507(chloroplast);GO:0009535(chloroplast thylakoid membrane);GO:0009941(chloroplast envelope)	NA	up	yes	1	turquoise	-0.063498	-0.56224	0.829259	0.0291401	0.0754865
LS04074	Lsat_1_v5_gn_2_82201.1	2	156349392	156351419	GO:0003677(DNA binding);GO:0005634(nucleus);GO:0005737(cytoplasm);GO:0005886(plasma membrane);GO:0006970(response to osmotic stress);GO:0009738(abscisic acid-activated signaling pathway)	NA	up	no	1	turquoise	0.0331457	-0.145987	0.910438	0.603656	0.769022
LS04076	Lsat_1_v5_gn_2_82160.1	2	156372036	156372867	GO:0003674(molecular_function);GO:0005634(nucleus);GO:0005886(plasma membrane);GO:0008150(biological_process);GO:0016021(integral component of membrane)	NA	up	no	1	turquoise	0.0669818	0.16276	0.820027	0.562207	0.559894
LS04077	Lsat_1_v5_gn_2_82060.1	2	156524406	156526640	GO:0005515(protein binding);GO:0005634(nucleus);GO:0005737(cytoplasm);GO:0008150(biological_process);GO:0046872(metal ion binding)	NA	up	no	1	turquoise	-0.343857	-0.190508	0.228673	0.496444	0.170763
LS04080	Lsat_1_v5_gn_2_82001.1	2	156552106	156557368	GO:0004612(phosphoenolpyruvate carboxykinase (ATP) activity);GO:0005829(cytosol);GO:0006094(gluconeogenesis)	00010(Glycolysis / Gluconeogenesis);00020(Citrate cycle (TCA cycle));00620(Pyruvate metabolism);00710(Carbon fixation in photosynthetic organisms)	up	no	1	turquoise	-0.213687	-0.556736	0.46323	0.03111	0.0329296
LS04083	Lsat_1_v5_gn_2_81741.1	2	156979134	156979738	GO:0003677(DNA binding);GO:0003700(DNA binding transcription factor activity);GO:0005634(nucleus);GO:0006351(transcription, DNA-templated);GO:0006355(regulation of transcription, DNA-templated);GO:0046983(protein dimerization activity)	04016(MAPK signaling pathway - plant);04075(Plant hormone signal transduction)	up	no	1	turquoise	0.181353	0.262091	0.534944	0.345346	0.257063
LS04084	Lsat_1_v5_gn_2_81721.1	2	157021348	157022493	GO:0003677(DNA binding);GO:0003700(DNA binding transcription factor activity);GO:0005634(nucleus);GO:0006351(transcription, DNA-templated);GO:0006355(regulation of transcription, DNA-templated);GO:0046983(protein dimerization activity)	NA	up	no	1	turquoise	0.0468506	-0.455817	0.873637	0.0877132	0.254469
LS04086	Lsat_1_v5_gn_2_81601.1	2	157252285	157253627	GO:0003674(molecular_function);GO:0005634(nucleus);GO:0008150(biological_process)	NA	down	no	1	turquoise	-0.630405	0.427454	0.0156565	0.111996	0.513642
LS04088	Lsat_1_v5_gn_2_81560.1	2	157256674	157258530	GO:0003674(molecular_function);GO:0005768(endosome);GO:0005794(Golgi apparatus);GO:0005802(trans-Golgi network);GO:0008150(biological_process);GO:0016021(integral component of membrane)	NA	up	yes	1	turquoise	-0.0287946	-0.440609	0.92216	0.100217	0.201802
LS04091	Lsat_1_v5_gn_2_80401.1	2	157325582	157327107	GO:0005634(nucleus)	04120(Ubiquitin mediated proteolysis)	up	no	1	turquoise	-0.319163	-0.499843	0.266022	0.0577899	0.0271043
LS04093	Lsat_1_v5_gn_2_80541.1	2	157487867	157489497	GO:0016847(1-aminocyclopropane-1-carboxylate synthase activity)	00270(Cysteine and methionine metabolism)	down	no	1	turquoise	0.0697327	0.0161528	0.812752	0.954438	0.831895
LS04094	Lsat_1_v5_gn_2_80100.1	2	157698853	157701676	GO:0004506(squalene monooxygenase activity);GO:0005576(extracellular region);GO:0005783(endoplasmic reticulum);GO:0009611(response to wounding);GO:0009753(response to jasmonic acid);GO:0016021(integral component of membrane);GO:0016126(sterol biosynthetic process);GO:0050660(flavin adenine dinucleotide binding);GO:0055114(oxidation-reduction process)	00100(Steroid biosynthesis);00909(Sesquiterpenoid and triterpenoid biosynthesis)	up	no	1	turquoise	-0.104594	-0.518584	0.721955	0.0476369	0.0851451
LS04100	Lsat_1_v5_gn_2_80160.1	2	158200812	158202758	GO:0003674(molecular_function);GO:0005634(nucleus);GO:0008150(biological_process)	NA	up	no	1	turquoise	-0.166111	-0.290246	0.570341	0.293992	0.240967
LS04104	Lsat_1_v5_gn_2_82660.1	2	158425130	158427979	GO:0004042(acetyl-CoA:L-glutamate N-acetyltransferase activity);GO:0006526(arginine biosynthetic process)	00220(Arginine biosynthesis)	up	no	1	turquoise	-0.0773925	-0.693227	0.792573	0.00416171	0.0179042
LS04116	Lsat_1_v5_gn_2_83060.1	2	159157643	159161461	GO:0005886(plasma membrane);GO:0009416(response to light stimulus);GO:0009908(flower development);GO:0009958(positive gravitropism);GO:0071944(cell periphery)	03050(Proteasome)	up	no	1	turquoise	-0.267693	-0.303711	0.354822	0.271125	0.141125
LS04124	Lsat_1_v5_gn_2_83800.1	2	160005368	160007329	GO:0008270(zinc ion binding);GO:0009507(chloroplast)	NA	up	no	1	turquoise	-0.0608613	-0.220566	0.836259	0.429562	0.470914
LS04126	Lsat_1_v5_gn_2_83740.1	2	160060363	160062966	GO:0005515(protein binding);GO:0005886(plasma membrane);GO:0009416(response to light stimulus);GO:0016567(protein ubiquitination);GO:0042742(defense response to bacterium)	03050(Proteasome)	down	no	1	turquoise	-0.134834	-0.0437532	0.645821	0.876957	0.657101
LS04129	Lsat_1_v5_gn_2_83661.1	2	160122055	160124180	GO:0004722(protein serine/threonine phosphatase activity);GO:0006470(protein dephosphorylation);GO:0046872(metal ion binding)	NA	down	no	1	turquoise	0.0887887	-0.0736603	0.762774	0.794178	0.976128
LS04130	Lsat_1_v5_gn_2_83581.1	2	160155717	160161700	GO:0005515(protein binding);GO:0005634(nucleus);GO:0005737(cytoplasm);GO:0009816(defense response to bacterium, incompatible interaction);GO:0031348(negative regulation of defense response);GO:0042742(defense response to bacterium);GO:0043231(intracellular membrane-bounded organelle);GO:0045892(negative regulation of transcription, DNA-templated);GO:0048471(perinuclear region of cytoplasm)	NA	up	yes	1	turquoise	-0.242519	-0.497529	0.403493	0.0591449	0.0456952
LS04132	Lsat_1_v5_gn_2_83541.1	2	160215574	160217187	NA	NA	up	no	1	turquoise	-0.215895	-0.420644	0.458511	0.118456	0.0928258
LS04135	Lsat_1_v5_gn_2_84561.1	2	160426073	160428757	GO:0005634(nucleus);GO:0005737(cytoplasm)	NA	up	no	1	turquoise	-0.240991	0.0205267	0.406554	0.942117	0.582452
LS04137	Lsat_1_v5_gn_2_84641.1	2	160530934	160533036	GO:0004190(aspartic-type endopeptidase activity);GO:0006508(proteolysis);GO:0030163(protein catabolic process)	NA	up	no	1	turquoise	-0.0517211	-0.747243	0.860612	0.00136555	0.0095594
LS04145	Lsat_1_v5_gn_2_85500.1	2	161389267	161391732	GO:0000398(mRNA splicing, via spliceosome);GO:0003723(RNA binding);GO:0071006(U2-type catalytic step 1 spliceosome);GO:0071013(catalytic step 2 spliceosome)	NA	up	yes	1	turquoise	-0.20244	-0.335451	0.487632	0.221596	0.163773
LS04147	Lsat_1_v5_gn_2_85561.1	2	161500149	161502520	GO:0003677(DNA binding);GO:0004816(asparagine-tRNA ligase activity);GO:0005524(ATP binding);GO:0005737(cytoplasm);GO:0005739(mitochondrion);GO:0005829(cytosol);GO:0006421(asparaginyl-tRNA aminoacylation);GO:0009507(chloroplast);GO:0009793(embryo development ending in seed dormancy);GO:0046686(response to cadmium ion)	00970(Aminoacyl-tRNA biosynthesis)	up	no	1	turquoise	-0.214318	-0.608562	0.46188	0.0160644	0.0195535
LS04153	Lsat_1_v5_gn_2_85780.1	2	161840795	161842474	GO:0003676(nucleic acid binding);GO:0005575(cellular_component);GO:0008150(biological_process)	NA	up	no	1	turquoise	-0.196733	-0.336102	0.500238	0.220646	0.167647
LS04157	Lsat_1_v5_gn_2_85100.1	2	162260146	162261080	GO:0005634(nucleus);GO:0005829(cytosol);GO:0008171(O-methyltransferase activity);GO:0009805(coumarin biosynthetic process);GO:0009809(lignin biosynthetic process);GO:0032259(methylation);GO:0042409(caffeoyl-CoA O-methyltransferase activity);GO:0046686(response to cadmium ion);GO:0046872(metal ion binding)	00360(Phenylalanine metabolism);00940(Phenylpropanoid biosynthesis);00945(Stilbenoid, diarylheptanoid and gingerol biosynthesis);00941(Flavonoid biosynthesis)	down	yes	1	turquoise	0.171656	0.0294976	0.557353	0.916888	0.617146
LS04158	Lsat_1_v5_gn_2_85140.1	2	162268122	162269056	GO:0005634(nucleus);GO:0005829(cytosol);GO:0008171(O-methyltransferase activity);GO:0009805(coumarin biosynthetic process);GO:0009809(lignin biosynthetic process);GO:0032259(methylation);GO:0042409(caffeoyl-CoA O-methyltransferase activity);GO:0046686(response to cadmium ion);GO:0046872(metal ion binding)	00360(Phenylalanine metabolism);00940(Phenylpropanoid biosynthesis);00945(Stilbenoid, diarylheptanoid and gingerol biosynthesis);00941(Flavonoid biosynthesis)	down	yes	1	turquoise	0.177283	0.337147	0.5443	0.219123	0.182388
LS04161	Lsat_1_v5_gn_2_85201.1	2	162305049	162310475	GO:0003700(DNA binding transcription factor activity);GO:0003727(single-stranded RNA binding);GO:0005515(protein binding);GO:0005634(nucleus);GO:0006349(regulation of gene expression by genetic imprinting);GO:0006351(transcription, DNA-templated);GO:0006355(regulation of transcription, DNA-templated);GO:0009294(DNA mediated transformation);GO:0009908(flower development);GO:0009965(leaf morphogene…	00310(Lysine degradation)	up	yes	1	turquoise	-0.177091	-0.476848	0.544744	0.0723008	0.0781813
LS04163	Lsat_1_v5_gn_2_85241.1	2	162339503	162342073	GO:0005515(protein binding);GO:0005737(cytoplasm);GO:0005886(plasma membrane);GO:0008017(microtubule binding);GO:0010090(trichome morphogenesis);GO:0046785(microtubule polymerization)	NA	up	yes	1	turquoise	-0.0315914	-0.481663	0.914623	0.0690663	0.156695
LS04166	Lsat_1_v5_gn_2_84981.1	2	162706422	162710458	GO:0004514(nicotinate-nucleotide diphosphorylase (carboxylating) activity);GO:0004516(nicotinate phosphoribosyltransferase activity);GO:0005737(cytoplasm);GO:0009435(NAD biosynthetic process);GO:0016874(ligase activity);GO:0019358(nicotinate nucleotide salvage)	00760(Nicotinate and nicotinamide metabolism)	up	no	1	turquoise	-0.165522	-0.586899	0.571728	0.0214469	0.0336008
LS04167	Lsat_1_v5_gn_2_84960.1	2	162713357	162720545	GO:0005658(alpha DNA polymerase:primase complex);GO:0006272(leading strand elongation);GO:0006273(lagging strand elongation);GO:0006303(double-strand break repair via nonhomologous end joining)	00230(Purine metabolism);00240(Pyrimidine metabolism);03030(DNA replication)	up	yes	1	turquoise	-0.144606	-0.535958	0.621854	0.0394602	0.0597672
LS04173	Lsat_1_v5_gn_2_84101.1	2	163301048	163304741	NA	NA	up	no	1	turquoise	-0.211761	-0.562444	0.467365	0.029069	0.0316196
LS04177	Lsat_1_v5_gn_2_84201.1	2	163406997	163410189	GO:0016020(membrane)	00500(Starch and sucrose metabolism)	up	no	1	turquoise	0.1269	-0.174862	0.665522	0.533076	0.890306
LS04180	Lsat_1_v5_gn_2_84360.1	2	163661598	163663904	GO:0005575(cellular_component);GO:0016491(oxidoreductase activity);GO:0055114(oxidation-reduction process)	NA	down	no	1	turquoise	0.109592	-0.353291	0.709186	0.196452	0.501743
LS04182	Lsat_1_v5_gn_2_84460.1	2	163752851	163753807	GO:0005634(nucleus);GO:0006355(regulation of transcription, DNA-templated);GO:0009954(proximal/distal pattern formation);GO:0009965(leaf morphogenesis);GO:0048441(petal development)	NA	down	no	1	turquoise	0.0188617	-0.0393846	0.948971	0.889169	0.956731
LS04185	Lsat_1_v5_gn_2_86880.1	2	163957204	163959938	GO:0005507(copper ion binding);GO:0009505(plant-type cell wall);GO:0009506(plasmodesma);GO:0016722(oxidoreductase activity, oxidizing metal ions)	NA	up	no	1	turquoise	-0.367158	0.0351341	0.196574	0.901073	0.393231
LS04193	Lsat_1_v5_gn_2_87061.1	2	164146933	164151057	GO:0001664(G-protein coupled receptor binding);GO:0003924(GTPase activity);GO:0005525(GTP binding);GO:0005634(nucleus);GO:0005834(heterotrimeric G-protein complex);GO:0005886(plasma membrane);GO:0007186(G-protein coupled receptor signaling pathway);GO:0007188(adenylate cyclase-modulating G-protein coupled receptor signaling pathway);GO:0009737(response to abscisic acid);GO:0009744(response to suc…	NA	up	no	1	turquoise	-0.136016	-0.58832	0.642904	0.0210567	0.0397438
LS04196	Lsat_1_v5_gn_2_87200.1	2	164431540	164433600	GO:0003723(RNA binding);GO:0004519(endonuclease activity);GO:0005739(mitochondrion);GO:0006397(mRNA processing);GO:0008270(zinc ion binding);GO:0009507(chloroplast);GO:0016556(mRNA modification)	NA	up	no	1	turquoise	-0.13299	-0.613344	0.65038	0.0150312	0.0316562
LS04197	Lsat_1_v5_gn_2_87221.1	2	164433577	164434934	GO:0005509(calcium ion binding);GO:0005515(protein binding);GO:0008266(poly(U) RNA binding);GO:0009507(chloroplast);GO:0009534(chloroplast thylakoid);GO:0009535(chloroplast thylakoid membrane);GO:0009543(chloroplast thylakoid lumen);GO:0009570(chloroplast stroma);GO:0009579(thylakoid);GO:0009654(photosystem II oxygen evolving complex);GO:0010205(photoinhibition);GO:0010207(photosystem II assembly…	00195(Photosynthesis)	down	no	1	turquoise	0.109419	0.704565	0.709625	0.0033594	0.0123057
LS04200	Lsat_1_v5_gn_2_87320.1	2	164463148	164466017	GO:0005515(protein binding);GO:0005886(plasma membrane);GO:0032875(regulation of DNA endoreduplication);GO:0043130(ubiquitin binding);GO:0046872(metal ion binding)	NA	up	no	1	turquoise	-0.110739	-0.554587	0.706264	0.031906	0.0620742
LS04203	Lsat_1_v5_gn_2_87400.1	2	164503016	164504986	GO:0003824(catalytic activity);GO:0009507(chloroplast);GO:0050662(coenzyme binding)	NA	up	no	1	turquoise	-0.0913433	-0.227244	0.756135	0.415359	0.41563
LS04207	Lsat_1_v5_gn_2_86720.1	2	164595532	164597736	GO:0000462(maturation of SSU-rRNA from tricistronic rRNA transcript (SSU-rRNA, 5.8S rRNA, LSU-rRNA));GO:0005730(nucleolus);GO:0032040(small-subunit processome);GO:0070181(small ribosomal subunit rRNA binding)	NA	up	yes	1	turquoise	-0.0291077	-0.64294	0.921316	0.0097275	0.0436927
LS04210	Lsat_1_v5_gn_2_86640.1	2	164640316	164646268	GO:0003712(transcription cofactor activity);GO:0004402(histone acetyltransferase activity);GO:0005634(nucleus);GO:0006351(transcription, DNA-templated);GO:0006355(regulation of transcription, DNA-templated);GO:0006473(protein acetylation);GO:0008270(zinc ion binding);GO:0009908(flower development);GO:0016573(histone acetylation)	NA	up	no	1	turquoise	0.0149512	-0.318769	0.959542	0.24686	0.420578
LS04216	Lsat_1_v5_gn_2_86480.1	2	164773683	164776127	GO:0005794(Golgi apparatus);GO:0016413(O-acetyltransferase activity);GO:0071554(cell wall organization or biogenesis)	NA	down	no	1	turquoise	-0.159823	-0.113005	0.585218	0.688431	0.493841
LS04218	Lsat_1_v5_gn_2_86441.1	2	164795093	164795855	GO:0004497(monooxygenase activity);GO:0006952(defense response);GO:0009535(chloroplast thylakoid membrane);GO:0009695(jasmonic acid biosynthetic process);GO:0009941(chloroplast envelope);GO:0016125(sterol metabolic process)	00592(alpha-Linolenic acid metabolism)	up	no	1	turquoise	0.0205047	-0.00231367	0.944532	0.993471	0.964638
LS04219	Lsat_1_v5_gn_2_86420.1	2	164796567	164798583	GO:0003674(molecular_function);GO:0009908(flower development);GO:0030154(cell differentiation)	00010(Glycolysis / Gluconeogenesis);00020(Citrate cycle (TCA cycle));00620(Pyruvate metabolism)	up	no	1	turquoise	-0.0843885	-0.245084	0.774246	0.378644	0.398095
LS04225	Lsat_1_v5_gn_2_86220.1	2	164956198	164963400	GO:0004176(ATP-dependent peptidase activity);GO:0005739(mitochondrion);GO:0006508(proteolysis);GO:0008237(metallopeptidase activity);GO:0009941(chloroplast envelope)	NA	up	no	1	turquoise	0.0156228	-0.690077	0.957726	0.00440966	0.0336723
LS04227	Lsat_1_v5_gn_2_86161.1	2	165014224	165016600	GO:0003674(molecular_function);GO:0003723(RNA binding);GO:0005739(mitochondrion);GO:0008150(biological_process)	NA	up	no	1	turquoise	0.0136307	-0.109484	0.963113	0.69771	0.805014
LS04228	Lsat_1_v5_gn_2_86141.1	2	165018887	165019171	GO:0004014(adenosylmethionine decarboxylase activity);GO:0005829(cytosol);GO:0006597(spermine biosynthetic process);GO:0008295(spermidine biosynthetic process)	00270(Cysteine and methionine metabolism);00330(Arginine and proline metabolism)	up	yes	1	turquoise	-0.0791313	-0.296891	0.788008	0.282569	0.32973
LS04235	Lsat_1_v5_gn_2_85980.1	2	165134448	165143532	GO:0000902(cell morphogenesis);GO:0005938(cell cortex);GO:0030427(site of polarized growth);GO:0090527(actin filament reorganization)	NA	up	yes	1	turquoise	-0.297482	-0.508442	0.301639	0.0529527	0.0292046
LS04237	Lsat_1_v5_gn_2_89501.1	2	165175981	165179781	GO:0005794(Golgi apparatus)	NA	up	no	1	turquoise	-0.384482	-0.369698	0.174671	0.175017	0.0474573
LS04239	Lsat_1_v5_gn_2_89540.1	2	165214595	165217303	GO:0002183(cytoplasmic translational initiation);GO:0005852(eukaryotic translation initiation factor 3 complex)	NA	up	no	1	turquoise	-0.285254	-0.555055	0.322881	0.0317312	0.0206797
LS04243	Lsat_1_v5_gn_2_89661.1	2	165302069	165305163	GO:0002940(tRNA N2-guanine methylation);GO:0004809(tRNA (guanine-N2-)-methyltransferase activity);GO:0005634(nucleus);GO:0005739(mitochondrion)	NA	up	no	1	turquoise	-0.352408	-0.619353	0.216539	0.0138065	0.00600312
LS04252	Lsat_1_v5_gn_2_89461.1	2	165844644	165848261	GO:0005739(mitochondrion);GO:0008150(biological_process);GO:0009451(RNA modification)	NA	up	yes	1	turquoise	0.0788552	-0.354374	0.788732	0.194987	0.452727
LS04254	Lsat_1_v5_gn_2_89380.1	2	165943746	165946573	GO:0005802(trans-Golgi network);GO:0005886(plasma membrane)	NA	up	no	1	turquoise	0.00676286	-0.489997	0.981694	0.0637161	0.176979
LS04255	Lsat_1_v5_gn_2_90021.1	2	166020332	166023669	GO:0005802(trans-Golgi network);GO:0005886(plasma membrane)	NA	up	no	1	turquoise	-0.260563	0.40708	0.368267	0.132079	0.653901
LS04258	Lsat_1_v5_gn_2_89281.1	2	166074855	166079469	GO:0005086(ARF guanyl-nucleotide exchange factor activity);GO:0005802(trans-Golgi network);GO:0016192(vesicle-mediated transport)	04144(Endocytosis)	up	yes	1	turquoise	-0.13751	-0.622265	0.639225	0.0132417	0.0280358
LS04260	Lsat_1_v5_gn_2_89321.1	2	166089988	166092374	GO:0004674(protein serine/threonine kinase activity);GO:0005634(nucleus);GO:0005737(cytoplasm);GO:0006468(protein phosphorylation);GO:0035556(intracellular signal transduction)	NA	up	no	1	turquoise	-0.187714	-0.465733	0.520465	0.0801818	0.0798045
LS04267	Lsat_1_v5_gn_2_88081.1	2	166230634	166233779	GO:0003674(molecular_function);GO:0005575(cellular_component);GO:0008150(biological_process)	NA	up	no	1	turquoise	-0.198141	-0.460543	0.497115	0.0840638	0.0781528
LS04268	Lsat_1_v5_gn_2_88061.1	2	166235195	166237859	GO:0003723(RNA binding);GO:0004519(endonuclease activity);GO:0005739(mitochondrion);GO:0006397(mRNA processing);GO:0008270(zinc ion binding);GO:0009507(chloroplast);GO:0016556(mRNA modification)	00500(Starch and sucrose metabolism)	down	no	1	turquoise	-0.10148	-0.208714	0.729947	0.455366	0.429828
LS04273	Lsat_1_v5_gn_2_87960.1	2	166338161	166345217	GO:0005249(voltage-gated potassium channel activity);GO:0005887(integral component of plasma membrane);GO:0042391(regulation of membrane potential)	04626(Plant-pathogen interaction)	up	no	1	turquoise	-0.284116	0.0552607	0.324899	0.84492	0.565564
LS04276	Lsat_1_v5_gn_2_87880.1	2	166395880	166398034	GO:0005516(calmodulin binding);GO:0005634(nucleus);GO:0005774(vacuolar membrane);GO:0008150(biological_process)	NA	down	no	1	turquoise	0.0381029	-0.336883	0.897103	0.219507	0.423473
LS04278	Lsat_1_v5_gn_2_87840.1	2	166401960	166403340	GO:0003674(molecular_function);GO:0005886(plasma membrane)	NA	up	no	1	turquoise	0.0749068	-0.314247	0.799108	0.254001	0.518666
LS04281	Lsat_1_v5_gn_2_87760.1	2	166416089	166419171	GO:0000139(Golgi membrane);GO:0005794(Golgi apparatus);GO:0009555(pollen development);GO:0009860(pollen tube growth);GO:0016021(integral component of membrane);GO:0016051(carbohydrate biosynthetic process);GO:0016757(transferase activity, transferring glycosyl groups);GO:0016758(transferase activity, transferring hexosyl groups);GO:0047262(polygalacturonate 4-alpha-galacturonosyltransferase activ…	NA	up	no	1	turquoise	-0.0421851	-0.223139	0.886142	0.424061	0.495225
LS04285	Lsat_1_v5_gn_2_87680.1	2	166468598	166471482	GO:0004828(serine-tRNA ligase activity);GO:0005737(cytoplasm);GO:0006434(seryl-tRNA aminoacylation)	00970(Aminoacyl-tRNA biosynthesis)	up	no	1	turquoise	-0.0996758	-0.62579	0.734589	0.0125819	0.0342177
LS04287	Lsat_1_v5_gn_2_87640.1	2	166498853	166500965	GO:0000495(box H/ACA snoRNA 3'-end processing);GO:0009982(pseudouridine synthase activity);GO:0031118(rRNA pseudouridine synthesis);GO:0031120(snRNA pseudouridine synthesis);GO:0031429(box H/ACA snoRNP complex);GO:1990481(mRNA pseudouridine synthesis)	03008(Ribosome biogenesis in eukaryotes)	up	yes	1	turquoise	-0.168534	-0.666849	0.564649	0.00662116	0.0135387
LS04290	Lsat_1_v5_gn_2_87580.1	2	166551070	166554072	GO:0004556(alpha-amylase activity);GO:0005509(calcium ion binding);GO:0005576(extracellular region);GO:0005983(starch catabolic process);GO:0009507(chloroplast);GO:0009570(chloroplast stroma);GO:0103025(alpha-amylase activity (releasing maltohexaose))	00500(Starch and sucrose metabolism)	up	yes	1	turquoise	-0.321323	-0.547431	0.262618	0.0346661	0.017164
LS04296	Lsat_1_v5_gn_2_90201.1	2	166610662	166613906	GO:0005876(spindle microtubule);GO:0009524(phragmoplast);GO:0051011(microtubule minus-end binding);GO:0051225(spindle assembly);GO:0051301(cell division);GO:0070652(HAUS complex)	NA	up	no	1	turquoise	-0.359846	-0.46968	0.206319	0.0773161	0.0262746
LS04303	Lsat_1_v5_gn_2_88360.1	2	167013450	167016896	GO:0004373(glycogen (starch) synthase activity);GO:0009011(starch synthase activity);GO:0009501(amyloplast);GO:0009507(chloroplast);GO:0010021(amylopectin biosynthetic process);GO:0016757(transferase activity, transferring glycosyl groups);GO:0019252(starch biosynthetic process);GO:0033201(alpha-1,4-glucan synthase activity)	00500(Starch and sucrose metabolism)	up	no	1	turquoise	-0.155714	-0.509084	0.595026	0.052604	0.0693587
LS04307	Lsat_1_v5_gn_2_89180.1	2	167230753	167232854	GO:0003677(DNA binding);GO:0003700(DNA binding transcription factor activity);GO:0005634(nucleus);GO:0006351(transcription, DNA-templated);GO:0006355(regulation of transcription, DNA-templated);GO:0007275(multicellular organism development);GO:0009733(response to auxin);GO:0045770(positive regulation of asymmetric cell division);GO:0048103(somatic stem cell division);GO:0048829(root cap developme…	04141(Protein processing in endoplasmic reticulum);04120(Ubiquitin mediated proteolysis)	up	no	1	turquoise	0.154452	0.124002	0.598049	0.659721	0.484452
LS04308	Lsat_1_v5_gn_2_89140.1	2	167245916	167250410	GO:0031461(cullin-RING ubiquitin ligase complex);GO:0031625(ubiquitin protein ligase binding);GO:0061630(ubiquitin protein ligase activity)	04120(Ubiquitin mediated proteolysis)	up	yes	1	turquoise	-0.101145	-0.648848	0.73081	0.00887136	0.0264081
LS04314	Lsat_1_v5_gn_2_88840.1	2	167674294	167677396	GO:0005516(calmodulin binding);GO:0005773(vacuole);GO:0008150(biological_process)	NA	up	no	1	turquoise	-0.0554897	-0.498691	0.850556	0.0584618	0.125504
LS04321	Lsat_1_v5_gn_2_88641.1	2	167801144	167805295	GO:0000741(karyogamy);GO:0003677(DNA binding);GO:0003700(DNA binding transcription factor activity);GO:0005515(protein binding);GO:0005634(nucleus);GO:0005719(nuclear euchromatin);GO:0006260(DNA replication);GO:0006281(DNA repair);GO:0006351(transcription, DNA-templated);GO:0006355(regulation of transcription, DNA-templated);GO:0010197(polar nucleus fusion);GO:0010228(vegetative to reproductive p…	NA	up	yes	1	turquoise	-0.228471	-0.594213	0.432082	0.0194954	0.0206707
LS04326	Lsat_1_v5_gn_2_88500.1	2	167853446	167855448	GO:0004674(protein serine/threonine kinase activity);GO:0005634(nucleus);GO:0005737(cytoplasm);GO:0005886(plasma membrane);GO:0035556(intracellular signal transduction)	NA	up	no	1	turquoise	-0.0719488	0.0568043	0.806902	0.840638	0.97482
LS04327	Lsat_1_v5_gn_2_88460.1	2	167868882	167875708	GO:0000828(inositol hexakisphosphate kinase activity);GO:0000829(inositol heptakisphosphate kinase activity);GO:0005737(cytoplasm);GO:0005886(plasma membrane);GO:0006020(inositol metabolic process);GO:0009817(defense response to fungus, incompatible interaction);GO:0009861(jasmonic acid and ethylene-dependent systemic resistance);GO:0032958(inositol phosphate biosynthetic process);GO:0033857(diph…	04070(Phosphatidylinositol signaling system)	up	yes	1	turquoise	-0.241324	-0.51021	0.405884	0.0519961	0.0415076
LS04332	Lsat_1_v5_gn_2_90520.1	2	168127974	168130946	GO:0003674(molecular_function);GO:0005634(nucleus);GO:0008150(biological_process)	NA	up	no	1	turquoise	-0.303872	-0.38576	0.290869	0.155577	0.0709551
LS04336	Lsat_1_v5_gn_2_90660.1	2	168512955	168518484	GO:0016021(integral component of membrane);GO:0042626(ATPase activity, coupled to transmembrane movement of substances);GO:0055085(transmembrane transport)	02010(ABC transporters)	up	no	1	turquoise	-0.108301	-0.697568	0.712476	0.0038383	0.013686
LS04338	Lsat_1_v5_gn_2_90740.1	2	168581405	168591328	GO:0000118(histone deacetylase complex);GO:0000122(negative regulation of transcription by RNA polymerase II);GO:0000785(chromatin);GO:0004407(histone deacetylase activity);GO:0016575(histone deacetylation)	NA	up	yes	1	turquoise	-0.320443	-0.579498	0.264002	0.0235701	0.0123982
LS04340	Lsat_1_v5_gn_2_90780.1	2	168615292	168619718	GO:0000139(Golgi membrane);GO:0004559(alpha-mannosidase activity);GO:0006013(mannose metabolic process);GO:0006491(N-glycan processing);GO:0006517(protein deglycosylation)	00510(N-Glycan biosynthesis)	up	no	1	turquoise	-0.170641	-0.639442	0.559719	0.0102639	0.0186388
LS04344	Lsat_1_v5_gn_2_90941.1	2	168683833	168687255	GO:0000724(double-strand break repair via homologous recombination);GO:0004842(ubiquitin-protein transferase activity);GO:0005886(plasma membrane);GO:0031436(BRCA1-BARD1 complex);GO:0035066(positive regulation of histone acetylation);GO:0035067(negative regulation of histone acetylation);GO:0042127(regulation of cell proliferation);GO:0045717(negative regulation of fatty acid biosynthetic process…	03440(Homologous recombination)	up	yes	1	turquoise	-0.266823	-0.265993	0.356448	0.337948	0.172363
LS04347	Lsat_1_v5_gn_2_92760.1	2	168884113	168885524	GO:0009507(chloroplast);GO:0009535(chloroplast thylakoid membrane);GO:0009570(chloroplast stroma);GO:0009579(thylakoid);GO:0009735(response to cytokinin);GO:0009941(chloroplast envelope);GO:0030001(metal ion transport);GO:0046872(metal ion binding)	NA	up	no	1	turquoise	0.151502	0.412448	0.605144	0.126566	0.135676
LS04351	Lsat_1_v5_gn_2_92640.1	2	168945929	168946803	GO:0001561(fatty acid alpha-oxidation);GO:0004601(peroxidase activity);GO:0005576(extracellular region);GO:0006629(lipid metabolic process);GO:0006979(response to oxidative stress);GO:0008219(cell death);GO:0009626(plant-type hypersensitive response);GO:0009627(systemic acquired resistance);GO:0009737(response to abscisic acid);GO:0009751(response to salicylic acid);GO:0012511(monolayer-surrounde…	00592(alpha-Linolenic acid metabolism)	down	no	1	turquoise	-0.27483	-0.0479072	0.341638	0.86537	0.41611
LS04353	Lsat_1_v5_gn_2_92600.1	2	168986147	168995056	GO:0001561(fatty acid alpha-oxidation);GO:0004601(peroxidase activity);GO:0005576(extracellular region);GO:0006629(lipid metabolic process);GO:0006979(response to oxidative stress);GO:0008219(cell death);GO:0009626(plant-type hypersensitive response);GO:0009627(systemic acquired resistance);GO:0009737(response to abscisic acid);GO:0009751(response to salicylic acid);GO:0012511(monolayer-surrounde…	00592(alpha-Linolenic acid metabolism)	up	no	1	turquoise	-0.0889428	0.430469	0.762373	0.109216	0.339307
LS04354	Lsat_1_v5_gn_2_92580.1	2	169011812	169017339	GO:0003677(DNA binding);GO:0003697(single-stranded DNA binding);GO:0004518(nuclease activity);GO:0004519(endonuclease activity);GO:0004527(exonuclease activity);GO:0005515(protein binding);GO:0005634(nucleus);GO:0006281(DNA repair);GO:0006289(nucleotide-excision repair);GO:0009408(response to heat);GO:0010213(non-photoreactive DNA repair);GO:0010224(response to UV-B);GO:0046872(metal ion binding)	03420(Nucleotide excision repair)	up	yes	1	turquoise	-0.0146862	-0.571227	0.960258	0.026128	0.0907453
LS04364	Lsat_1_v5_gn_2_92181.1	2	169370703	169373562	GO:0004660(protein farnesyltransferase activity);GO:0005965(protein farnesyltransferase complex);GO:0018343(protein farnesylation)	00900(Terpenoid backbone biosynthesis)	up	no	1	turquoise	-0.0414217	-0.557895	0.88819	0.0306871	0.0877979
LS04369	Lsat_1_v5_gn_2_92021.1	2	169457028	169459286	GO:0004252(serine-type endopeptidase activity);GO:0005515(protein binding);GO:0005634(nucleus);GO:0005739(mitochondrion);GO:0006508(proteolysis);GO:0008236(serine-type peptidase activity);GO:0009507(chloroplast);GO:0009534(chloroplast thylakoid);GO:0009535(chloroplast thylakoid membrane);GO:0009543(chloroplast thylakoid lumen);GO:0009579(thylakoid);GO:0009735(response to cytokinin);GO:0010206(pho…	NA	up	no	1	turquoise	0.0575249	0.578771	0.845134	0.0237867	0.0679554
LS04372	Lsat_1_v5_gn_2_91901.1	2	169597828	169602502	GO:0005737(cytoplasm)	NA	up	yes	1	turquoise	-0.229735	-0.532508	0.429468	0.0409936	0.036938
LS04376	Lsat_1_v5_gn_2_91720.1	2	169769692	169772617	GO:0005737(cytoplasm);GO:0005778(peroxisomal membrane);GO:0009941(chloroplast envelope);GO:0016021(integral component of membrane);GO:0016656(monodehydroascorbate reductase (NADH) activity);GO:0042744(hydrogen peroxide catabolic process);GO:0050660(flavin adenine dinucleotide binding);GO:0055114(oxidation-reduction process)	00053(Ascorbate and aldarate metabolism)	up	no	1	turquoise	0.0221866	-0.61712	0.93999	0.0142523	0.0747232
LS04384	Lsat_1_v5_gn_2_91520.1	2	169937733	169942018	GO:0003677(DNA binding);GO:0003723(RNA binding);GO:0003729(mRNA binding);GO:0005634(nucleus);GO:0008150(biological_process);GO:0046872(metal ion binding)	NA	up	no	1	turquoise	-0.248666	-0.625492	0.391302	0.0126366	0.0126517
LS04397	Lsat_1_v5_gn_2_91081.1	2	170269380	170270309	GO:0003674(molecular_function);GO:0005739(mitochondrion);GO:0008150(biological_process)	NA	down	no	1	turquoise	-0.0422628	0.470517	0.885933	0.0767184	0.230708
LS04406	Lsat_1_v5_gn_2_93460.1	2	170673255	170675698	GO:0003723(RNA binding);GO:0004519(endonuclease activity);GO:0005739(mitochondrion);GO:0009451(RNA modification);GO:0043231(intracellular membrane-bounded organelle)	NA	up	no	1	turquoise	-0.185055	-0.556303	0.526497	0.031269	0.0395615
LS04408	Lsat_1_v5_gn_2_93500.1	2	170683423	170687050	GO:0005789(endoplasmic reticulum membrane);GO:0008150(biological_process);GO:0016021(integral component of membrane);GO:0016757(transferase activity, transferring glycosyl groups)	00514(Other types of O-glycan biosynthesis)	up	no	1	turquoise	-0.100979	-0.444542	0.731235	0.09687	0.142499
LS04412	Lsat_1_v5_gn_2_93641.1	2	170844503	170848953	GO:0000226(microtubule cytoskeleton organization);GO:0005515(protein binding);GO:0005634(nucleus);GO:0005819(spindle);GO:0005874(microtubule);GO:0009524(phragmoplast);GO:0009561(megagametogenesis);GO:0051011(microtubule minus-end binding);GO:0051225(spindle assembly);GO:0051301(cell division);GO:0055046(microgametogenesis);GO:0070652(HAUS complex)	04141(Protein processing in endoplasmic reticulum)	up	yes	1	turquoise	-0.218371	-0.591731	0.453245	0.0201416	0.0227176
LS04419	Lsat_1_v5_gn_2_93861.1	2	171035949	171038720	GO:0005515(protein binding);GO:0005739(mitochondrion);GO:0005746(mitochondrial respiratory chain);GO:0005750(mitochondrial respiratory chain complex III);GO:0005773(vacuole);GO:0016020(membrane);GO:0016021(integral component of membrane);GO:0020037(heme binding);GO:0045153(electron transporter, transferring electrons within CoQH2-cytochrome c reductase complex activity);GO:0046872(metal ion bindi…	00190(Oxidative phosphorylation)	up	no	1	turquoise	0.0201085	0.222179	0.945602	0.426109	0.531763
LS04422	Lsat_1_v5_gn_2_93920.1	2	171073693	171079399	GO:0004379(glycylpeptide N-tetradecanoyltransferase activity);GO:0005737(cytoplasm);GO:0018008(N-terminal peptidyl-glycine N-myristoylation)	NA	up	no	1	turquoise	-0.191841	-0.668203	0.511164	0.0064721	0.0112604
LS04425	Lsat_1_v5_gn_2_93981.1	2	171123138	171135120	GO:0003674(molecular_function);GO:0005739(mitochondrion);GO:0009793(embryo development ending in seed dormancy)	NA	up	no	1	turquoise	-0.340648	-0.448856	0.233332	0.0932909	0.0356204
LS04429	Lsat_1_v5_gn_2_94120.1	2	171261075	171265171	GO:0004849(uridine kinase activity);GO:0005829(cytosol);GO:0006206(pyrimidine nucleobase metabolic process);GO:0009507(chloroplast);GO:0043097(pyrimidine nucleoside salvage)	00240(Pyrimidine metabolism)	up	no	1	turquoise	-0.0527223	-0.0650672	0.857938	0.817793	0.767698
LS04432	Lsat_1_v5_gn_2_94800.1	2	171377392	171379828	GO:0005515(protein binding);GO:0005634(nucleus);GO:0006281(DNA repair);GO:0006351(transcription, DNA-templated);GO:0006355(regulation of transcription, DNA-templated);GO:0009909(regulation of flower development);GO:0010224(response to UV-B);GO:0010468(regulation of gene expression);GO:0016569(covalent chromatin modification);GO:0048364(root development);GO:2000024(regulation of leaf development)	NA	up	yes	1	turquoise	0.107982	-0.220693	0.713291	0.42929	0.759199
LS04434	Lsat_1_v5_gn_2_92941.1	2	171438320	171440873	GO:0005739(mitochondrion);GO:0005777(peroxisome);GO:0005829(cytosol);GO:0006790(sulfur compound metabolic process);GO:0008482(sulfite oxidase activity);GO:0009507(chloroplast);GO:0010477(response to sulfur dioxide);GO:0015994(chlorophyll metabolic process);GO:0016491(oxidoreductase activity);GO:0030151(molybdenum ion binding);GO:0042128(nitrate assimilation);GO:0055114(oxidation-reduction process)	00920(Sulfur metabolism)	up	no	1	turquoise	-0.0881539	-0.544049	0.764427	0.0360311	0.0764919
LS04435	Lsat_1_v5_gn_2_92960.1	2	171463357	171464930	GO:0003674(molecular_function);GO:0005739(mitochondrion);GO:0008150(biological_process);GO:0043231(intracellular membrane-bounded organelle)	NA	up	no	1	turquoise	-0.131759	-0.521358	0.653432	0.046254	0.0720562
LS04444	Lsat_1_v5_gn_2_93220.1	2	171588120	171588329	GO:0003674(molecular_function);GO:0008150(biological_process)	NA	down	no	1	turquoise	0.0935854	-0.198689	0.750321	0.477774	0.77681
LS04452	Lsat_1_v5_gn_2_94381.1	2	171955611	171957392	GO:0003674(molecular_function);GO:0005886(plasma membrane)	NA	down	no	1	turquoise	0.121094	-0.220412	0.680068	0.429891	0.78467
LS04460	Lsat_1_v5_gn_2_94621.1	2	172049585	172052718	GO:0003674(molecular_function);GO:0008150(biological_process);GO:0009507(chloroplast)	NA	up	no	1	turquoise	-0.129902	-0.604728	0.658043	0.0169316	0.0351951
LS04464	Lsat_1_v5_gn_2_94480.1	2	172149213	172151336	GO:0005739(mitochondrion);GO:0008270(zinc ion binding);GO:0043231(intracellular membrane-bounded organelle)	NA	up	no	1	turquoise	-0.461649	-0.60165	0.0965704	0.0176535	0.00272601
LS04465	Lsat_1_v5_gn_2_94460.1	2	172151548	172153700	GO:0005829(cytosol);GO:0016791(phosphatase activity)	NA	up	no	1	turquoise	-0.146692	0.613497	0.61678	0.014999	0.144367
LS04469	Lsat_1_v5_gn_2_94940.1	2	172213846	172217161	GO:0008373(sialyltransferase activity);GO:0009311(oligosaccharide metabolic process);GO:0018279(protein N-linked glycosylation via asparagine);GO:0097503(sialylation)	NA	up	no	1	turquoise	-0.160004	-0.56474	0.584788	0.028277	0.0427223
LS04470	Lsat_1_v5_gn_2_94881.1	2	172232134	172235466	GO:0004177(aminopeptidase activity);GO:0005783(endoplasmic reticulum);GO:0005886(plasma membrane)	NA	up	no	1	turquoise	-0.188147	-0.40334	0.519485	0.136013	0.119548
LS04472	Lsat_1_v5_gn_2_95241.1	2	172293654	172308784	GO:0005634(nucleus);GO:0008026(ATP-dependent helicase activity)	03440(Homologous recombination)	up	no	1	turquoise	-0.349598	-0.61586	0.220482	0.0145086	0.00642312
LS04475	Lsat_1_v5_gn_2_95180.1	2	172326372	172328107	GO:0004128(cytochrome-b5 reductase activity, acting on NAD(P)H);GO:0005515(protein binding);GO:0005737(cytoplasm);GO:0005741(mitochondrial outer membrane);GO:0005783(endoplasmic reticulum);GO:0005886(plasma membrane);GO:0009505(plant-type cell wall);GO:0016021(integral component of membrane);GO:0016491(oxidoreductase activity);GO:0022900(electron transport chain)	00520(Amino sugar and nucleotide sugar metabolism)	down	no	1	turquoise	0.0359049	-0.247643	0.903013	0.373526	0.577674
LS04476	Lsat_1_v5_gn_2_95161.1	2	172330570	172334733	GO:0003987(acetate-CoA ligase activity);GO:0005524(ATP binding);GO:0005829(cytosol);GO:0006083(acetate metabolic process);GO:0006631(fatty acid metabolic process);GO:0009507(chloroplast);GO:0009514(glyoxysome);GO:0009570(chloroplast stroma);GO:0016208(AMP binding);GO:0019427(acetyl-CoA biosynthetic process from acetate)	00010(Glycolysis / Gluconeogenesis);00620(Pyruvate metabolism);00630(Glyoxylate and dicarboxylate metabolism);00640(Propanoate metabolism)	up	yes	1	turquoise	-0.150611	-0.606215	0.607291	0.016591	0.0304767
LS04481	Lsat_1_v5_gn_2_96001.1	2	173130570	173135320	GO:0010345(suberin biosynthetic process);GO:0035336(long-chain fatty-acyl-CoA metabolic process);GO:0043231(intracellular membrane-bounded organelle);GO:0080019(fatty-acyl-CoA reductase (alcohol-forming) activity)	00073(Cutin, suberine and wax biosynthesis);04146(Peroxisome)	up	no	1	turquoise	-0.0552687	-0.347516	0.851145	0.204381	0.28914
LS04484	Lsat_1_v5_gn_2_95901.1	2	173342864	173345832	GO:0004033(aldo-keto reductase (NADP) activity);GO:0009505(plant-type cell wall);GO:0009507(chloroplast);GO:0009570(chloroplast stroma);GO:0009941(chloroplast envelope)	NA	up	no	1	turquoise	-0.0990853	-0.551074	0.736111	0.0332394	0.0681512
LS04485	Lsat_1_v5_gn_2_95881.1	2	173349117	173352095	GO:0000154(rRNA modification);GO:0030515(snoRNA binding);GO:0031428(box C/D snoRNP complex);GO:0032040(small-subunit processome)	03008(Ribosome biogenesis in eukaryotes)	up	yes	1	turquoise	-0.193973	-0.610053	0.506389	0.0157365	0.022088
LS04488	Lsat_1_v5_gn_2_95681.1	2	173562882	173566360	GO:0004674(protein serine/threonine kinase activity);GO:0005634(nucleus);GO:0005737(cytoplasm);GO:0005886(plasma membrane);GO:0035556(intracellular signal transduction)	NA	up	yes	1	turquoise	-0.278624	-0.67556	0.334742	0.005708	0.00520744
LS04498	Lsat_1_v5_gn_2_96400.1	2	174049748	174053635	GO:0005515(protein binding);GO:0005622(intracellular);GO:0005623(cell);GO:0005737(cytoplasm);GO:0005886(plasma membrane);GO:0009507(chloroplast);GO:0009535(chloroplast thylakoid membrane);GO:0009536(plastid);GO:0009658(chloroplast organization);GO:0009706(chloroplast inner membrane);GO:0009793(embryo development ending in seed dormancy);GO:0009941(chloroplast envelope);GO:0045037(protein import i…	NA	up	yes	1	turquoise	-0.205778	-0.637787	0.480328	0.0105256	0.0149004
LS04501	Lsat_1_v5_gn_2_96600.1	2	174411176	174416364	GO:0000139(Golgi membrane);GO:0005794(Golgi apparatus);GO:0010192(mucilage biosynthetic process);GO:0016021(integral component of membrane);GO:0016757(transferase activity, transferring glycosyl groups);GO:0047259(glucomannan 4-beta-mannosyltransferase activity);GO:0048359(mucilage metabolic process involved in seed coat development);GO:0051753(mannan synthase activity);GO:0071555(cell wall organ…	NA	up	no	1	turquoise	-0.0912671	-0.639385	0.756333	0.010273	0.0312012
LS04502	Lsat_1_v5_gn_2_96621.1	2	174419482	174425251	GO:0005515(protein binding);GO:0005886(plasma membrane);GO:0005905(clathrin-coated pit);GO:0006886(intracellular protein transport);GO:0006897(endocytosis);GO:0008289(lipid binding);GO:0016020(membrane);GO:0030131(clathrin adaptor complex)	04144(Endocytosis)	up	yes	1	turquoise	-0.241648	-0.669762	0.405237	0.00630388	0.00759075
LS04508	Lsat_1_v5_gn_2_96780.1	2	174510061	174513213	GO:0004607(phosphatidylcholine-sterol O-acyltransferase activity);GO:0006071(glycerol metabolic process);GO:0006629(lipid metabolic process);GO:0008374(O-acyltransferase activity);GO:0009507(chloroplast);GO:0016021(integral component of membrane);GO:0046027(phospholipid:diacylglycerol acyltransferase activity)	00561(Glycerolipid metabolism)	up	yes	1	turquoise	0.000771345	-0.664226	0.997912	0.00691759	0.041492
LS04511	Lsat_1_v5_gn_2_96881.1	2	174533729	174536451	GO:0005524(ATP binding);GO:0005634(nucleus);GO:0006468(protein phosphorylation);GO:0009506(plasmodesma);GO:0016301(kinase activity)	NA	up	no	1	turquoise	-0.127168	-0.658154	0.664854	0.00764368	0.0200101
LS04514	Lsat_1_v5_gn_2_99000.1	2	174597293	174604433	GO:0003674(molecular_function);GO:0005634(nucleus);GO:0008150(biological_process)	NA	up	no	1	turquoise	-0.366356	-0.485251	0.197629	0.0667242	0.0219102
LS04515	Lsat_1_v5_gn_2_99021.1	2	174630914	174634958	GO:0004185(serine-type carboxypeptidase activity);GO:0051603(proteolysis involved in cellular protein catabolic process)	NA	up	no	1	turquoise	-0.231298	-0.357487	0.426248	0.190817	0.125888
LS04519	Lsat_1_v5_gn_2_99900.1	2	174908926	174909973	GO:0003700(DNA binding transcription factor activity);GO:0005634(nucleus);GO:0043565(sequence-specific DNA binding);GO:0044212(transcription regulatory region DNA binding)	NA	down	no	1	turquoise	-0.368194	0.375528	0.195218	0.167787	0.951886
LS04521	Lsat_1_v5_gn_2_99200.1	2	175040400	175044134	GO:0005829(cytosol);GO:0009226(nucleotide-sugar biosynthetic process);GO:0070569(uridylyltransferase activity)	00040(Pentose and glucuronate interconversions);00052(Galactose metabolism);00053(Ascorbate and aldarate metabolism);00520(Amino sugar and nucleotide sugar metabolism)	up	no	1	turquoise	-0.14722	-0.509752	0.615499	0.0522426	0.0723224
LS04529	Lsat_1_v5_gn_2_99540.1	2	175413380	175416472	GO:0003723(RNA binding);GO:0004519(endonuclease activity);GO:0005739(mitochondrion);GO:0009451(RNA modification);GO:0090617(mitochondrial mRNA 5'-end processing)	NA	up	yes	1	turquoise	-0.27286	-0.604759	0.34525	0.0169244	0.0134372
LS04530	Lsat_1_v5_gn_2_99561.1	2	175418931	175422606	GO:0005634(nucleus);GO:0010264(myo-inositol hexakisphosphate biosynthetic process);GO:0016787(hydrolase activity)	NA	up	yes	1	turquoise	-0.273156	-0.391491	0.344706	0.149006	0.0817021
LS04532	Lsat_1_v5_gn_2_99701.1	2	175600238	175602916	GO:0005524(ATP binding);GO:0005739(mitochondrion);GO:0005829(cytosol);GO:0006457(protein folding);GO:0006458('de novo' protein folding);GO:0007005(mitochondrion organization);GO:0009507(chloroplast);GO:0009570(chloroplast stroma);GO:0009579(thylakoid);GO:0009658(chloroplast organization);GO:0009793(embryo development ending in seed dormancy);GO:0009941(chloroplast envelope);GO:0016020(membrane);G…	03018(RNA degradation)	up	no	1	turquoise	-0.0675082	-0.40373	0.818634	0.135599	0.208735
LS04534	Lsat_1_v5_gn_2_99761.1	2	175629154	175631634	GO:0005524(ATP binding);GO:0005739(mitochondrion);GO:0005759(mitochondrial matrix);GO:0006820(anion transport);GO:0009507(chloroplast);GO:0016020(membrane);GO:0016887(ATPase activity)	NA	up	no	1	turquoise	-0.17473	-0.0541807	0.550207	0.847918	0.568199
LS04536	Lsat_1_v5_gn_2_98921.1	2	175771708	175775846	GO:0003677(DNA binding);GO:0003700(DNA binding transcription factor activity);GO:0005634(nucleus);GO:0006351(transcription, DNA-templated);GO:0006355(regulation of transcription, DNA-templated);GO:0007389(pattern specification process);GO:0010076(maintenance of floral meristem identity);GO:0010077(maintenance of inflorescence meristem identity);GO:0010223(secondary shoot formation);GO:0010228(veg…	NA	up	no	1	turquoise	-0.0291153	-0.23281	0.921295	0.403711	0.499055
LS04538	Lsat_1_v5_gn_2_98881.1	2	175825604	175828290	GO:0005739(mitochondrion);GO:0008150(biological_process);GO:0008270(zinc ion binding);GO:0009451(RNA modification)	NA	up	yes	1	turquoise	0.0883793	-0.463653	0.76384	0.0817217	0.287924
LS04543	Lsat_1_v5_gn_2_100520.1	2	176141637	176142693	GO:0000813(ESCRT I complex);GO:0005515(protein binding);GO:0005634(nucleus);GO:0015031(protein transport)	04144(Endocytosis)	down	no	1	turquoise	0.116836	0.214896	0.6908	0.441812	0.398637
LS04549	Lsat_1_v5_gn_2_100281.1	2	176400391	176403508	GO:0015015(heparan sulfate proteoglycan biosynthetic process, enzymatic modification);GO:0017095(heparan sulfate 6-O-sulfotransferase activity)	NA	up	no	1	turquoise	-0.126393	-0.287626	0.666786	0.298569	0.286487
LS04550	Lsat_1_v5_gn_2_100261.1	2	176408531	176410825	GO:0000977(RNA polymerase II regulatory region sequence-specific DNA binding);GO:0001085(RNA polymerase II transcription factor binding);GO:0001228(transcriptional activator activity, RNA polymerase II transcription regulatory region sequence-specific DNA binding);GO:0003682(chromatin binding);GO:0005634(nucleus);GO:0005667(transcription factor complex);GO:0030154(cell differentiation)	NA	up	no	1	turquoise	0.0313266	-0.410136	0.915336	0.12892	0.301018
LS04552	Lsat_1_v5_gn_2_100160.1	2	176454306	176459575	GO:0008150(biological_process)	NA	up	no	1	turquoise	-0.061962	-0.553329	0.833335	0.0323786	0.0817291
LS04554	Lsat_1_v5_gn_2_100120.1	2	176562189	176566984	GO:0012505(endomembrane system);GO:0016192(vesicle-mediated transport)	NA	up	no	1	turquoise	-0.190721	-0.232369	0.513681	0.404629	0.281745
LS04560	Lsat_1_v5_gn_2_98501.1	2	177035091	177038041	GO:0003756(protein disulfide isomerase activity);GO:0005783(endoplasmic reticulum);GO:0006457(protein folding);GO:0034976(response to endoplasmic reticulum stress)	04141(Protein processing in endoplasmic reticulum)	up	yes	1	turquoise	-0.206111	-0.603186	0.479602	0.0172903	0.0218988
LS04564	Lsat_1_v5_gn_2_98360.1	2	177055633	177060347	GO:0009507(chloroplast);GO:0019288(isopentenyl diphosphate biosynthetic process, methylerythritol 4-phosphate pathway);GO:0046429(4-hydroxy-3-methylbut-2-en-1-yl diphosphate synthase activity)	00900(Terpenoid backbone biosynthesis)	up	no	1	turquoise	-0.0674313	-0.645741	0.818837	0.0093139	0.0337251
LS04565	Lsat_1_v5_gn_2_98340.1	2	177061411	177064373	GO:0000492(box C/D snoRNP assembly);GO:0000812(Swr1 complex);GO:0004003(ATP-dependent DNA helicase activity);GO:0005515(protein binding);GO:0005524(ATP binding);GO:0005634(nucleus);GO:0005730(nucleolus);GO:0005829(cytosol);GO:0006338(chromatin remodeling);GO:0006357(regulation of transcription by RNA polymerase II);GO:0009507(chloroplast);GO:0009908(flower development);GO:0016573(histone acetylat…	NA	up	no	1	turquoise	-0.382376	-0.671157	0.177246	0.00615615	0.00221996
LS04571	Lsat_1_v5_gn_2_98041.1	2	177743006	177747158	GO:0003677(DNA binding);GO:0003700(DNA binding transcription factor activity);GO:0005515(protein binding);GO:0005634(nucleus);GO:0006351(transcription, DNA-templated);GO:0006355(regulation of transcription, DNA-templated);GO:0009734(auxin-activated signaling pathway);GO:0010050(vegetative phase change);GO:0010158(abaxial cell fate specification)	04075(Plant hormone signal transduction)	up	no	1	turquoise	-0.100786	-0.675204	0.731732	0.00574324	0.0193385
LS04579	Lsat_1_v5_gn_2_97760.1	2	177985417	177988891	GO:0008150(biological_process);GO:0009543(chloroplast thylakoid lumen)	NA	up	no	1	turquoise	-0.0920771	-0.487627	0.754231	0.065206	0.112984
LS04580	Lsat_1_v5_gn_2_97741.1	2	178005778	178007588	GO:0003676(nucleic acid binding);GO:0003677(DNA binding);GO:0003700(DNA binding transcription factor activity);GO:0005634(nucleus);GO:0005737(cytoplasm);GO:0006355(regulation of transcription, DNA-templated);GO:0046872(metal ion binding)	NA	up	no	1	turquoise	-0.00501735	-0.241151	0.986418	0.386583	0.522524
LS04581	Lsat_1_v5_gn_2_97721.1	2	178011036	178013836	GO:0002143(tRNA wobble position uridine thiolation)	NA	up	yes	1	turquoise	-0.078308	-0.769749	0.790168	0.000790276	0.00523876
LS04583	Lsat_1_v5_gn_2_97601.1	2	178080306	178086017	GO:0000808(origin recognition complex);GO:0003677(DNA binding);GO:0003682(chromatin binding);GO:0005515(protein binding);GO:0005524(ATP binding);GO:0005634(nucleus);GO:0006260(DNA replication);GO:0006351(transcription, DNA-templated);GO:0006355(regulation of transcription, DNA-templated);GO:0009567(double fertilization forming a zygote and endosperm);GO:0010385(double-stranded methylated DNA bind…	NA	up	yes	1	turquoise	-0.204735	-0.277812	0.482603	0.316086	0.216427
LS04586	Lsat_1_v5_gn_2_97521.1	2	178142141	178160810	GO:0004854(xanthine dehydrogenase activity);GO:0005829(cytosol);GO:0009115(xanthine catabolic process);GO:0016903(oxidoreductase activity, acting on the aldehyde or oxo group of donors);GO:0050660(flavin adenine dinucleotide binding)	00230(Purine metabolism);00232(Caffeine metabolism);04146(Peroxisome)	up	no	1	turquoise	-0.23426	-0.677049	0.42018	0.00556239	0.00726246
LS04587	Lsat_1_v5_gn_2_97481.1	2	178177009	178183566	GO:0004854(xanthine dehydrogenase activity);GO:0005829(cytosol);GO:0009115(xanthine catabolic process);GO:0016903(oxidoreductase activity, acting on the aldehyde or oxo group of donors);GO:0050660(flavin adenine dinucleotide binding)	00230(Purine metabolism);00232(Caffeine metabolism);04146(Peroxisome)	up	no	1	turquoise	-0.101289	-0.529994	0.730439	0.0421389	0.079513
LS04590	Lsat_1_v5_gn_2_97160.1	2	178336251	178336475	NA	NA	down	no	1	turquoise	0.10886	0.193697	0.711052	0.489126	0.442569
LS04595	Lsat_1_v5_gn_2_96961.1	2	178518710	178521491	GO:0005047(signal recognition particle binding);GO:0005786(signal recognition particle, endoplasmic reticulum targeting)	03060(Protein export)	up	no	1	turquoise	-0.14043	-0.471363	0.632056	0.0761168	0.0987054
LS04599	Lsat_1_v5_gn_2_100901.1	2	179019542	179021184	GO:0005576(extracellular region);GO:0007165(signal transduction)	NA	down	no	1	turquoise	0.109298	0.742245	0.709933	0.00153051	0.00683548
LS04601	Lsat_1_v5_gn_2_101000.1	2	179057161	179062619	GO:0001046(core promoter sequence-specific DNA binding);GO:0001228(transcriptional activator activity, RNA polymerase II transcription regulatory region sequence-specific DNA binding);GO:0005634(nucleus);GO:0006366(transcription by RNA polymerase II)	NA	up	no	1	turquoise	-0.278783	-0.447726	0.334455	0.0942188	0.0536155
LS04604	Lsat_1_v5_gn_2_101081.1	2	179103860	179113697	GO:0005886(plasma membrane);GO:0006633(fatty acid biosynthetic process);GO:0070566(adenylyltransferase activity)	00061(Fatty acid biosynthesis)	up	yes	1	turquoise	-0.386511	-0.298213	0.172214	0.280328	0.0746259
LS04606	Lsat_1_v5_gn_2_101121.1	2	179136379	179140860	GO:0005829(cytosol);GO:0006412(translation);GO:0015935(small ribosomal subunit);GO:0042254(ribosome biogenesis)	NA	up	yes	1	turquoise	-0.275427	-0.38316	0.340549	0.158622	0.0850837
LS04612	Lsat_1_v5_gn_2_101300.1	2	179426713	179436405	GO:0000148(1,3-beta-D-glucan synthase complex);GO:0003843(1,3-beta-D-glucan synthase activity);GO:0005886(plasma membrane)	NA	up	yes	1	turquoise	-0.316156	-0.638891	0.270805	0.0103505	0.0063319
LS04614	Lsat_1_v5_gn_2_101380.1	2	179462795	179464969	GO:0003723(RNA binding);GO:0005739(mitochondrion);GO:0008150(biological_process);GO:0008270(zinc ion binding)	NA	up	yes	1	turquoise	-0.604985	-0.697614	0.0218931	0.00383497	8.99e-05
LS04615	Lsat_1_v5_gn_2_101400.1	2	179466263	179467458	GO:0004601(peroxidase activity);GO:0005576(extracellular region);GO:0005634(nucleus);GO:0005737(cytoplasm);GO:0006979(response to oxidative stress);GO:0020037(heme binding);GO:0042744(hydrogen peroxide catabolic process);GO:0046872(metal ion binding);GO:0055114(oxidation-reduction process)	00940(Phenylpropanoid biosynthesis)	up	no	1	turquoise	-0.0463105	-0.446773	0.875083	0.0950069	0.18058
LS04616	Lsat_1_v5_gn_2_101421.1	2	179467708	179470913	GO:0004329(formate-tetrahydrofolate ligase activity);GO:0004477(methenyltetrahydrofolate cyclohydrolase activity);GO:0004488(methylenetetrahydrofolate dehydrogenase (NADP+) activity);GO:0005507(copper ion binding);GO:0005524(ATP binding);GO:0005737(cytoplasm);GO:0005829(cytosol);GO:0005886(plasma membrane);GO:0009113(purine nucleobase biosynthetic process);GO:0009257(10-formyltetrahydrofolate bio…	00670(One carbon pool by folate)	up	no	1	turquoise	-0.174354	-0.456355	0.551078	0.087292	0.0914834
LS04618	Lsat_1_v5_gn_2_101461.1	2	179482746	179487200	GO:0004674(protein serine/threonine kinase activity);GO:0005634(nucleus);GO:0005737(cytoplasm);GO:0006897(endocytosis);GO:0008360(regulation of cell shape);GO:0016055(Wnt signaling pathway);GO:0018105(peptidyl-serine phosphorylation)	NA	up	no	1	turquoise	-0.197719	-0.654347	0.49805	0.00812873	0.0128938
LS04624	Lsat_1_v5_gn_2_101681.1	2	179644632	179646542	GO:0004842(ubiquitin-protein transferase activity);GO:0031463(Cul3-RING ubiquitin ligase complex)	NA	up	no	1	turquoise	-0.142949	-0.429198	0.625892	0.110382	0.127866
LS04626	Lsat_1_v5_gn_2_101721.1	2	179741923	179746223	GO:0003674(molecular_function);GO:0005634(nucleus);GO:0008150(biological_process)	NA	up	no	1	turquoise	-0.588547	-0.550839	0.02682	0.0333303	0.00122017
LS04627	Lsat_1_v5_gn_2_101780.1	2	179809577	179812702	GO:0004683(calmodulin-dependent protein kinase activity);GO:0005516(calmodulin binding);GO:0005634(nucleus);GO:0005737(cytoplasm);GO:0005886(plasma membrane);GO:0009738(abscisic acid-activated signaling pathway);GO:0009931(calcium-dependent protein serine/threonine kinase activity);GO:0018105(peptidyl-serine phosphorylation);GO:0035556(intracellular signal transduction);GO:0046777(protein autopho…	04626(Plant-pathogen interaction)	up	no	1	turquoise	-0.083273	0.294289	0.777161	0.287011	0.569558
LS04631	Lsat_1_v5_gn_2_102000.1	2	180129121	180132874	GO:0004458(D-lactate dehydrogenase (cytochrome) activity);GO:0005524(ATP binding);GO:0005739(mitochondrion);GO:0008720(D-lactate dehydrogenase activity);GO:0008891(glycolate oxidase activity);GO:0019154(glycolate dehydrogenase activity);GO:0042802(identical protein binding);GO:0050660(flavin adenine dinucleotide binding);GO:0051596(methylglyoxal catabolic process);GO:0055114(oxidation-reduction p…	00620(Pyruvate metabolism)	up	no	1	turquoise	-0.282495	-0.227564	0.327788	0.414686	0.192977
LS04632	Lsat_1_v5_gn_2_102020.1	2	180134117	180136355	GO:0005634(nucleus);GO:0008150(biological_process);GO:0016021(integral component of membrane);GO:0017022(myosin binding);GO:0030133(transport vesicle)	NA	up	no	1	turquoise	-0.0276008	-0.413732	0.925378	0.125271	0.234172
LS04640	Lsat_1_v5_gn_2_102320.1	2	180316730	180320020	NA	NA	up	no	1	turquoise	-0.14155	-0.506482	0.629312	0.0540279	0.0764506
LS04644	Lsat_1_v5_gn_2_103821.1	2	180403805	180406277	GO:0008422(beta-glucosidase activity);GO:0009251(glucan catabolic process)	00500(Starch and sucrose metabolism);00460(Cyanoamino acid metabolism);00940(Phenylpropanoid biosynthesis)	down	no	1	turquoise	0.212012	-0.447117	0.466827	0.0947221	0.484409
LS04648	Lsat_1_v5_gn_2_103961.1	2	180474951	180477933	GO:0003676(nucleic acid binding)	NA	up	no	1	turquoise	0.0128596	-0.185321	0.965198	0.508457	0.655237
LS04651	Lsat_1_v5_gn_2_103561.1	2	180600659	180602827	NA	NA	down	no	1	turquoise	-0.174821	-0.126286	0.549996	0.653812	0.449433
LS04652	Lsat_1_v5_gn_2_103580.1	2	180608049	180612286	GO:0000166(nucleotide binding);GO:0000176(nuclear exosome (RNase complex));GO:0000184(nuclear-transcribed mRNA catabolic process, nonsense-mediated decay);GO:0000460(maturation of 5.8S rRNA);GO:0004532(exoribonuclease activity);GO:0005730(nucleolus);GO:0005737(cytoplasm);GO:0008408(3'-5' exonuclease activity);GO:0016020(membrane);GO:0035327(transcriptionally active chromatin);GO:0071034(CUT catab…	03018(RNA degradation)	up	yes	1	turquoise	-0.175216	-0.604406	0.549079	0.0170061	0.0265226
LS04659	Lsat_1_v5_gn_2_103740.1	2	180724460	180730039	GO:0004556(alpha-amylase activity);GO:0005886(plasma membrane);GO:0005975(carbohydrate metabolic process);GO:0005983(starch catabolic process);GO:0009507(chloroplast);GO:0009570(chloroplast stroma);GO:0010303(limit dextrinase activity);GO:0019252(starch biosynthetic process);GO:0051060(pullulanase activity)	00500(Starch and sucrose metabolism)	up	yes	1	turquoise	-0.157609	-0.503375	0.590495	0.0557653	0.0716607
LS04669	Lsat_1_v5_gn_2_103280.1	2	180974817	180978572	GO:0004842(ubiquitin-protein transferase activity);GO:0005737(cytoplasm);GO:0009966(regulation of signal transduction)	NA	up	yes	1	turquoise	-0.311181	-0.511183	0.278829	0.0514751	0.025938
LS04686	Lsat_1_v5_gn_2_102800.1	2	181354759	181357908	GO:0003674(molecular_function);GO:0005634(nucleus);GO:0008150(biological_process)	00562(Inositol phosphate metabolism);04070(Phosphatidylinositol signaling system)	up	no	1	turquoise	-0.434827	-0.391053	0.120235	0.149501	0.0282274
LS04688	Lsat_1_v5_gn_2_102741.1	2	181404383	181406956	GO:0000139(Golgi membrane);GO:0005794(Golgi apparatus);GO:0009294(DNA mediated transformation);GO:0009617(response to bacterium);GO:0016021(integral component of membrane);GO:0016757(transferase activity, transferring glycosyl groups);GO:0047259(glucomannan 4-beta-mannosyltransferase activity);GO:0051753(mannan synthase activity);GO:0071555(cell wall organization)	NA	up	no	1	turquoise	0.0615232	0.133258	0.834501	0.63589	0.622248
LS04693	Lsat_1_v5_gn_2_102640.1	2	181545870	181549027	NA	03013(RNA transport);03015(mRNA surveillance pathway)	up	no	1	turquoise	-0.213285	-0.363737	0.464092	0.182619	0.132988
LS04698	Lsat_1_v5_gn_2_102421.1	2	181709214	181710896	GO:0010143(cutin biosynthetic process);GO:0016020(membrane);GO:0016709(oxidoreductase activity, acting on paired donors, with incorporation or reduction of molecular oxygen, NAD(P)H as one donor, and incorporation of one atom of oxygen);GO:0044550(secondary metabolite biosynthetic process);GO:0052722(fatty acid in-chain hydroxylase activity)	NA	up	no	1	turquoise	-0.0990654	0.76924	0.736162	0.000800629	0.0186163
LS04702	Lsat_1_v5_gn_2_104801.1	2	182415870	182420691	GO:0005886(plasma membrane);GO:0016021(integral component of membrane);GO:0042626(ATPase activity, coupled to transmembrane movement of substances)	02010(ABC transporters)	up	no	1	turquoise	0.0138561	-0.456808	0.962503	0.0869385	0.221082
LS04705	Lsat_1_v5_gn_2_105021.1	2	182591417	182594622	NA	NA	up	yes	1	turquoise	-0.289788	-0.569839	0.314909	0.0265771	0.0172646
LS04706	Lsat_1_v5_gn_2_105060.1	2	182619288	182621310	GO:0004674(protein serine/threonine kinase activity);GO:0005634(nucleus);GO:0005737(cytoplasm);GO:0005886(plasma membrane);GO:0035556(intracellular signal transduction)	NA	down	no	1	turquoise	-0.0749072	0.720184	0.799107	0.00246117	0.0330729
LS04708	Lsat_1_v5_gn_2_104921.1	2	182689309	182689893	NA	NA	down	no	1	turquoise	-0.0324634	-0.283756	0.912275	0.305408	0.410283
LS04713	Lsat_1_v5_gn_2_104640.1	2	182780370	182783421	GO:0005773(vacuole);GO:0006508(proteolysis);GO:0008270(zinc ion binding);GO:0009507(chloroplast);GO:0009570(chloroplast stroma);GO:0070006(metalloaminopeptidase activity)	NA	up	no	1	turquoise	-0.10798	-0.566869	0.713296	0.0275575	0.0568314
LS04715	Lsat_1_v5_gn_2_104600.1	2	182787406	182790094	GO:0004163(diphosphomevalonate decarboxylase activity);GO:0005829(cytosol);GO:0019287(isopentenyl diphosphate biosynthetic process, mevalonate pathway)	00900(Terpenoid backbone biosynthesis)	up	no	1	turquoise	-0.207934	-0.415892	0.475638	0.123114	0.0998518
LS04716	Lsat_1_v5_gn_2_104580.1	2	182795536	182800651	GO:0005634(nucleus);GO:0008150(biological_process)	NA	up	no	1	turquoise	-0.247343	-0.685668	0.393908	0.00477626	0.00578719
LS04720	Lsat_1_v5_gn_2_104501.1	2	182845521	182850989	GO:0009507(chloroplast)	NA	up	yes	1	turquoise	-0.237204	-0.650707	0.414191	0.0086146	0.0101094
LS04725	Lsat_1_v5_gn_2_104380.1	2	182903206	182905742	GO:0003674(molecular_function);GO:0009507(chloroplast)	NA	down	no	1	turquoise	-0.0883881	-0.0785017	0.763817	0.780945	0.676221
LS04731	Lsat_1_v5_gn_2_104120.1	2	182992727	182997547	GO:0005509(calcium ion binding)	NA	down	no	1	turquoise	0.26331	0.302518	0.363055	0.273106	0.145195
LS04734	Lsat_1_v5_gn_2_105521.1	2	183175253	183176788	GO:0003677(DNA binding);GO:0003700(DNA binding transcription factor activity);GO:0005634(nucleus);GO:0006351(transcription, DNA-templated);GO:0006355(regulation of transcription, DNA-templated)	NA	down	no	1	turquoise	-0.0439041	-0.0361286	0.881531	0.898286	0.841666
LS04738	Lsat_1_v5_gn_2_105720.1	2	183329797	183331788	GO:0005515(protein binding);GO:0005524(ATP binding);GO:0005618(cell wall);GO:0005634(nucleus);GO:0005794(Golgi apparatus);GO:0005829(cytosol);GO:0005886(plasma membrane);GO:0006351(transcription, DNA-templated);GO:0006355(regulation of transcription, DNA-templated);GO:0006457(protein folding);GO:0009408(response to heat);GO:0009615(response to virus);GO:0009617(response to bacterium);GO:0034620(c…	03040(Spliceosome);04141(Protein processing in endoplasmic reticulum);04144(Endocytosis)	up	no	1	turquoise	-0.255068	0.245303	0.378812	0.378204	0.999625
LS04750	Lsat_1_v5_gn_2_106101.1	2	183692748	183693368	GO:0043161(proteasome-mediated ubiquitin-dependent protein catabolic process);GO:0061630(ubiquitin protein ligase activity)	NA	down	yes	1	turquoise	0.354672	0.302579	0.213396	0.273004	0.0882742
LS04753	Lsat_1_v5_gn_2_106180.1	2	183759581	183760215	GO:0043161(proteasome-mediated ubiquitin-dependent protein catabolic process);GO:0061630(ubiquitin protein ligase activity)	NA	down	no	1	turquoise	0.241906	-0.450768	0.40472	0.0917341	0.526291
LS04755	Lsat_1_v5_gn_2_106221.1	2	183767518	183771811	GO:0003674(molecular_function);GO:0005634(nucleus);GO:0008150(biological_process)	NA	up	no	1	turquoise	-0.22048	-0.597544	0.448785	0.0186529	0.0210825
LS04759	Lsat_1_v5_gn_2_106341.1	2	183852608	183856171	GO:0004683(calmodulin-dependent protein kinase activity);GO:0005516(calmodulin binding);GO:0005634(nucleus);GO:0005737(cytoplasm);GO:0005886(plasma membrane);GO:0009738(abscisic acid-activated signaling pathway);GO:0009931(calcium-dependent protein serine/threonine kinase activity);GO:0018105(peptidyl-serine phosphorylation);GO:0035556(intracellular signal transduction);GO:0046777(protein autopho…	04626(Plant-pathogen interaction)	up	no	1	turquoise	-0.325635	-0.437939	0.255902	0.102534	0.0428445
LS04761	Lsat_1_v5_gn_2_106401.1	2	183886910	183888006	GO:0003723(RNA binding);GO:0005634(nucleus);GO:0008150(biological_process)	NA	up	no	1	turquoise	-0.215215	-0.655425	0.459961	0.00798894	0.011204
LS04762	Lsat_1_v5_gn_2_107361.1	2	183934429	183942896	GO:0004843(thiol-dependent ubiquitin-specific protease activity);GO:0005515(protein binding);GO:0005634(nucleus);GO:0005737(cytoplasm);GO:0005829(cytosol);GO:0006511(ubiquitin-dependent protein catabolic process);GO:0009506(plasmodesma);GO:0009867(jasmonic acid mediated signaling pathway);GO:0016579(protein deubiquitination);GO:0036459(thiol-dependent ubiquitinyl hydrolase activity)	NA	up	yes	1	turquoise	-0.248325	-0.570375	0.391972	0.026403	0.0229938
LS04767	Lsat_1_v5_gn_2_107460.1	2	184182537	184185764	NA	NA	up	no	1	turquoise	-0.298798	-0.22095	0.299402	0.428738	0.18428
LS04769	Lsat_1_v5_gn_2_107521.1	2	184319961	184320380	NA	NA	up	no	1	turquoise	-0.161123	0.452125	0.58213	0.0906408	0.398439
LS04770	Lsat_1_v5_gn_2_107580.1	2	184363627	184369194	GO:0003700(DNA binding transcription factor activity);GO:0005515(protein binding);GO:0005634(nucleus);GO:0006351(transcription, DNA-templated);GO:0006355(regulation of transcription, DNA-templated);GO:0009908(flower development);GO:0010228(vegetative to reproductive phase transition of meristem);GO:0043565(sequence-specific DNA binding);GO:0045892(negative regulation of transcription, DNA-templat…	NA	up	yes	1	turquoise	-0.444805	-0.605899	0.111015	0.016663	0.00305473
LS04771	Lsat_1_v5_gn_2_107601.1	2	184370013	184372009	GO:0005634(nucleus);GO:0043486(histone exchange)	NA	up	yes	1	turquoise	-0.134434	-0.493388	0.646809	0.0616275	0.0873801
LS04772	Lsat_1_v5_gn_2_107620.1	2	184378611	184382110	GO:0005515(protein binding)	NA	down	no	1	turquoise	-0.0832238	-0.0474528	0.77729	0.866636	0.744878
LS04776	Lsat_1_v5_gn_2_107701.1	2	184400547	184403665	GO:0009505(plant-type cell wall)	00052(Galactose metabolism);00561(Glycerolipid metabolism);00600(Sphingolipid metabolism);00603(Glycosphingolipid biosynthesis - globo and isoglobo series)	up	no	1	turquoise	-0.17433	-0.118828	0.551133	0.673177	0.461842
LS04779	Lsat_1_v5_gn_2_107800.1	2	184577772	184578329	GO:0003677(DNA binding);GO:0003700(DNA binding transcription factor activity);GO:0005622(intracellular);GO:0005634(nucleus);GO:0006351(transcription, DNA-templated);GO:0006355(regulation of transcription, DNA-templated);GO:0006952(defense response);GO:0009867(jasmonic acid mediated signaling pathway);GO:0009873(ethylene-activated signaling pathway)	04016(MAPK signaling pathway - plant);04075(Plant hormone signal transduction)	up	no	1	turquoise	-0.260563	0.121667	0.368267	0.66578	0.732674
LS04783	Lsat_1_v5_gn_2_108000.1	2	184699370	184701420	GO:0003723(RNA binding);GO:0004519(endonuclease activity);GO:0005739(mitochondrion);GO:0016554(cytidine to uridine editing);GO:0043231(intracellular membrane-bounded organelle)	NA	up	no	1	turquoise	-0.113006	-0.384031	0.7005	0.157598	0.190201
LS04786	Lsat_1_v5_gn_2_108061.1	2	184785079	184789216	GO:0004821(histidine-tRNA ligase activity);GO:0005739(mitochondrion);GO:0006427(histidyl-tRNA aminoacylation);GO:0032543(mitochondrial translation)	00970(Aminoacyl-tRNA biosynthesis)	up	yes	1	turquoise	-0.109348	-0.70925	0.709808	0.00306632	0.0115058
LS04788	Lsat_1_v5_gn_2_108140.1	2	184823771	184824920	GO:0004470(malic enzyme activity);GO:0004471(malate dehydrogenase (decarboxylating) (NAD+) activity);GO:0005515(protein binding);GO:0005524(ATP binding);GO:0005739(mitochondrion);GO:0006090(pyruvate metabolic process);GO:0006108(malate metabolic process);GO:0008270(zinc ion binding);GO:0008948(oxaloacetate decarboxylase activity);GO:0009507(chloroplast);GO:0016652(oxidoreductase activity, acting …	00620(Pyruvate metabolism);00710(Carbon fixation in photosynthetic organisms)	up	no	1	turquoise	-0.137355	-0.578387	0.639606	0.0239021	0.0432429
LS04789	Lsat_1_v5_gn_2_108161.1	2	184853736	184859018	GO:0003700(DNA binding transcription factor activity);GO:0005634(nucleus);GO:0006351(transcription, DNA-templated);GO:0006355(regulation of transcription, DNA-templated);GO:0016569(covalent chromatin modification);GO:0046872(metal ion binding);GO:0051213(dioxygenase activity);GO:0055114(oxidation-reduction process)	NA	up	no	1	turquoise	-0.0653627	-0.429599	0.824314	0.110014	0.182995
LS04790	Lsat_1_v5_gn_2_108180.1	2	184863761	184865689	GO:0005739(mitochondrion);GO:0009055(electron transfer activity);GO:0015035(protein disulfide oxidoreductase activity);GO:0016740(transferase activity);GO:0045454(cell redox homeostasis);GO:0050220(prostaglandin-E synthase activity)	00590(Arachidonic acid metabolism)	up	no	1	turquoise	0.0405599	-0.71565	0.890504	0.00269926	0.0283965
LS04795	Lsat_1_v5_gn_2_108321.1	2	184948742	184953098	GO:0004521(endoribonuclease activity);GO:0017178(diphthine-ammonia ligase activity)	NA	up	no	1	turquoise	-0.0751412	-0.542359	0.798492	0.0367285	0.0830584
LS04798	Lsat_1_v5_gn_2_108380.1	2	184998054	184999710	GO:0005576(extracellular region);GO:0005783(endoplasmic reticulum);GO:0005829(cytosol);GO:0008171(O-methyltransferase activity);GO:0008276(protein methyltransferase activity)	00360(Phenylalanine metabolism);00940(Phenylpropanoid biosynthesis);00945(Stilbenoid, diarylheptanoid and gingerol biosynthesis);00941(Flavonoid biosynthesis)	up	no	1	turquoise	-0.177187	-0.593486	0.544523	0.0196829	0.0292544
LS04799	Lsat_1_v5_gn_2_108401.1	2	184999559	185003402	GO:0003674(molecular_function);GO:0005634(nucleus);GO:0008150(biological_process)	NA	up	no	1	turquoise	-0.260563	0.136869	0.368267	0.626681	0.762534
LS04800	Lsat_1_v5_gn_2_108421.1	2	185003625	185006196	GO:0004252(serine-type endopeptidase activity);GO:0005739(mitochondrion);GO:0005759(mitochondrial matrix);GO:0006508(proteolysis);GO:0008236(serine-type peptidase activity)	NA	up	no	1	turquoise	-0.170357	-0.375954	0.560384	0.167265	0.152913
LS04803	Lsat_1_v5_gn_2_108480.1	2	185078229	185083351	GO:0004439(phosphatidylinositol-4,5-bisphosphate 5-phosphatase activity);GO:0004519(endonuclease activity);GO:0004527(exonuclease activity);GO:0005634(nucleus);GO:0046856(phosphatidylinositol dephosphorylation);GO:0046872(metal ion binding)	00562(Inositol phosphate metabolism);04070(Phosphatidylinositol signaling system)	up	yes	1	turquoise	-0.0935442	-0.666729	0.750428	0.00663456	0.0225053
LS04807	Lsat_1_v5_gn_2_108561.1	2	185117029	185119465	NA	NA	up	yes	1	turquoise	-0.492791	-0.717979	0.073398	0.00257479	0.000288437
LS04808	Lsat_1_v5_gn_2_107281.1	2	185123568	185124736	GO:0000103(sulfate assimilation);GO:0005737(cytoplasm);GO:0006457(protein folding);GO:0015035(protein disulfide oxidoreductase activity);GO:0016671(oxidoreductase activity, acting on a sulfur group of donors, disulfide as acceptor);GO:0034599(cellular response to oxidative stress);GO:0045454(cell redox homeostasis);GO:0055114(oxidation-reduction process)	NA	down	no	1	turquoise	-0.300192	-0.17168	0.297043	0.540669	0.229844
LS04813	Lsat_1_v5_gn_2_106861.1	2	185913638	185915632	GO:0005737(cytoplasm);GO:0030001(metal ion transport);GO:0046914(transition metal ion binding);GO:0046916(cellular transition metal ion homeostasis)	NA	down	no	1	turquoise	-0.0463939	-0.24589	0.87486	0.377029	0.451009
LS04818	Lsat_1_v5_gn_2_106641.1	2	186180931	186183036	GO:0003674(molecular_function);GO:0005739(mitochondrion);GO:0008150(biological_process);GO:0009451(RNA modification)	NA	up	no	1	turquoise	0.00636456	-0.334412	0.982772	0.223121	0.383702
LS04828	Lsat_1_v5_gn_2_109100.1	2	186939649	186942352	GO:0005886(plasma membrane);GO:0009416(response to light stimulus);GO:0016567(protein ubiquitination)	03050(Proteasome)	up	no	1	turquoise	-0.1608	-0.0331146	0.582896	0.906736	0.629959
LS04840	Lsat_1_v5_gn_2_108740.1	2	187221862	187225266	GO:0005783(endoplasmic reticulum);GO:0005788(endoplasmic reticulum lumen);GO:0005886(plasma membrane);GO:0006457(protein folding);GO:0016032(viral process);GO:0044794(positive regulation by host of viral process)	04141(Protein processing in endoplasmic reticulum)	up	no	1	turquoise	-0.0883228	-0.515736	0.763987	0.0490877	0.0946346
LS04842	Lsat_1_v5_gn_2_109441.1	2	187753146	187754045	GO:0005737(cytoplasm);GO:0006364(rRNA processing);GO:0008168(methyltransferase activity);GO:0032259(methylation)	NA	down	no	1	turquoise	-0.111009	0.606384	0.705578	0.0165527	0.128579
LS04843	Lsat_1_v5_gn_2_109460.1	2	187770463	187771591	GO:0003676(nucleic acid binding);GO:0005634(nucleus);GO:0008270(zinc ion binding);GO:0009793(embryo development ending in seed dormancy)	NA	up	yes	1	turquoise	-0.0941457	-0.433605	0.74887	0.106375	0.157038
[truncated: 24,798 more rows]
