# Supplementary material for: QTL mapping and transcriptome analysis of seed germination under PEG-induced water stress in Lactuca spp
Source: Sci Rep. 2024 Nov 7;14:27157. doi: 10.1038/s41598-024-77972-9 (PMC11543936; doi:10.1038/s41598-024-77972-9)
Supplement: Supplementary file 5 — Supplementary Material 5 [file 41598_2024_77972_MOESM5_ESM.xlsx]

## Sheet: Supplementary Data 5
Gene ID	Gene model name	Lettuce genome resource	Chromosome	Start	End	GO	KEGG (ko) pathway	Regulation	DEG	Module label	Module color code	GS control	GS treatment	P-value GS control	P-value GS treatment	P-value GS meta	A. thaliana gene model	Bit score	E-value	A. thaliana gene description	TAIR genome resource
LS00051	Lsat_1_v5_gn_1_2520.1	https://lgr.genomecenter.ucdavis.edu/Private/GeneModelDetail.php?geneModel=Lsat_1_v5_gn_1_2520.1	1	3118229	3120935	GO:0004638(phosphoribosylaminoimidazole carboxylase activity);GO:0004639(phosphoribosylaminoimidazolesuccinocarboxamide synthase activity);GO:0006189('de novo' IMP biosynthetic process);GO:0009570(chloroplast stroma);GO:0046084(adenine biosynthetic process)	00230(Purine metabolism)	up	no	1	turquoise	-0.538162	-0.596785	0.0471226	0.0188425	0.00124684	AT3G21110.1	700	0	purin 7	https://www.arabidopsis.org/servlets/TairObject?type=locus&name=AT3G21110
LS00689	Lsat_1_v5_gn_1_28080.1	https://lgr.genomecenter.ucdavis.edu/Private/GeneModelDetail.php?geneModel=Lsat_1_v5_gn_1_28080.1	1	31589134	31592589	GO:0003676(nucleic acid binding);GO:0005622(intracellular);GO:0005634(nucleus)	NA	up	no	1	turquoise	-0.544629	-0.606838	0.0440325	0.0164501	0.000999966	AT4G34140.1	104	6e-21	D111/G-patch domain-containing protein	https://www.arabidopsis.org/servlets/TairObject?type=locus&name=AT4G34140
LS02608	Lsat_1_v5_gn_0_22980.1	https://lgr.genomecenter.ucdavis.edu/Private/GeneModelDetail.php?geneModel=Lsat_1_v5_gn_0_22980.1	1	211405398	211410723	GO:0004672(protein kinase activity);GO:0004675(transmembrane receptor protein serine/threonine kinase activity);GO:0005524(ATP binding);GO:0005576(extracellular region);GO:0005886(plasma membrane);GO:0006468(protein phosphorylation);GO:0007166(cell surface receptor signaling pathway);GO:0016021(integral component of membrane);GO:0016301(kinase activity)	NA	up	no	1	turquoise	-0.575685	-0.54869	0.0312199	0.034168	0.00147982	AT4G22130.1	643	0	STRUBBELIG-receptor family 8	https://www.arabidopsis.org/servlets/TairObject?type=locus&name=AT4G22130
LS02638	Lsat_1_v5_gn_2_241.1	https://lgr.genomecenter.ucdavis.edu/Private/GeneModelDetail.php?geneModel=Lsat_1_v5_gn_2_241.1	2	67810	78751	GO:0005524(ATP binding);GO:0006952(defense response);GO:0043531(ADP binding)	04626(Plant-pathogen interaction)	up	no	1	turquoise	-0.556797	-0.559487	0.0386238	0.0301134	0.00163143	AT1G27595.1	45.5	0.018	symplekin	https://www.arabidopsis.org/servlets/TairObject?type=locus&name=AT1G27595
LS04614	Lsat_1_v5_gn_2_101380.1	https://lgr.genomecenter.ucdavis.edu/Private/GeneModelDetail.php?geneModel=Lsat_1_v5_gn_2_101380.1	2	179462795	179464969	GO:0003723(RNA binding);GO:0005739(mitochondrion);GO:0008150(biological_process);GO:0008270(zinc ion binding)	NA	up	yes	1	turquoise	-0.604985	-0.697614	0.0218931	0.00383497	8.99e-05	AT3G25970.1	288	4e-76	Pentatricopeptide repeat (PPR) superfamily protein	https://www.arabidopsis.org/servlets/TairObject?type=locus&name=AT3G25970
LS04626	Lsat_1_v5_gn_2_101721.1	https://lgr.genomecenter.ucdavis.edu/Private/GeneModelDetail.php?geneModel=Lsat_1_v5_gn_2_101721.1	2	179741923	179746223	GO:0003674(molecular_function);GO:0005634(nucleus);GO:0008150(biological_process)	NA	up	no	1	turquoise	-0.588547	-0.550839	0.02682	0.0333303	0.00122017	AT3G11760.1	296	2e-78	structural maintenance of chromosomes flexible hinge domain protein	https://www.arabidopsis.org/servlets/TairObject?type=locus&name=AT3G11760
LS06392	Lsat_1_v5_gn_3_35101.1	https://lgr.genomecenter.ucdavis.edu/Private/GeneModelDetail.php?geneModel=Lsat_1_v5_gn_3_35101.1	3	46020657	46030689	GO:0000148(1,3-beta-D-glucan synthase complex);GO:0003843(1,3-beta-D-glucan synthase activity);GO:0005886(plasma membrane)	NA	up	yes	1	turquoise	-0.662035	-0.516169	0.00989985	0.0488649	0.000657112	AT1G06490.1	2826	0	glucan synthase-like 7	https://www.arabidopsis.org/servlets/TairObject?type=locus&name=AT1G06490
LS08334	Lsat_1_v5_gn_4_7180.1	https://lgr.genomecenter.ucdavis.edu/Private/GeneModelDetail.php?geneModel=Lsat_1_v5_gn_4_7180.1	4	11642491	11645561	GO:0005634(nucleus);GO:0005737(cytoplasm);GO:0006306(DNA methylation);GO:0006342(chromatin silencing);GO:0006351(transcription, DNA-templated);GO:0006417(regulation of translation);GO:0030422(production of siRNA involved in RNA interference);GO:0035197(siRNA binding);GO:0051607(defense response to virus)	NA	up	no	1	turquoise	-0.579479	-0.693609	0.0298699	0.00413238	0.000144525	AT2G31900.2	144	3e-33	myosin-like protein XIF	https://www.arabidopsis.org/servlets/TairObject?type=locus&name=AT2G31900
LS08961	Lsat_1_v5_gn_4_37780.1	https://lgr.genomecenter.ucdavis.edu/Private/GeneModelDetail.php?geneModel=Lsat_1_v5_gn_4_37780.1	4	55811726	55823833	GO:0004674(protein serine/threonine kinase activity);GO:0005886(plasma membrane)	NA	down	no	1	turquoise	-0.666686	-0.696728	0.00921476	0.00389926	3.1e-05	AT1G29720.1	371	5e-101	Leucine-rich repeat transmembrane protein kinase	https://www.arabidopsis.org/servlets/TairObject?type=locus&name=AT1G29720
LS10608	Lsat_1_v5_gn_4_126480.1	https://lgr.genomecenter.ucdavis.edu/Private/GeneModelDetail.php?geneModel=Lsat_1_v5_gn_4_126480.1	4	231352931	231356477	GO:0005615(extracellular space);GO:0005634(nucleus);GO:0005737(cytoplasm);GO:0009452(7-methylguanosine RNA capping);GO:0036261(7-methylguanosine cap hypermethylation);GO:0071164(RNA trimethylguanosine synthase activity)	03013(RNA transport)	up	no	1	turquoise	-0.562654	-0.535646	0.0362025	0.0395972	0.00204037	AT1G45231.2	291	2e-77	S-adenosyl-L-methionine-dependent methyltransferases superfamily protein	https://www.arabidopsis.org/servlets/TairObject?type=locus&name=AT1G45231
LS11691	Lsat_1_v5_gn_5_2460.1	https://lgr.genomecenter.ucdavis.edu/Private/GeneModelDetail.php?geneModel=Lsat_1_v5_gn_5_2460.1	5	5177634	5180764	GO:0000774(adenyl-nucleotide exchange factor activity);GO:0001405(presequence translocase-associated import motor);GO:0005507(copper ion binding);GO:0005524(ATP binding);GO:0005739(mitochondrion);GO:0005759(mitochondrial matrix);GO:0006457(protein folding);GO:0009411(response to UV);GO:0009507(chloroplast);GO:0030150(protein import into mitochondrial matrix);GO:0042803(protein homodimerization ac…	NA	up	yes	1	turquoise	-0.754636	-0.585626	0.00181287	0.0218012	3.79e-05	AT4G26780.1	351	2e-95	Co-chaperone GrpE family protein	https://www.arabidopsis.org/servlets/TairObject?type=locus&name=AT4G26780
LS12607	Lsat_1_v5_gn_5_53081.1	https://lgr.genomecenter.ucdavis.edu/Private/GeneModelDetail.php?geneModel=Lsat_1_v5_gn_5_53081.1	5	122156535	122161653	GO:0005829(cytosol);GO:0006355(regulation of transcription, DNA-templated);GO:0008469(histone-arginine N-methyltransferase activity);GO:0035242(protein-arginine omega-N asymmetric methyltransferase activity)	NA	up	no	1	turquoise	-0.610821	-0.523726	0.0203193	0.0450974	0.00127238	AT3G06930.2	901	0	protein arginine methyltransferase 4B	https://www.arabidopsis.org/servlets/TairObject?type=locus&name=AT3G06930
LS13778	Lsat_1_v5_gn_5_123200.1	https://lgr.genomecenter.ucdavis.edu/Private/GeneModelDetail.php?geneModel=Lsat_1_v5_gn_5_123200.1	5	247205259	247215953	GO:0003924(GTPase activity);GO:0005622(intracellular);GO:0006412(translation)	NA	up	no	1	turquoise	-0.583276	-0.554528	0.0285631	0.031928	0.00124659	AT1G17220.1	103	8e-21	Translation initiation factor 2	https://www.arabidopsis.org/servlets/TairObject?type=locus&name=AT1G17220
LS20346	Lsat_1_v5_gn_8_15220.1	https://lgr.genomecenter.ucdavis.edu/Private/GeneModelDetail.php?geneModel=Lsat_1_v5_gn_8_15220.1	8	19873207	19875331	GO:0003700(DNA binding transcription factor activity);GO:0005634(nucleus);GO:0006355(regulation of transcription, DNA-templated);GO:0043565(sequence-specific DNA binding)	04075(Plant hormone signal transduction)	up	no	1	turquoise	-0.554981	-0.527559	0.0393984	0.0432705	0.00245998	AT2G37650.1	140	1e-31	GRAS family transcription factor	https://www.arabidopsis.org/servlets/TairObject?type=locus&name=AT2G37650
LS21219	Lsat_1_v5_gn_8_54500.1	https://lgr.genomecenter.ucdavis.edu/Private/GeneModelDetail.php?geneModel=Lsat_1_v5_gn_8_54500.1	8	76182394	76189800	GO:0003677(DNA binding);GO:0003700(DNA binding transcription factor activity);GO:0005515(protein binding);GO:0005634(nucleus);GO:0006355(regulation of transcription, DNA-templated);GO:0009908(flower development);GO:0009911(positive regulation of flower development);GO:0010228(vegetative to reproductive phase transition of meristem);GO:0030154(cell differentiation)	NA	up	no	1	turquoise	-0.537918	-0.561811	0.0472421	0.0292903	0.00198253	AT4G02560.1	241	6e-62	Homeodomain-like superfamily protein	https://www.arabidopsis.org/servlets/TairObject?type=locus&name=AT4G02560
LS21556	Lsat_1_v5_gn_8_70500.1	https://lgr.genomecenter.ucdavis.edu/Private/GeneModelDetail.php?geneModel=Lsat_1_v5_gn_8_70500.1	8	104093906	104104419	GO:0003723(RNA binding);GO:0004525(ribonuclease III activity);GO:0005634(nucleus);GO:0005737(cytoplasm);GO:0016442(RISC complex);GO:0030422(production of siRNA involved in RNA interference)	NA	up	no	1	turquoise	-0.549186	-0.627885	0.0419457	0.012202	0.000690837	AT3G43920.2	147	2e-33	dicer-like 3	https://www.arabidopsis.org/servlets/TairObject?type=locus&name=AT3G43920
LS24072	Lsat_1_v5_gn_9_32460.1	https://lgr.genomecenter.ucdavis.edu/Private/GeneModelDetail.php?geneModel=Lsat_1_v5_gn_9_32460.1	9	34719784	34720433	NA	NA	down	no	1	turquoise	-0.58087	-0.551176	0.0293862	0.0332001	0.0013423	AT4G16340.1	41	0.016	guanyl-nucleotide exchange factors	https://www.arabidopsis.org/servlets/TairObject?type=locus&name=AT4G16340
LS22777	Lsat_1_v5_gn_8_136320.1	https://lgr.genomecenter.ucdavis.edu/Private/GeneModelDetail.php?geneModel=Lsat_1_v5_gn_8_136320.1	8	217213807	217215698	GO:0008922(long-chain fatty acid [acyl-carrier-protein] ligase activity);GO:0009507(chloroplast);GO:0009536(plastid);GO:0009941(chloroplast envelope);GO:0030497(fatty acid elongation)	00061(Fatty acid biosynthesis);00071(Fatty acid degradation);04146(Peroxisome)	down	no	2	blue	-0.603278	-0.581426	0.0223702	0.0230022	0.000661932	AT5G18230.4	91.5	1e-17	transcription regulator NOT2/NOT3/NOT5 family protein	https://www.arabidopsis.org/servlets/TairObject?type=locus&name=AT5G18230
LS23172	Lsat_1_v5_gn_8_162621.1	https://lgr.genomecenter.ucdavis.edu/Private/GeneModelDetail.php?geneModel=Lsat_1_v5_gn_8_162621.1	8	292142551	292142787	GO:0000372(Group I intron splicing);GO:0000373(Group II intron splicing);GO:0003723(RNA binding);GO:0006397(mRNA processing);GO:0009507(chloroplast);GO:0009532(plastid stroma);GO:0009570(chloroplast stroma)	NA	up	yes	2	blue	-0.605542	-0.737256	0.0217389	0.00171083	3.67e-05	AT3G01370.1	44.6	0.0007	CRM family member 2	https://www.arabidopsis.org/servlets/TairObject?type=locus&name=AT3G01370
LS01020	Lsat_1_v5_gn_1_39361.1	https://lgr.genomecenter.ucdavis.edu/Private/GeneModelDetail.php?geneModel=Lsat_1_v5_gn_1_39361.1	1	45404358	45406703	GO:0003723(RNA binding);GO:0003735(structural constituent of ribosome);GO:0006412(translation);GO:0022625(cytosolic large ribosomal subunit);GO:0042254(ribosome biogenesis)	NA	up	yes	3	brown	-0.53509	-0.594927	0.0486446	0.0193124	0.00132721	AT3G20260.1	318	1e-85	DUF1666 family protein (DUF1666)	https://www.arabidopsis.org/servlets/TairObject?type=locus&name=AT3G20260
LS20107	Lsat_1_v5_gn_8_6081.1	https://lgr.genomecenter.ucdavis.edu/Private/GeneModelDetail.php?geneModel=Lsat_1_v5_gn_8_6081.1	8	7661591	7662835	GO:0003677(DNA binding);GO:0003700(DNA binding transcription factor activity);GO:0005634(nucleus);GO:0006351(transcription, DNA-templated);GO:0006355(regulation of transcription, DNA-templated);GO:0010374(stomatal complex development);GO:0046983(protein dimerization activity)	04016(MAPK signaling pathway - plant)	up	yes	4	yellow	-0.613273	-0.792974	0.0196843	0.00042066	6.76e-06	AT5G53210.1	183	5e-45	basic helix-loop-helix (bHLH) DNA-binding superfamily protein	https://www.arabidopsis.org/servlets/TairObject?type=locus&name=AT5G53210
LS22597	Lsat_1_v5_gn_8_124080.1	https://lgr.genomecenter.ucdavis.edu/Private/GeneModelDetail.php?geneModel=Lsat_1_v5_gn_8_124080.1	8	191456135	191459205	GO:0005524(ATP binding);GO:0006952(defense response);GO:0043531(ADP binding)	04626(Plant-pathogen interaction)	up	no	4	yellow	-0.554883	-0.52771	0.0394403	0.0431995	0.00245843	AT1G27170.1	48.2	0.0007	valyl-tRNA synthetase / valine--tRNA ligase-related	https://www.arabidopsis.org/servlets/TairObject?type=locus&name=AT1G27170
LS25180	Lsat_1_v5_gn_9_85740.1	https://lgr.genomecenter.ucdavis.edu/Private/GeneModelDetail.php?geneModel=Lsat_1_v5_gn_9_85740.1	9	131843589	131850716	GO:0005576(extracellular region);GO:0052689(carboxylic ester hydrolase activity)	NA	up	no	4	yellow	-0.624115	-0.536409	0.0170544	0.0392626	0.000900987	AT3G05910.1	179	2e-44	Pectinacetylesterase family protein	https://www.arabidopsis.org/servlets/TairObject?type=locus&name=AT3G05910
LS06419	Lsat_1_v5_gn_3_36661.1	https://lgr.genomecenter.ucdavis.edu/Private/GeneModelDetail.php?geneModel=Lsat_1_v5_gn_3_36661.1	3	46841258	46842031	GO:0000976(transcription regulatory region sequence-specific DNA binding);GO:0000977(RNA polymerase II regulatory region sequence-specific DNA binding);GO:0000987(proximal promoter sequence-specific DNA binding);GO:0003677(DNA binding);GO:0003700(DNA binding transcription factor activity);GO:0005515(protein binding);GO:0005634(nucleus);GO:0006351(transcription, DNA-templated);GO:0043078(polar nuc…	NA	down	no	9	magenta	-0.668672	-0.627044	0.00893378	0.0123534	0.000114411	AT5G48670.1	171	2e-41	AGAMOUS-like 80	https://www.arabidopsis.org/servlets/TairObject?type=locus&name=AT5G48670
LS06953	Lsat_1_v5_gn_3_60700.1	https://lgr.genomecenter.ucdavis.edu/Private/GeneModelDetail.php?geneModel=Lsat_1_v5_gn_3_60700.1	3	78701606	78703785	GO:0004674(protein serine/threonine kinase activity);GO:0005515(protein binding);GO:0005524(ATP binding);GO:0005634(nucleus);GO:0005886(plasma membrane);GO:0006468(protein phosphorylation);GO:0009506(plasmodesma);GO:0009755(hormone-mediated signaling pathway);GO:0010183(pollen tube guidance);GO:0016020(membrane);GO:0016021(integral component of membrane);GO:0016301(kinase activity);GO:0090406(pol…	NA	up	no	12	tan	-0.651126	-0.560892	0.0116603	0.0296137	0.000430573	AT1G35710.1	88.7	6e-16	Protein kinase family protein with leucine-rich repeat domain	https://www.arabidopsis.org/servlets/TairObject?type=locus&name=AT1G35710
LS07189	Lsat_1_v5_gn_3_75020.1	https://lgr.genomecenter.ucdavis.edu/Private/GeneModelDetail.php?geneModel=Lsat_1_v5_gn_3_75020.1	3	102288883	102291130	GO:0003735(structural constituent of ribosome);GO:0006412(translation)	NA	up	no	12	tan	-0.59661	-0.664296	0.0243096	0.00690956	0.000194765	AT5G66380.1	386	7e-106	folate transporter 1	https://www.arabidopsis.org/servlets/TairObject?type=locus&name=AT5G66380
LS04414	Lsat_1_v5_gn_2_93700.1	https://lgr.genomecenter.ucdavis.edu/Private/GeneModelDetail.php?geneModel=Lsat_1_v5_gn_2_93700.1	2	170896973	170899925	GO:0004843(thiol-dependent ubiquitin-specific protease activity);GO:0005515(protein binding);GO:0005634(nucleus);GO:0005737(cytoplasm);GO:0005829(cytosol);GO:0006511(ubiquitin-dependent protein catabolic process);GO:0009867(jasmonic acid mediated signaling pathway);GO:0016579(protein deubiquitination);GO:0036459(thiol-dependent ubiquitinyl hydrolase activity)	NA	up	no	17	grey60	-0.573652	-0.623884	0.0319616	0.0129354	0.000532315	AT5G06600.1	276	2e-72	ubiquitin-specific protease 12	https://www.arabidopsis.org/servlets/TairObject?type=locus&name=AT5G06600
LS17822	Lsat_1_v5_gn_7_10680.1	https://lgr.genomecenter.ucdavis.edu/Private/GeneModelDetail.php?geneModel=Lsat_1_v5_gn_7_10680.1	7	13447279	13450996	GO:0003689(DNA clamp loader activity);GO:0005663(DNA replication factor C complex);GO:0006261(DNA-dependent DNA replication)	03030(DNA replication);03420(Nucleotide excision repair);03430(Mismatch repair)	up	no	17	grey60	-0.559665	-0.532409	0.037424	0.0410385	0.00219821	ATCG00170.1	36.5	2.6	RNA polymerase beta' subunit-2	https://www.arabidopsis.org/servlets/TairObject?type=locus&name=ATCG00170
LS20239	Lsat_1_v5_gn_8_10841.1	https://lgr.genomecenter.ucdavis.edu/Private/GeneModelDetail.php?geneModel=Lsat_1_v5_gn_8_10841.1	8	14707989	14711574	GO:0003674(molecular_function);GO:0005576(extracellular region);GO:0008150(biological_process)	NA	up	yes	17	grey60	-0.537712	-0.627259	0.0473433	0.0123146	0.000806167	AT2G21340.1	45.5	0.008	MATE efflux family protein	https://www.arabidopsis.org/servlets/TairObject?type=locus&name=AT2G21340
LS21606	Lsat_1_v5_gn_8_73220.1	https://lgr.genomecenter.ucdavis.edu/Private/GeneModelDetail.php?geneModel=Lsat_1_v5_gn_8_73220.1	8	107012832	107014771	GO:0005385(zinc ion transmembrane transporter activity);GO:0016020(membrane);GO:0071577(zinc II ion transmembrane transport)	NA	down	yes	24	darkgrey	0.536131	0.653889	0.0481249	0.00818862	0.000539352	AT5G59520.1	207	4e-52	ZRT/IRT-like protein 2	https://www.arabidopsis.org/servlets/TairObject?type=locus&name=AT5G59520
