# Supplementary material for: QTL mapping and transcriptome analysis of seed germination under PEG-induced water stress in Lactuca spp
Source: Sci Rep. 2024 Nov 7;14:27157. doi: 10.1038/s41598-024-77972-9 (PMC11543936; doi:10.1038/s41598-024-77972-9)
Supplement: Supplementary file 6 — Supplementary Material 6 [file 41598_2024_77972_MOESM6_ESM.xlsx]

## Sheet: Supplementary Data 6
Gene ID	Gene model name	Lettuce genome resource	Chromosome	Start	End	GO	KEGG (ko) pathway	Regulation	DEG	Water	Module label	Module color code	Node degree	Number of undirected edges	Betweenness centrality	Neighborhood connectivity	A.thaliana gene model	Bit score	E-value	A. thaliana gene description	TAIR genome resource
LS00392	Lsat_1_v5_gn_1_15700.1	https://lgr.genomecenter.ucdavis.edu/Private/GeneModelDetail.php?geneModel=Lsat_1_v5_gn_1_15700.1	1	18008608	18010584	GO:0003700(DNA binding transcription factor activity);GO:0005515(protein binding);GO:0005634(nucleus);GO:0006351(transcription, DNA-templated);GO:0006355(regulation of transcription, DNA-templated);GO:0046982(protein heterodimerization activity)	NA	up	no	Control	1	turquoise	2640	2640	0.00746405	600.951	AT5G08190.1	378	6e-104	nuclear factor Y	https://www.arabidopsis.org/servlets/TairObject?type=locus&name=AT5G08190
LS05508	Lsat_1_v5_gn_2_135240.1	https://lgr.genomecenter.ucdavis.edu/Private/GeneModelDetail.php?geneModel=Lsat_1_v5_gn_2_135240.1	2	214939902	214942437	GO:0003676(nucleic acid binding);GO:0005622(intracellular);GO:0005634(nucleus);GO:0008408(3'-5' exonuclease activity);GO:0090305(nucleic acid phosphodiester bond hydrolysis)	NA	up	no	Control	1	turquoise	2640	2640	0.00746405	600.951	AT5G24340.2	305	3e-81	3-5 exonuclease domain-containing protein	https://www.arabidopsis.org/servlets/TairObject?type=locus&name=AT5G24340
LS11819	Lsat_1_v5_gn_5_8060.1	https://lgr.genomecenter.ucdavis.edu/Private/GeneModelDetail.php?geneModel=Lsat_1_v5_gn_5_8060.1	5	17712311	17715105	GO:0003690(double-stranded DNA binding);GO:0003727(single-stranded RNA binding);GO:0005739(mitochondrion);GO:0006353(DNA-templated transcription, termination);GO:0006355(regulation of transcription, DNA-templated);GO:0008380(RNA splicing);GO:0009507(chloroplast);GO:0009651(response to salt stress);GO:0009658(chloroplast organization);GO:0019843(rRNA binding);GO:0032502(developmental process);GO:0…	NA	up	no	Control	1	turquoise	2640	2640	0.00746405	600.951	AT5G55580.1	556	3e-157	Mitochondrial transcription termination factor family protein	https://www.arabidopsis.org/servlets/TairObject?type=locus&name=AT5G55580
LS21911	Lsat_1_v5_gn_8_86180.1	https://lgr.genomecenter.ucdavis.edu/Private/GeneModelDetail.php?geneModel=Lsat_1_v5_gn_8_86180.1	8	124957874	124963748	GO:0003674(molecular_function);GO:0005634(nucleus)	NA	up	yes	Control	1	turquoise	2640	2640	0.00746405	600.951	AT2G19390.1	142	6e-32	serine/arginine repetitive matrix protein	https://www.arabidopsis.org/servlets/TairObject?type=locus&name=AT2G19390
LS23956	Lsat_1_v5_gn_9_27640.1	https://lgr.genomecenter.ucdavis.edu/Private/GeneModelDetail.php?geneModel=Lsat_1_v5_gn_9_27640.1	9	31594162	31596312	GO:0005737(cytoplasm);GO:0006457(protein folding)	NA	up	no	Control	1	turquoise	2640	2640	0.00746405	600.951	AT5G06910.1	412	5e-114	J-domain protein 6	https://www.arabidopsis.org/servlets/TairObject?type=locus&name=AT5G06910
LS10074	Lsat_1_v5_gn_4_95740.1	https://lgr.genomecenter.ucdavis.edu/Private/GeneModelDetail.php?geneModel=Lsat_1_v5_gn_4_95740.1	4	159104308	159107892	GO:0000159(protein phosphatase type 2A complex);GO:0000166(nucleotide binding);GO:0000278(mitotic cell cycle);GO:0004722(protein serine/threonine phosphatase activity);GO:0005515(protein binding);GO:0005737(cytoplasm);GO:0005829(cytosol);GO:0006470(protein dephosphorylation);GO:0019888(protein phosphatase regulator activity);GO:0032502(developmental process);GO:0050790(regulation of catalytic act…	03015(mRNA surveillance pathway)	up	no	Control	1	turquoise	2569	2569	0.0103429	641.056	AT1G17720.1	1170	0	Protein phosphatase 2A	https://www.arabidopsis.org/servlets/TairObject?type=locus&name=AT1G17720
LS03233	Lsat_1_v5_gn_2_38000.1	https://lgr.genomecenter.ucdavis.edu/Private/GeneModelDetail.php?geneModel=Lsat_1_v5_gn_2_38000.1	2	85408797	85416761	GO:0004674(protein serine/threonine kinase activity);GO:0005886(plasma membrane)	NA	up	no	Control	1	turquoise	2526	2526	0.0056591	649.201	AT1G70520.1	89.7	2e-16	cysteine-rich RLK (RECEPTOR-like protein kinase) 2	https://www.arabidopsis.org/servlets/TairObject?type=locus&name=AT1G70520
LS06455	Lsat_1_v5_gn_3_37921.1	https://lgr.genomecenter.ucdavis.edu/Private/GeneModelDetail.php?geneModel=Lsat_1_v5_gn_3_37921.1	3	48063412	48065671	GO:0003674(molecular_function);GO:0005634(nucleus);GO:0008150(biological_process)	NA	up	yes	Control	1	turquoise	2526	2526	0.0056591	649.201	AT5G17160.1	122	2e-26	aspartic/glutamic acid-rich protein	https://www.arabidopsis.org/servlets/TairObject?type=locus&name=AT5G17160
LS13951	Lsat_1_v5_gn_5_133361.1	https://lgr.genomecenter.ucdavis.edu/Private/GeneModelDetail.php?geneModel=Lsat_1_v5_gn_5_133361.1	5	258081647	258090746	GO:0005886(plasma membrane);GO:0016021(integral component of membrane);GO:0042626(ATPase activity, coupled to transmembrane movement of substances)	02010(ABC transporters)	up	no	Control	1	turquoise	2526	2526	0.0056591	649.201	AT1G15520.1	879	0	pleiotropic drug resistance 12	https://www.arabidopsis.org/servlets/TairObject?type=locus&name=AT1G15520
LS18390	Lsat_1_v5_gn_7_34440.1	https://lgr.genomecenter.ucdavis.edu/Private/GeneModelDetail.php?geneModel=Lsat_1_v5_gn_7_34440.1	7	47512715	47518540	GO:0004373(glycogen (starch) synthase activity);GO:0005515(protein binding);GO:0005982(starch metabolic process);GO:0009011(starch synthase activity);GO:0009501(amyloplast);GO:0009507(chloroplast);GO:0016757(transferase activity, transferring glycosyl groups);GO:0019252(starch biosynthetic process);GO:0033201(alpha-1,4-glucan synthase activity)	00500(Starch and sucrose metabolism)	up	yes	Control	1	turquoise	2526	2526	0.0056591	649.201	AT4G18240.1	1299	0	starch synthase 4	https://www.arabidopsis.org/servlets/TairObject?type=locus&name=AT4G18240
LS19144	Lsat_1_v5_gn_7_77321.1	https://lgr.genomecenter.ucdavis.edu/Private/GeneModelDetail.php?geneModel=Lsat_1_v5_gn_7_77321.1	7	127045525	127050886	GO:0004348(glucosylceramidase activity);GO:0004553(hydrolase activity, hydrolyzing O-glycosyl compounds);GO:0005794(Golgi apparatus);GO:0005886(plasma membrane);GO:0006680(glucosylceramide catabolic process);GO:0016020(membrane)	00600(Sphingolipid metabolism);00511(Other glycan degradation)	up	no	Control	1	turquoise	2526	2526	0.0056591	649.201	AT5G49900.1	1148	0	Beta-glucosidase	https://www.arabidopsis.org/servlets/TairObject?type=locus&name=AT5G49900
LS25078	Lsat_1_v5_gn_9_79920.1	https://lgr.genomecenter.ucdavis.edu/Private/GeneModelDetail.php?geneModel=Lsat_1_v5_gn_9_79920.1	9	114067339	114077149	GO:0003743(translation initiation factor activity);GO:0005515(protein binding);GO:0005737(cytoplasm);GO:0006351(transcription, DNA-templated);GO:0006355(regulation of transcription, DNA-templated);GO:0006417(regulation of translation);GO:0007275(multicellular organism development);GO:0010586(miRNA metabolic process);GO:0031047(gene silencing by RNA);GO:0035019(somatic stem cell population mainten…	NA	up	yes	Control	1	turquoise	2526	2526	0.0056591	649.201	AT5G43810.1	1869	0	Stabilizer of iron transporter SufD / Polynucleotidyl transferase	https://www.arabidopsis.org/servlets/TairObject?type=locus&name=AT5G43810
LS04702	Lsat_1_v5_gn_2_104801.1	https://lgr.genomecenter.ucdavis.edu/Private/GeneModelDetail.php?geneModel=Lsat_1_v5_gn_2_104801.1	2	182415870	182420691	GO:0005886(plasma membrane);GO:0016021(integral component of membrane);GO:0042626(ATPase activity, coupled to transmembrane movement of substances)	02010(ABC transporters)	up	no	Control	1	turquoise	2502	2502	0.00537362	609.263	AT1G66950.1	1362	0	pleiotropic drug resistance 11	https://www.arabidopsis.org/servlets/TairObject?type=locus&name=AT1G66950
LS07173	Lsat_1_v5_gn_3_73920.1	https://lgr.genomecenter.ucdavis.edu/Private/GeneModelDetail.php?geneModel=Lsat_1_v5_gn_3_73920.1	3	100070936	100073922	GO:0003677(DNA binding);GO:0003700(DNA binding transcription factor activity);GO:0005515(protein binding);GO:0005634(nucleus);GO:0006351(transcription, DNA-templated);GO:0006355(regulation of transcription, DNA-templated);GO:0007275(multicellular organism development);GO:0010200(response to chitin);GO:0043565(sequence-specific DNA binding);GO:0044212(transcription regulatory region DNA binding);G…	03013(RNA transport);03015(mRNA surveillance pathway);03018(RNA degradation)	up	no	Control	1	turquoise	2502	2502	0.00537362	609.263	AT4G36160.2	374	2e-102	NAC domain containing protein 76	https://www.arabidopsis.org/servlets/TairObject?type=locus&name=AT4G36160
LS13982	Lsat_1_v5_gn_5_130640.1	https://lgr.genomecenter.ucdavis.edu/Private/GeneModelDetail.php?geneModel=Lsat_1_v5_gn_5_130640.1	5	260602423	260602722	GO:0003674(molecular_function);GO:0005737(cytoplasm);GO:0008150(biological_process)	00630(Glyoxylate and dicarboxylate metabolism);00260(Glycine, serine and threonine metabolism)	down	no	Control	1	turquoise	2502	2502	0.00537362	609.263	AT1G79870.1	49.1	7e-05	D-isomer specific 2-hydroxyacid dehydrogenase family protein	https://www.arabidopsis.org/servlets/TairObject?type=locus&name=AT1G79870
LS15919	Lsat_1_v5_gn_6_32460.1	https://lgr.genomecenter.ucdavis.edu/Private/GeneModelDetail.php?geneModel=Lsat_1_v5_gn_6_32460.1	6	43983917	43986019	GO:0006904(vesicle docking involved in exocytosis);GO:0009306(protein secretion)	04144(Endocytosis)	up	no	Control	1	turquoise	2502	2502	0.00537362	609.263	AT5G59840.1	602	4e-171	Ras-related small GTP-binding family protein	https://www.arabidopsis.org/servlets/TairObject?type=locus&name=AT5G59840
LS21556	Lsat_1_v5_gn_8_70500.1	https://lgr.genomecenter.ucdavis.edu/Private/GeneModelDetail.php?geneModel=Lsat_1_v5_gn_8_70500.1	8	104093906	104104419	GO:0003723(RNA binding);GO:0004525(ribonuclease III activity);GO:0005634(nucleus);GO:0005737(cytoplasm);GO:0016442(RISC complex);GO:0030422(production of siRNA involved in RNA interference)	NA	up	no	Control	1	turquoise	2502	2502	0.00537362	609.263	AT3G43920.2	147	2e-33	dicer-like 3	https://www.arabidopsis.org/servlets/TairObject?type=locus&name=AT3G43920
LS05030	Lsat_1_v5_gn_2_117520.1	https://lgr.genomecenter.ucdavis.edu/Private/GeneModelDetail.php?geneModel=Lsat_1_v5_gn_2_117520.1	2	195360557	195363311	GO:0004672(protein kinase activity);GO:0004674(protein serine/threonine kinase activity);GO:0005524(ATP binding);GO:0005576(extracellular region);GO:0005886(plasma membrane);GO:0009506(plasmodesma);GO:0009741(response to brassinosteroid);GO:0009742(brassinosteroid mediated signaling pathway);GO:0009791(post-embryonic development);GO:0009826(unidimensional cell growth);GO:0016021(integral componen…	NA	up	no	Control	1	turquoise	2405	2405	0.00456302	659.192	AT3G46290.1	433	2e-119	hercules receptor kinase 1	https://www.arabidopsis.org/servlets/TairObject?type=locus&name=AT3G46290
LS09965	Lsat_1_v5_gn_4_89581.1	https://lgr.genomecenter.ucdavis.edu/Private/GeneModelDetail.php?geneModel=Lsat_1_v5_gn_4_89581.1	4	146535222	146538353	GO:0008540(proteasome regulatory particle, base subcomplex);GO:0017025(TBP-class protein binding);GO:0030433(ubiquitin-dependent ERAD pathway);GO:0031595(nuclear proteasome complex);GO:0031597(cytosolic proteasome complex);GO:0036402(proteasome-activating ATPase activity);GO:0045899(positive regulation of RNA polymerase II transcriptional preinitiation complex assembly)	03050(Proteasome)	up	no	Control	1	turquoise	2405	2405	0.00456302	659.192	AT1G53750.1	1202	0	regulatory particle triple-A 1A	https://www.arabidopsis.org/servlets/TairObject?type=locus&name=AT1G53750
LS09462	Lsat_1_v5_gn_4_65080.1	https://lgr.genomecenter.ucdavis.edu/Private/GeneModelDetail.php?geneModel=Lsat_1_v5_gn_4_65080.1	4	99723987	99724973	GO:0003674(molecular_function);GO:0005634(nucleus);GO:0008150(biological_process)	NA	down	no	Control	1	turquoise	2399	2399	0.00316153	655.102	AT2G42760.1	86	7e-16	DUF1685 family protein	https://www.arabidopsis.org/servlets/TairObject?type=locus&name=AT2G42760
LS02344	Lsat_1_v5_gn_1_110140.1	https://lgr.genomecenter.ucdavis.edu/Private/GeneModelDetail.php?geneModel=Lsat_1_v5_gn_1_110140.1	1	162811137	162822462	GO:0000325(plant-type vacuole);GO:0005524(ATP binding);GO:0005737(cytoplasm);GO:0005774(vacuolar membrane);GO:0008559(xenobiotic transmembrane transporting ATPase activity);GO:0016021(integral component of membrane);GO:0042626(ATPase activity, coupled to transmembrane movement of substances);GO:0055085(transmembrane transport)	02010(ABC transporters)	up	no	Control	4	yellow	2181	2181	0.0146505	581.594	AT1G30410.1	1791	0	multidrug resistance-associated protein 13	https://www.arabidopsis.org/servlets/TairObject?type=locus&name=AT1G30410
LS22545	Lsat_1_v5_gn_8_120341.1	https://lgr.genomecenter.ucdavis.edu/Private/GeneModelDetail.php?geneModel=Lsat_1_v5_gn_8_120341.1	8	186572558	186576043	GO:0004449(isocitrate dehydrogenase (NAD+) activity);GO:0005739(mitochondrion);GO:0006099(tricarboxylic acid cycle);GO:0006102(isocitrate metabolic process);GO:0008270(zinc ion binding)	00020(Citrate cycle (TCA cycle))	up	no	Control	4	yellow	2181	2181	0.0146505	581.594	AT4G35260.1	913	0	isocitrate dehydrogenase 1	https://www.arabidopsis.org/servlets/TairObject?type=locus&name=AT4G35260
LS05551	Lsat_1_v5_gn_3_1661.1	https://lgr.genomecenter.ucdavis.edu/Private/GeneModelDetail.php?geneModel=Lsat_1_v5_gn_3_1661.1	3	1383502	1390962	GO:0051213(dioxygenase activity)	NA	down	no	Control	4	yellow	2056	2056	0.00917649	611.872	AT4G16765.1	156	7e-37	2-oxoglutarate (2OG) and Fe(II)-dependent oxygenase superfamily protein	https://www.arabidopsis.org/servlets/TairObject?type=locus&name=AT4G16765
LS12295	Lsat_1_v5_gn_5_33420.1	https://lgr.genomecenter.ucdavis.edu/Private/GeneModelDetail.php?geneModel=Lsat_1_v5_gn_5_33420.1	5	71077878	71082314	GO:0005622(intracellular);GO:0005795(Golgi stack);GO:0006886(intracellular protein transport);GO:0006891(intra-Golgi vesicle-mediated transport);GO:0016020(membrane)	NA	up	no	Control	4	yellow	2056	2056	0.00886708	610.916	AT4G32760.2	521	3e-146	ENTH/VHS/GAT family protein	https://www.arabidopsis.org/servlets/TairObject?type=locus&name=AT4G32760
LS20644	Lsat_1_v5_gn_8_27461.1	https://lgr.genomecenter.ucdavis.edu/Private/GeneModelDetail.php?geneModel=Lsat_1_v5_gn_8_27461.1	8	34410526	34412022	GO:0030247(polysaccharide binding);GO:0042973(glucan endo-1,3-beta-D-glucosidase activity);GO:0046658(anchored component of plasma membrane)	00500(Starch and sucrose metabolism)	down	no	Control	4	yellow	2056	2056	0.00917649	611.872	AT5G24318.1	92.4	4e-17	O-Glycosyl hydrolases family 17 protein	https://www.arabidopsis.org/servlets/TairObject?type=locus&name=AT5G24318
LS12348	Lsat_1_v5_gn_5_36281.1	https://lgr.genomecenter.ucdavis.edu/Private/GeneModelDetail.php?geneModel=Lsat_1_v5_gn_5_36281.1	5	78855423	78856962	GO:0005634(nucleus);GO:0009625(response to insect);GO:0030246(carbohydrate binding);GO:0043394(proteoglycan binding)	NA	down	no	Control	4	yellow	2038	2038	0.00620102	616.761	AT4G19840.1	93.3	5e-18	phloem protein 2-A1	https://www.arabidopsis.org/servlets/TairObject?type=locus&name=AT4G19840
LS14589	Lsat_1_v5_gn_5_162541.1	https://lgr.genomecenter.ucdavis.edu/Private/GeneModelDetail.php?geneModel=Lsat_1_v5_gn_5_162541.1	5	301289258	301294188	GO:0003824(catalytic activity);GO:0004553(hydrolase activity, hydrolyzing O-glycosyl compounds);GO:0005737(cytoplasm);GO:0006979(response to oxidative stress);GO:0009506(plasmodesma);GO:0034484(raffinose catabolic process);GO:0047274(galactinol-sucrose galactosyltransferase activity);GO:0052692(raffinose alpha-galactosidase activity);GO:0080167(response to karrikin)	00052(Galactose metabolism)	down	no	Control	4	yellow	2038	2038	0.00620102	616.761	AT3G57520.1	1214	0	seed imbibition 2	https://www.arabidopsis.org/servlets/TairObject?type=locus&name=AT3G57520
LS20289	Lsat_1_v5_gn_8_12781.1	https://lgr.genomecenter.ucdavis.edu/Private/GeneModelDetail.php?geneModel=Lsat_1_v5_gn_8_12781.1	8	16285946	16286754	GO:0005634(nucleus);GO:0008150(biological_process)	NA	down	no	Control	4	yellow	2020	2020	0.00522713	622.908	AT3G11090.1	173	4e-42	LOB domain-containing protein 21	https://www.arabidopsis.org/servlets/TairObject?type=locus&name=AT3G11090
LS02605	Lsat_1_v5_gn_1_129701.1	https://lgr.genomecenter.ucdavis.edu/Private/GeneModelDetail.php?geneModel=Lsat_1_v5_gn_1_129701.1	1	210976746	210979548	GO:0005739(mitochondrion);GO:0005749(mitochondrial respiratory chain complex II, succinate dehydrogenase complex (ubiquinone));GO:0006099(tricarboxylic acid cycle);GO:0008177(succinate dehydrogenase (ubiquinone) activity);GO:0016020(membrane);GO:0016021(integral component of membrane);GO:0045273(respiratory chain complex II);GO:0046872(metal ion binding)	NA	down	no	Control	4	yellow	2019	2019	0.007522	619.327	AT2G07687.1	91.5	1e-17	Cytochrome c oxidase	https://www.arabidopsis.org/servlets/TairObject?type=locus&name=AT2G07687
LS04860	Lsat_1_v5_gn_2_109900.1	https://lgr.genomecenter.ucdavis.edu/Private/GeneModelDetail.php?geneModel=Lsat_1_v5_gn_2_109900.1	2	188194728	188198621	GO:0005739(mitochondrion);GO:0008150(biological_process);GO:0009507(chloroplast)	NA	up	no	Control	4	yellow	2019	2019	0.007522	619.327	AT5G02830.1	371	4e-101	Tetratricopeptide repeat (TPR)-like superfamily protein	https://www.arabidopsis.org/servlets/TairObject?type=locus&name=AT5G02830
LS05685	Lsat_1_v5_gn_3_7441.1	https://lgr.genomecenter.ucdavis.edu/Private/GeneModelDetail.php?geneModel=Lsat_1_v5_gn_3_7441.1	3	9753680	9761236	GO:0003723(RNA binding);GO:0004386(helicase activity);GO:0005515(protein binding);GO:0005524(ATP binding);GO:0005634(nucleus);GO:0005681(spliceosomal complex);GO:0005730(nucleolus);GO:0005829(cytosol);GO:0006397(mRNA processing);GO:0008026(ATP-dependent helicase activity);GO:0008380(RNA splicing);GO:0009793(embryo development ending in seed dormancy);GO:0010228(vegetative to reproductive phase tr…	03040(Spliceosome)	up	yes	Control	4	yellow	2019	2019	0.007522	619.327	AT1G20960.1	3859	0	U5 small nuclear ribonucleoprotein helicase	https://www.arabidopsis.org/servlets/TairObject?type=locus&name=AT1G20960
LS14056	Lsat_1_v5_gn_5_136321.1	https://lgr.genomecenter.ucdavis.edu/Private/GeneModelDetail.php?geneModel=Lsat_1_v5_gn_5_136321.1	5	264885471	264888070	GO:0016020(membrane);GO:0016709(oxidoreductase activity, acting on paired donors, with incorporation or reduction of molecular oxygen, NAD(P)H as one donor, and incorporation of one atom of oxygen);GO:0044550(secondary metabolite biosynthetic process)	00905(Brassinosteroid biosynthesis)	up	no	Control	4	yellow	2019	2019	0.007522	619.327	AT1G13080.1	72.5	4e-11	cytochrome P450	https://www.arabidopsis.org/servlets/TairObject?type=locus&name=AT1G13080
LS24471	Lsat_1_v5_gn_9_49380.1	https://lgr.genomecenter.ucdavis.edu/Private/GeneModelDetail.php?geneModel=Lsat_1_v5_gn_9_49380.1	9	54482965	54489974	GO:0005739(mitochondrion);GO:0006412(translation)	03010(Ribosome)	up	no	Control	4	yellow	2019	2019	0.007522	619.327	AT5G23535.1	286	5e-76	KOW domain-containing protein	https://www.arabidopsis.org/servlets/TairObject?type=locus&name=AT5G23535
LS12410	Lsat_1_v5_gn_5_40480.1	https://lgr.genomecenter.ucdavis.edu/Private/GeneModelDetail.php?geneModel=Lsat_1_v5_gn_5_40480.1	5	86719158	86723075	NA	NA	up	no	Control	4	yellow	2014	2014	0.00497821	623.633	AT5G44090.2	36.5	3.1	Calcium-binding EF-hand family protein	https://www.arabidopsis.org/servlets/TairObject?type=locus&name=AT5G44090
LS17190	Lsat_1_v5_gn_6_101281.1	https://lgr.genomecenter.ucdavis.edu/Private/GeneModelDetail.php?geneModel=Lsat_1_v5_gn_6_101281.1	6	165636117	165640460	GO:0004674(protein serine/threonine kinase activity);GO:0005515(protein binding);GO:0005524(ATP binding);GO:0005886(plasma membrane);GO:0006468(protein phosphorylation);GO:0007169(transmembrane receptor protein tyrosine kinase signaling pathway);GO:0010082(regulation of root meristem growth);GO:0010449(root meristem growth);GO:0016021(integral component of membrane);GO:0016032(viral process)	NA	up	yes	Control	4	yellow	2014	2014	0.00497821	623.633	AT1G34110.1	1111	0	Leucine-rich receptor-like protein kinase family protein	https://www.arabidopsis.org/servlets/TairObject?type=locus&name=AT1G34110
LS21453	Lsat_1_v5_gn_8_66320.1	https://lgr.genomecenter.ucdavis.edu/Private/GeneModelDetail.php?geneModel=Lsat_1_v5_gn_8_66320.1	8	94593913	94594557	GO:0003674(molecular_function);GO:0005576(extracellular region);GO:0008150(biological_process)	NA	down	no	Control	4	yellow	2014	2014	0.00497821	623.633	AT4G30320.1	98.7	8e-20	CAP (Cysteine-rich secretory proteins)	https://www.arabidopsis.org/servlets/TairObject?type=locus&name=AT4G30320
LS24023	Lsat_1_v5_gn_9_29401.1	https://lgr.genomecenter.ucdavis.edu/Private/GeneModelDetail.php?geneModel=Lsat_1_v5_gn_9_29401.1	9	33578459	33578734	GO:0003677(DNA binding);GO:0003700(DNA binding transcription factor activity);GO:0005634(nucleus);GO:0006351(transcription, DNA-templated);GO:0006355(regulation of transcription, DNA-templated);GO:0009873(ethylene-activated signaling pathway)	NA	up	no	Control	4	yellow	2014	2014	0.00497821	623.633	AT1G46768.1	117	2e-25	related to AP2 1	https://www.arabidopsis.org/servlets/TairObject?type=locus&name=AT1G46768
LS08246	Lsat_1_v5_gn_4_2920.1	https://lgr.genomecenter.ucdavis.edu/Private/GeneModelDetail.php?geneModel=Lsat_1_v5_gn_4_2920.1	4	4550263	4551877	GO:0003677(DNA binding);GO:0005634(nucleus);GO:0005886(plasma membrane);GO:0008150(biological_process)	NA	up	yes	Control	4	yellow	2012	2012	0.00542307	619.834	AT1G67590.1	94.2	5e-18	Remorin family protein	https://www.arabidopsis.org/servlets/TairObject?type=locus&name=AT1G67590
LS22452	Lsat_1_v5_gn_8_116121.1	https://lgr.genomecenter.ucdavis.edu/Private/GeneModelDetail.php?geneModel=Lsat_1_v5_gn_8_116121.1	8	178877496	178883782	GO:0005215(transporter activity);GO:0005381(iron ion transmembrane transporter activity);GO:0005886(plasma membrane);GO:0006879(cellular iron ion homeostasis);GO:0009941(chloroplast envelope);GO:0016020(membrane);GO:0016021(integral component of membrane);GO:0034755(iron ion transmembrane transport)	NA	up	no	Control	4	yellow	2012	2012	0.00542307	619.834	AT5G26820.1	627	3e-178	iron-regulated protein 3	https://www.arabidopsis.org/servlets/TairObject?type=locus&name=AT5G26820
LS22621	Lsat_1_v5_gn_8_125780.1	https://lgr.genomecenter.ucdavis.edu/Private/GeneModelDetail.php?geneModel=Lsat_1_v5_gn_8_125780.1	8	195527150	195530990	GO:0004820(glycine-tRNA ligase activity);GO:0005737(cytoplasm);GO:0006426(glycyl-tRNA aminoacylation)	00970(Aminoacyl-tRNA biosynthesis)	up	yes	Control	4	yellow	2012	2012	0.00542307	619.834	AT1G29880.1	1188	0	glycyl-tRNA synthetase / glycine--tRNA ligase	https://www.arabidopsis.org/servlets/TairObject?type=locus&name=AT1G29880
LS02868	Lsat_1_v5_gn_2_12620.1	https://lgr.genomecenter.ucdavis.edu/Private/GeneModelDetail.php?geneModel=Lsat_1_v5_gn_2_12620.1	2	27386420	27390936	GO:0000325(plant-type vacuole);GO:0004674(protein serine/threonine kinase activity);GO:0005515(protein binding);GO:0005524(ATP binding);GO:0005886(plasma membrane);GO:0006468(protein phosphorylation);GO:0007169(transmembrane receptor protein tyrosine kinase signaling pathway);GO:0007172(signal complex assembly);GO:0009506(plasmodesma);GO:0009934(regulation of meristem structural organization);GO:…	NA	up	no	Control	6	red	383	383	0.0109722	218.65	AT1G75820.1	654	0	Leucine-rich receptor-like protein kinase family protein	https://www.arabidopsis.org/servlets/TairObject?type=locus&name=AT1G75820
LS03987	Lsat_1_v5_gn_2_76680.1	https://lgr.genomecenter.ucdavis.edu/Private/GeneModelDetail.php?geneModel=Lsat_1_v5_gn_2_76680.1	2	152551511	152552828	GO:0003674(molecular_function);GO:0005739(mitochondrion);GO:0009507(chloroplast);GO:0009536(plastid);GO:0009941(chloroplast envelope)	00380(Tryptophan metabolism)	down	no	Control	6	red	383	383	0.0109722	218.65	AT5G42960.1	97.8	4e-19	outer envelope pore 24B-like protein	https://www.arabidopsis.org/servlets/TairObject?type=locus&name=AT5G42960
LS08253	Lsat_1_v5_gn_4_2401.1	https://lgr.genomecenter.ucdavis.edu/Private/GeneModelDetail.php?geneModel=Lsat_1_v5_gn_4_2401.1	4	4968528	4970465	GO:0005634(nucleus);GO:0016021(integral component of membrane)	NA	down	no	Control	6	red	383	383	0.0109722	218.65	AT1G13195.1	112	2e-23	RING/U-box superfamily protein	https://www.arabidopsis.org/servlets/TairObject?type=locus&name=AT1G13195
LS19479	Lsat_1_v5_gn_7_92181.1	https://lgr.genomecenter.ucdavis.edu/Private/GeneModelDetail.php?geneModel=Lsat_1_v5_gn_7_92181.1	7	155438570	155445633	GO:0003994(aconitate hydratase activity);GO:0005507(copper ion binding);GO:0005515(protein binding);GO:0005524(ATP binding);GO:0005618(cell wall);GO:0005737(cytoplasm);GO:0005739(mitochondrion);GO:0005774(vacuolar membrane);GO:0005794(Golgi apparatus);GO:0005829(cytosol);GO:0006097(glyoxylate cycle);GO:0006099(tricarboxylic acid cycle);GO:0006101(citrate metabolic process);GO:0006102(isocitrate m…	00020(Citrate cycle (TCA cycle));00630(Glyoxylate and dicarboxylate metabolism)	up	yes	Control	6	red	361	361	0.0235268	226.87	AT2G05710.1	2250	0	aconitase 3	https://www.arabidopsis.org/servlets/TairObject?type=locus&name=AT2G05710
LS04325	Lsat_1_v5_gn_2_88541.1	https://lgr.genomecenter.ucdavis.edu/Private/GeneModelDetail.php?geneModel=Lsat_1_v5_gn_2_88541.1	2	167850946	167851171	NA	NA	up	no	Control	6	red	358	358	0.00569103	227.433	AT5G08750.10	32.8	3.9	RING/FYVE/PHD zinc finger superfamily protein	https://www.arabidopsis.org/servlets/TairObject?type=locus&name=AT5G08750
LS10730	Lsat_1_v5_gn_4_134000.1	https://lgr.genomecenter.ucdavis.edu/Private/GeneModelDetail.php?geneModel=Lsat_1_v5_gn_4_134000.1	4	257580528	257588806	GO:0016871(cycloartenol synthase activity);GO:0019745(pentacyclic triterpenoid biosynthetic process)	00100(Steroid biosynthesis)	up	no	Control	6	red	358	358	0.00569103	227.433	AT2G07050.1	1467	0	cycloartenol synthase 1	https://www.arabidopsis.org/servlets/TairObject?type=locus&name=AT2G07050
LS15709	Lsat_1_v5_gn_6_22340.1	https://lgr.genomecenter.ucdavis.edu/Private/GeneModelDetail.php?geneModel=Lsat_1_v5_gn_6_22340.1	6	28351715	28352874	GO:0003729(mRNA binding);GO:0016301(kinase activity);GO:0016310(phosphorylation);GO:0046872(metal ion binding)	NA	down	no	Control	6	red	358	358	0.00569103	227.433	AT3G15680.1	130	4e-29	Ran BP2/NZF zinc finger-like superfamily protein	https://www.arabidopsis.org/servlets/TairObject?type=locus&name=AT3G15680
LS17416	Lsat_1_v5_gn_6_112760.1	https://lgr.genomecenter.ucdavis.edu/Private/GeneModelDetail.php?geneModel=Lsat_1_v5_gn_6_112760.1	6	184572123	184573116	GO:0005634(nucleus);GO:0006869(lipid transport);GO:0007165(signal transduction);GO:0008142(oxysterol binding);GO:0008202(steroid metabolic process);GO:0008289(lipid binding);GO:0035091(phosphatidylinositol binding)	NA	up	no	Control	6	red	358	358	0.00569103	227.433	AT2G31020.1	92.4	2e-17	OSBP(oxysterol binding protein)-related protein 1A	https://www.arabidopsis.org/servlets/TairObject?type=locus&name=AT2G31020
LS17579	Lsat_1_v5_gn_7_1060.1	https://lgr.genomecenter.ucdavis.edu/Private/GeneModelDetail.php?geneModel=Lsat_1_v5_gn_7_1060.1	7	2242851	2244700	GO:0005634(nucleus);GO:0005737(cytoplasm);GO:0006915(apoptotic process);GO:0043161(proteasome-mediated ubiquitin-dependent protein catabolic process);GO:0061630(ubiquitin protein ligase activity)	04120(Ubiquitin mediated proteolysis)	down	no	Control	6	red	358	358	0.00569103	227.433	AT3G61790.1	572	1e-161	Protein with RING/U-box and TRAF-like domains	https://www.arabidopsis.org/servlets/TairObject?type=locus&name=AT3G61790
LS22414	Lsat_1_v5_gn_8_114080.1	https://lgr.genomecenter.ucdavis.edu/Private/GeneModelDetail.php?geneModel=Lsat_1_v5_gn_8_114080.1	8	174349845	174355601	GO:0003674(molecular_function);GO:0005634(nucleus);GO:0008150(biological_process)	NA	up	no	Control	6	red	358	358	0.00569103	227.433	AT5G65950.1	237	9e-61	trafficking protein particle complex subunit-like protein	https://www.arabidopsis.org/servlets/TairObject?type=locus&name=AT5G65950
LS01629	Lsat_1_v5_gn_1_65541.1	https://lgr.genomecenter.ucdavis.edu/Private/GeneModelDetail.php?geneModel=Lsat_1_v5_gn_1_65541.1	1	77471686	77474795	GO:0000166(nucleotide binding);GO:0008150(biological_process);GO:0009507(chloroplast)	03008(Ribosome biogenesis in eukaryotes);04712(Circadian rhythm - plant)	up	no	Control	6	red	357	357	0.00442486	231.462	AT3G53390.1	615	2e-174	Transducin/WD40 repeat-like superfamily protein	https://www.arabidopsis.org/servlets/TairObject?type=locus&name=AT3G53390
LS16266	Lsat_1_v5_gn_6_50740.1	https://lgr.genomecenter.ucdavis.edu/Private/GeneModelDetail.php?geneModel=Lsat_1_v5_gn_6_50740.1	6	70059167	70061401	GO:0003676(nucleic acid binding);GO:0003677(DNA binding);GO:0003700(DNA binding transcription factor activity);GO:0003723(RNA binding);GO:0005634(nucleus);GO:0006355(regulation of transcription, DNA-templated);GO:0046872(metal ion binding);GO:1900057(positive regulation of leaf senescence);GO:2000028(regulation of photoperiodism, flowering)	00040(Pentose and glucuronate interconversions);00052(Galactose metabolism);00500(Starch and sucrose metabolism);00520(Amino sugar and nucleotide sugar metabolism)	up	no	Control	6	red	357	357	0.00442486	231.462	AT5G06770.1	152	8e-36	KH domain-containing protein / zinc finger (CCCH type) family protein	https://www.arabidopsis.org/servlets/TairObject?type=locus&name=AT5G06770
LS17169	Lsat_1_v5_gn_6_101161.1	https://lgr.genomecenter.ucdavis.edu/Private/GeneModelDetail.php?geneModel=Lsat_1_v5_gn_6_101161.1	6	164030773	164031537	GO:0000977(RNA polymerase II regulatory region sequence-specific DNA binding);GO:0005515(protein binding);GO:0005794(Golgi apparatus);GO:0005886(plasma membrane);GO:0009507(chloroplast);GO:0009832(plant-type cell wall biogenesis);GO:0009833(plant-type primary cell wall biogenesis);GO:0009834(plant-type secondary cell wall biogenesis);GO:0010330(cellulose synthase complex);GO:0010400(rhamnogalactu…	NA	down	no	Control	6	red	357	357	0.00442486	231.462	AT5G17420.1	251	3e-65	Cellulose synthase family protein	https://www.arabidopsis.org/servlets/TairObject?type=locus&name=AT5G17420
LS07692	Lsat_1_v5_gn_3_110781.1	https://lgr.genomecenter.ucdavis.edu/Private/GeneModelDetail.php?geneModel=Lsat_1_v5_gn_3_110781.1	3	184504235	184504666	NA	NA	up	no	Control	6	red	356	356	0.0033798	232.062	AT3G27530.1	37.4	0.2	golgin candidate 6	https://www.arabidopsis.org/servlets/TairObject?type=locus&name=AT3G27530
LS12951	Lsat_1_v5_gn_5_75160.1	https://lgr.genomecenter.ucdavis.edu/Private/GeneModelDetail.php?geneModel=Lsat_1_v5_gn_5_75160.1	5	170753260	170758032	GO:0004672(protein kinase activity);GO:0004693(cyclin-dependent protein serine/threonine kinase activity);GO:0005524(ATP binding);GO:0005634(nucleus);GO:0006468(protein phosphorylation);GO:0007346(regulation of mitotic cell cycle);GO:0009507(chloroplast);GO:0010468(regulation of gene expression);GO:0016301(kinase activity)	NA	up	no	Control	6	red	356	356	0.0033798	232.062	AT5G53450.1	379	6e-104	OBP3-responsive gene 1	https://www.arabidopsis.org/servlets/TairObject?type=locus&name=AT5G53450
LS16257	Lsat_1_v5_gn_6_49500.1	https://lgr.genomecenter.ucdavis.edu/Private/GeneModelDetail.php?geneModel=Lsat_1_v5_gn_6_49500.1	6	69437813	69440277	GO:0016165(linoleate 13S-lipoxygenase activity)	00591(Linoleic acid metabolism);00592(alpha-Linolenic acid metabolism)	up	yes	Control	6	red	356	356	0.0033798	232.062	AT3G45140.1	373	1e-101	lipoxygenase 2	https://www.arabidopsis.org/servlets/TairObject?type=locus&name=AT3G45140
LS23503	Lsat_1_v5_gn_9_8540.1	https://lgr.genomecenter.ucdavis.edu/Private/GeneModelDetail.php?geneModel=Lsat_1_v5_gn_9_8540.1	9	11929331	11930112	GO:0003779(actin binding);GO:0005622(intracellular);GO:0005737(cytoplasm);GO:0015629(actin cytoskeleton);GO:0030042(actin filament depolymerization)	NA	down	no	Control	6	red	356	356	0.0033798	232.062	AT2G31200.1	269	2e-71	actin depolymerizing factor 6	https://www.arabidopsis.org/servlets/TairObject?type=locus&name=AT2G31200
LS00580	Lsat_1_v5_gn_1_23380.1	https://lgr.genomecenter.ucdavis.edu/Private/GeneModelDetail.php?geneModel=Lsat_1_v5_gn_1_23380.1	1	27679568	27680185	GO:0003674(molecular_function);GO:0005576(extracellular region);GO:0005737(cytoplasm);GO:0009505(plant-type cell wall);GO:0009739(response to gibberellin);GO:0009740(gibberellic acid mediated signaling pathway)	00563(Glycosylphosphatidylinositol(GPI)-anchor biosynthesis)	down	no	Control	6	red	355	355	0.00305734	232.977	AT2G14900.1	96.9	1e-19	Gibberellin-regulated family protein	https://www.arabidopsis.org/servlets/TairObject?type=locus&name=AT2G14900
LS03239	Lsat_1_v5_gn_2_38600.1	https://lgr.genomecenter.ucdavis.edu/Private/GeneModelDetail.php?geneModel=Lsat_1_v5_gn_2_38600.1	2	85789518	85797774	GO:0000398(mRNA splicing, via spliceosome);GO:0003676(nucleic acid binding);GO:0005634(nucleus)	NA	up	no	Control	6	red	355	355	0.00305734	232.977	AT2G43410.2	181	5e-44	RNA binding (FDA)	https://www.arabidopsis.org/servlets/TairObject?type=locus&name=AT2G43410
LS25580	Lsat_1_v5_gn_9_103280.1	https://lgr.genomecenter.ucdavis.edu/Private/GeneModelDetail.php?geneModel=Lsat_1_v5_gn_9_103280.1	9	165489460	165494241	GO:0000398(mRNA splicing, via spliceosome);GO:0003676(nucleic acid binding);GO:0005634(nucleus)	NA	up	no	Control	6	red	355	355	0.00305734	232.977	AT4G12640.1	242	6e-62	RNA recognition motif (RRM)-containing protein	https://www.arabidopsis.org/servlets/TairObject?type=locus&name=AT4G12640
LS10849	Lsat_1_v5_gn_4_141420.1	https://lgr.genomecenter.ucdavis.edu/Private/GeneModelDetail.php?geneModel=Lsat_1_v5_gn_4_141420.1	4	275570153	275571841	GO:0022625(cytosolic large ribosomal subunit)	03010(Ribosome)	down	no	Control	9	magenta	337	337	0.0038104	239.261	AT5G65220.1	216	4e-55	Ribosomal L29 family protein	https://www.arabidopsis.org/servlets/TairObject?type=locus&name=AT5G65220
LS20016	Lsat_1_v5_gn_8_2701.1	https://lgr.genomecenter.ucdavis.edu/Private/GeneModelDetail.php?geneModel=Lsat_1_v5_gn_8_2701.1	8	3635429	3637817	GO:0004674(protein serine/threonine kinase activity);GO:0005515(protein binding);GO:0005524(ATP binding);GO:0005886(plasma membrane);GO:0006468(protein phosphorylation);GO:0007338(single fertilization);GO:0009860(pollen tube growth);GO:0016021(integral component of membrane);GO:0016301(kinase activity);GO:0016324(apical plasma membrane);GO:0046777(protein autophosphorylation);GO:0090404(pollen tu…	NA	down	yes	Control	9	magenta	337	337	0.0038104	239.261	AT4G39110.1	66.2	2e-09	Malectin/receptor-like protein kinase family protein	https://www.arabidopsis.org/servlets/TairObject?type=locus&name=AT4G39110
LS23237	Lsat_1_v5_gn_0_33621.1	https://lgr.genomecenter.ucdavis.edu/Private/GeneModelDetail.php?geneModel=Lsat_1_v5_gn_0_33621.1	8	308107425	308112351	GO:0003714(transcription corepressor activity);GO:0035267(NuA4 histone acetyltransferase complex);GO:0043967(histone H4 acetylation);GO:0043968(histone H2A acetylation)	NA	up	no	Control	9	magenta	337	337	0.0038104	239.261	AT2G47210.1	516	9e-145	myb-like transcription factor family protein	https://www.arabidopsis.org/servlets/TairObject?type=locus&name=AT2G47210
LS00433	Lsat_1_v5_gn_1_17041.1	https://lgr.genomecenter.ucdavis.edu/Private/GeneModelDetail.php?geneModel=Lsat_1_v5_gn_1_17041.1	1	20068248	20072581	GO:0001046(core promoter sequence-specific DNA binding);GO:0001228(transcriptional activator activity, RNA polymerase II transcription regulatory region sequence-specific DNA binding);GO:0005634(nucleus);GO:0006366(transcription by RNA polymerase II)	NA	up	no	Control	9	magenta	336	336	0.00464201	239.274	AT1G27660.1	164	6e-39	basic helix-loop-helix (bHLH) DNA-binding superfamily protein	https://www.arabidopsis.org/servlets/TairObject?type=locus&name=AT1G27660
LS00501	Lsat_1_v5_gn_1_20080.1	https://lgr.genomecenter.ucdavis.edu/Private/GeneModelDetail.php?geneModel=Lsat_1_v5_gn_1_20080.1	1	23511455	23512337	GO:0003674(molecular_function);GO:0008150(biological_process);GO:0009507(chloroplast)	NA	down	no	Control	9	magenta	336	336	0.00464201	239.274	AT5G42680.1	165	1e-39	MIZU-KUSSEI-like protein (Protein of unknown function)	https://www.arabidopsis.org/servlets/TairObject?type=locus&name=AT5G42680
LS17369	Lsat_1_v5_gn_6_109681.1	https://lgr.genomecenter.ucdavis.edu/Private/GeneModelDetail.php?geneModel=Lsat_1_v5_gn_6_109681.1	6	181360904	181375305	GO:0000139(Golgi membrane);GO:0005794(Golgi apparatus);GO:0005886(plasma membrane);GO:0008514(organic anion transmembrane transporter activity);GO:0008643(carbohydrate transport);GO:0015780(nucleotide-sugar transmembrane transport);GO:0016021(integral component of membrane)	NA	down	no	Control	9	magenta	336	336	0.00464201	239.274	AT1G21870.1	625	5e-178	golgi nucleotide sugar transporter 5	https://www.arabidopsis.org/servlets/TairObject?type=locus&name=AT1G21870
LS19168	Lsat_1_v5_gn_7_78981.1	https://lgr.genomecenter.ucdavis.edu/Private/GeneModelDetail.php?geneModel=Lsat_1_v5_gn_7_78981.1	7	128847267	128849335	GO:0005634(nucleus);GO:0008270(zinc ion binding);GO:0010200(response to chitin)	NA	up	no	Control	9	magenta	336	336	0.00464201	239.274	AT4G33940.1	89.7	6e-17	RING/U-box superfamily protein	https://www.arabidopsis.org/servlets/TairObject?type=locus&name=AT4G33940
LS20074	Lsat_1_v5_gn_8_5601.1	https://lgr.genomecenter.ucdavis.edu/Private/GeneModelDetail.php?geneModel=Lsat_1_v5_gn_8_5601.1	8	5846240	5848037	GO:0005524(ATP binding);GO:0005886(plasma membrane);GO:0016887(ATPase activity)	NA	down	no	Control	9	magenta	336	336	0.00464201	239.274	AT2G46620.1	326	1e-87	P-loop containing nucleoside triphosphate hydrolases superfamily protein	https://www.arabidopsis.org/servlets/TairObject?type=locus&name=AT2G46620
LS23448	Lsat_1_v5_gn_9_7541.1	https://lgr.genomecenter.ucdavis.edu/Private/GeneModelDetail.php?geneModel=Lsat_1_v5_gn_9_7541.1	9	9624124	9626583	GO:0004197(cysteine-type endopeptidase activity);GO:0005615(extracellular space);GO:0005764(lysosome);GO:0051603(proteolysis involved in cellular protein catabolic process)	NA	down	no	Control	9	magenta	336	336	0.00464201	239.274	AT3G18210.1	414	2e-114	2-oxoglutarate (2OG) and Fe(II)-dependent oxygenase superfamily protein	https://www.arabidopsis.org/servlets/TairObject?type=locus&name=AT3G18210
LS24435	Lsat_1_v5_gn_0_7781.1	https://lgr.genomecenter.ucdavis.edu/Private/GeneModelDetail.php?geneModel=Lsat_1_v5_gn_0_7781.1	9	53155523	53158109	GO:0009507(chloroplast);GO:0009535(chloroplast thylakoid membrane);GO:0009570(chloroplast stroma)	00510(N-Glycan biosynthesis)	up	no	Control	9	magenta	336	336	0.00464201	239.274	AT5G04740.1	351	1e-95	ACT domain-containing protein	https://www.arabidopsis.org/servlets/TairObject?type=locus&name=AT5G04740
LS24365	Lsat_1_v5_gn_9_45480.1	https://lgr.genomecenter.ucdavis.edu/Private/GeneModelDetail.php?geneModel=Lsat_1_v5_gn_9_45480.1	9	49734387	49736711	GO:0003677(DNA binding);GO:0005634(nucleus);GO:0008150(biological_process);GO:0009506(plasmodesma)	NA	up	no	Control	9	magenta	334	334	0.00295581	241.222	AT1G20670.1	246	7e-64	DNA-binding bromodomain-containing protein	https://www.arabidopsis.org/servlets/TairObject?type=locus&name=AT1G20670
LS01537	Lsat_1_v5_gn_1_62040.1	https://lgr.genomecenter.ucdavis.edu/Private/GeneModelDetail.php?geneModel=Lsat_1_v5_gn_1_62040.1	1	71432467	71433471	GO:0002181(cytoplasmic translation);GO:0003735(structural constituent of ribosome);GO:0022625(cytosolic large ribosomal subunit);GO:0030687(preribosome, large subunit precursor);GO:0070180(large ribosomal subunit rRNA binding)	03010(Ribosome)	down	no	Control	9	magenta	331	331	0.00226764	243.172	AT2G27720.2	176	2e-43	60S acidic ribosomal protein family	https://www.arabidopsis.org/servlets/TairObject?type=locus&name=AT2G27720
LS08567	Lsat_1_v5_gn_4_20381.1	https://lgr.genomecenter.ucdavis.edu/Private/GeneModelDetail.php?geneModel=Lsat_1_v5_gn_4_20381.1	4	29596892	29597991	GO:0005739(mitochondrion);GO:0006457(protein folding);GO:0030150(protein import into mitochondrial matrix);GO:0050821(protein stabilization);GO:0051087(chaperone binding)	NA	up	no	Control	9	magenta	331	331	0.00283272	242.719	AT1G68730.1	106	5e-22	Zim17-type zinc finger protein	https://www.arabidopsis.org/servlets/TairObject?type=locus&name=AT1G68730
LS16078	Lsat_1_v5_gn_6_40800.1	https://lgr.genomecenter.ucdavis.edu/Private/GeneModelDetail.php?geneModel=Lsat_1_v5_gn_6_40800.1	6	54524234	54524389	NA	NA	down	yes	Control	9	magenta	331	331	0.00283272	242.719	AT4G35300.1	41	0.005	tonoplast monosaccharide transporter2	https://www.arabidopsis.org/servlets/TairObject?type=locus&name=AT4G35300
LS05865	Lsat_1_v5_gn_3_15221.1	https://lgr.genomecenter.ucdavis.edu/Private/GeneModelDetail.php?geneModel=Lsat_1_v5_gn_3_15221.1	3	20536420	20538056	GO:0003700(DNA binding transcription factor activity);GO:0005634(nucleus);GO:0006355(regulation of transcription, DNA-templated);GO:0019760(glucosinolate metabolic process);GO:0043565(sequence-specific DNA binding);GO:0044212(transcription regulatory region DNA binding)	NA	up	no	Control	9	magenta	330	330	0.00329026	242.406	AT2G44730.1	67.1	1e-09	Alcohol dehydrogenase transcription factor Myb/SANT-like family protein	https://www.arabidopsis.org/servlets/TairObject?type=locus&name=AT2G44730
LS08849	Lsat_1_v5_gn_4_30881.1	https://lgr.genomecenter.ucdavis.edu/Private/GeneModelDetail.php?geneModel=Lsat_1_v5_gn_4_30881.1	4	47941769	47944184	GO:0005507(copper ion binding);GO:0009809(lignin biosynthetic process);GO:0016722(oxidoreductase activity, oxidizing metal ions)	NA	down	no	Control	9	magenta	330	330	0.00221075	243.6	AT2G46570.1	654	0	laccase 6	https://www.arabidopsis.org/servlets/TairObject?type=locus&name=AT2G46570
LS15639	Lsat_1_v5_gn_6_16781.1	https://lgr.genomecenter.ucdavis.edu/Private/GeneModelDetail.php?geneModel=Lsat_1_v5_gn_6_16781.1	6	22873704	22874385	NA	NA	down	no	Control	9	magenta	330	330	0.00221075	243.6	AT5G54110.1	35.6	0.72	membrane-associated mannitol-induced	https://www.arabidopsis.org/servlets/TairObject?type=locus&name=AT5G54110
LS17035	Lsat_1_v5_gn_6_93621.1	https://lgr.genomecenter.ucdavis.edu/Private/GeneModelDetail.php?geneModel=Lsat_1_v5_gn_6_93621.1	6	154572450	154574018	GO:0003674(molecular_function);GO:0005737(cytoplasm);GO:0008150(biological_process)	NA	down	no	Control	9	magenta	330	330	0.00221075	243.6	AT4G17486.1	261	2e-68	PPPDE putative thiol peptidase family protein	https://www.arabidopsis.org/servlets/TairObject?type=locus&name=AT4G17486
LS17210	Lsat_1_v5_gn_6_101900.1	https://lgr.genomecenter.ucdavis.edu/Private/GeneModelDetail.php?geneModel=Lsat_1_v5_gn_6_101900.1	6	167072867	167075223	GO:0004601(peroxidase activity);GO:0009505(plant-type cell wall);GO:0009664(plant-type cell wall organization)	00940(Phenylpropanoid biosynthesis)	down	yes	Control	9	magenta	330	330	0.00329026	242.406	AT1G71695.1	127	4e-28	Peroxidase superfamily protein	https://www.arabidopsis.org/servlets/TairObject?type=locus&name=AT1G71695
LS20349	Lsat_1_v5_gn_8_15340.1	https://lgr.genomecenter.ucdavis.edu/Private/GeneModelDetail.php?geneModel=Lsat_1_v5_gn_8_15340.1	8	20015106	20016386	GO:0005576(extracellular region);GO:0006949(syncytium formation);GO:0009505(plant-type cell wall);GO:0009664(plant-type cell wall organization);GO:0009826(unidimensional cell growth);GO:0009828(plant-type cell wall loosening);GO:0009831(plant-type cell wall modification involved in multidimensional cell growth);GO:0016020(membrane)	NA	up	no	Control	9	magenta	330	330	0.00329026	242.406	AT2G39700.1	507	3e-142	expansin A4	https://www.arabidopsis.org/servlets/TairObject?type=locus&name=AT2G39700
LS03218	Lsat_1_v5_gn_2_36381.1	https://lgr.genomecenter.ucdavis.edu/Private/GeneModelDetail.php?geneModel=Lsat_1_v5_gn_2_36381.1	2	83690963	83692883	NA	NA	down	no	Control	17	grey60	166	166	0.0154211	82.0181	AT3G46000.2	38.3	0.26	actin depolymerizing factor 2	https://www.arabidopsis.org/servlets/TairObject?type=locus&name=AT3G46000
LS06458	Lsat_1_v5_gn_3_37620.1	https://lgr.genomecenter.ucdavis.edu/Private/GeneModelDetail.php?geneModel=Lsat_1_v5_gn_3_37620.1	3	48318367	48320403	NA	NA	up	no	Control	17	grey60	166	166	0.0154211	82.0181	AT1G01580.2	40.1	0.072	ferric reduction oxidase 2	https://www.arabidopsis.org/servlets/TairObject?type=locus&name=AT1G01580
LS07533	Lsat_1_v5_gn_3_99221.1	https://lgr.genomecenter.ucdavis.edu/Private/GeneModelDetail.php?geneModel=Lsat_1_v5_gn_3_99221.1	3	158183674	158184684	GO:0009536(plastid)	00190(Oxidative phosphorylation)	down	no	Control	17	grey60	166	166	0.0154211	82.0181	ATCG00420.1	550	3e-155	NADH DEHYDROGENASE SUBUNIT J	https://www.arabidopsis.org/servlets/TairObject?type=locus&name=ATCG00420
LS15145	Lsat_1_v5_gn_5_190040.1	https://lgr.genomecenter.ucdavis.edu/Private/GeneModelDetail.php?geneModel=Lsat_1_v5_gn_5_190040.1	5	336100038	336103135	GO:0009705(plant-type vacuole membrane);GO:0015140(malate transmembrane transporter activity)	NA	up	no	Control	17	grey60	166	166	0.0154211	82.0181	AT4G00910.1	79.7	2e-13	Aluminium activated malate transporter family protein	https://www.arabidopsis.org/servlets/TairObject?type=locus&name=AT4G00910
LS15293	Lsat_1_v5_gn_6_4781.1	https://lgr.genomecenter.ucdavis.edu/Private/GeneModelDetail.php?geneModel=Lsat_1_v5_gn_6_4781.1	6	7929553	7930871	GO:0003674(molecular_function);GO:0008150(biological_process)	NA	down	no	Control	17	grey60	166	166	0.0154211	82.0181	AT5G58380.1	41.9	0.033	SOS3-interacting protein 1	https://www.arabidopsis.org/servlets/TairObject?type=locus&name=AT5G58380
LS20239	Lsat_1_v5_gn_8_10841.1	https://lgr.genomecenter.ucdavis.edu/Private/GeneModelDetail.php?geneModel=Lsat_1_v5_gn_8_10841.1	8	14707989	14711574	GO:0003674(molecular_function);GO:0005576(extracellular region);GO:0008150(biological_process)	NA	up	yes	Control	17	grey60	166	166	0.0154211	82.0181	AT2G21340.1	45.5	0.008	MATE efflux family protein	https://www.arabidopsis.org/servlets/TairObject?type=locus&name=AT2G21340
LS21493	Lsat_1_v5_gn_8_68221.1	https://lgr.genomecenter.ucdavis.edu/Private/GeneModelDetail.php?geneModel=Lsat_1_v5_gn_8_68221.1	8	97566879	97569404	GO:0004034(aldose 1-epimerase activity);GO:0005829(cytosol);GO:0005975(carbohydrate metabolic process);GO:0006012(galactose metabolic process);GO:0009737(response to abscisic acid);GO:0047938(glucose-6-phosphate 1-epimerase activity)	00010(Glycolysis / Gluconeogenesis)	up	no	Control	17	grey60	166	166	0.0154211	82.0181	AT5G57330.1	264	2e-69	Galactose mutarotase-like superfamily protein	https://www.arabidopsis.org/servlets/TairObject?type=locus&name=AT5G57330
LS06794	Lsat_1_v5_gn_3_56060.1	https://lgr.genomecenter.ucdavis.edu/Private/GeneModelDetail.php?geneModel=Lsat_1_v5_gn_3_56060.1	3	69005353	69007049	GO:0003979(UDP-glucose 6-dehydrogenase activity);GO:0005634(nucleus);GO:0005829(cytosol);GO:0005975(carbohydrate metabolic process);GO:0006024(glycosaminoglycan biosynthetic process);GO:0006065(UDP-glucuronate biosynthetic process)	00040(Pentose and glucuronate interconversions);00053(Ascorbate and aldarate metabolism);00520(Amino sugar and nucleotide sugar metabolism)	down	no	Control	17	grey60	159	159	0.0119148	84.478	AT5G39320.1	916	0	UDP-glucose 6-dehydrogenase family protein	https://www.arabidopsis.org/servlets/TairObject?type=locus&name=AT5G39320
LS16414	Lsat_1_v5_gn_6_58281.1	https://lgr.genomecenter.ucdavis.edu/Private/GeneModelDetail.php?geneModel=Lsat_1_v5_gn_6_58281.1	6	81912794	81917646	GO:0003723(RNA binding);GO:0005730(nucleolus);GO:0032040(small-subunit processome)	03010(Ribosome)	up	no	Control	17	grey60	159	159	0.0117319	84.6415	AT3G23700.1	349	7e-95	Nucleic acid-binding proteins superfamily	https://www.arabidopsis.org/servlets/TairObject?type=locus&name=AT3G23700
LS16037	Lsat_1_v5_gn_6_38280.1	https://lgr.genomecenter.ucdavis.edu/Private/GeneModelDetail.php?geneModel=Lsat_1_v5_gn_6_38280.1	6	52161172	52162796	NA	NA	up	yes	Control	17	grey60	155	155	0.0121428	84.2387	AT5G16390.1	43.7	0.003	chloroplastic acetylcoenzyme A carboxylase 1	https://www.arabidopsis.org/servlets/TairObject?type=locus&name=AT5G16390
LS21385	Lsat_1_v5_gn_8_63280.1	https://lgr.genomecenter.ucdavis.edu/Private/GeneModelDetail.php?geneModel=Lsat_1_v5_gn_8_63280.1	8	90766257	90767811	GO:0003700(DNA binding transcription factor activity);GO:0005515(protein binding);GO:0005634(nucleus);GO:0006351(transcription, DNA-templated);GO:0006355(regulation of transcription, DNA-templated);GO:0043565(sequence-specific DNA binding)	03010(Ribosome)	up	no	Control	17	grey60	155	155	0.0121428	84.2387	AT4G30935.1	139	2e-31	WRKY DNA-binding protein 32	https://www.arabidopsis.org/servlets/TairObject?type=locus&name=AT4G30935
LS23413	Lsat_1_v5_gn_9_7120.1	https://lgr.genomecenter.ucdavis.edu/Private/GeneModelDetail.php?geneModel=Lsat_1_v5_gn_9_7120.1	9	7507436	7510932	NA	NA	up	no	Control	17	grey60	155	155	0.0121428	84.2387	AT3G19930.1	40.1	0.29	sugar transporter 4	https://www.arabidopsis.org/servlets/TairObject?type=locus&name=AT3G19930
LS25857	Lsat_1_v5_gn_9_115440.1	https://lgr.genomecenter.ucdavis.edu/Private/GeneModelDetail.php?geneModel=Lsat_1_v5_gn_9_115440.1	9	188753419	188756228	GO:0009536(plastid)	00190(Oxidative phosphorylation)	up	no	Control	17	grey60	155	155	0.0121428	84.2387	ATCG01110.1	1150	0	NAD(P)H DEHYDROGENASE SUBUNIT H	https://www.arabidopsis.org/servlets/TairObject?type=locus&name=ATCG01110
LS13931	Lsat_1_v5_gn_5_132201.1	https://lgr.genomecenter.ucdavis.edu/Private/GeneModelDetail.php?geneModel=Lsat_1_v5_gn_5_132201.1	5	256996081	256998422	GO:0004650(polygalacturonase activity);GO:0005515(protein binding);GO:0005576(extracellular region);GO:0005975(carbohydrate metabolic process);GO:0009505(plant-type cell wall);GO:0016829(lyase activity);GO:0071555(cell wall organization)	00040(Pentose and glucuronate interconversions)	up	no	Control	17	grey60	154	154	0.0116916	84.7338	AT1G80170.1	269	6e-71	Pectin lyase-like superfamily protein	https://www.arabidopsis.org/servlets/TairObject?type=locus&name=AT1G80170
LS14264	Lsat_1_v5_gn_5_144720.1	https://lgr.genomecenter.ucdavis.edu/Private/GeneModelDetail.php?geneModel=Lsat_1_v5_gn_5_144720.1	5	277099414	277100254	GO:0003735(structural constituent of ribosome);GO:0005762(mitochondrial large ribosomal subunit);GO:0022625(cytosolic large ribosomal subunit);GO:0070180(large ribosomal subunit rRNA binding)	03010(Ribosome)	up	no	Control	17	grey60	154	154	0.0116916	84.7338	ATCG00780.1	475	3e-133	RIBOSOMAL PROTEIN L14	https://www.arabidopsis.org/servlets/TairObject?type=locus&name=ATCG00780
LS16028	Lsat_1_v5_gn_6_37880.1	https://lgr.genomecenter.ucdavis.edu/Private/GeneModelDetail.php?geneModel=Lsat_1_v5_gn_6_37880.1	6	51735375	51736214	GO:0016491(oxidoreductase activity)	00190(Oxidative phosphorylation)	down	no	Control	17	grey60	154	154	0.0116916	84.7338	ATCG01250.1	650	0	NADH dehydrogenase (ND2)	https://www.arabidopsis.org/servlets/TairObject?type=locus&name=ATCG01250
LS17655	Lsat_1_v5_gn_7_4320.1	https://lgr.genomecenter.ucdavis.edu/Private/GeneModelDetail.php?geneModel=Lsat_1_v5_gn_7_4320.1	7	4871463	4872466	GO:0003777(microtubule motor activity);GO:0005871(kinesin complex);GO:0007018(microtubule-based movement);GO:0016887(ATPase activity)	NA	up	no	Control	17	grey60	154	154	0.0116916	84.7338	AT2G37290.2	38.3	0.16	Ypt/Rab-GAP domain of gyp1p superfamily protein	https://www.arabidopsis.org/servlets/TairObject?type=locus&name=AT2G37290
LS07752	Lsat_1_v5_gn_3_113341.1	https://lgr.genomecenter.ucdavis.edu/Private/GeneModelDetail.php?geneModel=Lsat_1_v5_gn_3_113341.1	3	190908265	190908762	NA	NA	down	no	Control	17	grey60	153	153	0.0138674	79.9477	AT1G06120.1	36.5	0.25	Fatty acid desaturase family protein	https://www.arabidopsis.org/servlets/TairObject?type=locus&name=AT1G06120
LS08197	Lsat_1_v5_gn_4_2120.1	https://lgr.genomecenter.ucdavis.edu/Private/GeneModelDetail.php?geneModel=Lsat_1_v5_gn_4_2120.1	4	2154112	2158025	GO:0005634(nucleus);GO:0005654(nucleoplasm);GO:0016020(membrane);GO:0043621(protein self-association)	NA	up	no	Control	17	grey60	153	153	0.0138674	79.9477	AT4G24970.1	656	0	Histidine kinase	https://www.arabidopsis.org/servlets/TairObject?type=locus&name=AT4G24970
LS21120	Lsat_1_v5_gn_8_48760.1	https://lgr.genomecenter.ucdavis.edu/Private/GeneModelDetail.php?geneModel=Lsat_1_v5_gn_8_48760.1	8	68961502	68967123	GO:0005515(protein binding)	NA	up	no	Control	17	grey60	153	153	0.0138674	79.9477	AT2G20142.1	101	1e-19	Toll-Interleukin-Resistance (TIR) domain family protein	https://www.arabidopsis.org/servlets/TairObject?type=locus&name=AT2G20142
LS02524	Lsat_1_v5_gn_1_124741.1	https://lgr.genomecenter.ucdavis.edu/Private/GeneModelDetail.php?geneModel=Lsat_1_v5_gn_1_124741.1	1	193636175	193637667	GO:0003674(molecular_function);GO:0008150(biological_process);GO:0009507(chloroplast)	NA	up	no	Control	19	lightyellow	128	128	0.0170198	75.125	AT1G61260.1	130	1e-28	Protein of unknown function (DUF761)	https://www.arabidopsis.org/servlets/TairObject?type=locus&name=AT1G61260
LS07353	Lsat_1_v5_gn_3_87541.1	https://lgr.genomecenter.ucdavis.edu/Private/GeneModelDetail.php?geneModel=Lsat_1_v5_gn_3_87541.1	3	127613643	127614558	GO:0004601(peroxidase activity);GO:0009505(plant-type cell wall);GO:0009664(plant-type cell wall organization)	00940(Phenylpropanoid biosynthesis)	down	yes	Control	19	lightyellow	128	128	0.0170198	75.125	AT5G64100.1	68	2e-10	Peroxidase superfamily protein	https://www.arabidopsis.org/servlets/TairObject?type=locus&name=AT5G64100
LS09919	Lsat_1_v5_gn_4_87701.1	https://lgr.genomecenter.ucdavis.edu/Private/GeneModelDetail.php?geneModel=Lsat_1_v5_gn_4_87701.1	4	142827755	142830476	GO:0003999(adenine phosphoribosyltransferase activity);GO:0005737(cytoplasm);GO:0005829(cytosol);GO:0006166(purine ribonucleoside salvage);GO:0006168(adenine salvage);GO:0009116(nucleoside metabolic process);GO:0016021(integral component of membrane);GO:0044209(AMP salvage)	00230(Purine metabolism)	down	no	Control	19	lightyellow	128	128	0.0170198	75.125	AT5G11160.1	315	7e-85	adenine phosphoribosyltransferase 5	https://www.arabidopsis.org/servlets/TairObject?type=locus&name=AT5G11160
LS14100	Lsat_1_v5_gn_5_137241.1	https://lgr.genomecenter.ucdavis.edu/Private/GeneModelDetail.php?geneModel=Lsat_1_v5_gn_5_137241.1	5	266560506	266563867	GO:0009918(sterol delta7 reductase activity);GO:0016126(sterol biosynthetic process);GO:0016132(brassinosteroid biosynthetic process);GO:0030176(integral component of endoplasmic reticulum membrane)	00100(Steroid biosynthesis)	up	no	Control	19	lightyellow	128	128	0.0170198	75.125	AT1G50430.1	899	0	Ergosterol biosynthesis ERG4/ERG24 family	https://www.arabidopsis.org/servlets/TairObject?type=locus&name=AT1G50430
LS14143	Lsat_1_v5_gn_5_140541.1	https://lgr.genomecenter.ucdavis.edu/Private/GeneModelDetail.php?geneModel=Lsat_1_v5_gn_5_140541.1	5	269976389	269979258	GO:0005515(protein binding)	NA	up	no	Control	19	lightyellow	128	128	0.0170198	75.125	AT2G05940.1	572	1e-161	Protein kinase superfamily protein	https://www.arabidopsis.org/servlets/TairObject?type=locus&name=AT2G05940
LS22411	Lsat_1_v5_gn_8_114001.1	https://lgr.genomecenter.ucdavis.edu/Private/GeneModelDetail.php?geneModel=Lsat_1_v5_gn_8_114001.1	8	174314806	174316511	GO:0003746(translation elongation factor activity);GO:0005829(cytosol);GO:0005840(ribosome);GO:0005853(eukaryotic translation elongation factor 1 complex);GO:0005886(plasma membrane);GO:0006414(translational elongation);GO:0009808(lignin metabolic process);GO:0016021(integral component of membrane);GO:0046686(response to cadmium ion);GO:0071668(plant-type cell wall assembly);GO:2001006(regulation…	NA	down	no	Control	19	lightyellow	128	128	0.0170198	75.125	AT2G18110.1	379	2e-104	Translation elongation factor EF1B/ribosomal protein S6 family protein	https://www.arabidopsis.org/servlets/TairObject?type=locus&name=AT2G18110
LS03770	Lsat_1_v5_gn_2_69361.1	https://lgr.genomecenter.ucdavis.edu/Private/GeneModelDetail.php?geneModel=Lsat_1_v5_gn_2_69361.1	2	141177180	141178254	GO:0005730(nucleolus);GO:0043565(sequence-specific DNA binding);GO:2000014(regulation of endosperm development)	NA	up	no	Control	19	lightyellow	120	120	0.0128178	78.3	AT5G12010.1	33.7	2.8	nuclease	https://www.arabidopsis.org/servlets/TairObject?type=locus&name=AT5G12010
LS15634	Lsat_1_v5_gn_6_18061.1	https://lgr.genomecenter.ucdavis.edu/Private/GeneModelDetail.php?geneModel=Lsat_1_v5_gn_6_18061.1	6	22759848	22763997	GO:0000062(fatty-acyl-CoA binding);GO:0003995(acyl-CoA dehydrogenase activity);GO:0005777(peroxisome);GO:0009055(electron transfer activity);GO:0033539(fatty acid beta-oxidation using acyl-CoA dehydrogenase);GO:0050660(flavin adenine dinucleotide binding);GO:0052890(oxidoreductase activity, acting on the CH-CH group of donors, with a flavin as acceptor);GO:0055088(lipid homeostasis)	00071(Fatty acid degradation);00592(alpha-Linolenic acid metabolism);01040(Biosynthesis of unsaturated fatty acids);04146(Peroxisome)	up	no	Control	19	lightyellow	120	120	0.0128178	78.3	AT4G16760.1	1159	0	acyl-CoA oxidase 1	https://www.arabidopsis.org/servlets/TairObject?type=locus&name=AT4G16760
LS18957	Lsat_1_v5_gn_7_65181.1	https://lgr.genomecenter.ucdavis.edu/Private/GeneModelDetail.php?geneModel=Lsat_1_v5_gn_7_65181.1	7	97595017	97597037	GO:0005635(nuclear envelope);GO:0006998(nuclear envelope organization)	NA	up	no	Control	19	lightyellow	120	120	0.0128178	78.3	AT3G10730.1	109	1e-22	SAD1/UNC-84 domain protein 2	https://www.arabidopsis.org/servlets/TairObject?type=locus&name=AT3G10730
LS22461	Lsat_1_v5_gn_8_117061.1	https://lgr.genomecenter.ucdavis.edu/Private/GeneModelDetail.php?geneModel=Lsat_1_v5_gn_8_117061.1	8	179151951	179161156	GO:0005886(plasma membrane);GO:0009705(plant-type vacuole membrane);GO:0016021(integral component of membrane);GO:0022821(potassium ion antiporter activity);GO:0090333(regulation of stomatal closure)	03040(Spliceosome)	down	no	Control	19	lightyellow	120	120	0.0128178	78.3	AT5G13750.1	454	3e-126	zinc induced facilitator-like 1	https://www.arabidopsis.org/servlets/TairObject?type=locus&name=AT5G13750
LS00711	Lsat_1_v5_gn_1_29560.1	https://lgr.genomecenter.ucdavis.edu/Private/GeneModelDetail.php?geneModel=Lsat_1_v5_gn_1_29560.1	1	32566762	32567600	GO:0003674(molecular_function);GO:0005634(nucleus);GO:0008150(biological_process)	NA	up	no	Control	19	lightyellow	118	118	0.0141963	79.2627	AT4G15140.1	77.9	3e-13	hypothetical protein	https://www.arabidopsis.org/servlets/TairObject?type=locus&name=AT4G15140
LS10768	Lsat_1_v5_gn_4_137160.1	https://lgr.genomecenter.ucdavis.edu/Private/GeneModelDetail.php?geneModel=Lsat_1_v5_gn_4_137160.1	4	264564961	264571440	GO:0019172(glyoxalase III activity);GO:0019243(methylglyoxal catabolic process to D-lactate via S-lactoyl-glutathione)	00620(Pyruvate metabolism)	up	no	Control	19	lightyellow	118	118	0.0141963	79.2627	AT3G02720.1	457	2e-127	Class I glutamine amidotransferase-like superfamily protein	https://www.arabidopsis.org/servlets/TairObject?type=locus&name=AT3G02720
LS16293	Lsat_1_v5_gn_6_51760.1	https://lgr.genomecenter.ucdavis.edu/Private/GeneModelDetail.php?geneModel=Lsat_1_v5_gn_6_51760.1	6	72689535	72692802	GO:0000045(autophagosome assembly);GO:0000421(autophagosome membrane)	04136(Autophagy - other eukaryotes)	up	no	Control	19	lightyellow	118	118	0.0141963	79.2627	AT5G50230.1	196	4e-49	Transducin/WD40 repeat-like superfamily protein	https://www.arabidopsis.org/servlets/TairObject?type=locus&name=AT5G50230
LS16675	Lsat_1_v5_gn_6_75140.1	https://lgr.genomecenter.ucdavis.edu/Private/GeneModelDetail.php?geneModel=Lsat_1_v5_gn_6_75140.1	6	123201314	123202560	GO:0005829(cytosol);GO:0008171(O-methyltransferase activity);GO:0008757(S-adenosylmethionine-dependent methyltransferase activity);GO:0019438(aromatic compound biosynthetic process)	00943(Isoflavonoid biosynthesis)	down	no	Control	19	lightyellow	118	118	0.0141963	79.2627	AT1G51990.1	68	3e-10	O-methyltransferase family protein	https://www.arabidopsis.org/servlets/TairObject?type=locus&name=AT1G51990
LS07542	Lsat_1_v5_gn_3_100120.1	https://lgr.genomecenter.ucdavis.edu/Private/GeneModelDetail.php?geneModel=Lsat_1_v5_gn_3_100120.1	3	159305677	159309745	GO:0003333(amino acid transmembrane transport);GO:0015171(amino acid transmembrane transporter activity)	NA	down	no	Control	19	lightyellow	113	113	0.011876	77.7699	AT3G28960.1	316	4e-85	Transmembrane amino acid transporter family protein	https://www.arabidopsis.org/servlets/TairObject?type=locus&name=AT3G28960
LS08034	Lsat_1_v5_gn_3_132660.1	https://lgr.genomecenter.ucdavis.edu/Private/GeneModelDetail.php?geneModel=Lsat_1_v5_gn_3_132660.1	3	236632378	236633358	GO:0005634(nucleus);GO:0008150(biological_process);GO:0009755(hormone-mediated signaling pathway)	NA	down	no	Control	19	lightyellow	113	113	0.011876	77.7699	AT2G45420.1	119	1e-25	LOB domain-containing protein 18	https://www.arabidopsis.org/servlets/TairObject?type=locus&name=AT2G45420
LS10697	Lsat_1_v5_gn_4_131680.1	https://lgr.genomecenter.ucdavis.edu/Private/GeneModelDetail.php?geneModel=Lsat_1_v5_gn_4_131680.1	4	251625194	251626789	GO:0005634(nucleus);GO:0005737(cytoplasm)	NA	down	no	Control	19	lightyellow	113	113	0.011876	77.7699	AT3G01400.1	656	0	ARM repeat superfamily protein	https://www.arabidopsis.org/servlets/TairObject?type=locus&name=AT3G01400
LS24323	Lsat_1_v5_gn_9_44300.1	https://lgr.genomecenter.ucdavis.edu/Private/GeneModelDetail.php?geneModel=Lsat_1_v5_gn_9_44300.1	9	47648715	47649761	GO:0003674(molecular_function);GO:0005739(mitochondrion);GO:0008150(biological_process)	NA	down	no	Control	19	lightyellow	113	113	0.011876	77.7699	AT1G22160.1	83.3	6e-15	senescence-associated family protein (DUF581)	https://www.arabidopsis.org/servlets/TairObject?type=locus&name=AT1G22160
LS07121	Lsat_1_v5_gn_3_71581.1	https://lgr.genomecenter.ucdavis.edu/Private/GeneModelDetail.php?geneModel=Lsat_1_v5_gn_3_71581.1	3	94771302	94776765	GO:0016706(oxidoreductase activity, acting on paired donors, with incorporation or reduction of molecular oxygen, 2-oxoglutarate as one donor, and incorporation of one atom each of oxygen into both donors);GO:0018401(peptidyl-proline hydroxylation to 4-hydroxy-L-proline)	00330(Arginine and proline metabolism)	down	yes	Control	19	lightyellow	112	112	0.00716225	82.9107	AT1G20270.1	518	5e-146	2-oxoglutarate (2OG) and Fe(II)-dependent oxygenase superfamily protein	https://www.arabidopsis.org/servlets/TairObject?type=locus&name=AT1G20270
LS13463	Lsat_1_v5_gn_5_107641.1	https://lgr.genomecenter.ucdavis.edu/Private/GeneModelDetail.php?geneModel=Lsat_1_v5_gn_5_107641.1	5	225707215	225714419	GO:0003674(molecular_function);GO:0005886(plasma membrane);GO:0008150(biological_process);GO:0016021(integral component of membrane)	NA	up	no	Control	19	lightyellow	112	112	0.00716225	82.9107	AT2G01080.1	113	5e-24	Late embryogenesis abundant (LEA) hydroxyproline-rich glycoprotein family	https://www.arabidopsis.org/servlets/TairObject?type=locus&name=AT2G01080
LS00438	Lsat_1_v5_gn_1_16981.1	https://lgr.genomecenter.ucdavis.edu/Private/GeneModelDetail.php?geneModel=Lsat_1_v5_gn_1_16981.1	1	20617715	20619535	GO:0016020(membrane);GO:0016709(oxidoreductase activity, acting on paired donors, with incorporation or reduction of molecular oxygen, NAD(P)H as one donor, and incorporation of one atom of oxygen);GO:0044550(secondary metabolite biosynthetic process)	NA	up	no	Control	24	darkgrey	121	121	0.00926478	85.3223	AT2G46660.1	418	2e-115	cytochrome P450	https://www.arabidopsis.org/servlets/TairObject?type=locus&name=AT2G46660
LS06490	Lsat_1_v5_gn_3_40521.1	https://lgr.genomecenter.ucdavis.edu/Private/GeneModelDetail.php?geneModel=Lsat_1_v5_gn_3_40521.1	3	51469619	51470184	GO:0003674(molecular_function);GO:0005634(nucleus);GO:0009611(response to wounding)	NA	down	yes	Control	24	darkgrey	121	121	0.00926478	85.3223	AT4G10265.1	60.8	1e-08	Wound-responsive family protein	https://www.arabidopsis.org/servlets/TairObject?type=locus&name=AT4G10265
LS11800	Lsat_1_v5_gn_5_8421.1	https://lgr.genomecenter.ucdavis.edu/Private/GeneModelDetail.php?geneModel=Lsat_1_v5_gn_5_8421.1	5	14615250	14616518	GO:0004066(asparagine synthase (glutamine-hydrolyzing) activity);GO:0005829(cytosol);GO:0006529(asparagine biosynthetic process);GO:0006541(glutamine metabolic process);GO:0042803(protein homodimerization activity)	NA	down	no	Control	24	darkgrey	121	121	0.00926478	85.3223	AT4G27450.1	526	3e-148	Aluminium induced protein with YGL and LRDR motifs	https://www.arabidopsis.org/servlets/TairObject?type=locus&name=AT4G27450
LS14651	Lsat_1_v5_gn_5_164760.1	https://lgr.genomecenter.ucdavis.edu/Private/GeneModelDetail.php?geneModel=Lsat_1_v5_gn_5_164760.1	5	305498266	305498949	GO:0003674(molecular_function);GO:0005634(nucleus);GO:0080167(response to karrikin)	NA	down	no	Control	24	darkgrey	121	121	0.00926478	85.3223	AT3G52740.1	92.4	2e-17	hypothetical protein	https://www.arabidopsis.org/servlets/TairObject?type=locus&name=AT3G52740
LS19395	Lsat_1_v5_gn_7_88040.1	https://lgr.genomecenter.ucdavis.edu/Private/GeneModelDetail.php?geneModel=Lsat_1_v5_gn_7_88040.1	7	148558584	148558820	NA	NA	down	yes	Control	24	darkgrey	121	121	0.00926478	85.3223	AT4G23540.1	36.5	0.36	ARM repeat superfamily protein	https://www.arabidopsis.org/servlets/TairObject?type=locus&name=AT4G23540
LS21024	Lsat_1_v5_gn_8_45260.1	https://lgr.genomecenter.ucdavis.edu/Private/GeneModelDetail.php?geneModel=Lsat_1_v5_gn_8_45260.1	8	63725961	63727285	GO:0003674(molecular_function);GO:0005737(cytoplasm);GO:0005886(plasma membrane);GO:0006979(response to oxidative stress);GO:0016021(integral component of membrane)	NA	down	no	Control	24	darkgrey	121	121	0.00926478	85.3223	AT5G35525.1	103	8e-21	PLAC8 family protein	https://www.arabidopsis.org/servlets/TairObject?type=locus&name=AT5G35525
LS21887	Lsat_1_v5_gn_8_85861.1	https://lgr.genomecenter.ucdavis.edu/Private/GeneModelDetail.php?geneModel=Lsat_1_v5_gn_8_85861.1	8	124269561	124270794	GO:0008150(biological_process)	NA	down	no	Control	24	darkgrey	121	121	0.00926478	85.3223	AT1G74940.1	68	2e-10	Protein of unknown function (DUF581)	https://www.arabidopsis.org/servlets/TairObject?type=locus&name=AT1G74940
LS25232	Lsat_1_v5_gn_9_88040.1	https://lgr.genomecenter.ucdavis.edu/Private/GeneModelDetail.php?geneModel=Lsat_1_v5_gn_9_88040.1	9	136460549	136462248	GO:0003746(translation elongation factor activity);GO:0005737(cytoplasm);GO:0005773(vacuole);GO:0005811(lipid droplet);GO:0006414(translational elongation);GO:0019915(lipid storage);GO:0034389(lipid particle organization);GO:0045927(positive regulation of growth);GO:0080186(developmental vegetative growth);GO:1902584(positive regulation of response to water deprivation)	NA	down	no	Control	24	darkgrey	121	121	0.00926478	85.3223	AT3G05500.1	98.7	1e-19	Rubber elongation factor protein (REF)	https://www.arabidopsis.org/servlets/TairObject?type=locus&name=AT3G05500
LS08530	Lsat_1_v5_gn_4_18360.1	https://lgr.genomecenter.ucdavis.edu/Private/GeneModelDetail.php?geneModel=Lsat_1_v5_gn_4_18360.1	4	25710413	25711222	GO:0003674(molecular_function);GO:0005634(nucleus);GO:0008150(biological_process)	NA	down	no	Control	24	darkgrey	117	117	0.00720641	86.906	AT3G25870.1	45.5	0.002	hypothetical protein	https://www.arabidopsis.org/servlets/TairObject?type=locus&name=AT3G25870
LS12684	Lsat_1_v5_gn_5_59000.1	https://lgr.genomecenter.ucdavis.edu/Private/GeneModelDetail.php?geneModel=Lsat_1_v5_gn_4_20381.1	5	136065508	136115773	GO:0004806(triglyceride lipase activity);GO:0046503(glycerolipid catabolic process)	NA	up	yes	Control	24	darkgrey	117	117	0.00720641	86.906	AT1G68730.1	106	5e-22	Zim17-type zinc finger protein	https://www.arabidopsis.org/servlets/TairObject?type=locus&name=AT1G68730
LS13730	Lsat_1_v5_gn_5_119940.1	https://lgr.genomecenter.ucdavis.edu/Private/GeneModelDetail.php?geneModel=Lsat_1_v5_gn_5_119940.1	5	243564524	243566627	GO:0004097(catechol oxidase activity)	00350(Tyrosine metabolism);00950(Isoquinoline alkaloid biosynthesis)	up	no	Control	24	darkgrey	117	117	0.00720641	86.906	AT5G42780.1	43.7	0.02	homeobox protein 27	https://www.arabidopsis.org/servlets/TairObject?type=locus&name=AT5G42780
LS24419	Lsat_1_v5_gn_9_47120.1	https://lgr.genomecenter.ucdavis.edu/Private/GeneModelDetail.php?geneModel=Lsat_1_v5_gn_9_47120.1	9	52430159	52435113	GO:0005887(integral component of plasma membrane);GO:0015179(L-amino acid transmembrane transporter activity);GO:0015297(antiporter activity)	NA	up	no	Control	24	darkgrey	117	117	0.00720641	86.906	AT5G04770.1	750	0	cationic amino acid transporter 6	https://www.arabidopsis.org/servlets/TairObject?type=locus&name=AT5G04770
LS01636	Lsat_1_v5_gn_1_65901.1	https://lgr.genomecenter.ucdavis.edu/Private/GeneModelDetail.php?geneModel=Lsat_1_v5_gn_1_65901.1	1	78418768	78418950	NA	NA	down	yes	Control	24	darkgrey	115	115	0.00810748	86.1217	AT1G15440.1	34.6	0.93	periodic tryptophan protein 2	https://www.arabidopsis.org/servlets/TairObject?type=locus&name=AT1G15440
LS06491	Lsat_1_v5_gn_3_40481.1	https://lgr.genomecenter.ucdavis.edu/Private/GeneModelDetail.php?geneModel=Lsat_1_v5_gn_3_40481.1	3	51530453	51531202	GO:0003674(molecular_function);GO:0005634(nucleus);GO:0009611(response to wounding)	NA	down	yes	Control	24	darkgrey	115	115	0.00810748	86.1217	AT4G10270.1	71.6	6e-12	Wound-responsive family protein	https://www.arabidopsis.org/servlets/TairObject?type=locus&name=AT4G10270
LS22790	Lsat_1_v5_gn_8_134061.1	https://lgr.genomecenter.ucdavis.edu/Private/GeneModelDetail.php?geneModel=Lsat_1_v5_gn_8_134061.1	8	220226891	220229989	GO:0004838(L-tyrosine:2-oxoglutarate aminotransferase activity);GO:0005737(cytoplasm);GO:0005829(cytosol);GO:0006520(cellular amino acid metabolic process);GO:0006559(L-phenylalanine catabolic process);GO:0006572(tyrosine catabolic process);GO:0009058(biosynthetic process);GO:0030170(pyridoxal phosphate binding);GO:0080130(L-phenylalanine:2-oxoglutarate aminotransferase activity)	00270(Cysteine and methionine metabolism);00350(Tyrosine metabolism);00360(Phenylalanine metabolism);00400(Phenylalanine, tyrosine and tryptophan biosynthesis);00130(Ubiquinone and other terpenoid-quinone biosynthesis);00950(Isoquinoline alkaloid biosynthesis);00960(Tropane, piperidine and pyridine alkaloid biosynthesis)	up	no	Control	24	darkgrey	115	115	0.00810748	86.1217	AT5G36160.1	322	1e-86	Tyrosine transaminase family protein	https://www.arabidopsis.org/servlets/TairObject?type=locus&name=AT5G36160
LS01635	Lsat_1_v5_gn_1_65880.1	https://lgr.genomecenter.ucdavis.edu/Private/GeneModelDetail.php?geneModel=Lsat_1_v5_gn_1_65880.1	1	78416521	78417434	GO:0000977(RNA polymerase II regulatory region sequence-specific DNA binding);GO:0003677(DNA binding);GO:0003700(DNA binding transcription factor activity);GO:0005515(protein binding);GO:0005634(nucleus);GO:0006351(transcription, DNA-templated);GO:0007275(multicellular organism development);GO:0008134(transcription factor binding);GO:0009960(endosperm development);GO:0045944(positive regulation o…	NA	up	no	Control	24	darkgrey	113	113	0.00501169	88.8142	AT2G24840.1	40.1	0.093	AGAMOUS-like 61	https://www.arabidopsis.org/servlets/TairObject?type=locus&name=AT2G24840
LS03738	Lsat_1_v5_gn_2_65920.1	https://lgr.genomecenter.ucdavis.edu/Private/GeneModelDetail.php?geneModel=Lsat_1_v5_gn_2_65920.1	2	139190234	139191830	GO:0004842(ubiquitin-protein transferase activity);GO:0005576(extracellular region);GO:0005886(plasma membrane);GO:0008270(zinc ion binding);GO:0009814(defense response, incompatible interaction);GO:0009816(defense response to bacterium, incompatible interaction);GO:0010200(response to chitin);GO:0016021(integral component of membrane);GO:0016567(protein ubiquitination);GO:0043161(proteasome-medi…	NA	down	no	Control	24	darkgrey	113	113	0.00501169	88.8142	AT3G05200.1	117	6e-25	RING/U-box superfamily protein	https://www.arabidopsis.org/servlets/TairObject?type=locus&name=AT3G05200
LS03939	Lsat_1_v5_gn_2_76060.1	https://lgr.genomecenter.ucdavis.edu/Private/GeneModelDetail.php?geneModel=Lsat_1_v5_gn_2_76060.1	2	150039054	150040210	GO:0003674(molecular_function);GO:0007568(aging);GO:0009507(chloroplast)	NA	down	yes	Control	24	darkgrey	113	113	0.00501169	88.8142	AT5G66170.2	68	1e-10	sulfurtransferase 18	https://www.arabidopsis.org/servlets/TairObject?type=locus&name=AT5G66170
LS05670	Lsat_1_v5_gn_3_7981.1	https://lgr.genomecenter.ucdavis.edu/Private/GeneModelDetail.php?geneModel=Lsat_1_v5_gn_3_7981.1	3	9169203	9170951	GO:0004553(hydrolase activity, hydrolyzing O-glycosyl compounds);GO:0030247(polysaccharide binding);GO:0046658(anchored component of plasma membrane)	00500(Starch and sucrose metabolism)	down	no	Control	24	darkgrey	113	113	0.00501169	88.8142	AT4G16260.1	117	6e-25	Glycosyl hydrolase superfamily protein	https://www.arabidopsis.org/servlets/TairObject?type=locus&name=AT4G16260
LS11372	Lsat_1_v5_gn_4_171761.1	https://lgr.genomecenter.ucdavis.edu/Private/GeneModelDetail.php?geneModel=Lsat_1_v5_gn_4_171761.1	4	348793115	348794445	GO:0005515(protein binding);GO:0005634(nucleus);GO:0007165(signal transduction);GO:0009414(response to water deprivation);GO:0009737(response to abscisic acid)	04144(Endocytosis)	down	no	Control	24	darkgrey	113	113	0.00501169	88.8142	AT1G69260.1	90.6	8e-17	ABI five binding protein	https://www.arabidopsis.org/servlets/TairObject?type=locus&name=AT1G69260
LS00870	Lsat_1_v5_gn_1_33920.1	https://lgr.genomecenter.ucdavis.edu/Private/GeneModelDetail.php?geneModel=Lsat_1_v5_gn_1_33920.1	1	39384743	39386805	GO:0003674(molecular_function);GO:0005576(extracellular region);GO:0005768(endosome);GO:0005794(Golgi apparatus);GO:0005802(trans-Golgi network);GO:0008150(biological_process);GO:0016020(membrane)	04120(Ubiquitin mediated proteolysis)	up	no	Control	36	yellowgreen	70	70	0.0102796	53.7714	AT1G52780.1	138	3e-31	Protein of unknown function (DUF2921)	https://www.arabidopsis.org/servlets/TairObject?type=locus&name=AT1G52780
LS01781	Lsat_1_v5_gn_1_72640.1	https://lgr.genomecenter.ucdavis.edu/Private/GeneModelDetail.php?geneModel=Lsat_1_v5_gn_1_72640.1	1	85707399	85707812	GO:0005516(calmodulin binding);GO:0005576(extracellular region);GO:0005886(plasma membrane);GO:0006869(lipid transport);GO:0008289(lipid binding);GO:0009505(plant-type cell wall);GO:0009534(chloroplast thylakoid);GO:0048046(apoplast);GO:0071555(cell wall organization)	NA	down	yes	Control	36	yellowgreen	70	70	0.0102796	53.7714	AT5G62690.1	37.4	0.14	tubulin beta chain 2	https://www.arabidopsis.org/servlets/TairObject?type=locus&name=AT5G62690
LS02642	Lsat_1_v5_gn_2_1300.1	https://lgr.genomecenter.ucdavis.edu/Private/GeneModelDetail.php?geneModel=Lsat_1_v5_gn_2_1300.1	2	506525	509567	GO:0003755(peptidyl-prolyl cis-trans isomerase activity);GO:0005528(FK506 binding);GO:0005789(endoplasmic reticulum membrane);GO:0061077(chaperone-mediated protein folding)	NA	down	no	Control	36	yellowgreen	70	70	0.0102796	53.7714	AT1G20810.1	296	7e-79	FKBP-like peptidyl-prolyl cis-trans isomerase family protein	https://www.arabidopsis.org/servlets/TairObject?type=locus&name=AT1G20810
LS10136	Lsat_1_v5_gn_4_100480.1	https://lgr.genomecenter.ucdavis.edu/Private/GeneModelDetail.php?geneModel=Lsat_1_v5_gn_4_100480.1	4	168939476	168940363	GO:0003674(molecular_function);GO:0005575(cellular_component);GO:0008150(biological_process)	NA	up	no	Control	36	yellowgreen	70	70	0.0102796	53.7714	AT1G52140.1	42.8	0.006	Avr9/Cf-9 rapidly elicited protein	https://www.arabidopsis.org/servlets/TairObject?type=locus&name=AT1G52140
LS17465	Lsat_1_v5_gn_6_115620.1	https://lgr.genomecenter.ucdavis.edu/Private/GeneModelDetail.php?geneModel=Lsat_1_v5_gn_6_115620.1	6	186733633	186743521	GO:0000166(nucleotide binding);GO:0005634(nucleus);GO:0005737(cytoplasm);GO:0005834(heterotrimeric G-protein complex);GO:0030174(regulation of DNA-dependent DNA replication initiation);GO:0080008(Cul4-RING E3 ubiquitin ligase complex);GO:1902184(negative regulation of shoot apical meristem development)	NA	up	no	Control	36	yellowgreen	70	70	0.0102796	53.7714	AT3G49180.1	262	1e-68	Transducin/WD40 repeat-like superfamily protein	https://www.arabidopsis.org/servlets/TairObject?type=locus&name=AT3G49180
LS23012	Lsat_1_v5_gn_8_152060.1	https://lgr.genomecenter.ucdavis.edu/Private/GeneModelDetail.php?geneModel=Lsat_1_v5_gn_8_152060.1	8	258251400	258252554	GO:0006636(unsaturated fatty acid biosynthetic process);GO:0016717(oxidoreductase activity, acting on paired donors, with oxidation of a pair of donors resulting in the reduction of molecular oxygen to two molecules of water)	01040(Biosynthesis of unsaturated fatty acids)	up	no	Control	36	yellowgreen	70	70	0.0102796	53.7714	AT3G12120.1	250	5e-65	fatty acid desaturase 2	https://www.arabidopsis.org/servlets/TairObject?type=locus&name=AT3G12120
LS25472	Lsat_1_v5_gn_9_96160.1	https://lgr.genomecenter.ucdavis.edu/Private/GeneModelDetail.php?geneModel=Lsat_1_v5_gn_9_96160.1	9	154027277	154027504	GO:0005758(mitochondrial intermembrane space);GO:0006825(copper ion transport);GO:0016531(copper chaperone activity)	00190(Oxidative phosphorylation)	up	no	Control	36	yellowgreen	70	70	0.0102796	53.7714	AT1G53030.1	138	4e-32	Cytochrome C oxidase copper chaperone (COX17)	https://www.arabidopsis.org/servlets/TairObject?type=locus&name=AT1G53030
LS06445	Lsat_1_v5_gn_3_38820.1	https://lgr.genomecenter.ucdavis.edu/Private/GeneModelDetail.php?geneModel=Lsat_1_v5_gn_3_38820.1	3	47766647	47768483	GO:0012505(endomembrane system)	NA	up	yes	Control	36	yellowgreen	66	66	0.0050703	55.6212	AT2G20590.1	193	1e-47	Reticulon family protein	https://www.arabidopsis.org/servlets/TairObject?type=locus&name=AT2G20590
LS24823	Lsat_1_v5_gn_9_63021.1	https://lgr.genomecenter.ucdavis.edu/Private/GeneModelDetail.php?geneModel=Lsat_1_v5_gn_9_63021.1	9	77622352	77625194	GO:0005089(Rho guanyl-nucleotide exchange factor activity);GO:0005634(nucleus)	NA	up	no	Control	36	yellowgreen	66	66	0.0050703	55.6212	AT5G05940.1	607	2e-172	ROP guanine nucleotide exchange factor 5	https://www.arabidopsis.org/servlets/TairObject?type=locus&name=AT5G05940
LS00490	Lsat_1_v5_gn_1_19741.1	https://lgr.genomecenter.ucdavis.edu/Private/GeneModelDetail.php?geneModel=Lsat_1_v5_gn_1_19741.1	1	22578823	22580623	GO:0016020(membrane);GO:0016709(oxidoreductase activity, acting on paired donors, with incorporation or reduction of molecular oxygen, NAD(P)H as one donor, and incorporation of one atom of oxygen);GO:0044550(secondary metabolite biosynthetic process)	NA	up	no	Control	36	yellowgreen	64	64	0.00412323	56.1719	AT4G31970.1	368	3e-100	cytochrome P450	https://www.arabidopsis.org/servlets/TairObject?type=locus&name=AT4G31970
LS00655	Lsat_1_v5_gn_1_26421.1	https://lgr.genomecenter.ucdavis.edu/Private/GeneModelDetail.php?geneModel=Lsat_1_v5_gn_1_26421.1	1	30589457	30594607	GO:0005618(cell wall);GO:0005773(vacuole);GO:0005783(endoplasmic reticulum);GO:0005886(plasma membrane);GO:0009506(plasmodesma);GO:0016020(membrane);GO:0016021(integral component of membrane);GO:0022857(transmembrane transporter activity);GO:0055085(transmembrane transport)	NA	up	no	Control	36	yellowgreen	64	64	0.00785285	54.5938	AT5G62890.1	1041	0	Xanthine/uracil permease family protein	https://www.arabidopsis.org/servlets/TairObject?type=locus&name=AT5G62890
LS01982	Lsat_1_v5_gn_1_83700.1	https://lgr.genomecenter.ucdavis.edu/Private/GeneModelDetail.php?geneModel=Lsat_1_v5_gn_1_83700.1	1	103922015	103922651	NA	NA	down	no	Control	36	yellowgreen	64	64	0.00412323	56.1719	AT3G10300.6	35.6	0.79	Calcium-binding EF-hand family protein	https://www.arabidopsis.org/servlets/TairObject?type=locus&name=AT3G10300
LS04439	Lsat_1_v5_gn_2_93120.1	https://lgr.genomecenter.ucdavis.edu/Private/GeneModelDetail.php?geneModel=Lsat_1_v5_gn_2_93120.1	2	171530289	171532311	GO:0003735(structural constituent of ribosome);GO:0005762(mitochondrial large ribosomal subunit)	03010(Ribosome)	down	no	Control	36	yellowgreen	64	64	0.00852735	54.0781	AT5G40950.1	235	7e-61	ribosomal protein large subunit 27	https://www.arabidopsis.org/servlets/TairObject?type=locus&name=AT5G40950
LS05850	Lsat_1_v5_gn_3_14761.1	https://lgr.genomecenter.ucdavis.edu/Private/GeneModelDetail.php?geneModel=Lsat_1_v5_gn_3_14761.1	3	19029352	19030092	GO:0003674(molecular_function);GO:0005634(nucleus)	NA	down	no	Control	36	yellowgreen	64	64	0.00412323	56.1719	AT3G61920.1	68.9	2e-10	UvrABC system protein C	https://www.arabidopsis.org/servlets/TairObject?type=locus&name=AT3G61920
LS13608	Lsat_1_v5_gn_5_116820.1	https://lgr.genomecenter.ucdavis.edu/Private/GeneModelDetail.php?geneModel=Lsat_1_v5_gn_5_116820.1	5	234384834	234387197	GO:0005737(cytoplasm);GO:0009733(response to auxin);GO:0016874(ligase activity)	04075(Plant hormone signal transduction)	up	no	Control	36	yellowgreen	64	64	0.00463007	55.8594	AT2G14960.1	1012	0	Auxin-responsive GH3 family protein	https://www.arabidopsis.org/servlets/TairObject?type=locus&name=AT2G14960
LS14976	Lsat_1_v5_gn_5_181261.1	https://lgr.genomecenter.ucdavis.edu/Private/GeneModelDetail.php?geneModel=Lsat_1_v5_gn_5_181261.1	5	326514404	326517417	GO:0003723(RNA binding);GO:0003729(mRNA binding);GO:0005829(cytosol);GO:0006913(nucleocytoplasmic transport)	NA	up	no	Control	36	yellowgreen	64	64	0.00785285	54.5938	AT5G43960.1	117	8e-25	Nuclear transport factor 2 (NTF2) family protein with RNA binding (RRM-RBD-RNP motifs) domain	https://www.arabidopsis.org/servlets/TairObject?type=locus&name=AT5G43960
LS15902	Lsat_1_v5_gn_6_33220.1	https://lgr.genomecenter.ucdavis.edu/Private/GeneModelDetail.php?geneModel=Lsat_1_v5_gn_6_33220.1	6	42329417	42330903	GO:0003676(nucleic acid binding);GO:0005739(mitochondrion);GO:0005840(ribosome);GO:0008150(biological_process);GO:0009507(chloroplast)	NA	up	no	Control	36	yellowgreen	64	64	0.00852735	54.0781	AT1G58250.2	36.5	1	Golgi-body localisation protein domain	https://www.arabidopsis.org/servlets/TairObject?type=locus&name=AT1G58250
LS17317	Lsat_1_v5_gn_6_108181.1	https://lgr.genomecenter.ucdavis.edu/Private/GeneModelDetail.php?geneModel=Lsat_1_v5_gn_6_108181.1	6	177828688	177831080	GO:0003674(molecular_function);GO:0005634(nucleus);GO:0008150(biological_process)	NA	down	no	Control	36	yellowgreen	64	64	0.00463007	55.8594	AT1G10020.1	431	3e-119	formin-like protein (DUF1005)	https://www.arabidopsis.org/servlets/TairObject?type=locus&name=AT1G10020
LS18229	Lsat_1_v5_gn_7_27520.1	https://lgr.genomecenter.ucdavis.edu/Private/GeneModelDetail.php?geneModel=Lsat_1_v5_gn_7_27520.1	7	37076175	37077152	GO:0003690(double-stranded DNA binding);GO:0006355(regulation of transcription, DNA-templated);GO:0009507(chloroplast);GO:0032502(developmental process);GO:0042646(plastid nucleoid);GO:0071472(cellular response to salt stress)	NA	down	no	Control	36	yellowgreen	64	64	0.00463007	55.8594	AT2G34620.1	282	6e-75	Mitochondrial transcription termination factor family protein	https://www.arabidopsis.org/servlets/TairObject?type=locus&name=AT2G34620
LS25551	Lsat_1_v5_gn_9_100441.1	https://lgr.genomecenter.ucdavis.edu/Private/GeneModelDetail.php?geneModel=Lsat_1_v5_gn_9_100441.1	9	160865357	160868280	GO:0009507(chloroplast);GO:0009536(plastid);GO:0009706(chloroplast inner membrane);GO:0009941(chloroplast envelope);GO:0010189(vitamin E biosynthetic process);GO:0016021(integral component of membrane);GO:0016740(transferase activity);GO:0031969(chloroplast membrane)	NA	up	no	Control	36	yellowgreen	64	64	0.00785285	54.5938	AT1G78620.2	410	2e-113	VITAMIN E DEFICIENT6	https://www.arabidopsis.org/servlets/TairObject?type=locus&name=AT1G78620
LS02836	Lsat_1_v5_gn_2_10721.1	https://lgr.genomecenter.ucdavis.edu/Private/GeneModelDetail.php?geneModel=Lsat_1_v5_gn_2_10721.1	2	20989541	20990914	GO:0003747(translation release factor activity);GO:0005737(cytoplasm);GO:0005829(cytosol);GO:0006415(translational termination);GO:0040008(regulation of growth)	03015(mRNA surveillance pathway)	down	no	Control	37	skyblue3	59	59	0.100519	29.5424	AT1G12920.1	867	0	eukaryotic release factor 1-2	https://www.arabidopsis.org/servlets/TairObject?type=locus&name=AT1G12920
LS17644	Lsat_1_v5_gn_7_3240.1	https://lgr.genomecenter.ucdavis.edu/Private/GeneModelDetail.php?geneModel=Lsat_1_v5_gn_7_3240.1	7	4578328	4579412	GO:0004842(ubiquitin-protein transferase activity);GO:0019005(SCF ubiquitin ligase complex);GO:0031146(SCF-dependent proteasomal ubiquitin-dependent protein catabolic process)	NA	up	no	Control	37	skyblue3	59	59	0.100519	29.5424	AT5G14850.1	43.7	0.011	Alg9-like mannosyltransferase family	https://www.arabidopsis.org/servlets/TairObject?type=locus&name=AT5G14850
LS23858	Lsat_1_v5_gn_9_23621.1	https://lgr.genomecenter.ucdavis.edu/Private/GeneModelDetail.php?geneModel=Lsat_1_v5_gn_9_23621.1	9	26986141	26988408	GO:0004252(serine-type endopeptidase activity);GO:0016485(protein processing)	NA	down	no	Control	37	skyblue3	59	59	0.100519	29.5424	AT1G05675.1	135	3e-30	UDP-Glycosyltransferase superfamily protein	https://www.arabidopsis.org/servlets/TairObject?type=locus&name=AT1G05675
LS00828	Lsat_1_v5_gn_1_31421.1	https://lgr.genomecenter.ucdavis.edu/Private/GeneModelDetail.php?geneModel=Lsat_1_v5_gn_1_31421.1	1	37635914	37639306	GO:0007165(signal transduction);GO:0016021(integral component of membrane)	NA	up	no	Control	37	skyblue3	50	50	0.0180441	33.2	AT3G05660.1	55.4	4e-06	receptor like protein 33	https://www.arabidopsis.org/servlets/TairObject?type=locus&name=AT3G05660
LS03284	Lsat_1_v5_gn_2_39781.1	https://lgr.genomecenter.ucdavis.edu/Private/GeneModelDetail.php?geneModel=Lsat_1_v5_gn_2_39781.1	2	92266203	92275386	GO:0046577(long-chain-alcohol oxidase activity)	NA	up	no	Control	37	skyblue3	50	50	0.0180441	33.2	AT3G23410.1	397	1e-108	fatty alcohol oxidase 3	https://www.arabidopsis.org/servlets/TairObject?type=locus&name=AT3G23410
LS03518	Lsat_1_v5_gn_2_56480.1	https://lgr.genomecenter.ucdavis.edu/Private/GeneModelDetail.php?geneModel=Lsat_1_v5_gn_2_56480.1	2	122308971	122310430	GO:0003755(peptidyl-prolyl cis-trans isomerase activity)	03040(Spliceosome)	up	no	Control	37	skyblue3	50	50	0.0180441	33.2	AT2G36130.1	384	1e-105	Cyclophilin-like peptidyl-prolyl cis-trans isomerase family protein	https://www.arabidopsis.org/servlets/TairObject?type=locus&name=AT2G36130
LS15669	Lsat_1_v5_gn_6_18720.1	https://lgr.genomecenter.ucdavis.edu/Private/GeneModelDetail.php?geneModel=Lsat_1_v5_gn_6_18720.1	6	26055700	26058665	GO:0005886(plasma membrane);GO:0006468(protein phosphorylation);GO:0016301(kinase activity);GO:0016310(phosphorylation)	NA	up	no	Control	37	skyblue3	50	50	0.0180441	33.2	AT4G32000.3	421	1e-116	Protein kinase superfamily protein	https://www.arabidopsis.org/servlets/TairObject?type=locus&name=AT4G32000
LS17050	Lsat_1_v5_gn_6_95060.1	https://lgr.genomecenter.ucdavis.edu/Private/GeneModelDetail.php?geneModel=Lsat_1_v5_gn_6_95060.1	6	156056569	156061091	GO:0000977(RNA polymerase II regulatory region sequence-specific DNA binding);GO:0001085(RNA polymerase II transcription factor binding);GO:0001228(transcriptional activator activity, RNA polymerase II transcription regulatory region sequence-specific DNA binding);GO:0003682(chromatin binding);GO:0005634(nucleus);GO:0005667(transcription factor complex);GO:0030154(cell differentiation)	NA	up	no	Control	37	skyblue3	50	50	0.0180441	33.2	AT4G17570.2	196	1e-48	GATA transcription factor 26	https://www.arabidopsis.org/servlets/TairObject?type=locus&name=AT4G17570
LS21086	Lsat_1_v5_gn_8_48101.1	https://lgr.genomecenter.ucdavis.edu/Private/GeneModelDetail.php?geneModel=Lsat_1_v5_gn_8_48101.1	8	67717308	67720543	GO:0003674(molecular_function);GO:0005739(mitochondrion);GO:0008150(biological_process);GO:0009451(RNA modification)	00500(Starch and sucrose metabolism)	up	no	Control	37	skyblue3	50	50	0.0180441	33.2	AT1G69350.1	175	6e-42	Tetratricopeptide repeat (TPR)-like superfamily protein	https://www.arabidopsis.org/servlets/TairObject?type=locus&name=AT1G69350
LS21728	Lsat_1_v5_gn_8_79401.1	https://lgr.genomecenter.ucdavis.edu/Private/GeneModelDetail.php?geneModel=Lsat_1_v5_gn_8_79401.1	8	114887255	114889032	GO:0005515(protein binding);GO:0005634(nucleus);GO:0006952(defense response);GO:0009561(megagametogenesis);GO:0009960(endosperm development);GO:0010091(trichome branching);GO:0010224(response to UV-B);GO:0042023(DNA endoreduplication);GO:0051301(cell division);GO:0051783(regulation of nuclear division);GO:1900426(positive regulation of defense response to bacterium);GO:1904667(negative regulation…	NA	up	no	Control	37	skyblue3	50	50	0.0180441	33.2	AT2G42260.1	106	9e-22	uv-b-insensitive 4	https://www.arabidopsis.org/servlets/TairObject?type=locus&name=AT2G42260
LS23164	Lsat_1_v5_gn_8_161920.1	https://lgr.genomecenter.ucdavis.edu/Private/GeneModelDetail.php?geneModel=Lsat_1_v5_gn_8_161920.1	8	288214388	288215864	GO:0004190(aspartic-type endopeptidase activity);GO:0006508(proteolysis);GO:0030163(protein catabolic process)	NA	up	no	Control	37	skyblue3	50	50	0.0180441	33.2	AT1G03220.1	58.1	6e-07	Eukaryotic aspartyl protease family protein	https://www.arabidopsis.org/servlets/TairObject?type=locus&name=AT1G03220
LS01882	Lsat_1_v5_gn_1_73921.1	https://lgr.genomecenter.ucdavis.edu/Private/GeneModelDetail.php?geneModel=Lsat_1_v5_gn_1_73921.1	1	92234285	92276114	GO:0005737(cytoplasm);GO:0005829(cytosol);GO:0005886(plasma membrane);GO:0006979(response to oxidative stress);GO:0032440(2-alkenal reductase [NAD(P)] activity);GO:0055114(oxidation-reduction process)	NA	down	no	Control	37	skyblue3	37	37	0.00396262	35.3514	AT5G16960.1	400	4e-110	Zinc-binding dehydrogenase family protein	https://www.arabidopsis.org/servlets/TairObject?type=locus&name=AT5G16960
LS05435	Lsat_1_v5_gn_2_132621.1	https://lgr.genomecenter.ucdavis.edu/Private/GeneModelDetail.php?geneModel=Lsat_1_v5_gn_2_132621.1	2	212066578	212074665	GO:0005576(extracellular region);GO:0009505(plant-type cell wall);GO:0052689(carboxylic ester hydrolase activity);GO:0052793(pectin acetylesterase activity);GO:0071555(cell wall organization)	NA	up	no	Control	37	skyblue3	37	37	0.00396262	35.3514	AT5G23870.3	338	1e-91	Pectinacetylesterase family protein	https://www.arabidopsis.org/servlets/TairObject?type=locus&name=AT5G23870
LS05949	Lsat_1_v5_gn_3_18021.1	https://lgr.genomecenter.ucdavis.edu/Private/GeneModelDetail.php?geneModel=Lsat_1_v5_gn_3_18021.1	3	26114692	26117618	GO:0005634(nucleus);GO:0006355(regulation of transcription, DNA-templated);GO:0044212(transcription regulatory region DNA binding)	04075(Plant hormone signal transduction)	up	yes	Control	37	skyblue3	37	37	0.00396262	35.3514	AT1G32240.1	234	3e-60	Homeodomain-like superfamily protein	https://www.arabidopsis.org/servlets/TairObject?type=locus&name=AT1G32240
LS10469	Lsat_1_v5_gn_4_117540.1	https://lgr.genomecenter.ucdavis.edu/Private/GeneModelDetail.php?geneModel=Lsat_1_v5_gn_4_117540.1	4	210504268	210506179	GO:0003723(RNA binding);GO:0005739(mitochondrion);GO:0008150(biological_process);GO:0043231(intracellular membrane-bounded organelle)	NA	up	no	Control	37	skyblue3	37	37	0.00396262	35.3514	AT1G77405.1	379	2e-103	Pentatricopeptide repeat (PPR) superfamily protein	https://www.arabidopsis.org/servlets/TairObject?type=locus&name=AT1G77405
LS16846	Lsat_1_v5_gn_6_83741.1	https://lgr.genomecenter.ucdavis.edu/Private/GeneModelDetail.php?geneModel=Lsat_1_v5_gn_6_83741.1	6	138690795	138693234	GO:0005576(extracellular region);GO:0052689(carboxylic ester hydrolase activity)	NA	up	no	Control	37	skyblue3	37	37	0.00396262	35.3514	AT4G10950.2	374	2e-102	SGNH hydrolase-type esterase superfamily protein	https://www.arabidopsis.org/servlets/TairObject?type=locus&name=AT4G10950
LS23513	Lsat_1_v5_gn_9_10400.1	https://lgr.genomecenter.ucdavis.edu/Private/GeneModelDetail.php?geneModel=Lsat_1_v5_gn_9_10400.1	9	12656444	12656605	NA	NA	up	no	Control	37	skyblue3	37	37	0.00396262	35.3514	AT4G23750.1	36.5	0.23	cytokinin response factor 2	https://www.arabidopsis.org/servlets/TairObject?type=locus&name=AT4G23750
LS04162	Lsat_1_v5_gn_2_85220.1	https://lgr.genomecenter.ucdavis.edu/Private/GeneModelDetail.php?geneModel=Lsat_1_v5_gn_2_85220.1	2	162336462	162337766	GO:0003841(1-acylglycerol-3-phosphate O-acyltransferase activity)	00561(Glycerolipid metabolism);00564(Glycerophospholipid metabolism)	up	no	Control	37	skyblue3	36	36	0.00913016	31.4722	AT4G30580.1	254	3e-66	Phospholipid/glycerol acyltransferase family protein	https://www.arabidopsis.org/servlets/TairObject?type=locus&name=AT4G30580
LS17164	Lsat_1_v5_gn_6_99620.1	https://lgr.genomecenter.ucdavis.edu/Private/GeneModelDetail.php?geneModel=Lsat_1_v5_gn_6_99620.1	6	162408067	162410338	GO:0003674(molecular_function);GO:0005739(mitochondrion);GO:0008150(biological_process);GO:0009451(RNA modification)	NA	up	no	Control	37	skyblue3	36	36	0.00913016	31.4722	AT3G18020.1	170	7e-41	Pentatricopeptide repeat (PPR) superfamily protein	https://www.arabidopsis.org/servlets/TairObject?type=locus&name=AT3G18020
LS23630	Lsat_1_v5_gn_9_16980.1	https://lgr.genomecenter.ucdavis.edu/Private/GeneModelDetail.php?geneModel=Lsat_1_v5_gn_9_16980.1	9	16906550	16908008	GO:0009813(flavonoid biosynthetic process);GO:0043231(intracellular membrane-bounded organelle);GO:0052696(flavonoid glucuronidation);GO:0080043(quercetin 3-O-glucosyltransferase activity);GO:0080044(quercetin 7-O-glucosyltransferase activity)	NA	up	no	Control	37	skyblue3	36	36	0.00913016	31.4722	AT1G05675.1	135	3e-30	UDP-Glycosyltransferase superfamily protein	https://www.arabidopsis.org/servlets/TairObject?type=locus&name=AT1G05675
LS06753	Lsat_1_v5_gn_3_52761.1	https://lgr.genomecenter.ucdavis.edu/Private/GeneModelDetail.php?geneModel=Lsat_1_v5_gn_3_52761.1	3	67181217	67182121	GO:0003674(molecular_function);GO:0005634(nucleus);GO:0008150(biological_process)	NA	down	no	Control	38	plum1	44	44	0.0228934	32.5	AT1G26920.1	60.8	2e-08	zinc finger CCHC domain protein	https://www.arabidopsis.org/servlets/TairObject?type=locus&name=AT1G26920
LS07560	Lsat_1_v5_gn_3_100900.1	https://lgr.genomecenter.ucdavis.edu/Private/GeneModelDetail.php?geneModel=Lsat_1_v5_gn_3_100900.1	3	162453299	162455000	GO:0000226(microtubule cytoskeleton organization);GO:0003924(GTPase activity);GO:0005200(structural constituent of cytoskeleton);GO:0005515(protein binding);GO:0005525(GTP binding);GO:0005618(cell wall);GO:0005730(nucleolus);GO:0005737(cytoplasm);GO:0005773(vacuole);GO:0005829(cytosol);GO:0005874(microtubule);GO:0005886(plasma membrane);GO:0007017(microtubule-based process);GO:0009506(plasmodesma…	04145(Phagosome)	up	no	Control	38	plum1	44	44	0.0228934	32.5	AT4G14960.2	1050	0	Tubulin/FtsZ family protein	https://www.arabidopsis.org/servlets/TairObject?type=locus&name=AT4G14960
LS08381	Lsat_1_v5_gn_4_11320.1	https://lgr.genomecenter.ucdavis.edu/Private/GeneModelDetail.php?geneModel=Lsat_1_v5_gn_4_11320.1	4	15005586	15006120	NA	NA	down	no	Control	38	plum1	44	44	0.0228934	32.5	AT5G54910.1	36.5	0.44	DEA(D/H)-box RNA helicase family protein	https://www.arabidopsis.org/servlets/TairObject?type=locus&name=AT5G54910
LS11854	Lsat_1_v5_gn_5_10080.1	https://lgr.genomecenter.ucdavis.edu/Private/GeneModelDetail.php?geneModel=Lsat_1_v5_gn_5_10080.1	5	18935301	18936913	GO:0003677(DNA binding);GO:0003700(DNA binding transcription factor activity);GO:0005515(protein binding);GO:0005634(nucleus);GO:0006351(transcription, DNA-templated);GO:0006355(regulation of transcription, DNA-templated);GO:0007275(multicellular organism development);GO:0009873(ethylene-activated signaling pathway);GO:0043565(sequence-specific DNA binding);GO:0050832(defense response to fungus)	03040(Spliceosome)	down	no	Control	38	plum1	44	44	0.0228934	32.5	AT5G61890.1	196	5e-49	Integrase-type DNA-binding superfamily protein	https://www.arabidopsis.org/servlets/TairObject?type=locus&name=AT5G61890
LS15082	Lsat_1_v5_gn_5_186100.1	https://lgr.genomecenter.ucdavis.edu/Private/GeneModelDetail.php?geneModel=Lsat_1_v5_gn_5_186100.1	5	333079890	333082324	GO:0005737(cytoplasm);GO:0008270(zinc ion binding);GO:0008898(S-adenosylmethionine-homocysteine S-methyltransferase activity);GO:0009086(methionine biosynthetic process);GO:0032259(methylation);GO:0033528(S-methylmethionine cycle);GO:0046872(metal ion binding);GO:0047150(betaine-homocysteine S-methyltransferase activity)	00270(Cysteine and methionine metabolism)	down	no	Control	38	plum1	44	44	0.0228934	32.5	AT3G63250.1	473	2e-132	homocysteine methyltransferase 2	https://www.arabidopsis.org/servlets/TairObject?type=locus&name=AT3G63250
LS16673	Lsat_1_v5_gn_6_75541.1	https://lgr.genomecenter.ucdavis.edu/Private/GeneModelDetail.php?geneModel=Lsat_1_v5_gn_6_75541.1	6	122986795	122988143	GO:0005829(cytosol);GO:0008171(O-methyltransferase activity);GO:0008757(S-adenosylmethionine-dependent methyltransferase activity);GO:0019438(aromatic compound biosynthetic process)	00945(Stilbenoid, diarylheptanoid and gingerol biosynthesis)	up	yes	Control	38	plum1	44	44	0.0228934	32.5	AT5G54160.1	65.3	3e-09	O-methyltransferase 1	https://www.arabidopsis.org/servlets/TairObject?type=locus&name=AT5G54160
LS09366	Lsat_1_v5_gn_4_59601.1	https://lgr.genomecenter.ucdavis.edu/Private/GeneModelDetail.php?geneModel=Lsat_1_v5_gn_4_59601.1	4	90915757	90916400	GO:0003674(molecular_function);GO:0005739(mitochondrion);GO:0008150(biological_process)	NA	down	no	Control	38	plum1	43	43	0.0168657	33.4419	AT1G11655.1	51.8	7e-06	hypothetical protein	https://www.arabidopsis.org/servlets/TairObject?type=locus&name=AT1G11655
LS19285	Lsat_1_v5_gn_7_84161.1	https://lgr.genomecenter.ucdavis.edu/Private/GeneModelDetail.php?geneModel=Lsat_1_v5_gn_7_84161.1	7	140166868	140167468	GO:0000977(RNA polymerase II regulatory region sequence-specific DNA binding);GO:0003700(DNA binding transcription factor activity);GO:0005515(protein binding);GO:0005634(nucleus);GO:0006351(transcription, DNA-templated);GO:0006355(regulation of transcription, DNA-templated);GO:0008134(transcription factor binding);GO:0009908(flower development);GO:0010440(stomatal lineage progression);GO:0042803…	NA	down	no	Control	38	plum1	43	43	0.0168657	33.4419	AT2G14210.2	118	3e-26	AGAMOUS-like 44	https://www.arabidopsis.org/servlets/TairObject?type=locus&name=AT2G14210
LS19763	Lsat_1_v5_gn_7_107821.1	https://lgr.genomecenter.ucdavis.edu/Private/GeneModelDetail.php?geneModel=Lsat_1_v5_gn_7_107821.1	7	181950232	181951809	GO:0003674(molecular_function);GO:0008150(biological_process)	NA	down	no	Control	38	plum1	43	43	0.0168657	33.4419	AT5G54540.1	55.4	2e-06	Uncharacterised conserved protein (UCP012943)	https://www.arabidopsis.org/servlets/TairObject?type=locus&name=AT5G54540
LS19997	Lsat_1_v5_gn_8_2401.1	https://lgr.genomecenter.ucdavis.edu/Private/GeneModelDetail.php?geneModel=Lsat_1_v5_gn_8_2401.1	8	3047368	3050925	GO:0004607(phosphatidylcholine-sterol O-acyltransferase activity);GO:0005576(extracellular region);GO:0005783(endoplasmic reticulum);GO:0006629(lipid metabolic process);GO:0008374(O-acyltransferase activity);GO:0008970(phosphatidylcholine 1-acylhydrolase activity);GO:0016042(lipid catabolic process);GO:0031090(organelle membrane);GO:0052739(phosphatidylserine 1-acylhydrolase activity);GO:0052740(…	00564(Glycerophospholipid metabolism)	down	no	Control	38	plum1	43	43	0.0168657	33.4419	AT3G03310.1	325	8e-88	lecithin:cholesterol acyltransferase 3	https://www.arabidopsis.org/servlets/TairObject?type=locus&name=AT3G03310
LS01616	Lsat_1_v5_gn_1_64221.1	https://lgr.genomecenter.ucdavis.edu/Private/GeneModelDetail.php?geneModel=Lsat_1_v5_gn_1_64221.1	1	76945108	76945929	GO:0003674(molecular_function);GO:0005739(mitochondrion);GO:0008150(biological_process)	NA	down	no	Control	38	plum1	39	39	0.0110042	34.5128	AT3G45210.1	100	2e-20	transcription initiation factor TFIID subunit (Protein of unknown function)	https://www.arabidopsis.org/servlets/TairObject?type=locus&name=AT3G45210
LS04681	Lsat_1_v5_gn_2_102920.1	https://lgr.genomecenter.ucdavis.edu/Private/GeneModelDetail.php?geneModel=Lsat_1_v5_gn_2_102920.1	2	181279601	181281753	GO:0004482(mRNA (guanine-N7-)-methyltransferase activity);GO:0005634(nucleus);GO:0005845(mRNA cap binding complex);GO:0006370(7-methylguanosine mRNA capping);GO:0036265(RNA (guanine-N7)-methylation)	03015(mRNA surveillance pathway)	up	no	Control	38	plum1	39	39	0.0110042	34.5128	AT3G52210.3	412	6e-114	S-adenosyl-L-methionine-dependent methyltransferases superfamily protein	https://www.arabidopsis.org/servlets/TairObject?type=locus&name=AT3G52210
LS03064	Lsat_1_v5_gn_2_26121.1	https://lgr.genomecenter.ucdavis.edu/Private/GeneModelDetail.php?geneModel=Lsat_1_v5_gn_2_26121.1	2	57711609	57712750	NA	NA	up	no	Control	38	plum1	38	38	0.0614757	31.7895	AT4G16310.1	46.4	0.001	LSD1-like 3	https://www.arabidopsis.org/servlets/TairObject?type=locus&name=AT4G16310
LS05343	Lsat_1_v5_gn_2_129281.1	https://lgr.genomecenter.ucdavis.edu/Private/GeneModelDetail.php?geneModel=Lsat_1_v5_gn_2_129281.1	2	207984877	207987730	GO:0006820(anion transport);GO:0016021(integral component of membrane);GO:0022857(transmembrane transporter activity);GO:0055085(transmembrane transport)	NA	up	no	Control	38	plum1	38	38	0.0614757	31.7895	AT3G47420.1	525	2e-147	phosphate starvation-induced gene 3	https://www.arabidopsis.org/servlets/TairObject?type=locus&name=AT3G47420
LS06669	Lsat_1_v5_gn_3_47181.1	https://lgr.genomecenter.ucdavis.edu/Private/GeneModelDetail.php?geneModel=Lsat_1_v5_gn_3_47181.1	3	60341780	60344366	GO:0003674(molecular_function);GO:0008150(biological_process);GO:0016021(integral component of membrane)	NA	up	no	Control	38	plum1	38	38	0.0614757	31.7895	AT2G41990.1	101	4e-20	late embryogenesis abundant protein	https://www.arabidopsis.org/servlets/TairObject?type=locus&name=AT2G41990
LS11217	Lsat_1_v5_gn_4_163180.1	https://lgr.genomecenter.ucdavis.edu/Private/GeneModelDetail.php?geneModel=Lsat_1_v5_gn_4_163180.1	4	326363359	326366314	GO:0005384(manganese ion transmembrane transporter activity);GO:0005737(cytoplasm);GO:0005773(vacuole);GO:0005774(vacuolar membrane);GO:0005794(Golgi apparatus);GO:0006828(manganese ion transport);GO:0006875(cellular metal ion homeostasis);GO:0009506(plasmodesma);GO:0009617(response to bacterium);GO:0010043(response to zinc ion);GO:0015103(inorganic anion transmembrane transporter activity);GO:00…	NA	up	no	Control	38	plum1	38	38	0.0614757	31.7895	AT2G23150.1	763	0	natural resistance-associated macrophage protein 3	https://www.arabidopsis.org/servlets/TairObject?type=locus&name=AT2G23150
LS18882	Lsat_1_v5_gn_7_59561.1	https://lgr.genomecenter.ucdavis.edu/Private/GeneModelDetail.php?geneModel=Lsat_1_v5_gn_7_59561.1	7	83939808	83940721	GO:0005886(plasma membrane);GO:0015081(sodium ion transmembrane transporter activity);GO:0035725(sodium ion transmembrane transport)	NA	down	yes	Control	38	plum1	38	38	0.0614757	31.7895	AT3G05880.1	41	0.022	Low temperature and salt responsive protein family	https://www.arabidopsis.org/servlets/TairObject?type=locus&name=AT3G05880
LS07863	Lsat_1_v5_gn_3_120181.1	https://lgr.genomecenter.ucdavis.edu/Private/GeneModelDetail.php?geneModel=Lsat_1_v5_gn_3_120181.1	3	202053866	202055200	GO:0005737(cytoplasm);GO:0009735(response to cytokinin);GO:0016740(transferase activity)	00940(Phenylpropanoid biosynthesis);00945(Stilbenoid, diarylheptanoid and gingerol biosynthesis);00941(Flavonoid biosynthesis)	up	no	Control	38	plum1	37	37	0.0185212	32.3784	AT5G16070.1	39.2	0.18	TCP-1/cpn60 chaperonin family protein	https://www.arabidopsis.org/servlets/TairObject?type=locus&name=AT5G16070
LS09357	Lsat_1_v5_gn_4_60181.1	https://lgr.genomecenter.ucdavis.edu/Private/GeneModelDetail.php?geneModel=Lsat_1_v5_gn_4_60181.1	4	90351616	90361489	GO:0008422(beta-glucosidase activity);GO:1901657(glycosyl compound metabolic process)	00500(Starch and sucrose metabolism);00460(Cyanoamino acid metabolism);00940(Phenylpropanoid biosynthesis)	up	no	Control	38	plum1	37	37	0.0185212	32.3784	AT4G21760.2	520	2e-146	beta-glucosidase 47	https://www.arabidopsis.org/servlets/TairObject?type=locus&name=AT4G21760
LS10459	Lsat_1_v5_gn_4_117260.1	https://lgr.genomecenter.ucdavis.edu/Private/GeneModelDetail.php?geneModel=Lsat_1_v5_gn_4_117260.1	4	208451207	208452605	GO:0000786(nucleosome);GO:0003677(DNA binding);GO:0005634(nucleus);GO:0006334(nucleosome assembly);GO:0009414(response to water deprivation);GO:0031492(nucleosomal DNA binding)	NA	down	no	Control	38	plum1	37	37	0.0185212	32.3784	AT1G06760.1	110	8e-23	winged-helix DNA-binding transcription factor family protein	https://www.arabidopsis.org/servlets/TairObject?type=locus&name=AT1G06760
