# Supplementary material for: QTL mapping and transcriptome analysis of seed germination under PEG-induced water stress in Lactuca spp
Source: Sci Rep. 2024 Nov 7;14:27157. doi: 10.1038/s41598-024-77972-9 (PMC11543936; doi:10.1038/s41598-024-77972-9)
Supplement: Supplementary file 7 — Supplementary Material 7 [file 41598_2024_77972_MOESM7_ESM.xlsx]

## Sheet: Supplementary Data 7
Gene ID	Gene model name	Lettuce genome resource	Chromosome	Start	End	GO	KEGG (ko) pathway	Regulation	DEG	Water	Module label	Module color code	Node degree	Number of undirected edges	Betweenness centrality	Neighborhood connectivity	A.thaliana gene model	Bit score	E-value	A. thaliana gene description	TAIR genome resource
LS03686	Lsat_1_v5_gn_2_67440.1	https://lgr.genomecenter.ucdavis.edu/Private/GeneModelDetail.php?geneModel=Lsat_1_v5_gn_2_67440.1	2	136554531	136558396	GO:0004826(phenylalanine-tRNA ligase activity);GO:0006432(phenylalanyl-tRNA aminoacylation);GO:0009328(phenylalanine-tRNA ligase complex)	00970(Aminoacyl-tRNA biosynthesis)	up	yes	Treatment	1	turquoise	2510	2510	0.0110358	599.551	AT4G39280.1	900	0	phenylalanyl-tRNA synthetase	https://www.arabidopsis.org/servlets/TairObject?type=locus&name=AT4G39280
LS16624	Lsat_1_v5_gn_6_69600.1	https://lgr.genomecenter.ucdavis.edu/Private/GeneModelDetail.php?geneModel=Lsat_1_v5_gn_6_69600.1	6	116262608	116289035	GO:0005886(plasma membrane);GO:0016021(integral component of membrane);GO:0042626(ATPase activity, coupled to transmembrane movement of substances)	02010(ABC transporters)	up	no	Treatment	1	turquoise	2510	2510	0.0110358	599.551	AT1G66950.1	941	0	pleiotropic drug resistance 11	https://www.arabidopsis.org/servlets/TairObject?type=locus&name=AT1G66950
LS18593	Lsat_1_v5_gn_7_45361.1	https://lgr.genomecenter.ucdavis.edu/Private/GeneModelDetail.php?geneModel=Lsat_1_v5_gn_7_45361.1	7	60013527	60015917	GO:0004526(ribonuclease P activity);GO:0005655(nucleolar ribonuclease P complex);GO:0090502(RNA phosphodiester bond hydrolysis, endonucleolytic)	NA	up	yes	Treatment	1	turquoise	2510	2510	0.0110358	599.551	AT5G23570.1	187	6e-46	XS domain-containing protein / XS zinc finger domain-containing protein-related	https://www.arabidopsis.org/servlets/TairObject?type=locus&name=AT5G23570
LS13184	Lsat_1_v5_gn_5_91461.1	https://lgr.genomecenter.ucdavis.edu/Private/GeneModelDetail.php?geneModel=Lsat_1_v5_gn_5_91461.1	5	201098767	201101744	GO:0000166(nucleotide binding);GO:0005737(cytoplasm);GO:0005829(cytosol);GO:0030864(cortical actin cytoskeleton);GO:0080008(Cul4-RING E3 ubiquitin ligase complex)	NA	up	no	Treatment	1	turquoise	2478	2478	0.00994427	603.073	AT3G18060.1	766	0	transducin family protein / WD-40 repeat family protein	https://www.arabidopsis.org/servlets/TairObject?type=locus&name=AT3G18060
LS22330	Lsat_1_v5_gn_8_108900.1	https://lgr.genomecenter.ucdavis.edu/Private/GeneModelDetail.php?geneModel=Lsat_1_v5_gn_8_108900.1	8	166132012	166135776	GO:0005739(mitochondrion)	NA	up	no	Treatment	1	turquoise	2478	2478	0.00994427	603.073	AT5G01010.2	504	2e-141	retinal-binding protein	https://www.arabidopsis.org/servlets/TairObject?type=locus&name=AT5G01010
LS23794	Lsat_1_v5_gn_9_20520.1	https://lgr.genomecenter.ucdavis.edu/Private/GeneModelDetail.php?geneModel=Lsat_1_v5_gn_9_20520.1	9	22479982	22482727	GO:0003924(GTPase activity);GO:0005198(structural molecule activity);GO:0005515(protein binding);GO:0005525(GTP binding);GO:0005737(cytoplasm);GO:0009507(chloroplast);GO:0009534(chloroplast thylakoid);GO:0009570(chloroplast stroma);GO:0010020(chloroplast fission);GO:0032153(cell division site);GO:0043621(protein self-association);GO:0051301(cell division)	NA	up	no	Treatment	1	turquoise	2478	2478	0.00994427	603.073	AT2G36250.1	862	0	Tubulin/FtsZ family protein	https://www.arabidopsis.org/servlets/TairObject?type=locus&name=AT2G36250
LS08203	Lsat_1_v5_gn_4_261.1	https://lgr.genomecenter.ucdavis.edu/Private/GeneModelDetail.php?geneModel=Lsat_1_v5_gn_4_261.1	4	2400898	2404276	GO:0004345(glucose-6-phosphate dehydrogenase activity);GO:0006006(glucose metabolic process);GO:0009051(pentose-phosphate shunt, oxidative branch);GO:0009507(chloroplast);GO:0009570(chloroplast stroma);GO:0050661(NADP binding);GO:0055114(oxidation-reduction process)	00030(Pentose phosphate pathway);00480(Glutathione metabolism)	up	no	Treatment	1	turquoise	2394	2394	0.00604609	576.954	AT5G13110.1	1282	0	glucose-6-phosphate dehydrogenase 2	https://www.arabidopsis.org/servlets/TairObject?type=locus&name=AT5G13110
LS08734	Lsat_1_v5_gn_4_27640.1	https://lgr.genomecenter.ucdavis.edu/Private/GeneModelDetail.php?geneModel=Lsat_1_v5_gn_4_27640.1	4	41543832	41547208	GO:0005829(cytosol);GO:0006355(regulation of transcription, DNA-templated);GO:0008469(histone-arginine N-methyltransferase activity);GO:0035242(protein-arginine omega-N asymmetric methyltransferase activity)	NA	up	no	Treatment	1	turquoise	2394	2394	0.00604609	576.954	AT3G20020.3	594	1e-168	protein arginine methyltransferase 6	https://www.arabidopsis.org/servlets/TairObject?type=locus&name=AT3G20020
LS18080	Lsat_1_v5_gn_7_21100.1	https://lgr.genomecenter.ucdavis.edu/Private/GeneModelDetail.php?geneModel=Lsat_1_v5_gn_7_21100.1	7	27018252	27020092	GO:0005739(mitochondrion);GO:0008150(biological_process)	NA	up	yes	Treatment	1	turquoise	2394	2394	0.00604609	576.954	AT5G47490.1	41	0.058	RGPR-related	https://www.arabidopsis.org/servlets/TairObject?type=locus&name=AT5G47490
LS19453	Lsat_1_v5_gn_7_90501.1	https://lgr.genomecenter.ucdavis.edu/Private/GeneModelDetail.php?geneModel=Lsat_1_v5_gn_7_90501.1	7	154226954	154242329	GO:0003674(molecular_function);GO:0008150(biological_process);GO:0009507(chloroplast);GO:0016021(integral component of membrane)	NA	down	no	Treatment	1	turquoise	2394	2394	0.00604609	576.954	AT4G28085.1	46.4	0.001	transmembrane protein	https://www.arabidopsis.org/servlets/TairObject?type=locus&name=AT4G28085
LS20273	Lsat_1_v5_gn_8_13201.1	https://lgr.genomecenter.ucdavis.edu/Private/GeneModelDetail.php?geneModel=Lsat_1_v5_gn_8_13201.1	8	15870532	15873976	GO:0004672(protein kinase activity);GO:0004674(protein serine/threonine kinase activity);GO:0005524(ATP binding);GO:0005618(cell wall);GO:0005886(plasma membrane);GO:0006468(protein phosphorylation);GO:0007169(transmembrane receptor protein tyrosine kinase signaling pathway);GO:0009505(plant-type cell wall);GO:0009506(plasmodesma);GO:0016020(membrane);GO:0016021(integral component of membrane);GO…	NA	up	no	Treatment	1	turquoise	2394	2394	0.00604609	576.954	AT3G56100.1	626	1e-177	meristematic receptor-like kinase	https://www.arabidopsis.org/servlets/TairObject?type=locus&name=AT3G56100
LS21233	Lsat_1_v5_gn_8_55081.1	https://lgr.genomecenter.ucdavis.edu/Private/GeneModelDetail.php?geneModel=Lsat_1_v5_gn_8_55081.1	8	76618753	76621946	GO:0003723(RNA binding);GO:0003729(mRNA binding);GO:0005737(cytoplasm);GO:0006402(mRNA catabolic process);GO:0009626(plant-type hypersensitive response);GO:0009908(flower development);GO:0080151(positive regulation of salicylic acid mediated signaling pathway);GO:2000028(regulation of photoperiodism, flowering)	NA	up	no	Treatment	1	turquoise	2394	2394	0.00604609	576.954	AT1G03457.2	474	2e-132	RNA-binding (RRM/RBD/RNP motifs) family protein	https://www.arabidopsis.org/servlets/TairObject?type=locus&name=AT1G03457
LS22936	Lsat_1_v5_gn_8_145021.1	https://lgr.genomecenter.ucdavis.edu/Private/GeneModelDetail.php?geneModel=Lsat_1_v5_gn_8_145021.1	8	242707238	242709580	GO:0005739(mitochondrion);GO:0008270(zinc ion binding)	NA	up	no	Treatment	1	turquoise	2394	2394	0.00604609	576.954	AT4G02750.1	824	0	Tetratricopeptide repeat (TPR)-like superfamily protein	https://www.arabidopsis.org/servlets/TairObject?type=locus&name=AT4G02750
LS01536	Lsat_1_v5_gn_1_62020.1	https://lgr.genomecenter.ucdavis.edu/Private/GeneModelDetail.php?geneModel=Lsat_1_v5_gn_1_62020.1	1	71427207	71429847	GO:0000154(rRNA modification);GO:0030515(snoRNA binding);GO:0031428(box C/D snoRNP complex);GO:0032040(small-subunit processome)	03008(Ribosome biogenesis in eukaryotes)	up	yes	Treatment	1	turquoise	2366	2366	0.00913989	615.847	AT5G27120.1	909	0	NOP56-like pre RNA processing ribonucleoprotein	https://www.arabidopsis.org/servlets/TairObject?type=locus&name=AT5G27120
LS11644	Lsat_1_v5_gn_4_185081.1	https://lgr.genomecenter.ucdavis.edu/Private/GeneModelDetail.php?geneModel=Lsat_1_v5_gn_4_185081.1	4	375651722	375654220	GO:0005515(protein binding);GO:0005634(nucleus);GO:0006281(DNA repair);GO:0006351(transcription, DNA-templated);GO:0006355(regulation of transcription, DNA-templated);GO:0009909(regulation of flower development);GO:0010224(response to UV-B);GO:0010468(regulation of gene expression);GO:0016569(covalent chromatin modification);GO:0048364(root development);GO:2000024(regulation of leaf development)	NA	up	no	Treatment	1	turquoise	2284	2284	0.004406	614.237	AT5G14170.1	728	0	SWIB/MDM2 domain superfamily protein	https://www.arabidopsis.org/servlets/TairObject?type=locus&name=AT5G14170
LS12276	Lsat_1_v5_gn_5_32800.1	https://lgr.genomecenter.ucdavis.edu/Private/GeneModelDetail.php?geneModel=Lsat_1_v5_gn_5_32800.1	5	69320413	69323745	GO:0003674(molecular_function);GO:0005575(cellular_component);GO:0008150(biological_process)	03008(Ribosome biogenesis in eukaryotes)	up	no	Treatment	1	turquoise	2284	2284	0.004406	614.237	AT4G32551.2	887	0	LisH dimerisation motif	https://www.arabidopsis.org/servlets/TairObject?type=locus&name=AT4G32551
LS09102	Lsat_1_v5_gn_4_45140.1	https://lgr.genomecenter.ucdavis.edu/Private/GeneModelDetail.php?geneModel=Lsat_1_v5_gn_4_45140.1	4	64435500	64441300	NA	NA	down	no	Treatment	1	turquoise	2265	2265	0.00428869	624.003	AT1G07476.1	39.2	0.15	transmembrane protein	https://www.arabidopsis.org/servlets/TairObject?type=locus&name=AT1G07476
LS11197	Lsat_1_v5_gn_4_160781.1	https://lgr.genomecenter.ucdavis.edu/Private/GeneModelDetail.php?geneModel=Lsat_1_v5_gn_4_160781.1	4	324122011	324125864	GO:0005634(nucleus);GO:0005739(mitochondrion)	NA	up	yes	Treatment	1	turquoise	2265	2265	0.00428869	624.003	AT1G64960.2	490	9e-137	ARM repeat superfamily protein	https://www.arabidopsis.org/servlets/TairObject?type=locus&name=AT1G64960
LS24493	Lsat_1_v5_gn_0_9760.1	https://lgr.genomecenter.ucdavis.edu/Private/GeneModelDetail.php?geneModel=Lsat_1_v5_gn_0_9760.1	9	55317523	55319973	GO:0002230(positive regulation of defense response to virus by host);GO:0002237(response to molecule of bacterial origin);GO:0003677(DNA binding);GO:0003700(DNA binding transcription factor activity);GO:0003713(transcription coactivator activity);GO:0005515(protein binding);GO:0005634(nucleus);GO:0006351(transcription, DNA-templated);GO:0006355(regulation of transcription, DNA-templated);GO:00072…	NA	up	no	Treatment	1	turquoise	2265	2265	0.00428869	624.003	AT1G33060.2	249	2e-64	NAC 014	https://www.arabidopsis.org/servlets/TairObject?type=locus&name=AT1G33060
LS25615	Lsat_1_v5_gn_9_104161.1	https://lgr.genomecenter.ucdavis.edu/Private/GeneModelDetail.php?geneModel=Lsat_1_v5_gn_9_104161.1	9	167823764	167826842	GO:0005515(protein binding)	NA	down	yes	Treatment	1	turquoise	2265	2265	0.00428869	624.003	AT3G47570.1	107	1e-21	Leucine-rich repeat protein kinase family protein	https://www.arabidopsis.org/servlets/TairObject?type=locus&name=AT3G47570
LS01079	Lsat_1_v5_gn_1_42021.1	https://lgr.genomecenter.ucdavis.edu/Private/GeneModelDetail.php?geneModel=Lsat_1_v5_gn_1_42021.1	1	48037690	48041494	GO:0003723(RNA binding);GO:0003824(catalytic activity);GO:0004535(poly(A)-specific ribonuclease activity);GO:0005634(nucleus);GO:0005737(cytoplasm);GO:0006351(transcription, DNA-templated);GO:0006355(regulation of transcription, DNA-templated);GO:0046872(metal ion binding)	NA	up	no	Treatment	4	yellow	2040	2040	0.0305108	551	AT5G11350.4	334	9e-90	DNAse I-like superfamily protein	https://www.arabidopsis.org/servlets/TairObject?type=locus&name=AT5G11350
LS12493	Lsat_1_v5_gn_5_46341.1	https://lgr.genomecenter.ucdavis.edu/Private/GeneModelDetail.php?geneModel=Lsat_1_v5_gn_5_46341.1	5	104972203	104972886	GO:0003674(molecular_function);GO:0009416(response to light stimulus);GO:0009507(chloroplast);GO:0009570(chloroplast stroma);GO:0009744(response to sucrose);GO:0009941(chloroplast envelope);GO:0019253(reductive pentose-phosphate cycle);GO:0034605(cellular response to heat);GO:0070417(cellular response to cold);GO:0071454(cellular response to anoxia);GO:0080153(negative regulation of reductive pen…	NA	down	no	Treatment	4	yellow	2040	2040	0.0305108	551	AT3G62410.1	127	1e-28	CP12 domain-containing protein 2	https://www.arabidopsis.org/servlets/TairObject?type=locus&name=AT3G62410
LS13061	Lsat_1_v5_gn_5_82881.1	https://lgr.genomecenter.ucdavis.edu/Private/GeneModelDetail.php?geneModel=Lsat_1_v5_gn_5_82881.1	5	186189181	186196936	GO:0004252(serine-type endopeptidase activity);GO:0005618(cell wall)	NA	up	no	Treatment	4	yellow	2040	2040	0.0305108	551	AT2G19170.1	1320	0	subtilisin-like serine protease 3	https://www.arabidopsis.org/servlets/TairObject?type=locus&name=AT2G19170
LS08933	Lsat_1_v5_gn_4_36501.1	https://lgr.genomecenter.ucdavis.edu/Private/GeneModelDetail.php?geneModel=Lsat_1_v5_gn_4_36501.1	4	53223311	53226832	NA	NA	down	no	Treatment	4	yellow	1951	1951	0.0140371	570.59	AT1G01260.1	39.2	0.048	basic helix-loop-helix (bHLH) DNA-binding superfamily protein	https://www.arabidopsis.org/servlets/TairObject?type=locus&name=AT1G01260
LS11769	Lsat_1_v5_gn_5_5600.1	https://lgr.genomecenter.ucdavis.edu/Private/GeneModelDetail.php?geneModel=Lsat_1_v5_gn_5_5600.1	5	12375020	12375178	NA	NA	up	no	Treatment	4	yellow	1951	1951	0.0140371	570.59	AT1G65010.1	32.8	2.7	WEB family protein (DUF827)	https://www.arabidopsis.org/servlets/TairObject?type=locus&name=AT1G65010
LS15210	Lsat_1_v5_gn_5_190561.1	https://lgr.genomecenter.ucdavis.edu/Private/GeneModelDetail.php?geneModel=Lsat_1_v5_gn_5_190561.1	5	339522191	339524207	NA	NA	up	no	Treatment	4	yellow	1951	1951	0.0140371	570.59	AT5G16390.1	46.4	0.0002	chloroplastic acetylcoenzyme A carboxylase 1	https://www.arabidopsis.org/servlets/TairObject?type=locus&name=AT5G16390
LS02580	Lsat_1_v5_gn_1_128160.1	https://lgr.genomecenter.ucdavis.edu/Private/GeneModelDetail.php?geneModel=Lsat_1_v5_gn_1_128160.1	1	206211824	206213797	GO:0004066(asparagine synthase (glutamine-hydrolyzing) activity);GO:0005829(cytosol);GO:0006529(asparagine biosynthetic process);GO:0006541(glutamine metabolic process);GO:0042803(protein homodimerization activity)	NA	down	yes	Treatment	4	yellow	1891	1891	0.00448868	590.497	AT4G27450.1	230	3e-59	Aluminium induced protein with YGL and LRDR motifs	https://www.arabidopsis.org/servlets/TairObject?type=locus&name=AT4G27450
LS03418	Lsat_1_v5_gn_2_48221.1	https://lgr.genomecenter.ucdavis.edu/Private/GeneModelDetail.php?geneModel=Lsat_1_v5_gn_2_48221.1	2	109462005	109465894	GO:0004674(protein serine/threonine kinase activity);GO:0005515(protein binding);GO:0009554(megasporogenesis);GO:0009556(microsporogenesis);GO:0048658(anther wall tapetum development)	04075(Plant hormone signal transduction)	up	yes	Treatment	4	yellow	1891	1891	0.00448868	590.497	AT5G07280.1	165	5e-39	Leucine-rich repeat transmembrane protein kinase	https://www.arabidopsis.org/servlets/TairObject?type=locus&name=AT5G07280
LS03647	Lsat_1_v5_gn_2_63321.1	https://lgr.genomecenter.ucdavis.edu/Private/GeneModelDetail.php?geneModel=Lsat_1_v5_gn_2_63321.1	2	134852053	134858332	GO:0000976(transcription regulatory region sequence-specific DNA binding);GO:0000981(RNA polymerase II transcription factor activity, sequence-specific DNA binding);GO:0003677(DNA binding);GO:0003700(DNA binding transcription factor activity);GO:0005634(nucleus);GO:0006351(transcription, DNA-templated);GO:0006355(regulation of transcription, DNA-templated);GO:0007275(multicellular organism develo…	NA	down	no	Treatment	4	yellow	1891	1891	0.00448868	590.497	AT3G54320.1	338	1e-91	Integrase-type DNA-binding superfamily protein	https://www.arabidopsis.org/servlets/TairObject?type=locus&name=AT3G54320
LS04782	Lsat_1_v5_gn_2_107961.1	https://lgr.genomecenter.ucdavis.edu/Private/GeneModelDetail.php?geneModel=Lsat_1_v5_gn_2_107961.1	2	184673232	184674448	GO:0004683(calmodulin-dependent protein kinase activity);GO:0005516(calmodulin binding);GO:0005634(nucleus);GO:0005737(cytoplasm);GO:0005886(plasma membrane);GO:0009738(abscisic acid-activated signaling pathway);GO:0009931(calcium-dependent protein serine/threonine kinase activity);GO:0018105(peptidyl-serine phosphorylation);GO:0035556(intracellular signal transduction);GO:0046777(protein autopho…	NA	up	yes	Treatment	4	yellow	1891	1891	0.00448868	590.497	AT1G08650.1	152	7e-36	phosphoenolpyruvate carboxylase kinase 1	https://www.arabidopsis.org/servlets/TairObject?type=locus&name=AT1G08650
LS07411	Lsat_1_v5_gn_3_91380.1	https://lgr.genomecenter.ucdavis.edu/Private/GeneModelDetail.php?geneModel=Lsat_1_v5_gn_3_91380.1	3	137296035	137296648	GO:0005179(hormone activity);GO:0005515(protein binding);GO:0005739(mitochondrion);GO:0006970(response to osmotic stress);GO:0006995(cellular response to nitrogen starvation);GO:0009266(response to temperature stimulus);GO:0009642(response to light intensity);GO:0009651(response to salt stress);GO:0009733(response to auxin);GO:0009744(response to sucrose);GO:0010037(response to carbon dioxide);GO…	NA	down	yes	Treatment	4	yellow	1891	1891	0.00448868	590.497	AT2G23445.1	54.5	1e-06	hypothetical protein	https://www.arabidopsis.org/servlets/TairObject?type=locus&name=AT2G23445
LS09576	Lsat_1_v5_gn_4_70380.1	https://lgr.genomecenter.ucdavis.edu/Private/GeneModelDetail.php?geneModel=Lsat_1_v5_gn_4_70380.1	4	108718528	108721182	NA	NA	down	no	Treatment	4	yellow	1891	1891	0.00448868	590.497	AT2G20820.2	123	8e-27	hypothetical protein	https://www.arabidopsis.org/servlets/TairObject?type=locus&name=AT2G20820
LS10655	Lsat_1_v5_gn_4_129401.1	https://lgr.genomecenter.ucdavis.edu/Private/GeneModelDetail.php?geneModel=Lsat_1_v5_gn_4_129401.1	4	244299798	244302133	GO:0004252(serine-type endopeptidase activity);GO:0005618(cell wall)	NA	down	no	Treatment	4	yellow	1891	1891	0.00448868	590.497	AT5G67360.1	284	5e-75	Subtilase family protein	https://www.arabidopsis.org/servlets/TairObject?type=locus&name=AT5G67360
LS11930	Lsat_1_v5_gn_5_14360.1	https://lgr.genomecenter.ucdavis.edu/Private/GeneModelDetail.php?geneModel=Lsat_1_v5_gn_5_14360.1	5	28693336	28695494	GO:0005634(nucleus);GO:0009555(pollen development);GO:0055046(microgametogenesis)	NA	up	no	Treatment	4	yellow	1891	1891	0.00448868	590.497	AT3G11330.1	261	4e-68	plant intracellular ras group-related LRR 9	https://www.arabidopsis.org/servlets/TairObject?type=locus&name=AT3G11330
LS12119	Lsat_1_v5_gn_5_24640.1	https://lgr.genomecenter.ucdavis.edu/Private/GeneModelDetail.php?geneModel=Lsat_1_v5_gn_5_24640.1	5	50010841	50013201	GO:0005737(cytoplasm)	NA	up	no	Treatment	4	yellow	1891	1891	0.00448868	590.497	AT5G15740.1	699	0	O-fucosyltransferase family protein	https://www.arabidopsis.org/servlets/TairObject?type=locus&name=AT5G15740
LS14199	Lsat_1_v5_gn_5_142561.1	https://lgr.genomecenter.ucdavis.edu/Private/GeneModelDetail.php?geneModel=Lsat_1_v5_gn_5_142561.1	5	273574227	273582309	GO:0005886(plasma membrane);GO:0016301(kinase activity)	NA	up	no	Treatment	4	yellow	1891	1891	0.00448868	590.497	AT5G56890.1	587	5e-166	Protein kinase superfamily protein	https://www.arabidopsis.org/servlets/TairObject?type=locus&name=AT5G56890
LS15233	Lsat_1_v5_gn_6_4181.1	https://lgr.genomecenter.ucdavis.edu/Private/GeneModelDetail.php?geneModel=Lsat_1_v5_gn_6_4181.1	6	3094686	3096769	GO:0005739(mitochondrion);GO:0008150(biological_process)	NA	down	no	Treatment	4	yellow	1891	1891	0.00448868	590.497	AT1G32700.1	316	2e-85	PLATZ transcription factor family protein	https://www.arabidopsis.org/servlets/TairObject?type=locus&name=AT1G32700
LS21017	Lsat_1_v5_gn_8_45601.1	https://lgr.genomecenter.ucdavis.edu/Private/GeneModelDetail.php?geneModel=Lsat_1_v5_gn_8_45601.1	8	63464434	63468591	GO:0000045(autophagosome assembly);GO:0000422(autophagy of mitochondrion);GO:0004197(cysteine-type endopeptidase activity);GO:0005829(cytosol);GO:0006501(C-terminal protein lipidation);GO:0006612(protein targeting to membrane);GO:0016485(protein processing);GO:0044804(autophagy of nucleus);GO:0051697(protein delipidation)	04136(Autophagy - other eukaryotes)	up	no	Treatment	4	yellow	1891	1891	0.00448868	590.497	AT2G44140.1	408	1e-112	Peptidase family C54 protein	https://www.arabidopsis.org/servlets/TairObject?type=locus&name=AT2G44140
LS21135	Lsat_1_v5_gn_8_50780.1	https://lgr.genomecenter.ucdavis.edu/Private/GeneModelDetail.php?geneModel=Lsat_1_v5_gn_8_50780.1	8	70509476	70510761	GO:0003677(DNA binding);GO:0003700(DNA binding transcription factor activity);GO:0005634(nucleus);GO:0006351(transcription, DNA-templated);GO:0006355(regulation of transcription, DNA-templated);GO:0007275(multicellular organism development);GO:0009793(embryo development ending in seed dormancy);GO:0009825(multidimensional cell growth);GO:0009835(fruit ripening);GO:0009908(flower development);GO:0…	03013(RNA transport);03015(mRNA surveillance pathway);03018(RNA degradation)	up	no	Treatment	4	yellow	1891	1891	0.00448868	590.497	AT1G69490.1	359	9e-98	NAC-like	https://www.arabidopsis.org/servlets/TairObject?type=locus&name=AT1G69490
LS23963	Lsat_1_v5_gn_9_27481.1	https://lgr.genomecenter.ucdavis.edu/Private/GeneModelDetail.php?geneModel=Lsat_1_v5_gn_9_27481.1	9	31750887	31753034	GO:0004019(adenylosuccinate synthase activity);GO:0005737(cytoplasm);GO:0044208('de novo' AMP biosynthetic process);GO:0046040(IMP metabolic process)	00230(Purine metabolism);00250(Alanine, aspartate and glutamate metabolism)	up	no	Treatment	4	yellow	1891	1891	0.00448868	590.497	AT3G57610.1	976	0	adenylosuccinate synthase	https://www.arabidopsis.org/servlets/TairObject?type=locus&name=AT3G57610
LS03987	Lsat_1_v5_gn_2_76680.1	https://lgr.genomecenter.ucdavis.edu/Private/GeneModelDetail.php?geneModel=Lsat_1_v5_gn_2_76680.1	2	152551511	152552828	GO:0003674(molecular_function);GO:0005739(mitochondrion);GO:0009507(chloroplast);GO:0009536(plastid);GO:0009941(chloroplast envelope)	00380(Tryptophan metabolism)	down	no	Treatment	6	red	383	383	0.005882	239.789	AT5G42960.1	97.8	4e-19	outer envelope pore 24B-like protein	https://www.arabidopsis.org/servlets/TairObject?type=locus&name=AT5G42960
LS04844	Lsat_1_v5_gn_2_109480.1	https://lgr.genomecenter.ucdavis.edu/Private/GeneModelDetail.php?geneModel=Lsat_1_v5_gn_2_109480.1	2	187793176	187795607	GO:0003746(translation elongation factor activity);GO:0003924(GTPase activity);GO:0005622(intracellular)	03013(RNA transport)	down	no	Treatment	6	red	383	383	0.005882	239.789	AT1G07930.1	1251	0	GTP binding Elongation factor Tu family protein	https://www.arabidopsis.org/servlets/TairObject?type=locus&name=AT1G07930
LS06498	Lsat_1_v5_gn_3_40141.1	https://lgr.genomecenter.ucdavis.edu/Private/GeneModelDetail.php?geneModel=Lsat_1_v5_gn_3_40141.1	3	51803063	51803541	NA	NA	down	no	Treatment	6	red	383	383	0.005882	239.789	AT4G28240.1	50	2e-05	Wound-responsive family protein	https://www.arabidopsis.org/servlets/TairObject?type=locus&name=AT4G28240
LS11237	Lsat_1_v5_gn_4_163920.1	https://lgr.genomecenter.ucdavis.edu/Private/GeneModelDetail.php?geneModel=Lsat_1_v5_gn_4_163920.1	4	330038408	330042391	GO:0004672(protein kinase activity);GO:0004674(protein serine/threonine kinase activity);GO:0005524(ATP binding);GO:0005576(extracellular region);GO:0006468(protein phosphorylation);GO:0007169(transmembrane receptor protein tyrosine kinase signaling pathway);GO:0016021(integral component of membrane);GO:0016301(kinase activity);GO:0016310(phosphorylation)	NA	up	no	Treatment	6	red	383	383	0.005882	239.789	AT5G67280.1	264	4e-69	receptor-like kinase	https://www.arabidopsis.org/servlets/TairObject?type=locus&name=AT5G67280
LS13281	Lsat_1_v5_gn_5_97200.1	https://lgr.genomecenter.ucdavis.edu/Private/GeneModelDetail.php?geneModel=Lsat_1_v5_gn_5_97200.1	5	211357138	211358930	GO:0005634(nucleus);GO:0005886(plasma membrane);GO:0006457(protein folding)	04141(Protein processing in endoplasmic reticulum)	up	no	Treatment	6	red	383	383	0.005882	239.789	AT3G57340.1	132	9e-30	Heat shock protein DnaJ	https://www.arabidopsis.org/servlets/TairObject?type=locus&name=AT3G57340
LS13488	Lsat_1_v5_gn_5_106761.1	https://lgr.genomecenter.ucdavis.edu/Private/GeneModelDetail.php?geneModel=Lsat_1_v5_gn_5_106761.1	5	226935629	226939514	GO:0009044(xylan 1,4-beta-xylosidase activity);GO:0009505(plant-type cell wall);GO:0031222(arabinan catabolic process);GO:0045493(xylan catabolic process);GO:0046556(alpha-L-arabinofuranosidase activity)	00520(Amino sugar and nucleotide sugar metabolism)	down	no	Treatment	6	red	383	383	0.005882	239.789	AT5G64570.1	939	0	beta-D-xylosidase 4	https://www.arabidopsis.org/servlets/TairObject?type=locus&name=AT5G64570
LS15383	Lsat_1_v5_gn_6_8180.1	https://lgr.genomecenter.ucdavis.edu/Private/GeneModelDetail.php?geneModel=Lsat_1_v5_gn_6_8180.1	6	12254842	12257608	GO:0005515(protein binding);GO:0009507(chloroplast);GO:0009534(chloroplast thylakoid);GO:0009535(chloroplast thylakoid membrane);GO:0009579(thylakoid);GO:0009773(photosynthetic electron transport in photosystem I);GO:0015979(photosynthesis);GO:0016021(integral component of membrane);GO:0016730(oxidoreductase activity, acting on iron-sulfur proteins as donors);GO:0042802(identical protein binding)	NA	down	no	Treatment	6	red	383	383	0.005882	239.789	AT4G22890.1	483	4e-135	PGR5-LIKE A	https://www.arabidopsis.org/servlets/TairObject?type=locus&name=AT4G22890
LS21417	Lsat_1_v5_gn_8_64180.1	https://lgr.genomecenter.ucdavis.edu/Private/GeneModelDetail.php?geneModel=Lsat_1_v5_gn_8_64180.1	8	92221289	92221492	NA	NA	up	no	Treatment	6	red	383	383	0.005882	239.789	AT4G27220.2	34.6	1.1	NB-ARC domain-containing disease resistance protein	https://www.arabidopsis.org/servlets/TairObject?type=locus&name=AT4G27220
LS03937	Lsat_1_v5_gn_2_76100.1	https://lgr.genomecenter.ucdavis.edu/Private/GeneModelDetail.php?geneModel=Lsat_1_v5_gn_2_76100.1	2	150016310	150017620	GO:0003674(molecular_function);GO:0007568(aging);GO:0009507(chloroplast)	NA	up	no	Treatment	6	red	377	377	0.00469805	243.08	AT2G21045.1	85.1	2e-15	Rhodanese/Cell cycle control phosphatase superfamily protein	https://www.arabidopsis.org/servlets/TairObject?type=locus&name=AT2G21045
LS07398	Lsat_1_v5_gn_3_90660.1	https://lgr.genomecenter.ucdavis.edu/Private/GeneModelDetail.php?geneModel=Lsat_1_v5_gn_3_90660.1	3	135835174	135838934	GO:0003723(RNA binding);GO:0003729(mRNA binding);GO:0008150(biological_process)	03015(mRNA surveillance pathway)	up	no	Treatment	6	red	377	377	0.00469805	243.08	AT4G36960.1	541	2e-152	RNA-binding (RRM/RBD/RNP motifs) family protein	https://www.arabidopsis.org/servlets/TairObject?type=locus&name=AT4G36960
LS07787	Lsat_1_v5_gn_3_115781.1	https://lgr.genomecenter.ucdavis.edu/Private/GeneModelDetail.php?geneModel=Lsat_1_v5_gn_3_115781.1	3	193674139	193682396	GO:0004721(phosphoprotein phosphatase activity);GO:0004722(protein serine/threonine phosphatase activity);GO:0005634(nucleus);GO:0005829(cytosol);GO:0005886(plasma membrane);GO:0009742(brassinosteroid mediated signaling pathway);GO:0046872(metal ion binding)	NA	up	no	Treatment	6	red	377	377	0.00469805	243.08	AT2G27210.1	2307	0	BRI1 suppressor 1 (BSU1)-like 3	https://www.arabidopsis.org/servlets/TairObject?type=locus&name=AT2G27210
LS08422	Lsat_1_v5_gn_4_11780.1	https://lgr.genomecenter.ucdavis.edu/Private/GeneModelDetail.php?geneModel=Lsat_1_v5_gn_4_11780.1	4	17750722	17754273	GO:0003723(RNA binding);GO:0005634(nucleus);GO:0006913(nucleocytoplasmic transport);GO:0009506(plasmodesma)	NA	up	no	Treatment	6	red	377	377	0.00469805	243.08	AT1G53420.1	38.3	0.61	Leucine-rich repeat transmembrane protein kinase	https://www.arabidopsis.org/servlets/TairObject?type=locus&name=AT1G53420
LS09693	Lsat_1_v5_gn_4_74900.1	https://lgr.genomecenter.ucdavis.edu/Private/GeneModelDetail.php?geneModel=Lsat_1_v5_gn_4_74900.1	4	118838822	118842637	GO:0004029(aldehyde dehydrogenase (NAD) activity)	00010(Glycolysis / Gluconeogenesis);00053(Ascorbate and aldarate metabolism);00620(Pyruvate metabolism);00071(Fatty acid degradation);00561(Glycerolipid metabolism);00280(Valine, leucine and isoleucine degradation);00310(Lysine degradation);00330(Arginine and proline metabolism);00340(Histidine metabolism);00380(Tryptophan metabolism);00410(beta-Alanine metabolism);00903(Limonene and pinene degra…	down	no	Treatment	6	red	377	377	0.00469805	243.08	AT3G48000.1	1099	0	aldehyde dehydrogenase 2B4	https://www.arabidopsis.org/servlets/TairObject?type=locus&name=AT3G48000
LS12340	Lsat_1_v5_gn_5_36021.1	https://lgr.genomecenter.ucdavis.edu/Private/GeneModelDetail.php?geneModel=Lsat_1_v5_gn_5_36021.1	5	78110055	78112139	GO:0003676(nucleic acid binding);GO:0003677(DNA binding);GO:0003700(DNA binding transcription factor activity);GO:0005634(nucleus);GO:0006351(transcription, DNA-templated);GO:0006355(regulation of transcription, DNA-templated);GO:0008270(zinc ion binding);GO:0009507(chloroplast);GO:0046872(metal ion binding)	00052(Galactose metabolism);00600(Sphingolipid metabolism);00531(Glycosaminoglycan degradation);00604(Glycosphingolipid biosynthesis - ganglio series);00511(Other glycan degradation)	up	no	Treatment	6	red	377	377	0.00469805	243.08	AT2G02070.1	269	2e-70	indeterminate(ID)-domain 5	https://www.arabidopsis.org/servlets/TairObject?type=locus&name=AT2G02070
LS13604	Lsat_1_v5_gn_5_116540.1	https://lgr.genomecenter.ucdavis.edu/Private/GeneModelDetail.php?geneModel=Lsat_1_v5_gn_5_116540.1	5	233856347	233856784	GO:0003676(nucleic acid binding);GO:0003700(DNA binding transcription factor activity);GO:0005515(protein binding);GO:0005634(nucleus);GO:0006355(regulation of transcription, DNA-templated);GO:0008270(zinc ion binding);GO:0009738(abscisic acid-activated signaling pathway);GO:0009788(negative regulation of abscisic acid-activated signaling pathway);GO:0019760(glucosinolate metabolic process);GO:00…	NA	down	no	Treatment	6	red	377	377	0.00469805	243.08	AT1G66140.1	63.5	5e-09	zinc finger protein 4	https://www.arabidopsis.org/servlets/TairObject?type=locus&name=AT1G66140
LS15498	Lsat_1_v5_gn_6_7700.1	https://lgr.genomecenter.ucdavis.edu/Private/GeneModelDetail.php?geneModel=Lsat_1_v5_gn_6_7700.1	6	17050101	17052592	GO:0000780(condensed nuclear chromosome, centromeric region);GO:0005876(spindle microtubule);GO:0007052(mitotic spindle organization);GO:0031616(spindle pole centrosome);GO:0032133(chromosome passenger complex);GO:0032465(regulation of cytokinesis);GO:0035174(histone serine kinase activity);GO:0051233(spindle midzone)	NA	up	no	Treatment	6	red	377	377	0.00469805	243.08	AT4G32830.1	639	0	ataurora1	https://www.arabidopsis.org/servlets/TairObject?type=locus&name=AT4G32830
LS18496	Lsat_1_v5_gn_7_38860.1	https://lgr.genomecenter.ucdavis.edu/Private/GeneModelDetail.php?geneModel=Lsat_1_v5_gn_7_38860.1	7	54102513	54111327	GO:0003677(DNA binding);GO:0003700(DNA binding transcription factor activity);GO:0005634(nucleus);GO:0006351(transcription, DNA-templated);GO:0006355(regulation of transcription, DNA-templated);GO:0007275(multicellular organism development);GO:0044212(transcription regulatory region DNA binding);GO:0045893(positive regulation of transcription, DNA-templated);GO:0071555(cell wall organization);GO:…	NA	up	no	Treatment	6	red	377	377	0.00469805	243.08	AT4G29230.1	489	1e-136	NAC domain containing protein 75	https://www.arabidopsis.org/servlets/TairObject?type=locus&name=AT4G29230
LS20000	Lsat_1_v5_gn_8_2340.1	https://lgr.genomecenter.ucdavis.edu/Private/GeneModelDetail.php?geneModel=Lsat_1_v5_gn_8_2340.1	8	3103169	3105271	GO:0004452(isopentenyl-diphosphate delta-isomerase activity);GO:0005829(cytosol);GO:0008299(isoprenoid biosynthetic process);GO:0009240(isopentenyl diphosphate biosynthetic process);GO:0009507(chloroplast);GO:0009536(plastid);GO:0015979(photosynthesis);GO:0015995(chlorophyll biosynthetic process);GO:0016787(hydrolase activity);GO:0046872(metal ion binding);GO:0050992(dimethylallyl diphosphate bio…	00900(Terpenoid backbone biosynthesis)	up	no	Treatment	6	red	377	377	0.00469805	243.08	AT5G16440.1	494	2e-138	isopentenyl diphosphate isomerase 1	https://www.arabidopsis.org/servlets/TairObject?type=locus&name=AT5G16440
LS20197	Lsat_1_v5_gn_8_8901.1	https://lgr.genomecenter.ucdavis.edu/Private/GeneModelDetail.php?geneModel=Lsat_1_v5_gn_8_8901.1	8	12504335	12506493	GO:0030599(pectinesterase activity);GO:0046910(pectinesterase inhibitor activity);GO:0071944(cell periphery)	00040(Pentose and glucuronate interconversions)	up	yes	Treatment	6	red	377	377	0.00469805	243.08	AT5G51490.1	202	3e-50	Plant invertase/pectin methylesterase inhibitor superfamily	https://www.arabidopsis.org/servlets/TairObject?type=locus&name=AT5G51490
LS22236	Lsat_1_v5_gn_8_102240.1	https://lgr.genomecenter.ucdavis.edu/Private/GeneModelDetail.php?geneModel=Lsat_1_v5_gn_8_102240.1	8	151502672	151505460	GO:0003723(RNA binding);GO:0004519(endonuclease activity);GO:0006397(mRNA processing);GO:0008270(zinc ion binding);GO:0009451(RNA modification);GO:0009507(chloroplast);GO:0031425(chloroplast RNA processing)	NA	up	no	Treatment	6	red	377	377	0.00469805	243.08	AT3G57430.1	693	0	Tetratricopeptide repeat (TPR)-like superfamily protein	https://www.arabidopsis.org/servlets/TairObject?type=locus&name=AT3G57430
LS00746	Lsat_1_v5_gn_1_28940.1	https://lgr.genomecenter.ucdavis.edu/Private/GeneModelDetail.php?geneModel=Lsat_1_v5_gn_1_28940.1	1	33602404	33603998	GO:0005634(nucleus);GO:0016567(protein ubiquitination)	NA	down	no	Treatment	9	magenta	343	343	0.00152461	269.111	AT5G50450.1	285	2e-75	HCP-like superfamily protein with MYND-type zinc finger	https://www.arabidopsis.org/servlets/TairObject?type=locus&name=AT5G50450
LS02910	Lsat_1_v5_gn_2_15461.1	https://lgr.genomecenter.ucdavis.edu/Private/GeneModelDetail.php?geneModel=Lsat_1_v5_gn_2_15461.1	2	33650387	33652920	GO:0005887(integral component of plasma membrane);GO:0008519(ammonium transmembrane transporter activity);GO:0015695(organic cation transport);GO:0019740(nitrogen utilization);GO:0072488(ammonium transmembrane transport)	NA	down	no	Treatment	9	magenta	343	343	0.00152461	269.111	AT1G64780.1	798	0	ammonium transporter 1	https://www.arabidopsis.org/servlets/TairObject?type=locus&name=AT1G64780
LS03546	Lsat_1_v5_gn_2_58201.1	https://lgr.genomecenter.ucdavis.edu/Private/GeneModelDetail.php?geneModel=Lsat_1_v5_gn_2_58201.1	2	124874452	124874718	NA	NA	down	yes	Treatment	9	magenta	343	343	0.00152461	269.111	AT3G13520.1	47.3	0.0002	arabinogalactan protein 12	https://www.arabidopsis.org/servlets/TairObject?type=locus&name=AT3G13520
LS04438	Lsat_1_v5_gn_2_93100.1	https://lgr.genomecenter.ucdavis.edu/Private/GeneModelDetail.php?geneModel=Lsat_1_v5_gn_2_93100.1	2	171517916	171519156	GO:0004748(ribonucleoside-diphosphate reductase activity, thioredoxin disulfide as acceptor);GO:0005971(ribonucleoside-diphosphate reductase complex);GO:0009263(deoxyribonucleotide biosynthetic process)	00230(Purine metabolism);00240(Pyrimidine metabolism);00480(Glutathione metabolism)	up	no	Treatment	9	magenta	343	343	0.00152461	269.111	AT3G27060.1	717	0	Ferritin/ribonucleotide reductase-like family protein	https://www.arabidopsis.org/servlets/TairObject?type=locus&name=AT3G27060
LS08937	Lsat_1_v5_gn_4_36960.1	https://lgr.genomecenter.ucdavis.edu/Private/GeneModelDetail.php?geneModel=Lsat_1_v5_gn_4_36960.1	4	54038862	54040308	GO:0003676(nucleic acid binding);GO:0005634(nucleus);GO:0005829(cytosol);GO:0009735(response to cytokinin)	NA	down	no	Treatment	9	magenta	343	343	0.00152461	269.111	AT4G17720.1	244	1e-63	RNA-binding (RRM/RBD/RNP motifs) family protein	https://www.arabidopsis.org/servlets/TairObject?type=locus&name=AT4G17720
LS09031	Lsat_1_v5_gn_4_42220.1	https://lgr.genomecenter.ucdavis.edu/Private/GeneModelDetail.php?geneModel=Lsat_1_v5_gn_4_42220.1	4	60598109	60601197	GO:0005783(endoplasmic reticulum);GO:0005794(Golgi apparatus);GO:0008150(biological_process);GO:0016021(integral component of membrane);GO:0016779(nucleotidyltransferase activity)	NA	up	no	Treatment	9	magenta	343	343	0.00152461	269.111	AT3G13410.1	94.2	6e-18	2-C-methyl-D-erythritol 4-phosphate cytidylyltransferase	https://www.arabidopsis.org/servlets/TairObject?type=locus&name=AT3G13410
LS10873	Lsat_1_v5_gn_4_143361.1	https://lgr.genomecenter.ucdavis.edu/Private/GeneModelDetail.php?geneModel=Lsat_1_v5_gn_4_143361.1	4	279435254	279435883	NA	NA	down	no	Treatment	9	magenta	343	343	0.00152461	269.111	AT5G47990.1	39.2	0.044	cytochrome P450	https://www.arabidopsis.org/servlets/TairObject?type=locus&name=AT5G47990
LS10884	Lsat_1_v5_gn_4_143840.1	https://lgr.genomecenter.ucdavis.edu/Private/GeneModelDetail.php?geneModel=Lsat_1_v5_gn_4_143840.1	4	282529795	282532217	GO:0005515(protein binding);GO:0005634(nucleus);GO:0009507(chloroplast);GO:0009793(embryo development ending in seed dormancy)	03040(Spliceosome)	up	no	Treatment	9	magenta	343	343	0.00152461	269.111	AT5G66055.1	211	5e-53	ankyrin repeat protein	https://www.arabidopsis.org/servlets/TairObject?type=locus&name=AT5G66055
LS13527	Lsat_1_v5_gn_5_108780.1	https://lgr.genomecenter.ucdavis.edu/Private/GeneModelDetail.php?geneModel=Lsat_1_v5_gn_5_108780.1	5	228943400	228943678	NA	NA	down	yes	Treatment	9	magenta	343	343	0.00152461	269.111	AT5G28300.1	41.9	0.01	Duplicated homeodomain-like superfamily protein	https://www.arabidopsis.org/servlets/TairObject?type=locus&name=AT5G28300
LS15372	Lsat_1_v5_gn_6_9060.1	https://lgr.genomecenter.ucdavis.edu/Private/GeneModelDetail.php?geneModel=Lsat_1_v5_gn_6_9060.1	6	11405846	11408223	GO:0005737(cytoplasm);GO:0005886(plasma membrane);GO:0008150(biological_process)	NA	up	no	Treatment	9	magenta	343	343	0.00152461	269.111	AT4G10790.1	494	3e-138	UBX domain-containing protein	https://www.arabidopsis.org/servlets/TairObject?type=locus&name=AT4G10790
LS15698	Lsat_1_v5_gn_6_21461.1	https://lgr.genomecenter.ucdavis.edu/Private/GeneModelDetail.php?geneModel=Lsat_1_v5_gn_6_21461.1	6	27794201	27794590	NA	NA	up	no	Treatment	9	magenta	343	343	0.00152461	269.111	AT1G44191.1	44.6	0.001	ECA1 gametogenesis related family protein	https://www.arabidopsis.org/servlets/TairObject?type=locus&name=AT1G44191
LS15711	Lsat_1_v5_gn_6_22181.1	https://lgr.genomecenter.ucdavis.edu/Private/GeneModelDetail.php?geneModel=Lsat_1_v5_gn_6_22181.1	6	28579386	28581687	GO:0003677(DNA binding);GO:0005634(nucleus);GO:0006306(DNA methylation)	NA	up	no	Treatment	9	magenta	343	343	0.00152461	269.111	AT5G25480.1	305	2e-81	DNA methyltransferase-2	https://www.arabidopsis.org/servlets/TairObject?type=locus&name=AT5G25480
LS16556	Lsat_1_v5_gn_6_67421.1	https://lgr.genomecenter.ucdavis.edu/Private/GeneModelDetail.php?geneModel=Lsat_1_v5_gn_6_67421.1	6	102171620	102174473	GO:0004497(monooxygenase activity);GO:0044550(secondary metabolite biosynthetic process)	00906(Carotenoid biosynthesis)	down	no	Treatment	9	magenta	343	343	0.00152461	269.111	AT2G35660.1	398	2e-109	FAD/NAD(P)-binding oxidoreductase family protein	https://www.arabidopsis.org/servlets/TairObject?type=locus&name=AT2G35660
LS17550	Lsat_1_v5_gn_6_118081.1	https://lgr.genomecenter.ucdavis.edu/Private/GeneModelDetail.php?geneModel=Lsat_1_v5_gn_6_118081.1	6	192289704	192291949	GO:0003735(structural constituent of ribosome);GO:0005739(mitochondrion);GO:0005840(ribosome);GO:0006412(translation);GO:0009507(chloroplast);GO:0019843(rRNA binding)	03010(Ribosome)	up	no	Treatment	9	magenta	343	343	0.00152461	269.111	AT3G17465.1	583	1e-165	ribosomal protein L3 plastid	https://www.arabidopsis.org/servlets/TairObject?type=locus&name=AT3G17465
LS17972	Lsat_1_v5_gn_7_17720.1	https://lgr.genomecenter.ucdavis.edu/Private/GeneModelDetail.php?geneModel=Lsat_1_v5_gn_7_17720.1	7	20889470	20892902	GO:0005515(protein binding);GO:0005524(ATP binding);GO:0005634(nucleus);GO:0005737(cytoplasm);GO:0005829(cytosol);GO:0005886(plasma membrane);GO:0006457(protein folding);GO:0009408(response to heat);GO:0046686(response to cadmium ion)	NA	up	no	Treatment	9	magenta	343	343	0.00152461	269.111	AT1G11660.1	501	3e-140	heat shock protein 70 (Hsp 70) family protein	https://www.arabidopsis.org/servlets/TairObject?type=locus&name=AT1G11660
LS18102	Lsat_1_v5_gn_7_20960.1	https://lgr.genomecenter.ucdavis.edu/Private/GeneModelDetail.php?geneModel=Lsat_1_v5_gn_7_20960.1	7	28423744	28427636	GO:0001709(cell fate determination);GO:0005515(protein binding);GO:0005634(nucleus);GO:0006351(transcription, DNA-templated);GO:0008270(zinc ion binding);GO:0010076(maintenance of floral meristem identity);GO:0010077(maintenance of inflorescence meristem identity);GO:0010492(maintenance of shoot apical meristem identity);GO:0016567(protein ubiquitination);GO:0016569(covalent chromatin modificatio…	NA	up	no	Treatment	9	magenta	343	343	0.00152461	269.111	AT1G03770.2	214	4e-54	RING 1B	https://www.arabidopsis.org/servlets/TairObject?type=locus&name=AT1G03770
LS19298	Lsat_1_v5_gn_7_84461.1	https://lgr.genomecenter.ucdavis.edu/Private/GeneModelDetail.php?geneModel=Lsat_1_v5_gn_7_84461.1	7	141149678	141151466	GO:0003674(molecular_function);GO:0005634(nucleus);GO:0008150(biological_process)	NA	down	no	Treatment	9	magenta	343	343	0.00152461	269.111	AT1G10020.1	231	5e-59	formin-like protein (DUF1005)	https://www.arabidopsis.org/servlets/TairObject?type=locus&name=AT1G10020
LS21245	Lsat_1_v5_gn_8_55761.1	https://lgr.genomecenter.ucdavis.edu/Private/GeneModelDetail.php?geneModel=Lsat_1_v5_gn_8_55761.1	8	77671941	77676264	GO:0005576(extracellular region);GO:0006811(ion transport);GO:0016021(integral component of membrane)	NA	up	no	Treatment	9	magenta	343	343	0.00152461	269.111	AT4G02900.1	1055	0	ERD (early-responsive to dehydration stress) family protein	https://www.arabidopsis.org/servlets/TairObject?type=locus&name=AT4G02900
LS23478	Lsat_1_v5_gn_9_9480.1	https://lgr.genomecenter.ucdavis.edu/Private/GeneModelDetail.php?geneModel=Lsat_1_v5_gn_9_9480.1	9	11034463	11038752	GO:0009507(chloroplast);GO:0010027(thylakoid membrane organization);GO:0090391(granum assembly);GO:1903866(palisade mesophyll development)	NA	down	no	Treatment	9	magenta	343	343	0.00152461	269.111	AT5G51590.1	35.6	1.7	AT hook motif DNA-binding family protein	https://www.arabidopsis.org/servlets/TairObject?type=locus&name=AT5G51590
LS24318	Lsat_1_v5_gn_9_44680.1	https://lgr.genomecenter.ucdavis.edu/Private/GeneModelDetail.php?geneModel=Lsat_1_v5_gn_9_44680.1	9	47067076	47069598	GO:0000160(phosphorelay signal transduction system);GO:0005634(nucleus);GO:0005737(cytoplasm);GO:0009736(cytokinin-activated signaling pathway);GO:0009927(histidine phosphotransfer kinase activity);GO:0016310(phosphorylation);GO:0043424(protein histidine kinase binding)	04075(Plant hormone signal transduction)	down	no	Treatment	9	magenta	343	343	0.00152461	269.111	AT3G29350.1	158	1e-37	histidine-containing phosphotransmitter 2	https://www.arabidopsis.org/servlets/TairObject?type=locus&name=AT3G29350
LS00015	Lsat_1_v5_gn_1_300.1	https://lgr.genomecenter.ucdavis.edu/Private/GeneModelDetail.php?geneModel=Lsat_1_v5_gn_1_300.1	1	1110655	1114015	GO:0000287(magnesium ion binding);GO:0003824(catalytic activity);GO:0005524(ATP binding);GO:0005622(intracellular);GO:0005634(nucleus);GO:0005737(cytoplasm);GO:0009611(response to wounding);GO:0016310(phosphorylation);GO:0032957(inositol trisphosphate metabolic process);GO:0047325(inositol tetrakisphosphate 1-kinase activity);GO:0052725(inositol-1,3,4-trisphosphate 6-kinase activity);GO:0052726(i…	00562(Inositol phosphate metabolism);04070(Phosphatidylinositol signaling system)	up	no	Treatment	17	grey60	156	156	0.0184777	79.7756	AT4G08170.2	572	3e-162	Inositol 1	https://www.arabidopsis.org/servlets/TairObject?type=locus&name=AT4G08170
LS00575	Lsat_1_v5_gn_1_23661.1	https://lgr.genomecenter.ucdavis.edu/Private/GeneModelDetail.php?geneModel=Lsat_1_v5_gn_1_23661.1	1	27486821	27493157	GO:0004742(dihydrolipoyllysine-residue acetyltransferase activity);GO:0005739(mitochondrion);GO:0005886(plasma membrane);GO:0006096(glycolytic process);GO:0009507(chloroplast);GO:0009570(chloroplast stroma);GO:0009793(embryo development ending in seed dormancy);GO:0009941(chloroplast envelope);GO:0022626(cytosolic ribosome)	00010(Glycolysis / Gluconeogenesis);00020(Citrate cycle (TCA cycle));00620(Pyruvate metabolism)	up	no	Treatment	17	grey60	156	156	0.0184777	79.7756	AT1G34430.1	119	8e-26	2-oxoacid dehydrogenases acyltransferase family protein	https://www.arabidopsis.org/servlets/TairObject?type=locus&name=AT1G34430
LS02059	Lsat_1_v5_gn_1_88920.1	https://lgr.genomecenter.ucdavis.edu/Private/GeneModelDetail.php?geneModel=Lsat_1_v5_gn_1_88920.1	1	114936533	114950653	GO:0004674(protein serine/threonine kinase activity);GO:0005622(intracellular);GO:0018105(peptidyl-serine phosphorylation);GO:0035556(intracellular signal transduction)	NA	up	no	Treatment	17	grey60	156	156	0.0184777	79.7756	AT3G17850.1	538	2e-151	Protein kinase superfamily protein	https://www.arabidopsis.org/servlets/TairObject?type=locus&name=AT3G17850
LS02110	Lsat_1_v5_gn_1_92840.1	https://lgr.genomecenter.ucdavis.edu/Private/GeneModelDetail.php?geneModel=Lsat_1_v5_gn_1_92840.1	1	122177487	122180669	GO:0000428(DNA-directed RNA polymerase complex);GO:0003899(DNA-directed 5'-3' RNA polymerase activity)	00230(Purine metabolism);00240(Pyrimidine metabolism);03020(RNA polymerase)	up	no	Treatment	17	grey60	156	156	0.0184777	79.7756	ATCG00190.1	2067	0	RNA POLYMERASE SUBUNIT BETA	https://www.arabidopsis.org/servlets/TairObject?type=locus&name=ATCG00190
LS03108	Lsat_1_v5_gn_2_28420.1	https://lgr.genomecenter.ucdavis.edu/Private/GeneModelDetail.php?geneModel=Lsat_1_v5_gn_2_28420.1	2	64577858	64579220	GO:0003674(molecular_function);GO:0005886(plasma membrane);GO:0008150(biological_process);GO:0016021(integral component of membrane)	NA	down	no	Treatment	17	grey60	156	156	0.0184777	79.7756	AT3G47200.1	39.2	0.17	transmembrane protein, putative (DUF247)	https://www.arabidopsis.org/servlets/TairObject?type=locus&name=AT3G47200
LS04366	Lsat_1_v5_gn_2_92080.1	https://lgr.genomecenter.ucdavis.edu/Private/GeneModelDetail.php?geneModel=Lsat_1_v5_gn_2_92080.1	2	169439198	169440356	GO:0009536(plastid)	00230(Purine metabolism);00240(Pyrimidine metabolism);03020(RNA polymerase)	up	no	Treatment	17	grey60	156	156	0.0184777	79.7756	ATCG00740.1	702	0	RNA POLYMERASE SUBUNIT ALPHA	https://www.arabidopsis.org/servlets/TairObject?type=locus&name=ATCG00740
LS06360	Lsat_1_v5_gn_3_33700.1	https://lgr.genomecenter.ucdavis.edu/Private/GeneModelDetail.php?geneModel=Lsat_1_v5_gn_3_33700.1	3	44977605	44981756	GO:0004674(protein serine/threonine kinase activity);GO:0005886(plasma membrane);GO:0006468(protein phosphorylation);GO:0006952(defense response);GO:0009506(plasmodesma)	NA	up	no	Treatment	17	grey60	156	156	0.0184777	79.7756	AT4G27290.2	267	1e-69	S-locus lectin protein kinase family protein	https://www.arabidopsis.org/servlets/TairObject?type=locus&name=AT4G27290
LS06526	Lsat_1_v5_gn_3_39421.1	https://lgr.genomecenter.ucdavis.edu/Private/GeneModelDetail.php?geneModel=Lsat_1_v5_gn_3_39421.1	3	52681382	52681866	NA	NA	down	no	Treatment	17	grey60	156	156	0.0184777	79.7756	AT1G70340.1	35.6	0.49	dicer-like protein (DUF936)	https://www.arabidopsis.org/servlets/TairObject?type=locus&name=AT1G70340
LS07280	Lsat_1_v5_gn_3_82881.1	https://lgr.genomecenter.ucdavis.edu/Private/GeneModelDetail.php?geneModel=Lsat_1_v5_gn_3_82881.1	3	113291569	113293460	GO:0006855(drug transmembrane transport)	NA	down	no	Treatment	17	grey60	156	156	0.0184777	79.7756	AT1G66780.1	104	6e-21	MATE efflux family protein	https://www.arabidopsis.org/servlets/TairObject?type=locus&name=AT1G66780
LS08209	Lsat_1_v5_gn_4_441.1	https://lgr.genomecenter.ucdavis.edu/Private/GeneModelDetail.php?geneModel=Lsat_1_v5_gn_4_441.1	4	2598144	2598329	GO:0005388(calcium-transporting ATPase activity);GO:0005887(integral component of plasma membrane);GO:0043231(intracellular membrane-bounded organelle)	NA	up	no	Treatment	17	grey60	156	156	0.0184777	79.7756	AT1G27770.1	98.7	3e-20	autoinhibited Ca2+-ATPase 1	https://www.arabidopsis.org/servlets/TairObject?type=locus&name=AT1G27770
LS09794	Lsat_1_v5_gn_4_80721.1	https://lgr.genomecenter.ucdavis.edu/Private/GeneModelDetail.php?geneModel=Lsat_1_v5_gn_4_80721.1	4	128961791	128963449	GO:0003677(DNA binding);GO:0003700(DNA binding transcription factor activity);GO:0005634(nucleus);GO:0006351(transcription, DNA-templated);GO:0006355(regulation of transcription, DNA-templated);GO:0009908(flower development);GO:0010073(meristem maintenance);GO:0010093(specification of floral organ identity);GO:0019953(sexual reproduction);GO:0030154(cell differentiation);GO:0048316(seed developme…	NA	up	no	Treatment	17	grey60	156	156	0.0184777	79.7756	AT2G28550.3	165	6e-40	related to AP2.7	https://www.arabidopsis.org/servlets/TairObject?type=locus&name=AT2G28550
LS15145	Lsat_1_v5_gn_5_190040.1	https://lgr.genomecenter.ucdavis.edu/Private/GeneModelDetail.php?geneModel=Lsat_1_v5_gn_5_190040.1	5	336100038	336103135	GO:0009705(plant-type vacuole membrane);GO:0015140(malate transmembrane transporter activity)	NA	up	no	Treatment	17	grey60	156	156	0.0184777	79.7756	AT4G00910.1	79.7	2e-13	Aluminium activated malate transporter family protein	https://www.arabidopsis.org/servlets/TairObject?type=locus&name=AT4G00910
LS17655	Lsat_1_v5_gn_7_4320.1	https://lgr.genomecenter.ucdavis.edu/Private/GeneModelDetail.php?geneModel=Lsat_1_v5_gn_7_4320.1	7	4871463	4872466	GO:0003777(microtubule motor activity);GO:0005871(kinesin complex);GO:0007018(microtubule-based movement);GO:0016887(ATPase activity)	NA	up	no	Treatment	17	grey60	156	156	0.0184777	79.7756	AT2G37290.2	38.3	0.16	Ypt/Rab-GAP domain of gyp1p superfamily protein	https://www.arabidopsis.org/servlets/TairObject?type=locus&name=AT2G37290
LS17822	Lsat_1_v5_gn_7_10680.1	https://lgr.genomecenter.ucdavis.edu/Private/GeneModelDetail.php?geneModel=Lsat_1_v5_gn_7_10680.1	7	13447279	13450996	GO:0003689(DNA clamp loader activity);GO:0005663(DNA replication factor C complex);GO:0006261(DNA-dependent DNA replication)	03030(DNA replication);03420(Nucleotide excision repair);03430(Mismatch repair)	up	no	Treatment	17	grey60	156	156	0.0184777	79.7756	ATCG00170.1	36.5	2.6	RNA polymerase beta subunit-2	https://www.arabidopsis.org/servlets/TairObject?type=locus&name=ATCG00170
LS20277	Lsat_1_v5_gn_8_13121.1	https://lgr.genomecenter.ucdavis.edu/Private/GeneModelDetail.php?geneModel=Lsat_1_v5_gn_8_13121.1	8	15943855	15948088	GO:0003677(DNA binding);GO:0004386(helicase activity);GO:0005524(ATP binding);GO:0005634(nucleus);GO:0005654(nucleoplasm);GO:0005730(nucleolus);GO:0031047(gene silencing by RNA)	03440(Homologous recombination)	up	yes	Treatment	17	grey60	156	156	0.0184777	79.7756	AT3G42670.4	560	7e-158	chromatin remodeling 38	https://www.arabidopsis.org/servlets/TairObject?type=locus&name=AT3G42670
LS20798	Lsat_1_v5_gn_8_33701.1	https://lgr.genomecenter.ucdavis.edu/Private/GeneModelDetail.php?geneModel=Lsat_1_v5_gn_8_33701.1	8	44252412	44254765	GO:0047036(codeinone reductase (NADPH) activity)	00053(Ascorbate and aldarate metabolism)	up	no	Treatment	17	grey60	156	156	0.0184777	79.7756	AT1G59960.1	168	1e-40	NAD(P)-linked oxidoreductase superfamily protein	https://www.arabidopsis.org/servlets/TairObject?type=locus&name=AT1G59960
LS21096	Lsat_1_v5_gn_8_49780.1	https://lgr.genomecenter.ucdavis.edu/Private/GeneModelDetail.php?geneModel=Lsat_1_v5_gn_8_49780.1	8	68113430	68117285	GO:0005515(protein binding)	NA	up	no	Treatment	17	grey60	156	156	0.0184777	79.7756	AT3G44630.3	80.6	1e-13	Disease resistance protein (TIR-NBS-LRR class) family	https://www.arabidopsis.org/servlets/TairObject?type=locus&name=AT3G44630
LS09337	Lsat_1_v5_gn_4_58020.1	https://lgr.genomecenter.ucdavis.edu/Private/GeneModelDetail.php?geneModel=Lsat_1_v5_gn_4_58020.1	4	87471610	87477282	GO:0010334(sesquiterpene synthase activity);GO:0051762(sesquiterpene biosynthetic process)	00909(Sesquiterpenoid and triterpenoid biosynthesis)	up	no	Treatment	17	grey60	149	149	0.0157903	82.4765	AT4G16730.1	42.8	0.018	terpene synthase 02	https://www.arabidopsis.org/servlets/TairObject?type=locus&name=AT4G16730
LS12075	Lsat_1_v5_gn_5_21720.1	https://lgr.genomecenter.ucdavis.edu/Private/GeneModelDetail.php?geneModel=Lsat_1_v5_gn_5_21720.1	5	44605294	44610741	GO:0003676(nucleic acid binding);GO:0004386(helicase activity);GO:0005524(ATP binding);GO:0005634(nucleus)	NA	up	yes	Treatment	17	grey60	149	149	0.0157903	82.4765	AT5G07810.1	322	3e-86	SNF2 domain-containing protein / helicase domain-containing protein / HNH endonuclease	https://www.arabidopsis.org/servlets/TairObject?type=locus&name=AT5G07810
LS16206	Lsat_1_v5_gn_6_46681.1	https://lgr.genomecenter.ucdavis.edu/Private/GeneModelDetail.php?geneModel=Lsat_1_v5_gn_6_46681.1	6	63353107	63354943	GO:0003700(DNA binding transcription factor activity);GO:0005634(nucleus);GO:0006351(transcription, DNA-templated);GO:0006355(regulation of transcription, DNA-templated);GO:0007275(multicellular organism development);GO:0009753(response to jasmonic acid);GO:0044212(transcription regulatory region DNA binding);GO:0045995(regulation of embryonic development);GO:0048317(seed morphogenesis);GO:008006…	NA	down	no	Treatment	17	grey60	149	149	0.0157903	82.4765	AT1G52890.1	101	4e-20	NAC domain containing protein 19	https://www.arabidopsis.org/servlets/TairObject?type=locus&name=AT1G52890
LS12062	Lsat_1_v5_gn_5_21561.1	https://lgr.genomecenter.ucdavis.edu/Private/GeneModelDetail.php?geneModel=Lsat_1_v5_gn_5_21561.1	5	44316781	44319588	GO:0004750(ribulose-phosphate 3-epimerase activity);GO:0005829(cytosol);GO:0009052(pentose-phosphate shunt, non-oxidative branch);GO:0019323(pentose catabolic process);GO:0044262(cellular carbohydrate metabolic process);GO:0046872(metal ion binding)	00030(Pentose phosphate pathway);00040(Pentose and glucuronate interconversions);00710(Carbon fixation in photosynthetic organisms)	down	no	Treatment	19	lightyellow	130	130	0.0759047	54.2923	AT5G61410.1	619	2e-176	D-ribulose-5-phosphate-3-epimerase	https://www.arabidopsis.org/servlets/TairObject?type=locus&name=AT5G61410
LS13445	Lsat_1_v5_gn_5_105420.1	https://lgr.genomecenter.ucdavis.edu/Private/GeneModelDetail.php?geneModel=Lsat_1_v5_gn_5_105420.1	5	223898212	223899606	GO:0005507(copper ion binding);GO:0005794(Golgi apparatus);GO:0005829(cytosol);GO:0008150(biological_process);GO:0008270(zinc ion binding);GO:0009506(plasmodesma);GO:0045735(nutrient reservoir activity)	NA	up	no	Treatment	19	lightyellow	130	130	0.0759047	54.2923	AT2G28680.1	86	1e-15	RmlC-like cupins superfamily protein	https://www.arabidopsis.org/servlets/TairObject?type=locus&name=AT2G28680
LS19551	Lsat_1_v5_gn_7_96141.1	https://lgr.genomecenter.ucdavis.edu/Private/GeneModelDetail.php?geneModel=Lsat_1_v5_gn_7_96141.1	7	163375199	163377178	GO:0004674(protein serine/threonine kinase activity);GO:0005829(cytosol);GO:0006468(protein phosphorylation);GO:0035556(intracellular signal transduction)	NA	up	no	Treatment	19	lightyellow	130	130	0.0759047	54.2923	AT5G55560.1	341	3e-92	Protein kinase superfamily protein	https://www.arabidopsis.org/servlets/TairObject?type=locus&name=AT5G55560
LS24081	Lsat_1_v5_gn_9_31681.1	https://lgr.genomecenter.ucdavis.edu/Private/GeneModelDetail.php?geneModel=Lsat_1_v5_gn_9_31681.1	9	35029296	35031979	GO:0004674(protein serine/threonine kinase activity);GO:0005886(plasma membrane);GO:0006468(protein phosphorylation)	NA	down	yes	Treatment	19	lightyellow	130	130	0.0759047	54.2923	AT5G60900.1	68.9	7e-10	receptor-like protein kinase 1	https://www.arabidopsis.org/servlets/TairObject?type=locus&name=AT5G60900
LS24323	Lsat_1_v5_gn_9_44300.1	https://lgr.genomecenter.ucdavis.edu/Private/GeneModelDetail.php?geneModel=Lsat_1_v5_gn_9_44300.1	9	47648715	47649761	GO:0003674(molecular_function);GO:0005739(mitochondrion);GO:0008150(biological_process)	NA	down	no	Treatment	19	lightyellow	130	130	0.0759047	54.2923	AT1G22160.1	83.3	6e-15	senescence-associated family protein (DUF581)	https://www.arabidopsis.org/servlets/TairObject?type=locus&name=AT1G22160
LS00752	Lsat_1_v5_gn_1_33101.1	https://lgr.genomecenter.ucdavis.edu/Private/GeneModelDetail.php?geneModel=Lsat_1_v5_gn_1_33101.1	1	33689525	33691713	GO:0005773(vacuole);GO:0005774(vacuolar membrane);GO:0016021(integral component of membrane)	NA	down	no	Treatment	19	lightyellow	96	96	0.0110531	65.0417	AT5G14120.1	407	4e-112	Major facilitator superfamily protein	https://www.arabidopsis.org/servlets/TairObject?type=locus&name=AT5G14120
LS01081	Lsat_1_v5_gn_1_41980.1	https://lgr.genomecenter.ucdavis.edu/Private/GeneModelDetail.php?geneModel=Lsat_1_v5_gn_1_41980.1	1	48049699	48050580	GO:0000302(response to reactive oxygen species);GO:0003677(DNA binding);GO:0003700(DNA binding transcription factor activity);GO:0005634(nucleus);GO:0006351(transcription, DNA-templated);GO:0006355(regulation of transcription, DNA-templated);GO:0009723(response to ethylene);GO:0009873(ethylene-activated signaling pathway);GO:0035865(cellular response to potassium ion);GO:0043565(sequence-specific…	NA	up	no	Treatment	19	lightyellow	96	96	0.0110531	65.0417	AT1G04370.1	65.3	3e-09	Ethylene-responsive element binding factor 14	https://www.arabidopsis.org/servlets/TairObject?type=locus&name=AT1G04370
LS02167	Lsat_1_v5_gn_1_96881.1	https://lgr.genomecenter.ucdavis.edu/Private/GeneModelDetail.php?geneModel=Lsat_1_v5_gn_1_96881.1	1	129857515	129859789	GO:0004312(fatty acid synthase activity);GO:0004315(3-oxoacyl-[acyl-carrier-protein] synthase activity);GO:0006633(fatty acid biosynthetic process);GO:0006636(unsaturated fatty acid biosynthetic process);GO:0009507(chloroplast);GO:0009536(plastid);GO:0009570(chloroplast stroma);GO:0009631(cold acclimation);GO:0009793(embryo development ending in seed dormancy)	00061(Fatty acid biosynthesis);00780(Biotin metabolism)	down	no	Treatment	19	lightyellow	96	96	0.0110531	65.0417	AT5G46290.3	748	0	3-ketoacyl-acyl carrier protein synthase I	https://www.arabidopsis.org/servlets/TairObject?type=locus&name=AT5G46290
LS02773	Lsat_1_v5_gn_2_7120.1	https://lgr.genomecenter.ucdavis.edu/Private/GeneModelDetail.php?geneModel=Lsat_1_v5_gn_2_7120.1	2	14025694	14028142	GO:0003674(molecular_function);GO:0005634(nucleus);GO:0005730(nucleolus);GO:0008150(biological_process)	NA	up	no	Treatment	19	lightyellow	96	96	0.0110531	65.0417	AT1G54850.1	41.9	0.023	HSP20-like chaperones superfamily protein	https://www.arabidopsis.org/servlets/TairObject?type=locus&name=AT1G54850
LS02997	Lsat_1_v5_gn_2_21060.1	https://lgr.genomecenter.ucdavis.edu/Private/GeneModelDetail.php?geneModel=Lsat_1_v5_gn_2_21060.1	2	47558105	47559068	GO:0009507(chloroplast)	NA	down	no	Treatment	19	lightyellow	96	96	0.0110531	65.0417	AT2G27770.1	99.6	1e-19	DUF868 family protein (DUF868)	https://www.arabidopsis.org/servlets/TairObject?type=locus&name=AT2G27770
LS03617	Lsat_1_v5_gn_2_62501.1	https://lgr.genomecenter.ucdavis.edu/Private/GeneModelDetail.php?geneModel=Lsat_1_v5_gn_2_62501.1	2	132223516	132227995	GO:0004674(protein serine/threonine kinase activity);GO:0005886(plasma membrane);GO:0007166(cell surface receptor signaling pathway)	NA	up	no	Treatment	19	lightyellow	96	96	0.0110531	65.0417	AT1G69730.1	79.7	2e-13	Wall-associated kinase family protein	https://www.arabidopsis.org/servlets/TairObject?type=locus&name=AT1G69730
LS04862	Lsat_1_v5_gn_2_109940.1	https://lgr.genomecenter.ucdavis.edu/Private/GeneModelDetail.php?geneModel=Lsat_1_v5_gn_2_109940.1	2	188200779	188202260	GO:0004017(adenylate kinase activity);GO:0005524(ATP binding);GO:0005634(nucleus);GO:0005737(cytoplasm);GO:0005739(mitochondrion);GO:0008652(cellular amino acid biosynthetic process);GO:0009507(chloroplast);GO:0009570(chloroplast stroma);GO:0048364(root development);GO:0048367(shoot system development)	00230(Purine metabolism);00730(Thiamine metabolism)	up	no	Treatment	19	lightyellow	96	96	0.0110531	65.0417	AT2G37250.1	375	1e-102	adenosine kinase	https://www.arabidopsis.org/servlets/TairObject?type=locus&name=AT2G37250
LS05314	Lsat_1_v5_gn_2_126980.1	https://lgr.genomecenter.ucdavis.edu/Private/GeneModelDetail.php?geneModel=Lsat_1_v5_gn_2_126980.1	2	206778083	206779186	GO:0003677(DNA binding);GO:0003700(DNA binding transcription factor activity);GO:0005634(nucleus);GO:0005643(nuclear pore);GO:0006351(transcription, DNA-templated);GO:0006355(regulation of transcription, DNA-templated);GO:0006952(defense response);GO:0009873(ethylene-activated signaling pathway);GO:0010087(phloem or xylem histogenesis);GO:0010200(response to chitin);GO:0045893(positive regulation…	NA	down	no	Treatment	19	lightyellow	96	96	0.0110531	65.0417	AT4G17500.1	169	9e-41	ethylene responsive element binding factor 1	https://www.arabidopsis.org/servlets/TairObject?type=locus&name=AT4G17500
LS07315	Lsat_1_v5_gn_3_85260.1	https://lgr.genomecenter.ucdavis.edu/Private/GeneModelDetail.php?geneModel=Lsat_1_v5_gn_3_85260.1	3	120644209	120648310	GO:0005737(cytoplasm);GO:0005777(peroxisome);GO:0006097(glyoxylate cycle);GO:0006099(tricarboxylic acid cycle);GO:0006108(malate metabolic process);GO:0009507(chloroplast);GO:0016615(malate dehydrogenase activity);GO:0030060(L-malate dehydrogenase activity);GO:0031998(regulation of fatty acid beta-oxidation);GO:0080093(regulation of photorespiration)	00020(Citrate cycle (TCA cycle));00620(Pyruvate metabolism);00630(Glyoxylate and dicarboxylate metabolism);00710(Carbon fixation in photosynthetic organisms);00270(Cysteine and methionine metabolism)	up	no	Treatment	19	lightyellow	96	96	0.0110531	65.0417	AT2G22780.1	644	0	peroxisomal NAD-malate dehydrogenase 1	https://www.arabidopsis.org/servlets/TairObject?type=locus&name=AT2G22780
LS08450	Lsat_1_v5_gn_4_13360.1	https://lgr.genomecenter.ucdavis.edu/Private/GeneModelDetail.php?geneModel=Lsat_1_v5_gn_4_13360.1	4	18956465	18961497	GO:0004614(phosphoglucomutase activity);GO:0005829(cytosol);GO:0005978(glycogen biosynthetic process);GO:0006006(glucose metabolic process);GO:0009570(chloroplast stroma);GO:0009590(detection of gravity);GO:0010319(stromule);GO:0019252(starch biosynthetic process);GO:0019388(galactose catabolic process)	00010(Glycolysis / Gluconeogenesis);00030(Pentose phosphate pathway);00052(Galactose metabolism);00500(Starch and sucrose metabolism);00520(Amino sugar and nucleotide sugar metabolism);00230(Purine metabolism)	up	no	Treatment	19	lightyellow	96	96	0.0110531	65.0417	AT1G23190.1	1310	0	Phosphoglucomutase/phosphomannomutase family protein	https://www.arabidopsis.org/servlets/TairObject?type=locus&name=AT1G23190
LS11828	Lsat_1_v5_gn_5_8261.1	https://lgr.genomecenter.ucdavis.edu/Private/GeneModelDetail.php?geneModel=Lsat_1_v5_gn_5_8261.1	5	17953128	17954292	GO:0000773(phosphatidyl-N-methylethanolamine N-methyltransferase activity);GO:0005789(endoplasmic reticulum membrane);GO:0008654(phospholipid biosynthetic process);GO:0080101(phosphatidyl-N-dimethylethanolamine N-methyltransferase activity)	00564(Glycerophospholipid metabolism)	up	no	Treatment	19	lightyellow	96	96	0.0110531	65.0417	AT1G80860.1	269	2e-71	phospholipid N-methyltransferase	https://www.arabidopsis.org/servlets/TairObject?type=locus&name=AT1G80860
LS14143	Lsat_1_v5_gn_5_140541.1	https://lgr.genomecenter.ucdavis.edu/Private/GeneModelDetail.php?geneModel=Lsat_1_v5_gn_5_140541.1	5	269976389	269979258	GO:0005515(protein binding)	NA	up	no	Treatment	19	lightyellow	96	96	0.0110531	65.0417	AT2G05940.1	572	1e-161	Protein kinase superfamily protein	https://www.arabidopsis.org/servlets/TairObject?type=locus&name=AT2G05940
LS25671	Lsat_1_v5_gn_9_107000.1	https://lgr.genomecenter.ucdavis.edu/Private/GeneModelDetail.php?geneModel=Lsat_1_v5_gn_9_107000.1	9	173894298	173898412	GO:0004190(aspartic-type endopeptidase activity);GO:0006508(proteolysis);GO:0030163(protein catabolic process)	NA	down	no	Treatment	19	lightyellow	96	96	0.0110531	65.0417	AT1G11910.2	845	0	aspartic proteinase A1	https://www.arabidopsis.org/servlets/TairObject?type=locus&name=AT1G11910
LS06024	Lsat_1_v5_gn_3_22641.1	https://lgr.genomecenter.ucdavis.edu/Private/GeneModelDetail.php?geneModel=Lsat_1_v5_gn_3_22641.1	3	30711536	30712282	GO:0005515(protein binding);GO:0005634(nucleus);GO:0006351(transcription, DNA-templated);GO:0006355(regulation of transcription, DNA-templated);GO:0046982(protein heterodimerization activity)	03022(Basal transcription factors)	up	no	Treatment	19	lightyellow	94	94	0.0251655	60.0532	AT5G56710.1	36.5	1.2	Ribosomal protein L31e family protein	https://www.arabidopsis.org/servlets/TairObject?type=locus&name=AT5G56710
LS06971	Lsat_1_v5_gn_3_63261.1	https://lgr.genomecenter.ucdavis.edu/Private/GeneModelDetail.php?geneModel=Lsat_1_v5_gn_3_63261.1	3	80996376	80998483	GO:0003674(molecular_function);GO:0005739(mitochondrion);GO:0008150(biological_process);GO:0009507(chloroplast)	NA	down	no	Treatment	19	lightyellow	94	94	0.0251655	60.0532	AT4G38060.2	58.1	3e-07	hypothetical protein	https://www.arabidopsis.org/servlets/TairObject?type=locus&name=AT4G38060
LS03461	Lsat_1_v5_gn_2_52260.1	https://lgr.genomecenter.ucdavis.edu/Private/GeneModelDetail.php?geneModel=Lsat_1_v5_gn_2_52260.1	2	113396675	113399399	GO:0000287(magnesium ion binding);GO:0001666(response to hypoxia);GO:0004737(pyruvate decarboxylase activity);GO:0005829(cytosol);GO:0016831(carboxy-lyase activity);GO:0030976(thiamine pyrophosphate binding)	00010(Glycolysis / Gluconeogenesis)	up	no	Treatment	24	darkgrey	125	125	0.00810334	87.288	AT4G33070.1	1215	0	Thiamine pyrophosphate dependent pyruvate decarboxylase family protein	https://www.arabidopsis.org/servlets/TairObject?type=locus&name=AT4G33070
LS05267	Lsat_1_v5_gn_2_124880.1	https://lgr.genomecenter.ucdavis.edu/Private/GeneModelDetail.php?geneModel=Lsat_1_v5_gn_2_124880.1	2	204947920	204949206	GO:0005576(extracellular region);GO:0005618(cell wall);GO:0006949(syncytium formation);GO:0009664(plant-type cell wall organization);GO:0009826(unidimensional cell growth);GO:0009828(plant-type cell wall loosening);GO:0009831(plant-type cell wall modification involved in multidimensional cell growth);GO:0016020(membrane)	NA	up	yes	Treatment	24	darkgrey	125	125	0.00810334	87.288	AT2G40610.1	470	2e-131	expansin A8	https://www.arabidopsis.org/servlets/TairObject?type=locus&name=AT2G40610
LS08716	Lsat_1_v5_gn_4_25840.1	https://lgr.genomecenter.ucdavis.edu/Private/GeneModelDetail.php?geneModel=Lsat_1_v5_gn_4_25840.1	4	40556331	40557827	GO:0008171(O-methyltransferase activity);GO:0008757(S-adenosylmethionine-dependent methyltransferase activity);GO:0019438(aromatic compound biosynthetic process)	00945(Stilbenoid, diarylheptanoid and gingerol biosynthesis)	up	no	Treatment	24	darkgrey	125	125	0.00810334	87.288	AT4G35150.1	86	1e-15	O-methyltransferase family protein	https://www.arabidopsis.org/servlets/TairObject?type=locus&name=AT4G35150
LS10689	Lsat_1_v5_gn_4_132521.1	https://lgr.genomecenter.ucdavis.edu/Private/GeneModelDetail.php?geneModel=Lsat_1_v5_gn_4_132521.1	4	249988934	249990765	GO:0016985(mannan endo-1,4-beta-mannosidase activity);GO:0046355(mannan catabolic process)	00051(Fructose and mannose metabolism)	up	no	Treatment	24	darkgrey	125	125	0.00810334	87.288	AT5G66460.1	147	5e-34	Glycosyl hydrolase superfamily protein	https://www.arabidopsis.org/servlets/TairObject?type=locus&name=AT5G66460
LS15935	Lsat_1_v5_gn_6_31561.1	https://lgr.genomecenter.ucdavis.edu/Private/GeneModelDetail.php?geneModel=Lsat_1_v5_gn_6_31561.1	6	44442682	44443266	GO:0005634(nucleus);GO:0009753(response to jasmonic acid);GO:0009867(jasmonic acid mediated signaling pathway);GO:1900150(regulation of defense response to fungus)	NA	up	no	Treatment	24	darkgrey	125	125	0.00810334	87.288	AT3G03760.1	159	1e-37	LOB domain-containing protein 20	https://www.arabidopsis.org/servlets/TairObject?type=locus&name=AT3G03760
LS21024	Lsat_1_v5_gn_8_45260.1	https://lgr.genomecenter.ucdavis.edu/Private/GeneModelDetail.php?geneModel=Lsat_1_v5_gn_8_45260.1	8	63725961	63727285	GO:0003674(molecular_function);GO:0005737(cytoplasm);GO:0005886(plasma membrane);GO:0006979(response to oxidative stress);GO:0016021(integral component of membrane)	NA	down	no	Treatment	24	darkgrey	125	125	0.00810334	87.288	AT5G35525.1	103	8e-21	PLAC8 family protein	https://www.arabidopsis.org/servlets/TairObject?type=locus&name=AT5G35525
LS21760	Lsat_1_v5_gn_8_81440.1	https://lgr.genomecenter.ucdavis.edu/Private/GeneModelDetail.php?geneModel=Lsat_1_v5_gn_8_81440.1	8	116746565	116747368	NA	NA	down	yes	Treatment	24	darkgrey	125	125	0.00810334	87.288	AT2G28250.1	35.6	0.44	Protein kinase superfamily protein	https://www.arabidopsis.org/servlets/TairObject?type=locus&name=AT2G28250
LS24128	Lsat_1_v5_gn_9_34941.1	https://lgr.genomecenter.ucdavis.edu/Private/GeneModelDetail.php?geneModel=Lsat_1_v5_gn_9_34941.1	9	37638112	37640712	GO:0000287(magnesium ion binding);GO:0004737(pyruvate decarboxylase activity);GO:0005622(intracellular);GO:0005829(cytosol);GO:0009507(chloroplast);GO:0016020(membrane);GO:0016831(carboxy-lyase activity);GO:0030976(thiamine pyrophosphate binding);GO:0034059(response to anoxia)	00010(Glycolysis / Gluconeogenesis)	down	no	Treatment	24	darkgrey	125	125	0.00810334	87.288	AT4G33070.1	1218	0	Thiamine pyrophosphate dependent pyruvate decarboxylase family protein	https://www.arabidopsis.org/servlets/TairObject?type=locus&name=AT4G33070
LS08967	Lsat_1_v5_gn_4_38941.1	https://lgr.genomecenter.ucdavis.edu/Private/GeneModelDetail.php?geneModel=Lsat_1_v5_gn_4_38941.1	4	56375499	56376201	GO:0005509(calcium ion binding)	04626(Plant-pathogen interaction)	up	no	Treatment	24	darkgrey	121	121	0.00655856	88.6694	AT1G24620.1	69.8	4e-11	EF hand calcium-binding protein family	https://www.arabidopsis.org/servlets/TairObject?type=locus&name=AT1G24620
LS14917	Lsat_1_v5_gn_5_177661.1	https://lgr.genomecenter.ucdavis.edu/Private/GeneModelDetail.php?geneModel=Lsat_1_v5_gn_5_177661.1	5	323447517	323448447	GO:0005515(protein binding);GO:0005634(nucleus);GO:0006457(protein folding);GO:0009507(chloroplast);GO:0010322(regulation of isopentenyl diphosphate biosynthetic process, methylerythritol 4-phosphate pathway);GO:0061077(chaperone-mediated protein folding);GO:1902395(regulation of 1-deoxy-D-xylulose-5-phosphate synthase activity)	NA	up	no	Treatment	24	darkgrey	121	121	0.00655856	88.6694	AT5G16690.1	37.4	0.29	origin recognition complex subunit 3	https://www.arabidopsis.org/servlets/TairObject?type=locus&name=AT5G16690
LS15450	Lsat_1_v5_gn_6_10480.1	https://lgr.genomecenter.ucdavis.edu/Private/GeneModelDetail.php?geneModel=Lsat_1_v5_gn_6_10480.1	6	14683709	14684663	GO:0003674(molecular_function);GO:0005576(extracellular region);GO:0008150(biological_process);GO:0016021(integral component of membrane)	NA	down	yes	Treatment	24	darkgrey	121	121	0.00655856	88.6694	AT2G27250.3	40.1	0.084	CLAVATA3	https://www.arabidopsis.org/servlets/TairObject?type=locus&name=AT2G27250
LS22094	Lsat_1_v5_gn_8_95100.1	https://lgr.genomecenter.ucdavis.edu/Private/GeneModelDetail.php?geneModel=Lsat_1_v5_gn_8_95100.1	8	137513556	137513875	GO:0005886(plasma membrane);GO:0031225(anchored component of membrane)	NA	down	yes	Treatment	24	darkgrey	121	121	0.00655856	88.6694	AT2G46330.1	38.3	0.082	arabinogalactan protein 16	https://www.arabidopsis.org/servlets/TairObject?type=locus&name=AT2G46330
LS01993	Lsat_1_v5_gn_1_83080.1	https://lgr.genomecenter.ucdavis.edu/Private/GeneModelDetail.php?geneModel=Lsat_1_v5_gn_1_83080.1	1	105893906	105901412	GO:0006855(drug transmembrane transport)	NA	up	no	Treatment	24	darkgrey	119	119	0.00573956	89.4202	AT5G17700.1	100	7e-20	MATE efflux family protein	https://www.arabidopsis.org/servlets/TairObject?type=locus&name=AT5G17700
LS04232	Lsat_1_v5_gn_2_86040.1	https://lgr.genomecenter.ucdavis.edu/Private/GeneModelDetail.php?geneModel=Lsat_1_v5_gn_2_86040.1	2	165110684	165113355	GO:0000139(Golgi membrane);GO:0005768(endosome);GO:0005794(Golgi apparatus);GO:0005802(trans-Golgi network);GO:0016021(integral component of membrane);GO:0016051(carbohydrate biosynthetic process);GO:0016757(transferase activity, transferring glycosyl groups);GO:0016758(transferase activity, transferring hexosyl groups);GO:0045489(pectin biosynthetic process);GO:0047262(polygalacturonate 4-alpha-…	00520(Amino sugar and nucleotide sugar metabolism)	up	no	Treatment	24	darkgrey	119	119	0.00573956	89.4202	AT3G02350.1	786	0	galacturonosyltransferase 9	https://www.arabidopsis.org/servlets/TairObject?type=locus&name=AT3G02350
LS04743	Lsat_1_v5_gn_2_105841.1	https://lgr.genomecenter.ucdavis.edu/Private/GeneModelDetail.php?geneModel=Lsat_1_v5_gn_2_105841.1	2	183464230	183466612	GO:0004846(urate oxidase activity);GO:0005739(mitochondrion);GO:0005777(peroxisome);GO:0006144(purine nucleobase metabolic process);GO:0007031(peroxisome organization);GO:0019628(urate catabolic process);GO:0055114(oxidation-reduction process)	00230(Purine metabolism);00232(Caffeine metabolism)	down	no	Treatment	24	darkgrey	119	119	0.00573956	89.4202	AT2G26230.1	248	1e-64	uricase / urate oxidase / nodulin 35	https://www.arabidopsis.org/servlets/TairObject?type=locus&name=AT2G26230
LS07421	Lsat_1_v5_gn_3_92480.1	https://lgr.genomecenter.ucdavis.edu/Private/GeneModelDetail.php?geneModel=Lsat_1_v5_gn_3_92480.1	3	138681240	138687107	GO:0004674(protein serine/threonine kinase activity);GO:0005634(nucleus);GO:0005737(cytoplasm);GO:0006468(protein phosphorylation);GO:0035556(intracellular signal transduction)	04016(MAPK signaling pathway - plant);04075(Plant hormone signal transduction)	up	no	Treatment	24	darkgrey	119	119	0.00573956	89.4202	AT5G66880.1	682	0	sucrose nonfermenting 1(SNF1)-related protein kinase 2.3	https://www.arabidopsis.org/servlets/TairObject?type=locus&name=AT5G66880
LS11800	Lsat_1_v5_gn_5_8421.1	https://lgr.genomecenter.ucdavis.edu/Private/GeneModelDetail.php?geneModel=Lsat_1_v5_gn_5_8421.1	5	14615250	14616518	GO:0004066(asparagine synthase (glutamine-hydrolyzing) activity);GO:0005829(cytosol);GO:0006529(asparagine biosynthetic process);GO:0006541(glutamine metabolic process);GO:0042803(protein homodimerization activity)	NA	down	no	Treatment	24	darkgrey	119	119	0.00573956	89.4202	AT4G27450.1	526	3e-148	Aluminium induced protein with YGL and LRDR motifs	https://www.arabidopsis.org/servlets/TairObject?type=locus&name=AT4G27450
LS13412	Lsat_1_v5_gn_5_103981.1	https://lgr.genomecenter.ucdavis.edu/Private/GeneModelDetail.php?geneModel=Lsat_1_v5_gn_5_103981.1	5	222332208	222333288	GO:0005634(nucleus);GO:0005773(vacuole);GO:0006950(response to stress);GO:0016787(hydrolase activity)	NA	down	yes	Treatment	24	darkgrey	119	119	0.00708097	88.1092	AT3G62550.1	67.1	5e-10	Adenine nucleotide alpha hydrolases-like superfamily protein	https://www.arabidopsis.org/servlets/TairObject?type=locus&name=AT3G62550
LS21150	Lsat_1_v5_gn_8_52560.1	https://lgr.genomecenter.ucdavis.edu/Private/GeneModelDetail.php?geneModel=Lsat_1_v5_gn_8_52560.1	8	72063390	72064677	GO:0003723(RNA binding);GO:0004521(endoribonuclease activity);GO:0004540(ribonuclease activity);GO:0005576(extracellular region);GO:0005618(cell wall);GO:0005886(plasma membrane);GO:0007568(aging);GO:0009611(response to wounding);GO:0009718(anthocyanin-containing compound biosynthetic process);GO:0009867(jasmonic acid mediated signaling pathway);GO:0016036(cellular response to phosphate starvatio…	NA	down	no	Treatment	24	darkgrey	119	119	0.00573956	89.4202	AT2G02990.1	211	2e-53	ribonuclease 1	https://www.arabidopsis.org/servlets/TairObject?type=locus&name=AT2G02990
LS25824	Lsat_1_v5_gn_9_113821.1	https://lgr.genomecenter.ucdavis.edu/Private/GeneModelDetail.php?geneModel=Lsat_1_v5_gn_9_113821.1	9	185380520	185382140	GO:0003674(molecular_function);GO:0005634(nucleus);GO:0008150(biological_process)	NA	up	no	Treatment	24	darkgrey	119	119	0.00573956	89.4202	AT5G09620.1	144	6e-33	Octicosapeptide/Phox/Bem1p family protein	https://www.arabidopsis.org/servlets/TairObject?type=locus&name=AT5G09620
LS02266	Lsat_1_v5_gn_1_103441.1	https://lgr.genomecenter.ucdavis.edu/Private/GeneModelDetail.php?geneModel=Lsat_1_v5_gn_1_103441.1	1	145377323	145379292	GO:0009507(chloroplast);GO:0009706(chloroplast inner membrane);GO:0009941(chloroplast envelope);GO:0016021(integral component of membrane)	NA	down	no	Treatment	36	yellowgreen	70	70	0.0132091	56.8571	AT5G13720.1	355	1e-96	Uncharacterized protein family (UPF0114)	https://www.arabidopsis.org/servlets/TairObject?type=locus&name=AT5G13720
LS02554	Lsat_1_v5_gn_1_123241.1	https://lgr.genomecenter.ucdavis.edu/Private/GeneModelDetail.php?geneModel=Lsat_1_v5_gn_1_123241.1	1	200243934	200245230	GO:0005509(calcium ion binding);GO:0009507(chloroplast);GO:0009534(chloroplast thylakoid);GO:0009535(chloroplast thylakoid membrane);GO:0009543(chloroplast thylakoid lumen);GO:0009570(chloroplast stroma);GO:0009579(thylakoid);GO:0009654(photosystem II oxygen evolving complex);GO:0015979(photosynthesis);GO:0019898(extrinsic component of membrane);GO:0030095(chloroplast photosystem II);GO:0031977(t…	00195(Photosynthesis)	down	no	Treatment	36	yellowgreen	70	70	0.0132091	56.8571	AT4G21280.2	270	3e-71	photosystem II subunit QA	https://www.arabidopsis.org/servlets/TairObject?type=locus&name=AT4G21280
LS04643	Lsat_1_v5_gn_2_103761.1	https://lgr.genomecenter.ucdavis.edu/Private/GeneModelDetail.php?geneModel=Lsat_1_v5_gn_2_103761.1	2	180384459	180387468	GO:0008422(beta-glucosidase activity);GO:0009251(glucan catabolic process)	00500(Starch and sucrose metabolism);00460(Cyanoamino acid metabolism);00940(Phenylpropanoid biosynthesis)	up	no	Treatment	36	yellowgreen	70	70	0.0132091	56.8571	AT5G20950.3	856	0	Glycosyl hydrolase family protein	https://www.arabidopsis.org/servlets/TairObject?type=locus&name=AT5G20950
LS10647	Lsat_1_v5_gn_4_129060.1	https://lgr.genomecenter.ucdavis.edu/Private/GeneModelDetail.php?geneModel=Lsat_1_v5_gn_4_129060.1	4	243818988	243820582	GO:0016020(membrane);GO:0016709(oxidoreductase activity, acting on paired donors, with incorporation or reduction of molecular oxygen, NAD(P)H as one donor, and incorporation of one atom of oxygen);GO:0042343(indole glucosinolate metabolic process);GO:0044550(secondary metabolite biosynthetic process);GO:0098542(defense response to other organism)	NA	down	no	Treatment	36	yellowgreen	70	70	0.0132091	56.8571	AT4G37320.1	96.9	9e-19	cytochrome P450	https://www.arabidopsis.org/servlets/TairObject?type=locus&name=AT4G37320
LS15620	Lsat_1_v5_gn_6_17740.1	https://lgr.genomecenter.ucdavis.edu/Private/GeneModelDetail.php?geneModel=Lsat_1_v5_gn_6_17740.1	6	22581304	22583300	GO:0004849(uridine kinase activity);GO:0005829(cytosol);GO:0006206(pyrimidine nucleobase metabolic process);GO:0009507(chloroplast);GO:0043097(pyrimidine nucleoside salvage)	00710(Carbon fixation in photosynthetic organisms)	down	no	Treatment	36	yellowgreen	70	70	0.0132091	56.8571	AT1G32060.1	865	0	phosphoribulokinase	https://www.arabidopsis.org/servlets/TairObject?type=locus&name=AT1G32060
LS15891	Lsat_1_v5_gn_6_29561.1	https://lgr.genomecenter.ucdavis.edu/Private/GeneModelDetail.php?geneModel=Lsat_1_v5_gn_6_29561.1	6	41564828	41566521	GO:0004017(adenylate kinase activity);GO:0005524(ATP binding);GO:0005634(nucleus);GO:0005737(cytoplasm);GO:0005739(mitochondrion);GO:0008652(cellular amino acid biosynthetic process);GO:0009507(chloroplast);GO:0009570(chloroplast stroma);GO:0048364(root development);GO:0048367(shoot system development)	00230(Purine metabolism);00730(Thiamine metabolism)	up	no	Treatment	36	yellowgreen	70	70	0.0132091	56.8571	AT2G37250.1	502	4e-141	adenosine kinase	https://www.arabidopsis.org/servlets/TairObject?type=locus&name=AT2G37250
LS18229	Lsat_1_v5_gn_7_27520.1	https://lgr.genomecenter.ucdavis.edu/Private/GeneModelDetail.php?geneModel=Lsat_1_v5_gn_7_27520.1	7	37076175	37077152	GO:0003690(double-stranded DNA binding);GO:0006355(regulation of transcription, DNA-templated);GO:0009507(chloroplast);GO:0032502(developmental process);GO:0042646(plastid nucleoid);GO:0071472(cellular response to salt stress)	NA	down	no	Treatment	36	yellowgreen	70	70	0.0132091	56.8571	AT2G34620.1	282	6e-75	Mitochondrial transcription termination factor family protein	https://www.arabidopsis.org/servlets/TairObject?type=locus&name=AT2G34620
LS23012	Lsat_1_v5_gn_8_152060.1	https://lgr.genomecenter.ucdavis.edu/Private/GeneModelDetail.php?geneModel=Lsat_1_v5_gn_8_152060.1	8	258251400	258252554	GO:0006636(unsaturated fatty acid biosynthetic process);GO:0016717(oxidoreductase activity, acting on paired donors, with oxidation of a pair of donors resulting in the reduction of molecular oxygen to two molecules of water)	01040(Biosynthesis of unsaturated fatty acids)	up	no	Treatment	36	yellowgreen	70	70	0.0132091	56.8571	AT3G12120.1	250	5e-65	fatty acid desaturase 2	https://www.arabidopsis.org/servlets/TairObject?type=locus&name=AT3G12120
LS24240	Lsat_1_v5_gn_9_39540.1	https://lgr.genomecenter.ucdavis.edu/Private/GeneModelDetail.php?geneModel=Lsat_1_v5_gn_9_39540.1	9	44484270	44486409	GO:0004022(alcohol dehydrogenase (NAD) activity);GO:0005829(cytosol);GO:0006561(proline biosynthetic process);GO:0009408(response to heat);GO:0009414(response to water deprivation);GO:0009688(abscisic acid biosynthetic process);GO:0009750(response to fructose);GO:0010115(regulation of abscisic acid biosynthetic process);GO:0010182(sugar mediated signaling pathway);GO:0010301(xanthoxin dehydrogena…	00906(Carotenoid biosynthesis)	up	no	Treatment	36	yellowgreen	70	70	0.0132091	56.8571	AT1G52340.1	192	9e-48	NAD(P)-binding Rossmann-fold superfamily protein	https://www.arabidopsis.org/servlets/TairObject?type=locus&name=AT1G52340
LS25289	Lsat_1_v5_gn_9_90400.1	https://lgr.genomecenter.ucdavis.edu/Private/GeneModelDetail.php?geneModel=Lsat_1_v5_gn_9_90400.1	9	140877643	140879145	GO:0003735(structural constituent of ribosome);GO:0005739(mitochondrion);GO:0015935(small ribosomal subunit)	03010(Ribosome)	down	no	Treatment	36	yellowgreen	70	70	0.0132091	56.8571	AT3G13120.1	283	4e-75	Ribosomal protein S10p/S20e family protein	https://www.arabidopsis.org/servlets/TairObject?type=locus&name=AT3G13120
LS00655	Lsat_1_v5_gn_1_26421.1	https://lgr.genomecenter.ucdavis.edu/Private/GeneModelDetail.php?geneModel=Lsat_1_v5_gn_1_26421.1	1	30589457	30594607	GO:0005618(cell wall);GO:0005773(vacuole);GO:0005783(endoplasmic reticulum);GO:0005886(plasma membrane);GO:0009506(plasmodesma);GO:0016020(membrane);GO:0016021(integral component of membrane);GO:0022857(transmembrane transporter activity);GO:0055085(transmembrane transport)	NA	up	no	Treatment	36	yellowgreen	65	65	0.00161491	60.2308	AT5G62890.1	1041	0	Xanthine/uracil permease family protein	https://www.arabidopsis.org/servlets/TairObject?type=locus&name=AT5G62890
LS00803	Lsat_1_v5_gn_1_30900.1	https://lgr.genomecenter.ucdavis.edu/Private/GeneModelDetail.php?geneModel=Lsat_1_v5_gn_1_30900.1	1	36538123	36541025	GO:0005634(nucleus);GO:0006457(protein folding);GO:0009416(response to light stimulus);GO:0009507(chloroplast);GO:0009570(chloroplast stroma)	04141(Protein processing in endoplasmic reticulum)	down	no	Treatment	36	yellowgreen	65	65	0.00161491	60.2308	AT1G80920.1	181	8e-45	Chaperone DnaJ-domain superfamily protein	https://www.arabidopsis.org/servlets/TairObject?type=locus&name=AT1G80920
LS00870	Lsat_1_v5_gn_1_33920.1	https://lgr.genomecenter.ucdavis.edu/Private/GeneModelDetail.php?geneModel=Lsat_1_v5_gn_1_33920.1	1	39384743	39386805	GO:0003674(molecular_function);GO:0005576(extracellular region);GO:0005768(endosome);GO:0005794(Golgi apparatus);GO:0005802(trans-Golgi network);GO:0008150(biological_process);GO:0016020(membrane)	04120(Ubiquitin mediated proteolysis)	up	no	Treatment	36	yellowgreen	65	65	0.00161491	60.2308	AT1G52780.1	138	3e-31	PII, uridylyltransferase (DUF2921)	https://www.arabidopsis.org/servlets/TairObject?type=locus&name=AT1G52780
LS01781	Lsat_1_v5_gn_1_72640.1	https://lgr.genomecenter.ucdavis.edu/Private/GeneModelDetail.php?geneModel=Lsat_1_v5_gn_1_72640.1	1	85707399	85707812	GO:0005516(calmodulin binding);GO:0005576(extracellular region);GO:0005886(plasma membrane);GO:0006869(lipid transport);GO:0008289(lipid binding);GO:0009505(plant-type cell wall);GO:0009534(chloroplast thylakoid);GO:0048046(apoplast);GO:0071555(cell wall organization)	NA	down	yes	Treatment	36	yellowgreen	65	65	0.00161491	60.2308	AT5G62690.1	37.4	0.14	tubulin beta chain 2	https://www.arabidopsis.org/servlets/TairObject?type=locus&name=AT5G62690
LS03747	Lsat_1_v5_gn_2_65541.1	https://lgr.genomecenter.ucdavis.edu/Private/GeneModelDetail.php?geneModel=Lsat_1_v5_gn_2_65541.1	2	139724649	139724843	NA	NA	down	yes	Treatment	36	yellowgreen	65	65	0.00161491	60.2308	AT3G28070.1	42.8	0.002	nodulin MtN21 /EamA-like transporter family protein	https://www.arabidopsis.org/servlets/TairObject?type=locus&name=AT3G28070
LS03755	Lsat_1_v5_gn_2_68380.1	https://lgr.genomecenter.ucdavis.edu/Private/GeneModelDetail.php?geneModel=Lsat_1_v5_gn_2_68380.1	2	139936980	139937372	NA	NA	down	no	Treatment	36	yellowgreen	65	65	0.00161491	60.2308	AT5G53510.1	34.6	2.2	oligopeptide transporter 9	https://www.arabidopsis.org/servlets/TairObject?type=locus&name=AT5G53510
LS04439	Lsat_1_v5_gn_2_93120.1	https://lgr.genomecenter.ucdavis.edu/Private/GeneModelDetail.php?geneModel=Lsat_1_v5_gn_2_93120.1	2	171530289	171532311	GO:0003735(structural constituent of ribosome);GO:0005762(mitochondrial large ribosomal subunit)	03010(Ribosome)	down	no	Treatment	36	yellowgreen	65	65	0.00161491	60.2308	AT5G40950.1	235	7e-61	ribosomal protein large subunit 27	https://www.arabidopsis.org/servlets/TairObject?type=locus&name=AT5G40950
LS18355	Lsat_1_v5_gn_7_33120.1	https://lgr.genomecenter.ucdavis.edu/Private/GeneModelDetail.php?geneModel=Lsat_1_v5_gn_7_33120.1	7	45379790	45380430	NA	NA	down	no	Treatment	36	yellowgreen	65	65	0.00161491	60.2308	AT2G46530.3	39.2	0.061	auxin response factor 11	https://www.arabidopsis.org/servlets/TairObject?type=locus&name=AT2G46530
LS18639	Lsat_1_v5_gn_7_45041.1	https://lgr.genomecenter.ucdavis.edu/Private/GeneModelDetail.php?geneModel=Lsat_1_v5_gn_7_45041.1	7	62846372	62851671	GO:0004566(beta-glucuronidase activity);GO:0005576(extracellular region);GO:0005765(lysosomal membrane);GO:0009505(plant-type cell wall);GO:0016020(membrane);GO:0016798(hydrolase activity, acting on glycosyl bonds)	00531(Glycosaminoglycan degradation)	down	no	Treatment	36	yellowgreen	65	65	0.00161491	60.2308	AT5G34940.2	267	8e-70	glucuronidase 3	https://www.arabidopsis.org/servlets/TairObject?type=locus&name=AT5G34940
LS24381	Lsat_1_v5_gn_9_46740.1	https://lgr.genomecenter.ucdavis.edu/Private/GeneModelDetail.php?geneModel=Lsat_1_v5_gn_9_46740.1	9	50570715	50571754	GO:0004364(glutathione transferase activity);GO:0005737(cytoplasm);GO:0006749(glutathione metabolic process)	00480(Glutathione metabolism)	down	no	Treatment	36	yellowgreen	65	65	0.00161491	60.2308	AT3G62760.1	75.2	1e-12	Glutathione S-transferase family protein	https://www.arabidopsis.org/servlets/TairObject?type=locus&name=AT3G62760
LS00153	Lsat_1_v5_gn_1_6581.1	https://lgr.genomecenter.ucdavis.edu/Private/GeneModelDetail.php?geneModel=Lsat_1_v5_gn_1_6581.1	1	7935512	7936135	GO:0005381(iron ion transmembrane transporter activity);GO:0005384(manganese ion transmembrane transporter activity);GO:0006880(intracellular sequestering of iron ion);GO:0016020(membrane);GO:0030026(cellular manganese ion homeostasis);GO:0071281(cellular response to iron ion);GO:0071421(manganese ion transmembrane transport)	00940(Phenylpropanoid biosynthesis)	down	no	Treatment	37	skyblue3	40	40	0.00346154	37.3	AT3G43630.1	302	5e-81	Vacuolar iron transporter (VIT) family protein	https://www.arabidopsis.org/servlets/TairObject?type=locus&name=AT3G43630
LS02836	Lsat_1_v5_gn_2_10721.1	https://lgr.genomecenter.ucdavis.edu/Private/GeneModelDetail.php?geneModel=Lsat_1_v5_gn_2_10721.1	2	20989541	20990914	GO:0003747(translation release factor activity);GO:0005737(cytoplasm);GO:0005829(cytosol);GO:0006415(translational termination);GO:0040008(regulation of growth)	03015(mRNA surveillance pathway)	down	no	Treatment	37	skyblue3	40	40	0.00346154	37.3	AT1G12920.1	867	0	eukaryotic release factor 1-2	https://www.arabidopsis.org/servlets/TairObject?type=locus&name=AT1G12920
LS03013	Lsat_1_v5_gn_2_23941.1	https://lgr.genomecenter.ucdavis.edu/Private/GeneModelDetail.php?geneModel=Lsat_1_v5_gn_2_23941.1	2	50344653	50344946	NA	NA	down	no	Treatment	37	skyblue3	40	40	0.00346154	37.3	AT5G46730.1	41.9	0.011	glycine-rich protein	https://www.arabidopsis.org/servlets/TairObject?type=locus&name=AT5G46730
LS03284	Lsat_1_v5_gn_2_39781.1	https://lgr.genomecenter.ucdavis.edu/Private/GeneModelDetail.php?geneModel=Lsat_1_v5_gn_2_39781.1	2	92266203	92275386	GO:0046577(long-chain-alcohol oxidase activity)	NA	up	no	Treatment	37	skyblue3	40	40	0.00346154	37.3	AT3G23410.1	397	1e-108	fatty alcohol oxidase 3	https://www.arabidopsis.org/servlets/TairObject?type=locus&name=AT3G23410
LS03518	Lsat_1_v5_gn_2_56480.1	https://lgr.genomecenter.ucdavis.edu/Private/GeneModelDetail.php?geneModel=Lsat_1_v5_gn_2_56480.1	2	122308971	122310430	GO:0003755(peptidyl-prolyl cis-trans isomerase activity)	03040(Spliceosome)	up	no	Treatment	37	skyblue3	40	40	0.00346154	37.3	AT2G36130.1	384	1e-105	Cyclophilin-like peptidyl-prolyl cis-trans isomerase family protein	https://www.arabidopsis.org/servlets/TairObject?type=locus&name=AT2G36130
LS03967	Lsat_1_v5_gn_2_78060.1	https://lgr.genomecenter.ucdavis.edu/Private/GeneModelDetail.php?geneModel=Lsat_1_v5_gn_2_78060.1	2	151504437	151506478	GO:0003735(structural constituent of ribosome);GO:0006412(translation)	03010(Ribosome)	up	no	Treatment	37	skyblue3	40	40	0.00346154	37.3	AT4G36420.1	184	3e-45	Ribosomal protein L12 family protein	https://www.arabidopsis.org/servlets/TairObject?type=locus&name=AT4G36420
LS04162	Lsat_1_v5_gn_2_85220.1	https://lgr.genomecenter.ucdavis.edu/Private/GeneModelDetail.php?geneModel=Lsat_1_v5_gn_2_85220.1	2	162336462	162337766	GO:0003841(1-acylglycerol-3-phosphate O-acyltransferase activity)	00561(Glycerolipid metabolism);00564(Glycerophospholipid metabolism)	up	no	Treatment	37	skyblue3	40	40	0.00346154	37.3	AT4G30580.1	254	3e-66	Phospholipid/glycerol acyltransferase family protein	https://www.arabidopsis.org/servlets/TairObject?type=locus&name=AT4G30580
LS04874	Lsat_1_v5_gn_2_110920.1	https://lgr.genomecenter.ucdavis.edu/Private/GeneModelDetail.php?geneModel=Lsat_1_v5_gn_2_110920.1	2	188870395	188871237	GO:0016020(membrane);GO:0016709(oxidoreductase activity, acting on paired donors, with incorporation or reduction of molecular oxygen, NAD(P)H as one donor, and incorporation of one atom of oxygen);GO:0044550(secondary metabolite biosynthetic process);GO:0098542(defense response to other organism)	NA	down	no	Treatment	37	skyblue3	40	40	0.00346154	37.3	AT3G26200.1	54.5	5e-06	cytochrome P450	https://www.arabidopsis.org/servlets/TairObject?type=locus&name=AT3G26200
LS05040	Lsat_1_v5_gn_2_116520.1	https://lgr.genomecenter.ucdavis.edu/Private/GeneModelDetail.php?geneModel=Lsat_1_v5_gn_2_116520.1	2	195738440	195740310	GO:0000166(nucleotide binding);GO:0005737(cytoplasm);GO:0005834(heterotrimeric G-protein complex);GO:0080008(Cul4-RING E3 ubiquitin ligase complex)	NA	up	no	Treatment	37	skyblue3	40	40	0.00346154	37.3	AT5G64730.1	621	5e-177	Transducin/WD40 repeat-like superfamily protein	https://www.arabidopsis.org/servlets/TairObject?type=locus&name=AT5G64730
LS05435	Lsat_1_v5_gn_2_132621.1	https://lgr.genomecenter.ucdavis.edu/Private/GeneModelDetail.php?geneModel=Lsat_1_v5_gn_2_132621.1	2	212066578	212074665	GO:0005576(extracellular region);GO:0009505(plant-type cell wall);GO:0052689(carboxylic ester hydrolase activity);GO:0052793(pectin acetylesterase activity);GO:0071555(cell wall organization)	NA	up	no	Treatment	37	skyblue3	40	40	0.00346154	37.3	AT5G23870.3	338	1e-91	Pectinacetylesterase family protein	https://www.arabidopsis.org/servlets/TairObject?type=locus&name=AT5G23870
LS06195	Lsat_1_v5_gn_3_27741.1	https://lgr.genomecenter.ucdavis.edu/Private/GeneModelDetail.php?geneModel=Lsat_1_v5_gn_3_27741.1	3	37272933	37275588	GO:0003674(molecular_function);GO:0005575(cellular_component);GO:0008150(biological_process)	NA	up	no	Treatment	37	skyblue3	40	40	0.00346154	37.3	AT5G11460.1	87.8	3e-16	FCS like zinc finger 10	https://www.arabidopsis.org/servlets/TairObject?type=locus&name=AT5G11460
LS07221	Lsat_1_v5_gn_3_76560.1	https://lgr.genomecenter.ucdavis.edu/Private/GeneModelDetail.php?geneModel=Lsat_1_v5_gn_3_76560.1	3	105177844	105180682	GO:0003777(microtubule motor activity);GO:0005871(kinesin complex);GO:0007018(microtubule-based movement);GO:0016887(ATPase activity)	NA	up	no	Treatment	37	skyblue3	40	40	0.00346154	37.3	AT4G34310.1	230	6e-59	alpha/beta-Hydrolases superfamily protein	https://www.arabidopsis.org/servlets/TairObject?type=locus&name=AT4G34310
LS07225	Lsat_1_v5_gn_3_76420.1	https://lgr.genomecenter.ucdavis.edu/Private/GeneModelDetail.php?geneModel=Lsat_1_v5_gn_3_76420.1	3	105431246	105438806	GO:0003677(DNA binding);GO:0003906(DNA-(apurinic or apyrimidinic site) lyase activity);GO:0005515(protein binding);GO:0005634(nucleus);GO:0005730(nucleolus);GO:0006281(DNA repair);GO:0006284(base-excision repair);GO:0006306(DNA methylation);GO:0006342(chromatin silencing);GO:0006351(transcription, DNA-templated);GO:0019104(DNA N-glycosylase activity);GO:0031936(negative regulation of chromatin si…	NA	up	yes	Treatment	37	skyblue3	40	40	0.00346154	37.3	AT2G36490.1	246	2e-63	demeter-like 1	https://www.arabidopsis.org/servlets/TairObject?type=locus&name=AT2G36490
LS08061	Lsat_1_v5_gn_3_135441.1	https://lgr.genomecenter.ucdavis.edu/Private/GeneModelDetail.php?geneModel=Lsat_1_v5_gn_3_135441.1	3	242261150	242265119	GO:0005783(endoplasmic reticulum)	04144(Endocytosis)	up	no	Treatment	37	skyblue3	40	40	0.00346154	37.3	AT3G61050.1	763	0	Calcium-dependent lipid-binding (CaLB domain) family protein	https://www.arabidopsis.org/servlets/TairObject?type=locus&name=AT3G61050
LS08685	Lsat_1_v5_gn_4_26901.1	https://lgr.genomecenter.ucdavis.edu/Private/GeneModelDetail.php?geneModel=Lsat_1_v5_gn_4_26901.1	4	39158648	39160377	NA	NA	up	no	Treatment	37	skyblue3	40	40	0.00346154	37.3	AT1G68790.1	36.5	0.33	little nuclei3	https://www.arabidopsis.org/servlets/TairObject?type=locus&name=AT1G68790
LS10377	Lsat_1_v5_gn_4_113921.1	https://lgr.genomecenter.ucdavis.edu/Private/GeneModelDetail.php?geneModel=Lsat_1_v5_gn_4_113921.1	4	196345616	196345861	GO:0000149(SNARE binding);GO:0005484(SNAP receptor activity);GO:0006886(intracellular protein transport);GO:0006906(vesicle fusion);GO:0012505(endomembrane system);GO:0016021(integral component of membrane);GO:0031201(SNARE complex);GO:0048278(vesicle docking)	04130(SNARE interactions in vesicular transport);04145(Phagosome)	up	no	Treatment	37	skyblue3	40	40	0.00346154	37.3	AT5G46860.1	100	6e-21	Syntaxin/t-SNARE family protein	https://www.arabidopsis.org/servlets/TairObject?type=locus&name=AT5G46860
LS10731	Lsat_1_v5_gn_4_135860.1	https://lgr.genomecenter.ucdavis.edu/Private/GeneModelDetail.php?geneModel=Lsat_1_v5_gn_4_135860.1	4	257875622	257876010	NA	NA	up	no	Treatment	37	skyblue3	40	40	0.00346154	37.3	AT2G42890.1	35.6	0.39	MEI2-like 2	https://www.arabidopsis.org/servlets/TairObject?type=locus&name=AT2G42890
LS14321	Lsat_1_v5_gn_5_148320.1	https://lgr.genomecenter.ucdavis.edu/Private/GeneModelDetail.php?geneModel=Lsat_1_v5_gn_5_148320.1	5	282698648	282699646	NA	NA	up	no	Treatment	37	skyblue3	40	40	0.00346154	37.3	AT3G56150.1	43.7	0.007	eukaryotic translation initiation factor 3C	https://www.arabidopsis.org/servlets/TairObject?type=locus&name=AT3G56150
LS15203	Lsat_1_v5_gn_5_190221.1	https://lgr.genomecenter.ucdavis.edu/Private/GeneModelDetail.php?geneModel=Lsat_1_v5_gn_5_190221.1	5	339293427	339296016	GO:0003674(molecular_function);GO:0005783(endoplasmic reticulum);GO:0009793(embryo development ending in seed dormancy);GO:0072546(ER membrane protein complex)	NA	down	no	Treatment	37	skyblue3	40	40	0.00346154	37.3	AT5G55940.1	141	3e-32	EMBRYO DEFECTIVE 2731	https://www.arabidopsis.org/servlets/TairObject?type=locus&name=AT5G55940
LS15742	Lsat_1_v5_gn_6_24200.1	https://lgr.genomecenter.ucdavis.edu/Private/GeneModelDetail.php?geneModel=Lsat_1_v5_gn_6_24200.1	6	31654795	31656026	GO:0003674(molecular_function);GO:0005739(mitochondrion);GO:0005768(endosome);GO:0005794(Golgi apparatus);GO:0005802(trans-Golgi network);GO:0008150(biological_process)	NA	up	no	Treatment	37	skyblue3	40	40	0.00346154	37.3	AT3G56820.1	135	2e-30	RmlC-type cupin	https://www.arabidopsis.org/servlets/TairObject?type=locus&name=AT3G56820
LS00451	Lsat_1_v5_gn_1_17460.1	https://lgr.genomecenter.ucdavis.edu/Private/GeneModelDetail.php?geneModel=Lsat_1_v5_gn_1_17460.1	1	21161415	21164757	GO:0006855(drug transmembrane transport)	NA	up	no	Treatment	38	plum1	33	33	0.0460283	21.8182	AT3G26590.1	498	3e-139	MATE efflux family protein	https://www.arabidopsis.org/servlets/TairObject?type=locus&name=AT3G26590
LS03064	Lsat_1_v5_gn_2_26121.1	https://lgr.genomecenter.ucdavis.edu/Private/GeneModelDetail.php?geneModel=Lsat_1_v5_gn_2_26121.1	2	57711609	57712750	NA	NA	up	no	Treatment	38	plum1	33	33	0.0460283	21.8182	AT4G16310.1	46.4	0.001	LSD1-like 3	https://www.arabidopsis.org/servlets/TairObject?type=locus&name=AT4G16310
LS09357	Lsat_1_v5_gn_4_60181.1	https://lgr.genomecenter.ucdavis.edu/Private/GeneModelDetail.php?geneModel=Lsat_1_v5_gn_4_60181.1	4	90351616	90361489	GO:0008422(beta-glucosidase activity);GO:1901657(glycosyl compound metabolic process)	00500(Starch and sucrose metabolism);00460(Cyanoamino acid metabolism);00940(Phenylpropanoid biosynthesis)	up	no	Treatment	38	plum1	33	33	0.0460283	21.8182	AT4G21760.2	520	2e-146	beta-glucosidase 47	https://www.arabidopsis.org/servlets/TairObject?type=locus&name=AT4G21760
LS12740	Lsat_1_v5_gn_5_62601.1	https://lgr.genomecenter.ucdavis.edu/Private/GeneModelDetail.php?geneModel=Lsat_1_v5_gn_5_62601.1	5	142314314	142318628	GO:0004185(serine-type carboxypeptidase activity);GO:0016747(transferase activity, transferring acyl groups other than amino-acyl groups);GO:0019748(secondary metabolic process);GO:0051603(proteolysis involved in cellular protein catabolic process)	NA	down	no	Treatment	38	plum1	33	33	0.0460283	21.8182	AT5G36180.1	116	7e-25	serine carboxypeptidase-like 1	https://www.arabidopsis.org/servlets/TairObject?type=locus&name=AT5G36180
LS15461	Lsat_1_v5_gn_6_11000.1	https://lgr.genomecenter.ucdavis.edu/Private/GeneModelDetail.php?geneModel=Lsat_1_v5_gn_6_11000.1	6	14976657	14978150	GO:0003674(molecular_function);GO:0005739(mitochondrion);GO:0005778(peroxisomal membrane);GO:0008150(biological_process);GO:0016021(integral component of membrane)	04146(Peroxisome)	down	no	Treatment	38	plum1	33	33	0.0460283	21.8182	AT3G24570.1	154	2e-36	Peroxisomal membrane 22 kDa (Mpv17/PMP22) family protein	https://www.arabidopsis.org/servlets/TairObject?type=locus&name=AT3G24570
LS00158	Lsat_1_v5_gn_1_8640.1	https://lgr.genomecenter.ucdavis.edu/Private/GeneModelDetail.php?geneModel=Lsat_1_v5_gn_1_8640.1	1	8385940	8387166	GO:0003674(molecular_function);GO:0005737(cytoplasm);GO:0005886(plasma membrane);GO:0006979(response to oxidative stress);GO:0016021(integral component of membrane)	NA	down	no	Treatment	38	plum1	31	31	0.0721507	20.7097	AT1G58320.1	41	0.023	PLAC8 family protein	https://www.arabidopsis.org/servlets/TairObject?type=locus&name=AT1G58320
LS04820	Lsat_1_v5_gn_2_106580.1	https://lgr.genomecenter.ucdavis.edu/Private/GeneModelDetail.php?geneModel=Lsat_1_v5_gn_2_106580.1	2	186227754	186227954	NA	NA	down	yes	Treatment	38	plum1	31	31	0.0721507	20.7097	AT3G53235.1	50	1e-05	hypothetical protein	https://www.arabidopsis.org/servlets/TairObject?type=locus&name=AT3G53235
LS11217	Lsat_1_v5_gn_4_163180.1	https://lgr.genomecenter.ucdavis.edu/Private/GeneModelDetail.php?geneModel=Lsat_1_v5_gn_4_163180.1	4	326363359	326366314	GO:0005384(manganese ion transmembrane transporter activity);GO:0005737(cytoplasm);GO:0005773(vacuole);GO:0005774(vacuolar membrane);GO:0005794(Golgi apparatus);GO:0006828(manganese ion transport);GO:0006875(cellular metal ion homeostasis);GO:0009506(plasmodesma);GO:0009617(response to bacterium);GO:0010043(response to zinc ion);GO:0015103(inorganic anion transmembrane transporter activity);GO:00…	NA	up	no	Treatment	38	plum1	31	31	0.0721507	20.7097	AT2G23150.1	763	0	natural resistance-associated macrophage protein 3	https://www.arabidopsis.org/servlets/TairObject?type=locus&name=AT2G23150
LS05560	Lsat_1_v5_gn_3_740.1	https://lgr.genomecenter.ucdavis.edu/Private/GeneModelDetail.php?geneModel=Lsat_1_v5_gn_3_740.1	3	1786308	1788645	GO:0004457(lactate dehydrogenase activity);GO:0005737(cytoplasm);GO:0005829(cytosol);GO:0005886(plasma membrane);GO:0009651(response to salt stress);GO:0009737(response to abscisic acid)	00010(Glycolysis / Gluconeogenesis);00620(Pyruvate metabolism);00640(Propanoate metabolism);00270(Cysteine and methionine metabolism)	down	no	Treatment	38	plum1	28	28	0.201633	21.1071	AT4G17260.1	503	4e-141	Lactate/malate dehydrogenase family protein	https://www.arabidopsis.org/servlets/TairObject?type=locus&name=AT4G17260
LS11339	Lsat_1_v5_gn_4_170021.1	https://lgr.genomecenter.ucdavis.edu/Private/GeneModelDetail.php?geneModel=Lsat_1_v5_gn_4_170021.1	4	344386278	344386903	GO:0046658(anchored component of plasma membrane)	NA	up	no	Treatment	38	plum1	28	28	0.201633	21.1071	AT3G51710.1	39.2	0.066	D-mannose binding lectin protein with Apple-like carbohydrate-binding domain	https://www.arabidopsis.org/servlets/TairObject?type=locus&name=AT3G51710
LS01678	Lsat_1_v5_gn_1_68420.1	https://lgr.genomecenter.ucdavis.edu/Private/GeneModelDetail.php?geneModel=Lsat_1_v5_gn_1_68420.1	1	79873099	79878318	GO:0004329(formate-tetrahydrofolate ligase activity);GO:0004477(methenyltetrahydrofolate cyclohydrolase activity);GO:0004488(methylenetetrahydrofolate dehydrogenase (NADP+) activity);GO:0005507(copper ion binding);GO:0005524(ATP binding);GO:0005737(cytoplasm);GO:0005829(cytosol);GO:0005886(plasma membrane);GO:0009113(purine nucleobase biosynthetic process);GO:0009257(10-formyltetrahydrofolate bio…	00670(One carbon pool by folate)	up	no	Treatment	38	plum1	19	19	0.00163265	24.5789	AT1G50480.1	996	0	10-formyltetrahydrofolate synthetase	https://www.arabidopsis.org/servlets/TairObject?type=locus&name=AT1G50480
LS02078	Lsat_1_v5_gn_1_86540.1	https://lgr.genomecenter.ucdavis.edu/Private/GeneModelDetail.php?geneModel=Lsat_1_v5_gn_1_86540.1	1	116999625	117001612	GO:0010143(cutin biosynthetic process);GO:0016020(membrane);GO:0016311(dephosphorylation);GO:0016791(phosphatase activity);GO:0090447(glycerol-3-phosphate 2-O-acyltransferase activity)	00561(Glycerolipid metabolism);00564(Glycerophospholipid metabolism)	down	no	Treatment	38	plum1	19	19	0.00163265	24.5789	AT3G11430.1	51.8	3e-05	glycerol-3-phosphate acyltransferase 5	https://www.arabidopsis.org/servlets/TairObject?type=locus&name=AT3G11430
LS04021	Lsat_1_v5_gn_2_79660.1	https://lgr.genomecenter.ucdavis.edu/Private/GeneModelDetail.php?geneModel=Lsat_1_v5_gn_2_79660.1	2	154804827	154807215	GO:0003682(chromatin binding);GO:0005737(cytoplasm);GO:0005886(plasma membrane);GO:0008150(biological_process);GO:0008536(Ran GTPase binding)	04120(Ubiquitin mediated proteolysis)	up	no	Treatment	38	plum1	19	19	0.00847724	23.3158	AT3G02510.1	787	0	Regulator of chromosome condensation (RCC1) family protein	https://www.arabidopsis.org/servlets/TairObject?type=locus&name=AT3G02510
LS05255	Lsat_1_v5_gn_2_125401.1	https://lgr.genomecenter.ucdavis.edu/Private/GeneModelDetail.php?geneModel=Lsat_1_v5_gn_2_125401.1	2	204509577	204514453	GO:0004853(uroporphyrinogen decarboxylase activity);GO:0005829(cytosol);GO:0006783(heme biosynthetic process)	00860(Porphyrin and chlorophyll metabolism)	down	no	Treatment	38	plum1	19	19	0.00163265	24.5789	AT2G40490.1	585	5e-166	Uroporphyrinogen decarboxylase	https://www.arabidopsis.org/servlets/TairObject?type=locus&name=AT2G40490
LS06371	Lsat_1_v5_gn_3_35601.1	https://lgr.genomecenter.ucdavis.edu/Private/GeneModelDetail.php?geneModel=Lsat_1_v5_gn_3_35601.1	3	45347564	45351552	GO:0000478(endonucleolytic cleavage involved in rRNA processing);GO:0003676(nucleic acid binding);GO:0003677(DNA binding);GO:0003729(mRNA binding);GO:0005730(nucleolus);GO:0005739(mitochondrion);GO:0005829(cytosol);GO:0006364(rRNA processing);GO:0010305(leaf vascular tissue pattern formation);GO:0010588(cotyledon vascular tissue pattern formation);GO:0042254(ribosome biogenesis);GO:0048364(root d…	NA	up	no	Treatment	38	plum1	19	19	0.00847724	23.3158	AT1G48920.1	84.2	7e-15	nucleolin like 1	https://www.arabidopsis.org/servlets/TairObject?type=locus&name=AT1G48920
LS07352	Lsat_1_v5_gn_3_87201.1	https://lgr.genomecenter.ucdavis.edu/Private/GeneModelDetail.php?geneModel=Lsat_1_v5_gn_3_87201.1	3	126858099	126860135	GO:0004596(peptide alpha-N-acetyltransferase activity);GO:0006474(N-terminal protein amino acid acetylation);GO:0031248(protein acetyltransferase complex)	NA	down	no	Treatment	38	plum1	19	19	0.00847724	23.3158	AT4G37580.1	290	6e-77	Acyl-CoA N-acyltransferases (NAT) superfamily protein	https://www.arabidopsis.org/servlets/TairObject?type=locus&name=AT4G37580
LS07863	Lsat_1_v5_gn_3_120181.1	https://lgr.genomecenter.ucdavis.edu/Private/GeneModelDetail.php?geneModel=Lsat_1_v5_gn_3_120181.1	3	202053866	202055200	GO:0005737(cytoplasm);GO:0009735(response to cytokinin);GO:0016740(transferase activity)	00940(Phenylpropanoid biosynthesis);00945(Stilbenoid, diarylheptanoid and gingerol biosynthesis);00941(Flavonoid biosynthesis)	up	no	Treatment	38	plum1	19	19	0.00163265	24.5789	AT5G16070.1	39.2	0.18	TCP-1/cpn60 chaperonin family protein	https://www.arabidopsis.org/servlets/TairObject?type=locus&name=AT5G16070
LS10281	Lsat_1_v5_gn_4_108360.1	https://lgr.genomecenter.ucdavis.edu/Private/GeneModelDetail.php?geneModel=Lsat_1_v5_gn_4_108360.1	4	185589239	185590310	GO:0003674(molecular_function);GO:0005886(plasma membrane);GO:0009506(plasmodesma);GO:0009585(red, far-red light phototransduction)	NA	down	no	Treatment	38	plum1	19	19	0.00163265	24.5789	AT1G18810.1	51.8	2e-05	phytochrome kinase substrate-related	https://www.arabidopsis.org/servlets/TairObject?type=locus&name=AT1G18810
LS14355	Lsat_1_v5_gn_5_151221.1	https://lgr.genomecenter.ucdavis.edu/Private/GeneModelDetail.php?geneModel=Lsat_1_v5_gn_5_151221.1	5	284347411	284348859	GO:0006952(defense response)	NA	down	no	Treatment	38	plum1	19	19	0.00163265	24.5789	AT4G01440.1	46.4	0.0006	nodulin MtN21 /EamA-like transporter family protein	https://www.arabidopsis.org/servlets/TairObject?type=locus&name=AT4G01440
LS14787	Lsat_1_v5_gn_5_172860.1	https://lgr.genomecenter.ucdavis.edu/Private/GeneModelDetail.php?geneModel=Lsat_1_v5_gn_5_172860.1	5	315505003	315506454	GO:0005737(cytoplasm)	04016(MAPK signaling pathway - plant)	up	no	Treatment	38	plum1	19	19	0.00847724	23.3158	AT2G30040.1	135	3e-30	mitogen-activated protein kinase kinase kinase 14	https://www.arabidopsis.org/servlets/TairObject?type=locus&name=AT2G30040
